# Supplementary material for: Hearing of malaria mosquitoes is modulated by a beta-adrenergic-like octopamine receptor which serves as insecticide target
Source: Nat Commun. 2023 Jul 19;14:4338. doi: 10.1038/s41467-023-40029-y (PMC10356864; doi:10.1038/s41467-023-40029-y)
Supplement: Supplementary file 5 — Supplementary Dataset 1 [file 41467_2023_40029_MOESM5_ESM.xlsx]

## Sheet: Sheet1
id	M_ZT0	M_ZT0.1	M_ZT0.2	M_ZT4	M_ZT4.1	M_ZT4.2	M_ZT8	M_ZT8.1	M_ZT8.2	M_ZT12	M_ZT12.1	M_ZT12.2	M_ZT16	M_ZT16.1	M_ZT16.2	M_ZT20	M_ZT20.1	M_ZT20.2	F_ZT0	F_ZT0.1	F_ZT0.2	F_ZT4	F_ZT4.1	F_ZT4.2	F_ZT8	F_ZT8.1	F_ZT8.2	F_ZT12	F_ZT12.1	F_ZT12.2	F_ZT16	F_ZT16.1	F_ZT16.2	F_ZT20	F_ZT20.1	F_ZT20.2
AGAP004677-RA	768.509	967.067	1011.84	802.849	978.524	1080.24	993.726	914.517	1023.07	835.824	929.339	0	851.717	760.496	771.486	880.637	1031.59	1259.65	646.203	944.755	922.132	676.901	559.996	880.413	827.844	723.882	569.225	1459.62	647.781	828.583	797.941	799.838	649.59	836.482	628.192	620.785
AGAP004677-RB	985.491	1150.93	1178.16	1380.15	1209.48	1610.76	1267.27	1487.48	1279.93	1206.18	1452.66	4	983.283	1351.5	1116.51	1271.36	1372.41	1692.35	909.797	1309.25	1098.87	1319.1	918.004	1192.59	1202.16	1380.12	1172.78	1710.38	1118.22	1258.42	1449.06	1388.16	1213.41	1229.52	1040.81	688.215
AGAP004678-RA	197	321	315	331	321	275	366	386	289	309	345	0	254	278	275	361	456	318	135	282	340	216	171	316	244	237	206	1171	367	669	642	383	363	548	224	178
AGAP004679-RA	571.119	652.805	879.36	637.283	685.146	598.885	886.888	752.605	820.173	805.16	835.393	42.5727	559.966	572.983	690.435	784.514	773.115	929.26	220.74	425.67	386.221	296.389	206.465	576.625	316.918	465.841	233.989	616.907	255.109	502.888	594.865	442.499	347.575	553.423	239.155	221.195
AGAP004679-RB	287.881	304.195	367.64	207.717	343.854	538.115	248.112	452.395	253.827	198.84	494.607	68.4273	457.034	339.017	367.565	333.486	428.885	437.74	82.2598	207.33	165.779	289.611	178.535	183.375	200.082	267.159	225.011	254.093	284.891	275.112	182.135	213.501	189.425	107.577	100.845	227.805
AGAP004680-RA	28	13	25	16	21	9	5	22	19	14	12	1	12	6	12	24	10	14	16	3	3	26	11	19	21	6	17	2	8	5	9	17	5	9	3	6
AGAP004681-RA	0	1	1	4	0	2	2	0	0	0	3	0	1	0	1	2	0	2	1	3	0	0	2	0	1	1	2	0	0	0	0	0	0	4	0	0
AGAP004682-RA	904	1040	1478	1413	1498	1476	1500	1522	1225	1161	1487	817	1215	1138	1360	1596	1487	1435	532	1029	613	730	570	805	791	799	688	870	652	869	769	941	801	744	551	683
AGAP004683-RA	928	1114	1841	1326	1286	1468	1587	1529	1613	1268	1479	454	1297	1065	1275	1512	1565	1449	420	646	493	698	336	757	794	592	812	523	475	699	653	841	810	610	371	698
AGAP004684-RA	729	935	1352	1214	1303	1898	1638	1388	1308	1199	1443	1	1173	1596	1037	1330	2033	1515	612	1411	1037	801	867	1219	945	1152	786	1530	1049	1500	1093	1336	993	1028	1109	731
AGAP004685-RA	1247	1001	1503.8	1259	1206	1211	1299	1282.64	1357	761	1234	19	1412.15	1030.73	1362.29	1563.26	1475	1469.41	224	409.986	324	440	99.8226	470	351	442	354	485	190	522	550	540	359	342	186	332
AGAP004685-RB	1.29471e-08	0	35.2029	1.12701e-07	0	0	0	47.3592	0	6.80612e-07	1.07048e-08	0	27.8475	32.2736	93.7081	38.7377	0	28.5898	0	34.0139	2.77457e-05	0	60.1774	0	0	0	0	0	0	0	0	8.52191e-06	1.22424e-06	0	0	0
AGAP004686-RA	2752	3324	4187	3594	3163	3330	3377	4103	3757	3162	4001	36	3581	2732	3839	4160	3629	4366	1452	1894	1133	1777	992	1479	1971	1625	1741	1776	1242	2039	1693	1945	1801.87	1587	989	1713.88
AGAP004687-RA	0	0	0	0	0	0	0	0	0	0	0	0	0	0	0	0	0	0	0	0	0	0	0	0	0	0	0	0	0	1	0	0	0	0	0	0
AGAP004689-RA	1254.77	1166.96	2050.32	1181.36	1388.04	1604.19	1585.66	1956.19	1725.53	1117.15	1695.52	0	1606.71	1145.64	1642.07	1430.74	1748.09	2069.66	369.165	611.007	579.578	551.117	376.21	705.267	537.412	913.192	641.837	564.3	455.81	712.84	1066.44	832.306	684.243	482.427	372.756	420.43
AGAP004689-RB	0	0	0	0	0	0	0	0	0	0	0	0	0	0	0	0	0	0	0	8.44439e-07	0	0	0	0	0	0	0	0	0	0	0	0	0	0	0	0
AGAP004689-RC	167.234	363.044	377.681	376.638	498.955	411.812	331.005	490.808	437.472	299.847	511.479	0	324.289	290.358	234.931	478.264	315.911	312.343	77.835	162.993	101.422	124.883	70.7895	234.733	145.019	312.808	109.163	179.7	129.19	263.16	265.563	293.694	179.547	242.573	128.244	127.57
AGAP004690-RA	3	0	2	1	4	0	8	1	4	0	0	3	3	1	3	0	1	1	0	2	0	9	9	13	10	7	11	25	4	10	12	3	3	11	4	4
AGAP004691-RA	2065	2558	3655	2432	2346	2820	2642	2881	3072	1972	3136	105	2865	2252	2867	3295	2795	3825	876	1118	921	1357	574	1241	1207	1102	1367	1152	796	1442	1649	1554	1343	1266	792	1107
AGAP004692-RA	1222.55	1447.17	1738.96	1610.45	1800.81	1320.64	2154.54	2272.7	1481.72	1578.44	2376.76	881.412	1220.71	1084.09	1384.64	1629.78	1718.04	1762.59	584.952	1326.61	699.975	1286.79	604.138	1319.96	1056.35	1721.65	843.981	1432.24	897.626	1864.74	1345.91	1321.26	1017.77	1231.72	585.494	1122.93
AGAP004692-RB	506.311	749.419	970.203	960.912	1037.05	863.945	1162.63	1104.71	754.366	1012.48	847.556	56.0338	664.429	715.872	1141.38	969.876	999.013	1111.29	110.119	350.31	160.285	304.993	162.789	470.415	475.038	326.666	244.519	422.149	157.223	306.317	692.664	233.271	388.252	368.441	122.609	193.719
AGAP004692-RC	0	0	0	0	0	0	0	0	0	0	0	0	0	0	13.25	0	0	9.64224	0	0	0	9.70427	0	0	0	0	0	0	0	0	0	0	0	0	0	0
AGAP004692-RD	350.142	315.413	556.836	456.636	358.133	520.411	722.824	325.582	345.912	544.08	586.689	1.55384	754.866	552.036	596.725	554.34	538.946	386.481	95.9288	244.076	29.7397	149.515	53.0729	153.629	324.608	105.684	69.4998	176.614	97.1506	321.941	280.429	244.47	162.974	169.84	90.8966	142.349
AGAP004693-RA	87.021	74.494	133.646	104.105	95.3425	30.0486	70.3249	60.1695	76.2369	32.5133	71.2409	48.9854	67.2924	29.1736	196.948	113.264	81.4081	101.537	12.0356	63.4309	26.1999	89.5456	9.06203	48.0508	32.258	19.0438	3.01494	24.1111	23.3588	22.1154	19.113	43.1347	10.1409	22.3887	7.11986	16.0773
AGAP004694-RA	123	48	123	45	57	102	151	45	139	422	108	13	90	64	180	262	61	98	2	17	41	9	23	35	9	43	12	24	6	32	65	5	10	12	5	6
AGAP004695-RA	318	327	392	404	296	426	455	316	427	297	350	23	241	370	352	421	431	539	284	247	298	347	124	270	274	193	269	274	200	349	167	217	275	299	180	150
AGAP004696-RA	1493	1750	2340	2052	1786	2369	2239	2035	1838	2115	2142	5072	1889	1888	1920	2416	2410	2455	1065	1796	1050	1549	939	1369	1498	1176	1242	1051	969	1248	1422	1694	1220	1196	1072	1087
AGAP004698-RA	1092.39	1103.71	1535.24	1329.62	1265.22	1496.91	1524.08	1262.56	1329.76	1125.09	1461.63	55.5384	1343.79	1083.74	1340.25	1507.13	1622.72	1608.73	603.037	1004.39	710.321	790.633	489.196	949.83	869.143	877.439	766.163	1172.3	639.048	1009.79	1134.7	1003.05	858.149	910.43	570.133	678.898
AGAP004699-RA	694	720	867	806	839	903	995	937	1091	752	948	35	784	951	896	1067	1069	1122	438	732	492	619	356	706	568	463	638	516	442	702	721	698	554	474	471	397
AGAP004700-RA	47	78	66	56	61	115	114	92	52	35	71	0	43	109	48	70	74	115	140	511	378	161	262	591	251	476	170	194	124	417	277	255	244	280	227	196
AGAP004703-RA	1010	1270	1352	1213	1228	1258	1084	1325	1459	1037	1464	105	1231	1094	1283	1382	1326	1463	416	792	441	663	387	665	617	551	641	714	483	941	581	785	690	573	281	462
AGAP004704-RA	408	454	661	613	571	609	636	658	464	589	595	32	565	546	585	616	657	580	251	460	319	347	266	320	332	339	300	383	259	461	424	437	372	401	275	435
AGAP004706-RA	1	9	6	5	13	5	2	16	8	5	17	0	18	8	7	10	4	9	1	1	2	9	0	3	3	2	5	0	3	2	0	0	10	4	0	6
AGAP004707-RA	527.748	515.551	703.699	589.66	445.165	631.059	451.942	554.847	580.478	673.37	465.4	206.495	451.659	245.765	734.932	639.852	648.872	605.013	109.28	226.561	20.2417	384.152	116.564	172.667	183.051	67.6989	219.87	126.08	109.524	280.814	283.657	129.401	190.438	109.646	59.7458	214.768
AGAP004707-RB	55.3251	5.1994e-05	47.2951	192.752	2.78512e-05	69.0825	68.0047	121.654	1.13886	560.456	165.96	40.8137	0.000157869	86.527	62.487	133.749	121.441	241.652	40.2024	41.5195	34.9494	86.934	56.4822	9.39541e-05	250.051	0.000509393	72.9809	119.191	189.573	4.57218e-06	7.91575e-05	58.1526	30.4641	3.32959e-08	57.0661	5.55656e-05
AGAP004707-RC	3.40169e-06	0	0	1.19466e-06	1.40167e-07	0	0	1.12686e-06	0	0	0.00125073	0	0	0	0	2.1043e-08	3.49882e-08	7.20003e-07	7.89575e-06	0	0	0	0	0	0	0	0	0	0	0	0	0	0	0	0	0
AGAP004707-RD	7.74579	1.20421e-05	6.00374	12.4722	4.7463e-08	0	4.20464e-06	12.2031	0.137457	72.6583	5.00816	3.39233	5.66314e-06	0	3.53566	11.7618	18.7482	11.5885	0	7.2652	1.96773e-05	10.9446	9.15258	2.30422e-05	30.7203	0.000120679	2.38921	21.6233	0	1.04593e-06	3.46993e-05	7.56709	6.72131	0	0	1.55268e-05
AGAP004707-RE	0.000504902	5.45638e-07	0.000629318	0.0259494	2.49163e-05	5.24913e-06	1.16591e-07	5.44613e-06	1.81527e-07	0.0460399	1.00405e-06	0	14.7151	0	3.25026e-06	72.2665	4.17549e-07	2.98288e-05	1.31595e-05	1.43866e-07	0	3.78532e-06	0.1151	0	1.37834e-07	0	0	0	0.00422558	0.000531669	5.92423e-05	0	0	0.00620007	0.181814	0
AGAP004707-RF	3.40169e-06	0	0	1.19466e-06	1.40167e-07	0	0	1.12686e-06	0	0	0.00125073	0	0	0	0	2.1043e-08	3.49882e-08	7.20003e-07	7.89575e-06	0	0	0	0	0	0	0	0	0	0	0	0	0	0	0	0	0
AGAP004707-RG	0	0	0	0	0	50.1796	0	0	0	0	0	0	0	0	0	0	0	18.2857	18.8897	0	0	0	36.6802	16.154	0	0	0	0	0	0	0	0	0	0	0	0
AGAP004707-RH	125.596	48.1097	61.0559	69.7467	24.4218	0	124.634	1.05314	233.735	0	0	343.185	0	49.5799	138.041	7.73935e-07	0.00179263	127.953	22.9477	28.9557	30.8928	0.000458273	0.000145983	4.81466e-08	4.63009e-05	43.8774	5.04231e-07	2.59697e-06	49.6626	0	0.000277279	115.081	113.882	0.0115248	0	29.7715
AGAP004707-RI	0.185132	0	0	14.4178	5.6283e-06	0.0208168	5.16626	14.9939	0	6.89267	0.000138176	15.2339	0	10.0232	0.0803993	15.573	0.0432219	0.0193434	10.1659	3.8631	0.000144457	26.0697	31.4471	1.90318e-08	37.8156	1.85858e-06	25.8123	1.94968e-07	9.1994e-05	0	7.24264e-06	3.95074	2.97072	0	22.6639	1.60641e-07
AGAP004707-RJ	1015.36	1038.9	1219.81	830.086	814.051	614.264	819.52	852.216	1191.38	378.023	834.009	3481.83	871.747	466.86	1090.49	1147.66	446.376	751.783	550.156	942.21	559.344	676.244	192.126	849.952	851.7	594.672	586.481	400.466	157.236	711.396	734.661	723.302	657.074	641.897	135.499	627.735
AGAP004707-RK	3.21919	2.87975e-06	2.12848e-08	60.412	143.737	0.170788	60.3939	104.159	0	4.3662	0.000604756	1251.69	0	52.7315	1.31234	132.119	0.146352	0.0539483	135.911	85.062	0.002037	199.731	105.932	0.153424	125.825	1.95174	205.006	5.2306e-07	6.27342e-05	7.28931e-08	59.2097	47.7074	61.8836	29.2903	53.0839	1.62123
AGAP004707-RL	0.118801	1.30804	0	7.7519	35.2871	238.223	109.339	0.000368957	0	4.87196	54.6083	12.0357	59.9239	84.5133	70.4488	98.9378	0.0131491	132.578	57.4472	0.000248472	150.57	32.1277	3.48971	9.85507e-05	9.21086	0.111603	58.1302	1.995e-05	0	0	0.000408534	19.9433	36.8782	0	112.76	43.229
AGAP004707-RM	140.704	228.135	154.139	52.6754	1.33814	0	4.29062e-05	85.8733	141.127	47.3152	25.0105	285.325	29.9546	0	60.6714	101.08	68.3585	35.0734	0	162.563	0.000277144	84.7969	31.011	198.074	102.625	134.688	19.33	71.6397	0	153.79	305.471	92.8946	142.688	136.148	0	166.875
AGAP004708-RA	318	452	734	465	493	683	444	629	520	431	562	1	582	439	496	598	644	726	231	415	524	395	339	472	373	454	453	569	320	396	316	538	528	450	316	291
AGAP004709-RA	754.579	870.473	1403.85	1196.73	1199.98	1390.29	1373.74	1250.21	1159.21	1238.6	1234.21	0	1068.23	1068.57	1122.48	1182.63	1599.37	1297.24	458.338	918.225	687.248	475.274	526.328	785.37	579.24	718.423	496.917	1055.96	575.071	958.084	927.32	788.766	707.889	763.475	496.784	510.396
AGAP004710-RA	3180.42	4641.53	7909.15	5455.27	5877.02	7955.71	6164.26	6326.79	6440.79	5862.4	7622.79	1	6035.77	6755.43	5660.52	5322.37	8718.63	5997.76	2404.66	5234.78	3995.75	2816.73	4622.67	4544.63	3165.76	4923.58	3558.08	6683.04	4273.93	5459.92	4077.68	4690.23	3991.11	4088.52	3165.22	3012.6
AGAP004711-RA	340	381	491	438	394	387	384	426	418	350	484	17	394	353	378	490	424	506	210	346	231	254	186	215	194	214	311	272	174	238	172	198	282	252	138	188
AGAP004712-RA	2	2	1	2	2	1	2	1	6	1	2	1	3	3	0	1	2	3	1	0	0	2	4	0	0	1	1	0	1	2	3	1	1	0	1	1
AGAP004713-RA	46	37.8006	27	20.9102	20	10	15	21	36.9036	22	26.6931	2	18.8212	23	35	46	20.8356	27.3817	2.45849	10.607	3	23	8	9	6	4	11.8453	5	2	7	6	8	3	5	3	11
AGAP004714-RA	38	93	77	73	33	120	67	29	33	77	30	0	21	86	35	70	38	77	101	59	52	81	17	41	51	9	85	25	64	35	19	39	82	32	33	32
AGAP004715-RA	1615	1707	2691	1617	1773	1883	1761	2108	2147	1728	2243	708	2089	1518	2300	1986	1859	2406	769	1009	828	1048	517	1204	914	1002	1008	946	735	1306	885	1205	1351	907	630	996
AGAP004716-RA	15	5	5.13845	0	7	0	0	0	6.28571	0	0	0	0	0	9	0	0	0	0	0	0	0	0	9	0	3	0	0	0	0	0	0	0	0	0	8
AGAP004716-RB	0	0	5.86155	3	0	5	6	7	6.71429	4	4	0	5	5	0	16	4	9	1	11	0	1	1	0	8	0	0	5	0	0	17	11	4	3	0	0
AGAP004717-RA	20	39.8199	44.4423	0	27	55	54	25	39	32	0	230	22	0	32	59	0	0	0	0	36.9685	36.9647	0	14	24	43	42	51	12	23	74	0	22	23	13	30
AGAP004717-RB	0	0.0900387	1.77884	13.5	2.11495e-07	0	2.54026e-07	5.38558e-08	0	0	6	0	0	12	0	0	5	8	8	10.5	0.0157486	0.0176452	6	0	0	0	0	0	0	0	0	2.5	0	0	0	2.45732e-05
AGAP004717-RC	0	0.0900387	1.77884	13.5	2.11495e-07	0	2.54026e-07	5.38558e-08	0	0	6	0	0	12	0	0	5	8	8	10.5	0.0157486	0.0176452	6	0	0	0	0	0	0	0	0	2.5	0	0	0	2.45732e-05
AGAP004718-RA	73.9551	49.9737	6.73396e-07	0	71.9494	2.37764e-08	5.00497e-05	0	72.887	149.845	95.8507	0	8.68617e-05	0.155158	0	0.336163	0.0693948	0.00516723	77.9136	0.000219291	0	135.869	0.000286963	0.00330306	0	6.08469e-06	0	1.71683e-08	0	0.944531	1.22669e-08	90.9138	0.119833	14.9422	74.9131	0.00513895
AGAP004718-RB	0.0449474	0.026346	91	92	0.0505713	80	109	57	0.112968	0.154996	0.149273	0	54.9999	92.8448	100	96.6638	86.9306	70.9948	0.0863757	111	68	0.130635	58.9997	132.997	95	91	75	179	70	106.055	227	0.0862141	87.8802	136.058	0.0869189	68.9949
AGAP004719-RA	16	58	37	60	21	100	79	43	34	30	61	0	29	36	12	32	18	62	51	147	148	134	124	361	178	318	131	726	105	254	179	120	116	220	114	115
AGAP004720-RA	37.2862	177.658	84	95.964	99.9494	292.742	74.8114	53	173	101.523	36.8274	0	78	176.868	77.3624	122.557	42.1063	96.2125	565	67.9307	142.265	417.601	189.036	252	316.118	104	580.274	78.1151	239.628	136	127.27	154.66	403.921	204	233.545	194
AGAP004720-RB	114.714	22.3421	1.2902e-08	26.036	24.0506	21.258	15.1886	0	0	47.4767	39.1726	11	0	22.1316	27.6376	50.4431	10.8937	43.7875	0	146.069	153.735	65.3995	77.9639	0	28.8824	1.51602e-07	37.7265	44.8849	29.3717	9.65135e-07	85.7302	135.34	108.079	0	20.4553	0
AGAP004722-RA	326	330	530	466	438	455	568	528	543	534	603	0	433	470	393	496	703	507	169	337	246	202	157	222	215	232	173	305	157	290	227	290	258	234	166	176
AGAP004723-RA	332	477	554	484	526	574	639	478	418	256	416	0	369	441	386	519	589	514	186	385	201	259	186	332	258	239	191	230	182	267	173	264	207	278	157	235
AGAP004724-RA	596.463	815.032	1188.35	804.145	1006.99	804.499	742.24	1167.8	770.176	798.36	1048.12	69.9949	951.911	662.355	996.198	1050.91	1123.02	840.139	169.35	566.245	143.112	257.954	107.253	368.702	341.179	491.569	196.269	333.032	177.36	519.92	492.248	552.923	240.022	347.741	106.702	343.099
AGAP004725-RA	1010	1523	1871	1231	1372	1864	1118	1698	1196	988	1632	0	1530	1551	1363	1386	1702	1863	818	1411	1202	1118	685	1490	908	1416	1300	1252	958	1339	1171	1324	1472	993	945	1084
AGAP004726-RA	1828.71	2145.58	2746.52	2064.7	1859.59	2673.74	1691.45	2272.77	2139.26	2444.55	2495.82	595.177	2414.68	2056.7	2236.1	2278.03	2283.8	3063.58	1282.01	1219.67	1119.7	1459.57	775.214	1115.74	1281.81	700.112	1925.25	1093.26	1268.1	994.116	1808.15	1597.69	2186.99	1173.14	870.874	1191.1
AGAP004727-RA	4	0	3	2	5	1	7	1	2	0	1	0	1	1	0	3	2	0	1	1	0	1	20	5	0	0	0	0	0	2	0	1	0	0	0	0
AGAP004728-RA	1229	1407	2106	1336	1669	1160	1055	2131	1515	1441	2056	6	1971	1255	1650	1769	1706	1840	274	792	269	389	195	627	614	1207	359	493	263	1217	1079	948	580	521	187	723
AGAP004729-RA	612	611	799	592	688	731	614	843	606	609	765	0	676	530	647	779	696	804	299	386	252	486	212	310	272	413	335	314	219	358	490	493	417	288	198	259
AGAP004730-RA	55	52	90	62	58	81	39	77	90	86	61	0	56	78	76	73	67	77	47	77	53	88	26	66	93	76	34	25	38	82	77	71	97	35	21	51
AGAP004731-RA	249	600	652	487	519	755	495	661	411	601	846	28	550	677	323	494	628	834	312	785	351	478	431	798	724	722	581	2117	765	1125	1318	946	628	988	435	613
AGAP004733-RA	10	17	19	23	3	19	26	15	16	22	17	0	10	18	13	20	19	50	30	25	3	55	14	13	15	1	34	7	11	7	5	15	25	21	23	1
AGAP004735-RA	370	474	567	488	523	314	477	556	415	580	521	37	509	409	467	677	650	575	149	340	161	227	176	350	301	722	147	509	248	702	286	529	311	390	106	331
AGAP004736-RA	131	229	187	138	194	260	96	159	138	32	171	2	228	218	155	232	296	241	57	149	140	110	177	129	110	165	125	117	87	180	150	154	237	158	120	147
AGAP004737-RA	546.184	562.21	578.907	455.84	456.32	460.477	454.441	620.349	409.022	435.803	562.118	341	584.461	509.483	493.318	579.481	549.499	515.214	244.896	293.709	119.145	405.363	186.98	277.135	352.809	278.919	262.773	369.932	140.251	299.406	444.456	335.672	247.358	289.911	183.617	267.44
AGAP004738-RA	428.816	559.79	772.093	573.16	584.68	664.523	447.559	598.651	613.978	643.197	717.882	1	699.539	459.517	579.682	647.519	656.501	627.786	285.104	376.291	212.855	276.637	186.02	360.865	322.191	324.081	274.227	314.068	233.749	410.594	479.544	497.328	382.642	316.089	185.383	313.56
AGAP004739-RA	364	457	549	482	491	470	344	414	293	197	352	32	372	579	453	403	635	563	468	807	651	765	330	766	529	701	492	1605	687	1508	633	766	698	760	492	501
AGAP004740-RA	0	0	0	0	0	2	0	0	0	0	0	0	0	0	0	2	0	0	0	0	0	0	0	0	0	0	0	0	0	0	0	0	0	0	0	0
AGAP004741-RA	3	8	7	0	3	0	2	2	0	0	1	0	0	1	3	5	6	2	0	0	0	0	0	0	2	0	1	0	2	0	11	0	0	2	0	7
AGAP004742-RA	444.344	526.768	511.479	346.229	521.445	456.792	255.589	627.197	522.557	162.755	455.16	176	658.933	558.278	686.87	743.646	243.377	700.35	275.232	1140.08	765.404	494.144	926.769	2303.7	948.906	3463.27	1552.31	2608.67	841.353	1871.01	433.893	497.585	1024.97	1067.06	604.615	651.823
AGAP004742-RB	443.656	519.232	1057.52	503.771	506.555	794.208	916.411	632.803	757.443	693.245	721.84	275	381.067	381.722	435.13	644.354	858.623	689.65	565.768	1050.92	1414.6	1086.86	1040.23	2776.3	1767.09	1989.73	985.693	2468.33	1111.65	2319.99	2015.11	1309.41	1188.03	811.941	863.385	1164.18
AGAP004743-RA	725	1236	1325	1047	1454	1663	1308	1592	1044	957	1399	8	1109	1405	831	1094	1726	1570	781	1375	1164	971	1737	1376	925	1444	1430	1399	1221	1162	990	1232	1017	910	937	750
AGAP004744-RA	2529	2709	4456	3197	3374	4304	3148	3303	3961	3373	3554	122	3703	2891	3205	3703	3209	4176	2006	2638	2917	2523	2054	3514	2581	2925	3019	3328	1939	3263	3122	2576	3211	2420	1805	2055
AGAP004745-RA	827	973	956	909	936	1139	725.919	1013	950	815	969.743	0	961	929	894.999	926.681	900.996	954	454	737	296.529	647.765	437	531.769	561.993	465	629.999	403	416	454	535	636	674	355.023	339	337.453
AGAP004745-RB	9.26153e-07	0.000251536	0.00020411	5.97182e-07	6.68011e-06	3.82196e-08	1.08112	1.68135e-05	0	0	73.2571	54	3.16649e-07	0	0.000794265	130.319	0.00392472	0	0	0	18.4707	0.234674	1.66376e-05	38.2312	8.00739	0	0.000811931	1.92186e-05	9.96799e-05	0	0	0	2.63008e-08	59.9768	9.15262e-06	113.547
AGAP004746-RA	261	453	611	345	466	481	298	487	419	257	517	38	525	490	435	465	490	570	208	241	159	160	218	319	205	193	212	196	190	248	176	265	329	213	157	214
AGAP004747-RA	397	403	535	310	393	406	287	379	296	264	407	166	429	339	408	497	470	616	232	219	214	367	180	286	291	341	237	267	203	305	194	246	374	230	247	213
AGAP004748-RA	304	538	683	585	638	770	671	664	632	552	704	1	517	608	514	546	795	568	276	672	505	364	536	497	321	590	441	1120	607	752	478	510	424	476	441	362
AGAP004749-RA	90.2416	118.456	204.636	31.2889	80.0103	183.307	125.976	108.666	154.837	171.608	113.55	0	152.995	182.623	146.635	84.2994	149.65	83.0265	24.3238	77.852	173.17	72.6152	174.917	46.0423	27.4871	154.06	61.8185	121.564	92.789	147.109	16.2079	87.0746	90.4459	111.461	46.3431	39.4768
AGAP004749-RB	203.758	309.544	342.364	396.711	381.99	388.693	334.024	340.334	252.163	158.392	344.45	23	258.005	120.377	205.365	368.701	374.35	415.973	204.676	264.148	76.8303	153.385	54.0832	367.958	205.513	378.94	281.181	268.436	160.211	314.891	223.792	232.925	265.554	142.539	231.657	203.523
AGAP004750-RA	1530.05	1801.01	2236.19	1646.17	1483.56	2424.34	2070.99	1675.32	1656.09	1639.91	2157.16	604.11	1616.43	1431.32	2019.86	1612.05	1756.27	1945.72	1053.82	1191.64	910.894	1049.88	715.076	962	985.714	787.962	1280.08	887.348	1315.67	1805.08	2167.85	1300.8	1183.4	964.462	870.382	1174.21
AGAP004750-RB	4223.95	4588.99	7450.81	4508.83	5535.44	5517.66	5116.01	6197.68	5795.91	5976.09	7073.84	2086.89	5158.57	3723.68	5641.14	6086.95	4838.73	7457.28	2145.18	3290.36	2283.11	4504.12	1891.92	3237	3463.29	3956.04	3517.92	3710.65	2120.33	3769.92	4228.15	3919.2	3984.6	2977.54	1920.62	2721.79
AGAP004751-RA	243	382	530	363	325	476	429	446	478	476	480	0	536	385	477	524	441	617	184	165	157	290	124	230	193	265	254	254	174	225	512	354	212	200	125	198
AGAP004752-RA	59	93	107	104	138	179	98	104	65	43	49	0	84	100	73	104	135	180	46	154	101	90	99	165	86	140	73	113	74	177	75	103	97	94	89	103
AGAP004753-RA	0.00886513	0.00711655	0.0104513	0.0293719	0.0198367	0.0229013	0.0123587	0.029068	0.0416126	0.0229633	0.0550444	0	0.0222885	0.0106892	0.0150641	0.00734167	0.0145987	0.00836459	0	0.0141933	0.00227999	0.0125041	0.0123588	0.00204169	0.00131404	0.0101949	0.00321056	0	0.0102932	0.000930521	0	0.00750106	0.00396541	0.00291791	0.0136709	0.00700679
AGAP004753-RB	37.9911	35.9929	42.9895	66.9706	71.9802	79.9771	56.9876	55.9709	60.9584	52.977	79.945	0	48.9777	75.9893	27.9849	35.9927	91.9854	34.9916	0	26.9858	4.99772	31.9875	29.9876	7.99796	4.99869	16.9898	10.9968	0	22.9897	4.99907	0	18.9925	13.996	13.9971	27.9863	13.993
AGAP004754-RA	141	200	183	161	166	161	207	239	167	108	228	13	208	162	209	174	226	195	97	146	103	134	88	142	110	146	108	196	120	105	139	109	91	95	90	150
AGAP004755-RA	159	233	328	237	229	245	241	305	272	270	354	41	274	258	276	290	303	306	74	136	68	106	138	184	114	143	133	151	125	217	92	167	194	106	84	78
AGAP004756-RA	207	275	365	246	276	329	270	287	272	305	357	4	292	203	315	272	294	296	123	152	96	180	143	160	166	122	140	120	81	178	132	134	175	95	101	168
AGAP004757-RA	366.178	515.015	648.66	439.574	542.513	514.177	435.827	491.184	494.448	612.081	635.667	0	472.945	399.3	470.88	550.516	518.376	590.527	178.503	380.373	267.07	213.998	300.631	304.702	282.838	311.439	304.833	252.132	267.713	416.87	322.627	392.549	332.602	233.862	192.695	213.894
AGAP004758-RA	1049.67	1322.02	1919.94	1269.59	1620.63	1997.12	1269.95	2086.21	1571.9	1488.9	1945.22	785.299	1693.61	1654	1306.84	1353.71	1658.21	1895.11	702.893	897.002	913.718	966.723	796.997	1074.71	774.047	1499.37	1175.06	1384.29	948.011	1168.89	708.159	1403.8	1550.95	939.492	982.508	906.196
AGAP004758-RB	0	26.5081	29.1526	0	0	0	0	0	4.41098e-07	0	39.7253	0	68.9055	0	89.0452	0	150.564	64.5628	0	8.09158e-05	0	3.48535e-07	32.558	52.0901	0	22.4183	2.80626e-06	1.8013e-08	0	36.2742	1.88749e-07	0	27.9358	1.05836e-05	0	0
AGAP004758-RC	102.326	204.468	204.908	78.4086	106.366	76.8801	160.051	76.7924	242.101	108.101	282.056	41.7014	162.48	39.9977	128.111	193.29	67.2313	221.324	22.1067	109.998	95.2825	12.2769	117.445	55.1987	87.953	221.213	42.9417	186.706	116.989	136.831	165.841	93.1988	193.113	109.508	81.4917	44.8043
AGAP004759-RA	151	142.713	252	134	219	222	221	188.634	192	127	195	0	192.89	209.375	118	210	306	276.902	70	195.928	146.997	119	146	190	153	232	129	252	161	291	177	209	136.698	123.998	133	157
AGAP004760-RA	0	15	3	13	33	12	1	25	9	0	12	0	2	5	7	21	1	3	5	26	0	5	6	3	26	27	7	14	9	4	2	0	6	8	0	4
AGAP004761-RA	46	105	100	50	64	43	67	82	53	101	172	0	98	102	74	69	155	72	82	287	101	162	72	254	135	231	59	232	130	535	488	447	268	198	86	380
AGAP004762-RA	20	24	30	20	33	57	27	36	23	20	34	13	12	10	38	30	20	35	22	37	30	27	14	28	21	21	29	24	7	10	4	12	7	9	8	13
AGAP004763-RA	8	21	23	17	20	13	12	19	20	4	36	0	14	7	28	28	19	14	1	0	2	11	2	19	7	0	1	0	4	3	4	3	5	2	3	4
AGAP004764-RA	215	299	387	310	332	335	265	320	389	274	367	18	297	262	375	336	356	412	49	201	93	206	99	209	125	230	156	148	129	169	154	150	183	120	78	124
AGAP004765-RA	289	538	525	335	426	357	300	388	436	340	384	36	476	382	509	381	449	598	181	311	272	297	184	333	257	377	279	192	168	242	409	217	336	207	239	241
AGAP004766-RA	383.443	470.894	621.746	423.045	266.601	295.854	367.935	482.959	407.321	343.379	503.7	50.0957	396.617	274.434	500.72	390.905	240.847	466.105	362.832	449.791	95.5969	235.083	113.053	166.382	297.308	24.0925	348.583	99.2581	6.27057	329.352	193.33	227.6	353.602	92.9975	62.3341	282.342
AGAP004766-RB	1395.04	1358.01	1196.41	1458.07	966.522	1715.26	1159.73	800.139	1496.4	1417.21	759.482	0	825.776	1005.88	985.757	1635.57	1009.35	1701.37	1196.29	1641.02	1010.96	1980.64	713.93	1176.67	1496.5	810.492	1863.62	965.457	931.423	703.526	1724.92	1226.2	1687.51	1148.35	759.387	905.645
AGAP004766-RC	409.224	345.354	361.845	302.887	239.974	449.052	282.395	236.442	259.306	255.753	311.853	0	192.435	219.95	260.668	220.33	177.1	442.328	190.443	99.1847	212.092	238.602	190.017	163.952	226.193	25.7643	393.797	135.285	111.854	86.7534	268.753	184.203	307.823	145.606	300.042	76.0122
AGAP004766-RD	34.2887	45.742	0	0	79.9028	55.8327	72.941	82.4598	39.9727	130.662	43.9647	196.904	88.172	86.7329	139.855	134.197	41.6995	40.1973	37.4392	0	112.352	58.6722	0	0	0	235.651	0	0	116.453	21.3684	0	0	28.0702	45.0443	35.2368	0
AGAP004767-RA	3695.57	4254	5624	4859.63	4571	4175.76	2246.48	3089	3216	1941	2017	1337	3204	1747	4762	4387	2843	4195	490.536	1504.41	458.301	1471	384	1758.53	1148	1058.38	453.191	506.129	218.19	588.992	1218.22	869.328	695.807	1118.89	219.198	913
AGAP004768-RA	227	308	357	284	272	261	257	326	222	162	310	1	335	310	267	324	446	308	146	235	142	181	163	223	145	245	177	536	285	466	251	317	333	214	170	190
AGAP004769-RA	1845	2082	2494	1842	1949	1795	2051	2028	2096	1994	2147	539	1948	1671	2451	2576	1732	2526	871	1460	908	1790	699	1349	1544	1488	1313	1243	810	1497	1690	1562	1598	1257	608	1066
AGAP004770-RA	3	1	3	2	0	26	6	2	3	2	1	0	10	2	7	6	2	2	1	2	0	2	0	0	0	0	1	5	0	0	0	0	5	0	0	0
AGAP004771-RA	1	0	0	4	0	0	3	0	1	0	7	0	0	1	0	2	0	1	1	2	0	1	0	3	0	0	0	0	1	1	0	0	6	1	0	0
AGAP004772-RA	574	920	720	574	653	927	519	565	563	645	581	147	586	678	718	629	544	975	901	627	587	932	524	551	682	305	1028	356	448	396	414	729	871	438	434	607
AGAP004773-RA	1680.35	2207.08	3088.41	1824.62	2203.29	2585.6	1652.78	2625.41	2428.9	1996.1	2703.48	104.652	2818.72	2161.67	2065.33	2135.51	2855.06	2831.76	855.31	1681.59	1865.97	1104.19	1082.43	2973.86	1357.56	2606.61	1544.48	2487.33	1304.78	2367.81	1772.04	2213.8	2479.85	1737.72	1513.12	1896.8
AGAP004774-RA	688.435	761.349	1110.76	803.249	881.05	740.721	796.291	798.387	653.564	832.853	795.8	31.8382	717.686	567.41	904.382	953.142	729.557	1061.55	358.581	701.017	282.744	532.731	246.737	540	594.582	482.341	568.973	426.44	284.99	478.457	602.922	519.02	473.44	324.654	244.883	381.083
AGAP004775-RA	553.998	593	517.809	494	483.157	815.552	443.707	728.989	661.43	422.697	654.506	60	621.181	436.359	694.683	642.652	713.364	677.184	238.645	256.564	95.7043	142.333	223.19	387.584	253.697	339.75	374.845	326.404	135.534	174.152	232.78	303.669	417.781	214.984	270.039	263.962
AGAP004775-RB	0.002442	0	275.191	0	98.8426	120.448	134.293	0.0114815	25.5704	118.303	95.4943	0	168.819	128.641	20.3171	2.34792	28.6358	136.816	53.355	92.4363	152.296	114.667	49.8099	74.4158	52.3029	89.2496	37.1546	225.596	80.4658	288.848	85.2201	191.331	0.219207	199.016	28.9611	29.0375
AGAP004776-RA	1022	1277	1442	1077	1240	1368	973	1266	1409	1350	1410	184	1273	977	1274	1417	1186	1414	494	632	418	653	413	680	643	873	753	606	548	779	739	815	976	525	381	615
AGAP004777-RA	316	407	431	290	383	308	212	470	433	199	444	228	412	281	406	405	328	347	120	195	158	114	104	141	152	199	224	150	200	153	161	236	261	156	118	163
AGAP004778-RA	144	193	231	205	199	253	152	176	162	158	217	0	187	226	220	274	332	307	134	218	199	145	174	200	152	212	136	291	146	217	275	219	181	196	149	136
AGAP004780-RA	1298	1558	1734	1309	1586	1487	1420	1646	1693	1402	1670	293	1763	1171	1851	1715	1461	1855	460	1011	514	936	498	846	930	651	881	589	444	1055	1237	1047	958	647	446	774
AGAP004781-RA	1107.96	1054.22	1318.1	1106.83	819.475	979.896	880.287	1063.34	1129.29	1076.76	1044.83	438.765	1043.16	866.399	1300.45	1460.6	904.762	1365.43	436.723	573.079	409.213	456.437	246.732	513.305	474.8	329.52	557.654	271.1	253.903	396.102	858.627	545.784	547.378	470.003	222.015	491.328
AGAP004782-RA	174	214	296	212	165	200	180	181	218	288	263	9	266	196	299	230	248	315	79	139	69	83	102	138	99	77	141	111	118	159	210	179	161	125	80	169
AGAP004783-RA	53	69	70	43	74	147	24	25	38	54	51	83	11	109	24	61	28	69	140	60	113	241	85	94	143	40	306	58	156	60	177	122	209	83	69	185
AGAP004784-RA	51	103	55	72	56	128	100	69	69	68	89	0	82	100	82	80	84	103	29	77	94	111	97	94	80	96	62	190	65	118	135	183	124	67	83	55
AGAP004785-RA	38	64	79	54	62	64	103	45	37	41	72	1	54	83	91	87	69	69	125	280	164	156	149	392	184	369	175	343	150	269	403	319	270	264	162	188
AGAP004786-RA	1518.65	2413.92	3500.59	2135.38	2330.71	3317.4	2237.22	2655.59	2976.1	2407.9	3117.52	121.348	3001.28	2330.33	2372.67	2656.49	3062.94	3151.24	1031.69	2436.41	2135.03	1197.81	1234.57	3201.14	1533.44	2857.39	1920.52	3015.67	1417.22	2725.19	2199.96	2578.2	2882.15	2251.28	1633.88	1959.2
AGAP004787-RA	35	71	33	43	59	22	55	102	29	12	81	10	33	80	30	23	72	31	64	175	117	203	192	401	311	413	146	330	150	324	244	218	267	225	103	243
AGAP004788-RA	0	0	17	9.24134	4.05451	13.2239	9.37155	8.53627	12.0934	0	4.327	0	0	0	4.4865	9.23506	0	9.19456	0	0	4.83067	0	0	4.29882	0	0	4.43249	0	0	0	0	0	4.29734	9.79672	0	0
AGAP004789-RA	494	595	673	583	583	647	460	716	495	537	790	17	588	639	607	696	767	640	260	648	315	379	329	495	434	511	356	374	285	539	602	548	380	349	301	302
AGAP004790-RA	4453	5490	8058	7189.76	6243.95	8630.78	6775.63	6581.46	7493.91	8886	7736.67	33	6366	6530	6810.51	7101.76	9004	6417.81	3211	6426	4531.17	3777	4878	5102.7	4125	5435	4197.57	9704	4412	6533	5828	4812	5010.7	6255.2	3663	3318
AGAP004791-RA	0	0	0	0	0	0	0	0	0	0	0	17	0	0	0	0	0	0	0	0	0	0	0	0	0	0	0	0	0	0	0	0	0	0	0	0
AGAP004792-RA	152.952	106.106	232.553	146.204	106.923	146.507	89.3554	124.045	100.298	88.2625	150.508	0	147.727	84.9824	250.918	285.525	121.275	115.863	90.6136	64.8847	25.0236	0	31.4903	77.5562	73.4953	62.3695	32.6926	46.109	46.785	90.0065	99.9215	88.6185	46.0249	70.3012	58.5757	63.1113
AGAP004792-RB	1033.05	1093.89	1399.45	1176.8	1142.08	1185.49	929.645	1259.95	1407.7	1009.74	1182.49	69	1426.27	969.018	1211.08	1229.48	1183.73	1669.14	337.386	577.115	296.976	474	326.51	592.444	469.505	513.63	544.307	518.891	442.215	657.993	728.078	747.382	657.975	433.699	272.424	486.889
AGAP004793-RA	4.20904	4.121	27.1378	10.2637	23.5542	4.3814	7.61605	38.9712	8.095	32.8211	12.7665	0	19.0482	32.3513	12.1554	9.67467	4.39902	96.4959	27.8064	0	82.173	17.8804	32.0686	31.4636	35.2218	46.7399	64.2152	91.2202	122.609	82.9688	75.7948	21.7934	82.1422	18.554	77.7379	10.7647
AGAP004793-RB	23.791	55.7231	45.591	30.1021	57.7476	93.0662	61.1945	27.0288	30.905	32.1789	48.243	0	60.6651	28.8982	30.8446	64.0528	69.3323	18.39	5.53821	53.7794	15.7191	28.1196	30.0106	28.8497	55.6123	54.2601	33.7848	0	24.2695	66.8736	0	39.2066	28.2849	52.0753	9.2144	40.8967
AGAP004794-RA	263	774	759	197	394	454	143	218	155	444	738	55	961	1059	650	829	1675	1789	591	897	1174	492	758	1143	381	1100	406	641	753	733	1036	1407	1178	1302	1186	1649
AGAP004795-RA	877	921	1170	915	865	841	1163	1063	996	943	1013	450	828	726	1062	1133	907	1264	630	730	514	853	350	641	748	561	752	464	485	667	856	702	619	597	297	591
AGAP004797-RA	258	304	372	308	315	403	258	361	316	373	395	4	327	274	299	335	363	390	166	249	224	195	175	251	142	245	317	185	200	188	278	224	174	215	144	157
AGAP004798-RA	697	897	1291	814	1042	1302	841	1088	981	802	981	3	950	833	949	1010	958	1072	686	675	629	880	662	831	583	851	876	911	593	544	958	845	982	455	434	569
AGAP004799-RA	136	1182	159	194	84	814	1925	133	92	71	104	10	92	2752	68	82	148	943	605	600	329	529	477	1076	650	977	522	891	561	1848	1100	1183	1164	517	412	934
AGAP004800-RA	1313	1382	1913	1458	1475	1328	1448	1817	1711	1943	2089	39	1566	1205	1726	2147	1525	1744	367	918	250	403	252	516	630	550	531	588	473	850	889	790	668	699	251	592
AGAP004801-RA	821.146	819.767	1003.89	678.559	779.855	515.989	606.306	762.375	635.356	786.303	846.788	50.3847	559.331	546.119	626.047	946.984	772.819	902.936	416.936	224.366	251.073	340.621	77.6874	296.683	275.28	216.577	380.044	304.136	120.826	285.37	233.534	291.128	354.473	515.541	261.846	464.721
AGAP004801-RB	331.854	561.233	291.111	88.4409	78.1445	684.011	243.694	328.625	559.644	60.6968	240.212	3.61527	410.669	539.881	469.953	154.016	76.1809	1209.06	416.064	715.634	920.927	895.379	944.313	640.317	622.72	660.423	1458.96	415.864	809.174	637.63	627.466	1018.87	1855.53	410.459	947.154	744.279
AGAP004802-RA	94	90	162	102	222	197	40	68	82	50	118	23	81	145	64	75	98	54	133	689	397	197	776	1347	181	515	177	1375	551	774	727	1111	534	544	458	532
AGAP004803-RA	141	144	230	171	197	155	152	219	159	161	207	13	203	181	243	278	238	222	37	69	39	59	33	90	130	178	59	131	78	159	104	143	99	75	37	85
AGAP004804-RA	144	197	226	194	160	160	168	222	121	204	230	0	163	174	185	166	263	178	86	156	75	86	61	112	74	89	64	131	84	160	196	136	108	100	93	78
AGAP004805-RA	35.2218	69.6511	74.1765	24.405	31.4704	40.0364	22.6371	54.584	87.6526	67.0069	22.8843	13	76.185	57.9235	55.965	58.0428	45.1211	108.587	21.3315	20.6965	19.1747	32.9563	20.4231	31.7577	11.3069	35.2164	34.4292	38.9271	23.324	39.7903	25.8597	85.7211	20.4146	21.8336	22.1634	49.3252
AGAP004805-RB	347.778	561.349	613.824	539.595	509.53	499.964	516.363	540.416	592.347	408.993	482.116	0	500.815	417.077	558.035	570.957	491.879	729.413	232.668	508.304	354.825	606.044	180.577	519.242	498.693	589.784	324.571	488.073	291.676	478.21	610.14	561.279	374.585	349.166	268.837	360.675
AGAP004806-RA	0	0	1	0	0	0	6	0	1	1	1	0	1	0	0	2	1	0	5	3	4	0	0	0	0	0	1	0	0	0	0	0	0	0	3	0
AGAP004807-RA	0	0	1	0	0	2.89613	8.95943	0	0	1	0	0	0	0	0	1.85718	1	1	17	3	2	3	4	0	0	0	0	0	0	4	0	0	1	0	0	2
AGAP004808-RA	0	0	1	0	0	0	1	0	0	0	0	2	1	0	0	0	0	0	0	0	0	0	0	0	0	0	0	0	0	12	0	0	0	0	0	0
AGAP004809-RA	0	1	3	2	0	3	0	2	1	0	0	0	0	0	2	0	0	2	24	4	0	2	5	4	2	1	0	0	0	1	0	0	1	0	0	10
AGAP004810-RA	0	0	0	0	0	0	0	0	1	2	2	0	1	2	2	1	1	0	0	2	0	0	0	0	2	0	1	0	0	1	0	0	0	0	0	0
AGAP004811-RA	31	15	17	43	21	20	36	15	19	22	19	0	19	15	36	33	19	22	7	11	10	13	5	3	19	8	10	16	7	13	4	11	10	9	6	12
AGAP004812-RA	245.782	179.851	559.538	214.185	444.197	426.76	282.274	463.5	377.772	271.808	380.103	32.2827	589.463	230.407	392.182	111.642	317.628	900.999	66.7213	70.6501	133.296	255.444	170.223	188.801	60.0583	244.668	242.25	292.643	42.9267	238.191	296.475	389.484	426.278	198.632	176.758	79.352
AGAP004812-RB	258.566	343.517	411.728	198.962	278.037	303.051	169.318	431.588	245.404	193.619	290.229	754.465	282.166	417.956	460.792	452.049	310.203	196.499	132.623	158.909	169.251	192.316	87.2735	272.139	220.894	234.425	264.579	107.091	177.523	297.704	233.881	125.828	243.88	169.912	89.1654	181.25
AGAP004812-RC	159.652	373.632	191.734	265.853	113.765	106.189	148.408	198.912	266.823	200.573	292.669	186.252	207.371	141.637	378.026	456.309	217.168	314.502	168.656	141.44	148.454	261.24	185.504	252.059	209.048	220.907	207.172	119.265	213.55	159.105	66.6439	183.688	173.841	75.4561	148.077	287.398
AGAP004813-RA	0	0	0	0	0	0	0	0	0	0	0	0	0	0	0	0	0	0	0	0	0	0	0	0	0	0	0	0	0	0	0	0	0	0	0	0
AGAP004814-RA	5	1	0	1	2	2	0	1	0	0	0	0	0	3	1	0	0	0	0	1	0	0	5	1	0	1	0	0	0	0	0	0	1	2	4	0
AGAP004815-RA	0	0	0	0	1	0	0	0	0	0	0	0	0	0	0.5	0	0	0	0	0	0	0	0	0	0	0	0.5	0	1	0	0	0	0	0	0	0
AGAP004816-RA	274	407	455	430	393	426	326	478	354	426	381	1	382	357	373	378	396	490	221	312	231	197	266	249	225	213	291	265	201	254	285	302	332	220	244	196
AGAP004817-RA	927.526	896.331	1811.12	893.828	779.153	1311.8	1079	1267.12	964.663	1692.6	1689.07	475.169	1156.39	883.618	1656.67	1550.81	1184.72	1809.03	714.148	1249.61	731.364	1172.8	524.077	660.971	962.809	1268.82	1007.74	842.951	662.028	859.129	1577.6	1311.27	1275.22	934.869	566.502	598.603
AGAP004817-RB	1109.47	1456.67	1365.88	1422.17	1680.85	1090.2	1095	1293.88	1566.34	1091.4	1088.93	189.831	1462.61	1346.38	1571.33	1419.19	1341.28	1552.97	420.852	588.391	504.636	550.202	383.923	851.029	687.191	524.18	577.258	622.049	448.972	850.871	774.401	742.728	818.776	329.131	305.498	642.397
AGAP004818-RA	658	928	1276	1060	1234	1248	1024	1328	960	966	1431	27	1093	919	1024	1021	1507	1023	397	860	464	438	457	713	519	730	436	1153	558	917	641	817	600	586	473	471
AGAP004819-RA	188.132	206.41	239.72	238.454	92.078	120.223	94.5525	202.118	305.076	291.584	199.291	24.5517	131.882	205.756	258.632	293.475	189.235	227.675	102.879	237.926	102.981	161.498	62.2378	205.051	104.098	158.507	60.586	225.526	95.6259	172.647	218.305	60.9159	130.182	136.518	49.6963	229.407
AGAP004819-RB	0	20.5675	12.3296	9.40942	32.5208	8.34907	52.0686	38.2981	11.5898	53.6662	16.4481	0	4.46791	20.8811	29.8616	28.4165	12.7439	30.7765	15.05	31.3256	121.673	45.2918	163.221	141.461	124.293	210.454	91.1831	183.28	114.634	169.734	155.234	55.1242	111.244	59.1796	55.3867	63.1746
AGAP004819-RC	2007.87	2600.02	3870.95	2876.14	3038.4	4048.43	2633.38	2919.58	2709.33	2235.75	2521.26	514.448	2943.65	2794.36	3004.51	2589.11	3223.02	3319.55	1607.07	2676.75	2427.35	2271.21	2607.54	2890.49	1995.61	2896.04	2361.23	2580.19	1386.74	2026.62	2336.46	2474.96	2183.57	2011.3	1855.92	1791.42
AGAP004820-RA	355	535	484	455	490	489	374	529	341	338	509	17	463	415	382	409	501	645	362	440	253	345	371	349	290	409	371	261	299	372	389	422	431	248	227	361
AGAP004821-RA	0.125	0.5	0.125	0	0.125	0.0625	0.25	0.125	0.0625	0.0625	0	0	0.125	0.125	0.125	0.0625	0.1875	0.0625	0	0.125	0	0	0	0	0.0625	0.125	0	0.25	0	0.0625	0.0625	0.0625	0.0625	0	0	0.125
AGAP004823-RA	1709.22	1807.94	1957.34	2096.42	1669.87	1777.01	2044.84	2091.34	1989.54	1934.24	2063.22	1623.76	1770.13	1360.24	2147.78	2503.96	1525.66	2297.39	650.042	1553.25	575.743	1383.48	450.313	1116.62	1466.8	1160.29	743.071	931.086	698.15	1377.79	2465.95	1454.73	1136.89	1192.61	456.631	1145.37
AGAP004824-RA	183	292	276	292	240	288	204	251	206	229	186	79	209	238	262	342	228	232	166	286	183	353	154	268	150	211	152	345	168	240	231	301	203	189	121	218
AGAP004825-RA	4	0	0	0	1	0	0	6	0	0	3	0	0	0	2	5	1	0	0	0	0	0	1	3	0	2	0	0	0	0	0	1	0	1	0	0
AGAP004826-RA	16	22	18	24	21	11	28	27	27	30	13	0	18	15	29	24	20	13	11	18	7	20	6	12	20	15	23	8	3	13	25	14	9	9	5	16
AGAP004827-RA	280	368	209	262	254	542	134	154	157	197	138	178	106	255	119	222	127	495	463	399	440	604	293	320	444	103	823	171	410	201	301	465	690	313	358	504
AGAP004828-RA	352	316	525	323	461	323	359	432	385	469	515	24	532	274	502	425	456	388	110	256	63	260	62	212	258	286	105	232	84	398	359	296	192	180	67	331
AGAP004829-RA	26	16	23	16	10	20	22	11	3	2	10	0	14	11	7	10	14	23	23	11	21	32	3	20	12	27	53	7	13	24	14	5	34	15	13	2
AGAP004830-RA	1350	2046	2825	1568	2017	2057	2028	2358	1935	1618	2488	1	2335	1736	1900	2056	2541	2758	783	1169	787	806	574	1011	931	1156	1030	813	717	1205	980	1334	1096	870	640	841
AGAP004831-RA	1	11	7	3	1	0	3	3	8	14	3	0	2	4	10	3	2	7	0	0	0	0	2	2	0	0	4	0	0	1	0	8	1	3	0	0
AGAP004832-RA	2	0	0	0	1	0	2	1	0	0	0	0	0	0	1	0	0	0	0	0	0	3	4	9	0	0	0	5	0	1	0	0	2	4	7	5
AGAP004833-RA	2449.67	2259.58	2155.62	2485.77	1783.58	1778.15	1961.86	2311.77	2714.8	1902.33	2054.22	183.88	1851.72	1760.25	2784.83	3442.15	1901.83	2000.72	935.495	1392.49	616.614	1556.61	763.167	1180.31	1678.46	992.063	1223.75	923.064	732.095	1224.42	1350.08	1328.75	1237.91	1356.3	531.648	1185.23
AGAP004834-RA	62	85	124	74	57	128	77	84	92	62	107	43	76	100	94	48	54	88	79	49	173	123	156	88	163	143	164	199	108	68	181	66	126	138	137	101
AGAP004835-RA	675	784	906	702	705	625	581	703	686	696	590	2420	620	580	864	1011	692	740	618	419	403	670	341	223	427	77	722	225	371	204	321	458	576	308	322	461
AGAP004838-RA	349.453	511.132	665	587	586	850	623.989	715	614	484	690	12	558	705	475	548	828	706	340	583	453	404	719	588	451	679	548	478	446	416	365	492	402	341	418	291
AGAP004839-RA	340.608	479.785	596.523	547.331	505.084	612.277	432.677	446.196	423.001	333.064	496.221	0	456.932	622.901	437.843	549.156	712.393	546.837	265.238	479.946	264.195	288.668	315.039	339.312	245.497	518.866	244.834	453.826	284.562	405.046	402.338	453.549	355.927	415.173	273.142	284.102
AGAP004840-RA	199.392	237.215	291.477	244.669	298.916	240.723	207.323	260.804	182.999	137.936	207.779	0	267.068	251.099	259.157	250.844	388.607	318.163	116.762	252.054	130.805	155.332	120.961	197.688	112.503	334.134	100.166	127.174	91.4379	150.954	169.662	143.451	110.073	120.827	101.858	147.898
AGAP004841-RA	490.598	333.308	332.099	242.856	339.875	467.188	84.0906	401.921	1023.44	340.269	89.3838	0	426.257	339.269	178.388	5.46912e-05	229.284	562.444	0.0062356	224.343	201.928	372.218	140.426	377.436	237.824	103.277	316.981	322.637	150.785	352.853	199.593	318.735	362.854	330.517	104.145	449.864
AGAP004841-RB	2.19013	418.617	583.124	471.476	265.198	140.222	358.169	723.725	45.0195	508.647	337.557	0	372.044	83.7592	666.166	726.4	406.715	377.769	7.81443	4.53097	0	0	0.00190353	0.0798533	0.740536	320.418	6.35569	0.0179105	19.8668	49.3862	0.00174506	83.3414	0.0233145	65.4099	9.31513e-05	46.34
AGAP004841-RC	82.314	0	79.5374	2.96027e-07	0	156.921	230.534	0	4.52658e-08	0	149.715	23.1735	30.4625	0	132.333	131.827	0	35.1614	91.2428	7.30954e-06	0	0	35.0046	0	0	2.51324e-06	0	0	6.7404e-08	0	0	0	0	0	0	0
AGAP004841-RD	968.898	1354.07	1627.24	1209.67	1149.93	1145.67	1049.21	1149.35	1536.54	1145.08	1671.34	295.827	1377.24	1001.97	1371.11	1730.77	1020	1765.62	518.937	497.126	453.072	525.782	326.568	554.484	769.436	326.306	679.663	308.345	393.349	597.761	517.405	630.923	748.123	442.074	344.855	483.796
AGAP004842-RA	230	265	251	316	354	270	314	386	252	209	299	39	317	268	282	291	321	302	82	150	157	217	203	166	228	351	153	180	161	273	328	240	190	186	126	130
AGAP004843-RA	263	318	432	382	301	382	285	415	328	259	380	25	336	268	330	446	331	404	194	231	228	336	190	237	194	186	235	171	214	229	88	309	290	93	170	113
AGAP004844-RA	285	367	447	420	451	442	466	465	436	345	498	4	469	374	422	531	493	439	198	271	112	250	123	220	183	237	259	289	171	269	263	297	245	145	211	139
AGAP004845-RA	33	59	23	57.9681	0	33	44	46	24	34.113	33.005	0	25	76	26	0	17	33.7787	34.0451	171.263	192.015	135.249	171	711.376	268	602	136.453	592.724	136.414	470.091	202.388	307.176	405	304.862	270	348
AGAP004845-RB	0	0	3.30442e-07	0.0319164	47	0	6.69747e-08	6.11364e-06	1.6255e-05	16.887	0.995037	6	4.93422e-05	0	0	27	0	48.2213	49.9549	144.737	1.98545	18.7514	0	0.623745	0	0	96.547	3.27575	62.5856	28.909	99.6117	53.8245	0	49.1384	0.000309075	1.24034e-06
AGAP004846-RA	11.7197	103.83	20.3253	12.9663	29.788	94.5614	146.338	82.5927	52.14	13.1271	36.4242	0	9.7065	117.883	21.7083	68.5826	73.8276	80.4366	54.7986	212.212	67.6624	313.987	108.486	411.894	110.931	217.399	182.834	206.996	60.562	339.157	57.4084	142.831	168.777	39.9395	65.6037	429.699
AGAP004846-RB	417.776	417.341	768.824	557.508	522.49	770.409	487.753	554.248	629.223	349.368	104.958	100	454.233	244.06	454.947	313.226	453.02	590.177	174.592	210.454	244.789	139.198	418.424	591.699	348.513	521.76	349.7	174.67	314.644	800.887	624.252	665.185	661.842	313.32	174.435	175.144
AGAP004846-RC	141.505	402.829	291.851	138.526	413.722	251.029	574.909	457.159	273.637	65.5046	492.618	0	326.06	527.057	129.345	257.191	195.152	266.387	320.609	786.333	568.549	1023.82	61.0896	751.407	627.556	659.841	466.466	867.333	108.794	648.956	915.339	560.985	174.381	293.74	236.961	290.157
AGAP004847-RA	40	57	23	35	40	167	109	70	59	44	38	470	43	104	27	24	28	88	126	271	305	188	267	680	354	822	271	614	267	364	474	448	492	420	303	290
AGAP004848-RA	804	1218	1524	1088	1138	1051	1097	1442	1247	1206	1527	1262	1479	935	1282	1335	1288	1335	430	688	412	678	381	841	701	1171	633	797	636	1007	894	959	907	611	449	597
AGAP004849-RA	220	297	289	279	360	382	227	283	229	114	277	1	313	304	294	275	427	341	105	177	181	155	194	261	150	195	162	146	141	135	122	212	148	125	117	135
AGAP004850-RA	825	1011	1314	707	854	598	732	980	1058	1072	908	4201	888	652	1300	1031	766	864	321	617	277	777	212	557	721	372	450	303	288	585	791	581	499	437	151	560
AGAP004851-RA	7.43115	42	20	7.42451	23.6698	18.0344	13.3581	46.8355	29	10	59.8605	0	11	28.1656	9	20.6953	45	10.2641	7.47602	0	5.99004	2.96708	8.95248	5.89035	19.3217	36.9358	1.4957	6.907	4.47962	5.90773	0	2.50118	1.48002	2.95117	4.45736	1.50441
AGAP004852-RA	1373.68	1698.43	2842.48	1661.25	1447.08	2420.68	1321.44	1658.03	1974.66	1852.45	1756.97	153.068	2216.42	1574.93	1999.37	2111.99	1731.78	2753.26	903.606	1025.33	972.955	985.816	629.932	1196.84	842.926	525.108	1336.16	1078.14	720.081	1066.13	1445.67	1320.59	1612.46	881.372	802.673	727.913
AGAP004852-RB	2971.32	3865.57	4451.52	4151.75	4114.92	4148.32	3381.56	5024.97	3932.34	3194.55	4865.03	984.932	4057.58	3290.07	3942.63	4580.01	3999.22	5003.74	1803.39	2801.67	1578.04	2765.18	1388.07	2567.16	2799.07	2110.89	2680.84	2103.86	1689.92	2551.87	2932.33	3491.41	2789.54	1884.63	1276.33	2068.09
AGAP004853-RA	688	948	1401	829	930	898	871	1236	1036	1061	1186	76	1031	812	988	970	1060	1185	307	455	399	473	369	604	481	682	508	575	467	532	693	579	637	437	340	512
AGAP004854-RA	1236.32	1616.78	2234	1303.55	1634.71	1609.94	1244.43	1773.74	1857.5	1647.39	2030.75	298.56	1896.35	1118.41	2171.27	1977.88	1449.04	2004.46	493.582	868.126	495.326	716.979	458	692.307	689.925	675.328	762.63	677.867	437.298	703.291	781.663	880.645	973	729.365	339.549	672.382
AGAP004855-RA	209	408	668	223	413	585	365	331	322	271	574	0	622	661	397	346	799	902	399	664	946	466	606	1675	548	1664	664	1579	542	959	1055	981	1303	831	543	797
AGAP004856-RA	164	170	141	147	141	167	149	125	127	113	163	16	168	181	137	160	210	172	107	112	89	128	120	106	129	172	150	75	129	123	80	120	156	118	95	124
AGAP004859-RA	57	82	81	44	53	54	64	58	55	42	86	1	61	128	65	58	64	101	125	118	100	146	117	137	96	205	91	296	88	193	245	128	159	200	65	107
AGAP004860-RA	37	17	39	23	19	15	3	23	17	6	28	29	16	7	49	17	4	24	79	2	0	0	0	20	6	7	3	0	0	6	21	3	24	17	1	0
AGAP004861-RA	1075	1758	2494	1523	1730	2037	1564	1733	1983	1401	2313	210	2391	1748	2177	1691	1905	2238	576	987	833	778	868	1457	716	1115	971	829	769	1149	1320	1035	959	755	494	738
AGAP004862-RA	6	3	18	5	2	5	0	15	3	16	4	0	0	0	9	13	4	6	0	0	0	0	0	1	7	0	0	4	0	9	0	7	3	1	0	0
AGAP004863-RA	21	0	0	23	21	93.359	16.6013	12	38	5.69483e-07	33	0.628445	32	34.9735	4	38	15	32	92.3363	10.6721	47.0597	0	53	1.20228	60	2.87478	89.7858	16.3525	37	5.57996	12.6495	35.5584	79.47	41	24.2826	35
AGAP004863-RB	0	33	20	0	0	0	50.3987	0	0	49.97	0	1.37156	0	7.02654	0	0	0	0	20.6637	23.3279	19.8014	63	0	2.79772	0	6.12522	0	0	0	13.42	6.35045	0	0	0	24.7174	0
AGAP004863-RC	0	0	2.84867e-08	0	0	27.641	0	0	0	13.03	0	0	0	0	0	0	0	0	0	1.93438e-07	12.1389	0	0	0	0	0	20.2142	2.64752	0	0	0	6.4416	6.52999	0	0	0
AGAP004864-RA	3151.82	2615.98	4371.29	3725.93	3213.78	3047.27	2792.02	3410	3597.08	2431.36	2349.9	3	2814.81	1869.61	4215.64	4600.32	2804.47	3919.64	974.093	1571.39	879.132	1584.63	749.001	1487.12	1849.11	1107.42	1186.6	832.225	849.654	1578.84	2040.56	1664.73	1628.09	1232.21	595.976	1187.33
AGAP004864-RB	728.183	764.019	949.711	672.073	365.215	769.729	510.982	262.998	915.92	649.643	725.097	7.78963e-07	726.19	608.394	574.363	710.679	666.527	778.364	285.907	355.608	130.868	330.367	32.9988	508.881	228.891	219.578	298.404	312.775	101.346	312.156	387.444	97.2684	253.915	242.786	238.024	220.672
AGAP004865-RA	655.58	861.932	585.276	683.393	654.938	1019.38	523.718	604.448	531.199	603.083	575.271	325.809	607.012	683.713	648.564	732.157	670.849	1136.27	860.804	755.9	527.877	1037.78	381.706	539.903	834.56	369.217	905.978	421.078	463.914	639.501	550.411	783.561	1075.39	462.134	356.575	688.297
AGAP004866-RA	1944	2047	2668	2154	2224	2018	2338	2582	2533	2462	2364	1218	2103	1584	2286	2424	2075	2488	757	1472	585	1145	645	1306	1554	1134	1124	938	855	1638	1501	1467	1254	768	445	1110
AGAP004867-RA	3642	4177	6227	4404	4738	5979	4447	5244	4916	4544	5697	27	5289	4611	4867	5381	5271	6133	2190	3495	2814	2594	1935	3039	2719	2912	2951	2928	2335	3195	3173	3689	3563	2265	1894	2377
AGAP004870-RA	427	566	762	370	517	663	362	515	535	334	587	63	664	538	608	571	516	804	243	270	378	411	255	410	247	412	421	285	247	325	177	487	435	330	255	325
AGAP004871-RA	353.356	476.285	287.94	272.601	265.915	421.479	190.799	207.539	319.321	263.803	254.932	109.276	235.394	409.629	207.305	352.427	141.888	473.557	1072.32	471.455	621.973	1249.52	376.01	424.376	767.147	124.597	1346.88	189.48	417.022	356.06	642.06	624.807	1132.62	368.748	330.075	532.988
AGAP004872-RA	2	2	1	1	0	0	0	1	1	4	0	1	0	6	0	6	0	0	0	14	8	33	23	4	21	0	22	5	7	5	2	5	11	5	2	2
AGAP004873-RA	35.5995	102.604	71.5275	68.1843	83.2434	239.63	94.8881	135.954	182.09	168.416	100.792	842.022	7.06716	147.527	45.5515	48.331	53.0532	372.972	133.445	267.7	433.994	347.336	242.119	489.226	327.082	427.484	607.532	302.374	813.596	759.191	206.374	197.566	598.883	305.545	314.286	248.986
AGAP004873-RB	103.533	201.404	79.0536	104.187	71.9354	193.735	111.865	40.7286	84.7377	104.214	121.451	271.2	89.8206	141.342	120.002	136.23	69.1943	171.162	144.7	261.904	156.925	273.656	193.101	190.412	194.975	246.925	282.457	258.218	465.255	318.71	258.693	286.897	264.195	161.132	72.4167	165.801
AGAP004874-RA	0	0	9.99461e-08	0	0	0	1.00238e-07	0	0	0	0	0	0	27.2288	0	1.15821e-07	0	0	1.89645e-07	0	0	0	14.5242	0	0	0	0	0	0	0	0	0	0	1.54313e-07	52.5265	0
AGAP004874-RB	42	76	55	47	53	76	64	59	88	84	68	454	34	52.7712	76	82	38	54	21	98	78	84	57.4758	135	122	177	74	92	72	83	30	126	146	105	1.47353	111
AGAP004875-RA	3	2	1	0	1	4	4	3	1	0	0	6	3	2	4	1	3	4	0	1	3	3	1	0	0	1	0	7	0	8	0	0	9	2	0	0
AGAP004876-RA	0	5.49319e-07	0	5.94624e-07	0	0	0	1	0	0	0	0	0	7.20909e-08	0	0	1.80831e-07	0	0	0	0	0	5.22387e-07	0	9.21269e-07	3.21975e-06	0	4.70316e-06	0	0	0	4.79394e-07	0	0	0	0
AGAP004876-RB	0	4	0	0.999999	0	0	0	0	0	0	0	0	0	1	0	0	2	0	0	0	0	0	0.999999	0	4	3	0	5	0	0	0	1	0	0	0	0
AGAP004877-RA	2274.37	4234.5	5898.94	2496.24	4115.59	4172.7	4948.76	3537.98	4731.46	5517.99	4861.53	1352.35	3742.17	5596.14	5415.1	4362.84	3773.25	5586.11	2541.21	5755	5391.46	7545.83	4272.75	9752.42	8401.35	14873.5	7765.19	18248.1	6317.42	15299.5	12784.6	8472.46	9622.19	11733	4635.37	5601.31
AGAP004877-RB	648.63	1041.5	1529.06	846.759	1030.41	1623.3	1664.24	927.023	1236.54	2268.01	1327.47	378.652	866.835	1691.86	1557.9	1513.16	1034.75	1825.89	1065.79	2344	1776.54	2127.17	1191.25	3638.58	3193.65	5296.51	2240.81	7952.94	2255.58	5420.46	5394.37	3255.54	3563.81	3809.01	1094.63	2340.69
AGAP004878-RA	58	62	35	52	52	83	52	15	52	13	17	0	13	32	39	33	37	15	107	62	53	140	75	136	61	82	135	75	48	85	75	97	153	95	69	50
AGAP004879-RA	0	0	0	0	0	0	0	1	4	0	0	0	0	0	2	0	0	1	4	16	0	0	1	5	5	2	2	2	1	8	13	15	1	6	1	19
AGAP004880-RA	55.8446	61.3669	115.82	83.367	123.399	59.5524	20.8631	78.2104	47.1787	94.1251	73.2713	14.0813	59.5412	9.83044	40.0086	99.7253	49.111	73.2264	41.9098	0	21.4785	121.23	454.628	29.3163	11.9477	326.99	17.2769	35.8548	37.6339	9.35454	62.7276	21.0352	78.5723	8.9491	43.0508	0
AGAP004880-RB	118.155	58.5584	202.18	85.633	103.601	136.448	147.137	223.79	209.821	39.8749	218.729	949.326	226.459	124.17	137.991	55.2747	205.889	146.774	85.0902	80	37.5214	405.77	1042.77	91.6837	128.052	576.01	135.723	95.1452	28.4881	42.6455	30.2724	182.965	260.428	81.0509	106.949	68
AGAP004880-RC	0	38.0747	0	0	0	0	0	0	0	0	0	104.592	0	0	0	0	0	0	0	0	5.8797e-05	0	62.6028	0	0	0	0	0	75.878	0	0	0	0	0	1.22947e-08	0
AGAP004881-RA	3684	4116	6611	3957	4529	4683	4617	5483	6203	5573	6486	420	5837	3578	6589	5794	4139	5421	161	694	178	757	186	854	690	1134	359	672	389	1667	1086	927	732	495	133	603
AGAP004882-RA	1036.54	1599.1	1880.46	1045.75	1337.28	1804.01	1255.05	1748.15	1524.3	1300.93	1976.8	0	1541.08	1299.59	1382.26	1579.07	1722.68	2094.33	712	632.3	548.426	860.056	577.663	1032.87	572.923	843.219	1089.94	728	585.564	939.416	879	1187.45	1118.34	609.216	629	712.151
AGAP004883-RA	11.1924	54.2077	25.0928	6.05624	14.0567	61.2158	180.072	9.0336	24.1981	34.1795	30.3748	5.38388	2	88	10	19.1487	10.0814	65.2238	42	1.00597	39	44.2336	36	17.339	22.1262	27	51	24	70	37	45.8669	16.0853	55	28.6348	25.236	22.1494
AGAP004884-RA	1895	2870	3510	2373	3122	2619	2139	3702	2864	2293	3867	172	3714	2487	3229	3225	2962	3440	941	1246	860	1365	728	1675	1359	1751	1174	1622	924	1639	1598	1763	1742	1304	707	1330
AGAP004885-RA	721	883	1045	1048	1105	1038	801	1310	900	933	1171	17	1024	942	818	1013	1485	1200	391	864	481	541	562	777	488	962	447	1019	513	892	771	769	621	655	478	490
AGAP004886-RA	742.439	678.441	959.372	734.429	777.207	897.253	589.171	837.663	676.551	526.98	692.033	2099.96	766.465	702.867	692.682	850.357	970.44	908.472	640.775	873.485	446.945	841.412	500.907	700.069	599.587	540.16	758.285	561.487	590.077	781.18	745.594	770.623	779.544	580.79	348.213	629.266
AGAP004886-RB	741.561	796.559	897.628	796.571	915.793	903.747	906.829	765.337	810.449	774.02	1056.97	2018.04	805.535	1001.13	797.318	877.643	783.56	1036.53	380.225	938.515	719.055	1107.59	640.093	1008.93	808.413	964.84	679.715	1063.51	586.923	811.82	1099.41	1138.38	1101.46	740.21	693.787	509.734
AGAP004887-RA	3534	3093	4355	4983	4203	4262	5420	4912	4051	5483	4754	22	3440	3978	3785	4345	5248	3184	3849	5573	3825	5530	3340	6151	5258	5936	3587	10058	4435	7253	8073	5182	4849	5956	3074	3217
AGAP004888-RA	475	645	1055	576	631	402	477	727	705	548	825	631	940	459	902	730	697	926	42	164	56	66	22	159	101	144	55	94	78	258	125	197	105	131	37	135
AGAP004889-RA	1006	1174	1541	1314	1286	1386	1241	1475	1251	1111	1574	1094	1467	1149	1267	1590	1650	1729	534	1005	646	701	557	1005	825	1045	681	911	749	1124	904	1141	873	801	496	612
AGAP004890-RA	102.957	162.398	179.701	121.74	319.851	78.5151	447.889	269.627	259.307	116.451	424.65	2.48094e-07	260.915	325.221	334.676	268.899	393.454	534.354	209.955	289.357	411.639	379.683	237.723	1035.43	311.538	979.866	377.497	2981.2	1076.98	1868.81	1107.87	1323.41	1174.73	599.151	678.278	541.103
AGAP004890-RB	3455.04	3855.6	6330.3	3712.26	4185.15	4523.48	2952.11	4484.37	3923.69	3523.55	4443.35	658	5407.09	3304.78	5048.32	4941.1	4938.55	5284.65	680.045	1461.64	982.361	947.317	612.277	1187.57	1354.46	1226.13	924.503	1581.8	1005.02	1945.19	2410.13	1634.59	1341.27	1660.85	814.722	1142.9
AGAP004891-RA	215	258	326	315	357	329	286	346	303	226	306	44	410	267	341	324	347	308	198	268	130	237	172	232	174	134	229	182	143	212	355	264	232	116	123	139
AGAP004892-RA	256	351.333	484.711	320.587	451.578	278.414	293.092	370.533	402.201	371.791	418.74	551.005	340.814	294.885	495.69	480.982	322.521	475.274	149.262	309.167	179.768	159.339	129.5	255.863	264.118	236.791	255.39	165.5	312.808	393.142	273.633	325.319	356.885	242.164	189.607	311.585
AGAP004892-RB	256	351.333	484.711	320.587	451.578	278.414	293.092	370.533	402.201	371.791	418.74	551.005	340.814	294.885	495.69	480.982	322.521	475.274	149.262	309.167	179.768	159.339	129.5	255.863	264.118	236.791	255.39	165.5	312.808	393.142	273.633	325.319	356.885	242.164	189.607	311.585
AGAP004893-RA	0	0	1	1	0	0	0	3	0	2	0	0	0	0	0	0	0	0	4	2	0	1	0	3	11	0	0	0	0	0	0	0	0	0	2	0
AGAP004894-RA	182.323	215.542	218.141	262.804	255.133	253.633	334.698	284.478	246.758	194.229	292.985	1.65879	202.912	195.82	214.684	371.882	280.324	283.702	165.069	262.669	192.903	180.855	153.597	201.991	189.011	180.21	180.417	210.656	167.655	178.749	254.891	197.164	160.133	155.092	148.152	171.194
AGAP004895-RA	236	592	1015	333	616	667	379	492	655	398	341	164	473	402	343	303	541	490	265	226	275	305	308	639	81	68	520	132	239	29	38	169	365	48	188	132
AGAP004896-RA	57	69	110	41	87	79	127	55	72	85	100	0	56	95	58	86	62	90	129	156	56	144	119	125	123	106	145	148	133	118	127	157	139	131	96	138
AGAP004899-RA	0	0	0	0	0	0	0	5	0	0	0	0	0	1	0	0	0	0	3	5	0	2	0	0	0	0	0	0	0	0	1	1	3	0	5	2
AGAP004900-RA	0	0	0	0	0	0	0	0	2	0	0	0	0	0	0	0	0	0	9	1	2	0	0	2	0	0	0	0	0	4	0	0	0	3	0	0
AGAP004901-RA	0	0	0	0	0	0	0	0	0	0	0	0	2	0	0	2	0	0	0	4	0	0	3	0	0	0	0	0	0	0	0	3	0	0	0	1
AGAP004902-RA	112.749	0	118.893	56.7548	43.8133	122.083	50.0776	77.328	98.8699	17.4453	131.956	99.3316	35.1385	156.003	106.357	97.6979	0	135.461	196.134	186.671	131.251	242.796	113.447	195.627	119.527	106.571	296.169	56.1547	68.5789	98.6495	209.734	158.503	176.507	94.854	68.0765	328.067
AGAP004902-RB	72.1179	269.419	46.0318	0	84.8447	84.9169	40.9224	17.4313	62.4414	118.547	39.0441	15.6684	17.0335	51.9966	71.57	159.302	29.6667	120.415	201.866	79.3289	118.749	385.204	132.553	0	175.469	7.42872	363.831	42.8453	125.421	26.2168	120.266	137.497	268.493	46.146	164.779	84.9333
AGAP004902-RC	61.1329	194.581	66.0754	94.2452	41.3419	4.56743e-06	0	45.2407	51.6887	0.00731159	6.95513e-06	0	75.8279	0	14.0728	7.44465e-05	59.3333	46.1237	4.76075e-05	3.05024e-07	0	0	0	29.3727	3.00419	0	0	0	0	33.1337	0	0	2.47557e-08	0	0.144753	0
AGAP004903-RA	354	513	710	584	651	650	530	695	566	451	697	44	621	677	572	554	917	653	266	576	314	325	335	439	304	760	311	483	339	682	460	632	426	419	384	449
AGAP004904-RA	628	962	1050	589	834	1073	673	972	753	574	883	1567	918	872	695	650	773	929	609	784	822	1109	1223	2027	894	3376	1248	1632	945	1309	790	1049	1306	723	738	947
AGAP004905-RA	1068	1152	1861	1217	1288	1444	1173	1737	1530	1298	1674	420	1562	1023	1578	1632	1328	1970	652	717	573	758	301	691	654	569	783	534	442	749	801	847	914	510	356	777
AGAP004906-RA	461	618	930	806	783	861	902	966	780	835	994	1	732	764	742	772	953	720	295	726	366	309	434	632	471	710	402	891	391	747	590	506	480	536	337	377
AGAP004907-RA	0	6	3	5	9	7	4	0	1	12	1	0	0	7	0	1	1	5	21	5	13	10	10	0	8	0	12	2	12	4	12	12	21	3	7	5
AGAP004908-RA	4509	5630	7145	5013	4928	4556	3765	6014	5961	6073	7151	3589	7517	4214	6148	5741	6440	5712	341	1012	255	424	174	838	783	1225	392	781	289	1413	1359	1234	763	696	209	992
AGAP004909-RA	291	405	531	330	441	431	251	581	359	244	421	27	445	338	378	355	534	455	161	298	201	178	193	319	203	363	231	287	168	329	209	318	281	216	143	312
AGAP004910-RA	380	425	600	320	513	581	377	503	494	415	630	78	594	487	492	507	573	768	182	276	215	205	168	319	174	294	261	249	202	285	334	361	358	222	145	238
AGAP004911-RA	95	150	172	152	193	177	142	231	121	118	153	45	179	136	162	166	202	210	19	113	57	60	41	92	43	117	37	58	44	48	59	83	27	54	56	55
AGAP004912-RA	336.772	154.776	474.236	322.644	292.008	201.179	116.177	454.095	207.05	256.504	602.161	179.143	391.781	275.306	477.599	360.111	266.869	373.433	106.032	31.6019	48.4964	67.5779	34.4922	0	165.791	78.8667	197.777	142.936	222.536	140.067	277.045	217.434	327.517	175.234	33.2754	95.6048
AGAP004912-RB	1782.23	2600.22	2699.76	1752.36	2108.99	2350.82	1665.82	2535.9	2592.95	2140.5	2525.84	748.857	2307.22	1694.69	2242.4	2377.89	2238.13	2255.57	854.968	1142.4	611.504	1276.42	711.508	1441	972.209	1447.13	1222.22	928.064	801.464	1519.93	1252.95	1421.57	1264.48	845.766	569.725	1158.4
AGAP004913-RA	14	12	7	7	3	17.8535	16	7	9	17	3	0	32	8	8	16	11	7	2	0	0	8	0	1	0	0	2	0	0	2	0	0	0	5	0	0
AGAP004914-RA	0	4	0	4	0	0	0	0	2	0	0	0	0	0	2	0	0	9	0	0	0	0	0	0	0	0	0	0	0	0	0	0	0	0	0	0
AGAP004915-RA	362	563	290	371	255	934	181	87	255	388	171	0	180	583	144	325	159	585	1039	711	811	1167	407	420	923	148	1409	378	643	273	558	596	1254	471	570	571
AGAP004916-RA	1.24242	0	3.18304	0	1	8.8361	27.1675	0	2.09942	0	1.04635	0	2.18351	2.55703	1.08244	0	1.36641	0	17.899	11.16	7.40224	35.9675	15.9464	4.77371	2.31763	11.1998	4.12593	18.5529	1.18893	2.28617	4.27837	3.58535	11.8334	1.1842	3.71496	7.39485
AGAP004917-RA	1	3.35744	2.3377	7	2.46931	2.26881	6.86766	7	7.36741	1	3	0	3	2.14052	11.4436	2	0	5.48033	11.5459	18	11.4709	20.028	9.01563	30.7315	2.30293	21.1961	1	70.4348	7.31291	11.8993	9	15.6196	18.3745	7.60218	9.0816	1
AGAP004918-RA	15.7576	8	15.817	5	7	95.0898	234.529	6	12.5332	0	23.9536	0	10.8165	18.6447	7	13	2.63359	21	105.003	83.84	111.745	447.406	123.547	26.3272	13.6824	63.0559	31.8741	219.5	17.4982	18.306	46.7216	42.3104	127.93	25.5664	33.8468	12.6051
AGAP004919-RA	2475	2461	3782	3251	3656	3703	3760	3665	3591	3976	3932	32	3250	3089	3635	3356	3645	2905	2036	3769	2492	3005	2291	4326	3004	4123	2495	5934	2948	5769	3879	3557	3212	3380	2029	2536
AGAP004920-RA	0	1	0	0	0	1.24241	2	0	1.7009	0	1	0	0	0	0	3.364	0	0	0	0	1.70761	0	0	0	4	0	5.11541	1.70197	0	0	0	0	0	0	0	0
AGAP004921-RA	0	0	0	0	0	0	14.8955	1	0	0	0	0	0	0	0	0	0	0	0	0	2.28415	0	1.15878	0	0	0	1	0	0	0	0	0	0	0	0	0
AGAP004923-RA	11	15	15	9	0	16	14	5	6	2	3	3	10	15	1	9	1	10	12	1	5	31	9	30	0	0	23	1	0	2	0	4	14	0	13	3
AGAP004924-RA	0	4	0	0	1	0	3	0	0	0	0	0	0	0	0	0	0	0	1	0	0	1	0	1	0	1	0	0	0	0	0	0.0588235	0	0	0	0
AGAP004925-RA	0	0	0	0	0.111111	0	0	0	0.222222	0	0	0	0	0	0.166667	0	0	0	0	0.1	0	0	0.1	0	0.3	0	0	0	0	0	0	0.0588235	0	0	0	0
AGAP004926-RA	0	0	0	0	0.111111	0	0	0	0.222222	0	0	0	0	0	0.166667	0	0	0	0	0.1	0	0	0.1	0	0.3	0	0	0	0	0	0	0.0588235	0	0	0	0
AGAP004927-RA	0	0	0.142857	0	0	0	0	0	0	0	0	0.333333	0	0	0	0	0	0	0	0	0	0.4	0	0	0.285714	0	0	0	0.333333	0	0.125	0	0	0	0	0.25
AGAP004928-RA	1514	1789	2428	1858	1855	2708	1904	2042	2093	1758	2253	796	1933	1928	1886	1978	2058	2979	1421	1879	2062	1996	2070	2430	1944	2441	2627	2275	1808	1959	2244	2244	2633	1819	1682	1406
AGAP004929-RA	654	940	1067	906	1142	1249	903	1283	778	693	1195	0	1079	1140	808	972	1678	1211	484	887	685	765	1015	813	574	1048	666	840	721	887	685	960	685	637	698	546
AGAP004930-RA	6	4	1	0	5	20	11	0	5	19	3	6	0	3	5	0	1	4	19	5	0	2	6	2	13	0	6	0	1	16	12	4	2	5	11	0
AGAP004931-RA	187.615	246.064	398.347	216.139	249.969	315.538	259.426	381.211	261.562	157.605	321.639	0	338.655	276.281	240.976	283.743	337.735	296.318	91.8009	179.901	130.702	161.103	110.498	149.215	134.504	175.574	115.516	128.59	100.788	127.125	163.78	157.741	114.53	136.557	74.7425	80.9368
AGAP004933-RA	537	638	813	623	775	680	630	675	621	558	762	5	769	608	585	621	754	754	306	513	326	399	328	507	357	623	497	657	369	646	473	628	604	402	278	396
AGAP004934-RA	674	1064	1333	772	955	923	838	1032	1129	1043	971	16	1219	689	1259	984	784	1227	335	445	337	483	260	363	482	458	481	269	354	504	378	604	658	373	246	438
AGAP004935-RA	146	139	231	124	186	161	130	184	146	193	190	31	199	200	199	136	199	182	43	50	86	130	62	128	165	141	122	127	53	144	156	75	70	125	59	64
AGAP004936-RA	223	395	285	331	373	732	269	718	237	356	464	3	427	551	192	350	334	804	279	965	1026	374	882	1556	668	3544	1213	5394	1258	2091	1419	1384	1336	1270	829	760
AGAP004937-RA	9807	10099	11918	12694	10045	9730	12050	11174	10604	10670	11104	730	10022	8194	10854	13461	11704	11339	4554	8464	4177	6477	3184	6099	7437	5210	4664	5672	3472	7042	8639	6492	5604	5912	3167	5292
AGAP004938-RA	221.121	216.19	286.079	225.8	209.463	266.597	176.251	265.084	228.031	352.678	283.827	0	211.829	226.779	198.363	246.947	244.05	196.637	171.29	244.667	148.272	200.926	98.9348	134.547	145.015	211.848	158.759	124.279	110.032	164.206	40.5096	194.63	189.983	126.267	131.297	140.794
AGAP004938-RB	204.879	132.81	156.921	196.2	196.537	223.403	241.749	160.916	150.969	144.322	211.173	2	219.171	169.221	181.637	282.053	215.95	202.363	119.71	116.333	83.728	114.074	87.0652	117.453	78.9847	96.1518	98.2407	65.7212	83.9679	158.794	112.49	116.37	99.0169	85.7335	84.7033	67.2061
AGAP004940-RA	8842.21	8909.2	15615.9	10031.1	9367	11051.4	13212.3	11850.9	13439.1	14221.8	14041.4	1605	11976.1	8364.55	13514.2	14409	10277.6	14679.9	3019.26	3730.21	2592.85	4407.41	1573.89	3718.95	3860.94	2711.12	4267.28	4066.28	2226.31	4701.72	5060.49	4458.39	4286.33	3320.06	1758.45	3403.72
AGAP004940-RB	202.788	224.797	348.148	298.856	211.004	140.598	245.732	157.096	337.94	287.199	281.588	0	213.937	189.45	396.774	418.973	239.432	431.094	92.7385	102.787	90.1508	64.5902	42.1105	129.047	82.0604	146.876	86.7197	196.718	64.6901	180.282	120.513	188.607	138.665	44.9422	80.5534	36.2797
AGAP004941-RA	0	4.04788	3	2.01469	5.02228	2.14649	2	5.01916	3.04073	10.1183	7.10384	9	3	1.0073	9.02812	1.01247	0	1.00901	6	2.02992	0	3.01002	2	3.01812	0	2	1.01873	0	2	1	2	1	0	2	1	0
AGAP004942-RA	910.073	1280.03	771.741	899.895	707.636	1105.53	745.767	742.464	690.688	897.624	732.258	151.184	761.529	814.686	767.311	1118.28	674.415	1362.27	1478.64	849.034	1397.67	1424.18	946.834	748.703	1117.32	773.411	1816.48	717.781	818.728	586.633	773.276	1065.66	1764.93	851.793	692.138	766.742
AGAP004942-RB	1001.91	1370.33	1494.06	1082.89	1059.87	1014.13	1187.56	1331.77	1293.37	1060.05	986.042	1126.48	875.359	817.975	1108.69	1363.69	915.129	1383.79	822.358	1006.25	691.31	986.879	581.63	873.451	859.101	658.266	1062.65	648.631	430.03	701.098	875.267	1016.22	916.86	540.039	510.574	767.962
AGAP004942-RC	701.019	766.64	638.198	573.214	614.494	564.342	507.672	526.764	761.943	598.328	670.7	38.3351	369.112	523.339	609.998	636.035	409.456	955.94	771.998	710.715	596.024	882.946	294.536	471.846	702.58	341.323	794.868	251.588	424.242	313.27	648.457	769.12	786.214	367.168	509.289	599.295
AGAP004943-RA	32.6067	74.8561	71.6458	41.4806	52.0582	0	0	51.2555	52.0099	119.621	49.5367	49.6385	17.6481	17.936	41.3137	36.4785	18.5756	44.0093	0	16.3539	32.0878	0	0	17.1544	0	0	32.8306	0	0	0	0	47.1332	62.6333	6.1207e-05	0	28.745
AGAP004943-RB	3027.22	3710.61	5373.48	3057.46	3919.37	3410.57	2269.12	4161.7	4168.16	2714.75	3821.11	24916.6	4136.17	2382.82	5265.83	4182.93	3667.2	4907.73	305.255	319.713	363.617	421.822	215.432	505.195	513.544	351.335	542.109	299.515	351.331	637.205	489.484	553.708	630.99	302.583	229.885	489.267
AGAP004943-RC	718.177	486.53	403.871	445.063	347.569	264.433	306.876	401.049	558.833	342.625	380.357	2766.73	543.183	242.242	605.857	605.596	261.226	391.264	240.745	145.934	73.2954	168.178	117.568	150.651	224.456	119.665	332.06	37.4846	130.669	60.7948	164.516	125.158	260.377	61.4166	62.1147	198.988
AGAP004944-RA	42.5856	131.409	153.37	58.609	102.731	81.2053	69.6392	82.1808	60.1545	86.6896	104.706	4.01356	145.414	193.418	167.402	70.156	87.2145	152.376	91.6756	148.33	108.732	193.388	220.388	234.972	147.756	240.066	153.828	216.506	138.887	233.482	250.415	225.518	246.602	200.898	137.245	185.571
AGAP004944-RB	42.5856	131.409	153.37	58.609	102.731	81.2053	69.6392	82.1808	60.1545	86.6896	104.706	4.01356	145.414	193.418	167.402	70.156	87.2145	152.376	91.6756	148.33	108.732	193.388	220.388	234.972	147.756	240.066	153.828	216.506	138.887	233.482	250.415	225.518	246.602	200.898	137.245	185.571
AGAP004945-RA	259	390	377	332	395	413	307	437	316	253	408	58	392	403	314	337	404	373	224	357	264	313	244	425	250	413	230	297	306	450	375	338	347	275	205	264
AGAP004946-RA	1076	1700	2236	1203	1580	1628	1225	1859	1780	1062	1871	1354	2128	1371	1717	1614	1623	2160	603	850	554	932	525	1055	795	1012	1233	715	699	1014	827	1114	1338	602	533	979
AGAP004947-RA	67	52	52	48	43	139	64	44	73	78	41	60	23	81	17	69	11	52	240	94	110	236	75	96	87	64	188	82	131	100	177	71	183	226	38	69
AGAP004948-RA	34	34	23	41	33	50	50	40	21	28	29	1	11	41	14	24	19	36	116	140	159	227	128	283	139	544	126	454	176	190	199	330	174	168	95	135
AGAP004951-RA	0	0	0	0	0	0	0	0	1	0	0	0	2	0	1	0	0	0	0	0	0	0	0	0	0	0	0	0	0	0	0	0	0	0	0	0
AGAP004952-RA	824.496	978.06	1295.44	1061.89	1107.17	1151.85	1041.82	1140.41	1196.09	1008.52	1415.25	160	1156.29	998.517	1077.34	1072.31	1214.32	1140.41	401.858	640.887	357.803	469.774	364.637	644.844	506.287	571.352	496.818	655.907	438.072	794.766	621.62	698.398	661.393	443.045	359.857	523.134
AGAP004953-RA	584.504	770.94	1121.56	753.108	770.833	895.148	559.178	903.588	761.915	695.48	898.746	297	965.709	761.483	796.664	816.687	922.683	1121.59	354.142	485.113	339.197	342.226	340.363	574.156	427.713	463.648	530.182	495.093	414.928	584.234	403.38	539.602	646.607	356.955	364.143	593.866
AGAP004954-RA	24	17	18	15	18	26	23	28	15	1	8	0	6	27	8	14	9	15	54	191	211	34	206	279	74	294	96	256	118	145	147	180	211	151	144	130
AGAP004955-RA	62.2071	86.7566	132.158	164.658	120.141	218.745	151.726	98.9951	98.842	115	115.241	0	72.8887	116.616	110.689	102.322	144.868	117.697	81.7308	94	97.1949	103.298	115.801	105.716	64.8151	107.19	99.3635	71.6136	108.753	114.312	111	95	116.867	106	68	46
AGAP004955-RB	8.79287	22.2434	20.8416	11.3418	5.85898	27.2547	13.2736	13.0049	5.15803	0	15.7595	1	7.11126	36.3844	9.31065	15.6785	19.1317	29.3034	19.2692	0	14.8051	15.7018	15.1991	7.28406	23.1849	26.8104	24.6365	12.3864	17.2467	9.68816	0	0	13.1331	0	0	0
AGAP004956-RA	105	166	323	188	163	366	157	138	226	99	99	40	333	148	169	165	151	312	33	39	45	29	20	76	45	32	37	66	30	32	31	73	52	22	27	37
AGAP004957-RA	37	29	93	36	44	109	30	24	52	34	18	16	83	26	25	45	43	57	12	0	3	7	13	39	22	4	28	4	8	15	0	28	15	1	6	4
AGAP004958-RA	213	249	356	254	269	329	173	342	250	214	253	0	312	192	236	274	270	255	182	171	101	232	119	172	152	237	149	71	82	116	113	219	184	141	71	96
AGAP004959-RA	0	0	47.7886	0	31.146	0	10.3045	25.7127	0	0	14.5372	12.8355	0	28.3936	0	11.5821	22.3678	16.4912	0	0	0	0	0	0	0	0	0	0	0	0	10.0495	13.97	15.6351	0	0	0
AGAP004959-RB	339	459	414.211	492	315.854	439	458.696	544.287	510	457	557.463	557.165	485	351.606	433	496.418	489.632	513.509	185	260	119	208	128	265	208	315	180	263	192	262	326.951	282.03	196.365	174	117	135
AGAP004960-RA	699	1100	1217	939	1197	1119	861	1251	982	730	1168	41	1220	1246	1006	991	1376	1410	672	852	664	886	954	873	665	1458	858	1110	717	994	691	1111	1038	692	766	740
AGAP004961-RA	2	37	8	18	5	12	4	8	13	4	5	0	19	3	33	26	26	13	0	2	0	5	0	10	4	1	0	0	0	7	3	0	4	16	0	8
AGAP004962-RA	7	4	0	9	5	6	8.30555	9.32137	6	3	2.54441	0	3.8736	1.50887	9	0	4.62319	6.61523	2	6.15208	3.4879	0	0	2.72612	2.50489	0	5.60691	21.4655	6	0	0	4.40411	5	2	8.34763	0
AGAP004963-RA	1.42798e-07	0	14	0	0	0	2.69445	3.67863	0	0	7.45559	0	11.1264	4.49113	0	13	4.37681	6.38477	1.68632e-07	23.8479	23.5121	0	1	13.2739	2.49511	0	1.39309	3.53446	0	21	0	6.59589	0	3.21726e-08	1.65237	0
AGAP004964-RA	155.15	137.403	181.247	225.119	213.221	186.322	201.364	168.925	193.898	193.86	193.546	0	212.465	203.924	170.29	180.542	244.503	227.559	131.055	192.53	129.802	143.402	90.9325	157.085	133.182	152.085	145.752	181.72	113.353	163.004	142.377	164.642	113.715	138.81	113.444	94.2037
AGAP004965-RA	30.589	36.6163	34.3959	59.769	34.1227	79.9116	75.1824	41.7664	51.1662	57.0419	44.218	0	45.1167	30.9966	57.9262	36.2879	74.9413	71.4409	14.4311	54.9765	19.5884	33.7834	15.4755	49.9705	22.358	34.8591	25.8049	30.9678	36.3066	41.3625	25.8959	34.2516	21.8707	36.0028	10.1461	11.7473
AGAP004965-RB	70.411	107.384	110.604	95.231	148.877	142.088	107.818	114.234	114.834	73.9581	130.782	0	79.8833	124.003	90.0738	100.712	114.059	112.559	31.5689	57.0235	43.4116	56.2166	33.5245	101.029	32.642	85.1409	53.1951	60.0322	23.6934	79.6375	40.1041	66.7484	41.1293	46.9972	16.8539	41.2527
AGAP004968-RA	75.8569	148.977	464.327	131.228	110.691	281.692	157.708	177.26	138.131	133.509	213.103	556.968	146.109	160.429	212.41	201.575	139.957	155.059	105.689	54.3819	80.8202	142.958	37.156	17.4984	93.4547	0	156.961	81.8628	73.2902	41.2182	94.3368	81.6914	98.2058	89.4216	34.2606	49.4454
AGAP004968-RB	894.143	863.023	1371.67	808.772	743.309	705.308	593.292	884.74	940.869	784.491	1009.9	404.032	1031.89	498.571	1003.59	883.425	551.043	997.941	252.311	185.618	160.18	168.042	133.844	223.502	206.545	244	292.039	79.1372	118.71	266.782	281.663	324.309	384.794	162.578	107.739	276.555
AGAP004969-RA	11	8	24	13	19	15	6	24	38	14	17	249	30	8	19	28	7	7	6	1	0	6	1	1	12	0	4	2	0	0	12	3	3	0	1	6
AGAP004970-RA	187	267	65	127	103	297	97	57	164	159	52	0	54	196	101	143	44	163	533	264	335	659	276	229	299	8	727	134	230	37	333	192	580	165	183	225
AGAP004971-RA	0	0	1	0	0	0	0	0	0	0	0	0	4	0	0	0	0	0	0	0	0	11	1	0	0	0	1	0	0	0	0	0	0	0	0	1
AGAP004972-RA	0	0	0	0	0	0	0	0	0	0	0	0	0	0	1	0	0	0	0	0	0	0	0	0	0	0	0	0	0	0	0	0	0	0	0	0
AGAP004973-RA	0	0	0	1	0	0	0	0	0	0	0	0	0	0	0	0	0	0	0	0	0	0	1	0	0	1	0	0	0	0	0	0	0	0	0	0
AGAP004974-RA	0	0	0	0	1	1	0	0	0	0	0	0	0	2	3	3	0	0	0	0	0	0	0	0	0	0	0	0	0	0	0	0	0	0	0	1
AGAP004975-RA	0	0	1.00433	0	1.01238	0	0	4.02192	0	0	0	0	0	0	0	0	0	0	0	0	0	7.0831	0	0	0	0	0	11.1198	1.00398	3.03402	0	0	0	0	0	0
AGAP004976-RA	0	0	0	1	0	0	0	0	1	0	0	0	5	2	5	1	1	8	0	2	0	14	0	0	0	0	0	5	0	2	0	1	1	1	0	0
AGAP004977-RA	168	244	486.996	501	342.988	883	331	381.978	320	508	223	47	350	324	320	386	259	988	163	255	547	171.917	249	940	293	1203	526	3503.88	263.996	1028.97	534	485	699	639	318	366
AGAP004978-RA	5	19	25	35	22	48	11	45	14	14	19	11	20	31	33	51	14	130	14	14	253	30	26	160	31	159	64	432	48	164	85	141	153	134	41	103
AGAP004979-RA	0	0	0	0	0	0	0	0	0	0	0	0	0	0	0	0	0	0	0	0	0	0	0	1.80346	0	0	0	0	0	1	0	2	0	2.75559	0	0
AGAP004980-RA	0	1	1	1	0	0	0	3	0	0	0	0	0	0	0	0	0	0	0	0	0	0	0	2.19654	0	0	0	0	0	0	0	0	0	4.24441	0	0
AGAP004981-RA	50	62	77	93	90	62.6612	35	75.6999	53.889	48	38.7404	150	56.1798	33	54	63.9034	23	78.8274	18	63.8006	68.8117	60	51.0689	147.912	72.6706	92.1503	51	303.628	68.2583	145.151	100.651	80	90.8488	85.7501	38	43
AGAP004982-RA	1666	2052	2438	1569	1757	1979	1184	2131	2123	1653	2364	35	2001	1452	1822	1895	1657	1747	661	594	349	602	313	688	511	566	742	565	463	734	571	938	934	541	354	697
AGAP004983-RA	50	98	153	146	132	134	102	120	121	87	139	0	72	91	102	118	113	142	31	83	66	26	51	55	27	49	44	50	50	59	46	80	67	44	50	39
AGAP004984-RA	294	314	382	385	451	490	381	513	383	416	484	2	385	338	360	513	439	304	134	244	91	201	150	258	219	271	166	269	205	269	292	238	199	230	108	181
AGAP004985-RA	264	314	473	359	403	433	254	438	334	327	407	0	510	397	417	366	563	394	186	332	205	214	253	335	279	324	200	390	235	325	282	346	344	274	196	153
AGAP004986-RA	307	624	616	515	634	610	466	737	461	489	720	14	560	581	526	478	808	615	310	460	436	355	454	382	314	491	442	574	401	508	330	473	361	334	287	266
AGAP004987-RA	2	5	0	0	0	0	5	1	1	0	0	10	0	1	0	0	0	6	0	0	1	0	2	0	1	0	0	0	4	7	0	1	0	0	0	0
AGAP004988-RA	11	11	44	33	13	44	14	8	44	22	17	0	27	21	24	26	16	43	15	14	33	22	18	3	2	7	26	4	22	6	0	19	7	8	13	11
AGAP004989-RA	258.625	355.612	0.00301823	1.01399	223.108	0.0230934	108.911	92.5157	81.4522	0.233093	290.574	0.436919	280.865	206.899	0.561195	0.0126719	361.541	449.851	0.0818474	0.00243275	0.00981811	153.466	0.0017988	0.00484078	0.0118228	0.0593845	0.0194757	189.872	0.00419251	0.00197683	452.422	153.627	0.000252147	256.878	0.0196054	0.262591
AGAP004989-RB	857.375	1072.39	1135	1021.99	723.892	793.977	764.089	1178.48	1045.55	912.767	794.426	394.563	726.135	644.101	1262.44	1501.99	578.459	1098.15	582.918	926.998	564.99	946.534	425.998	560.995	674.988	465.941	749.981	251.128	481.996	516.998	323.578	923.373	901	390.122	633.98	912.737
AGAP004990-RA	4027	4140	6705	5010	6909	4361	4158	7278	4710	4618	7340	5	6740	3512	5746	5042	5736	5806	1255	1666	1682	2185	2642	2122	1608	2685	1754	2374	1800	2330	1774	1848	2303	1600	1160	1427
AGAP004991-RA	662	1114	1469	873	1118	1322	915	1357	880	1148	1651	1330	1402	1150	1037	935	1554	1466	564	1019	772	742	1048	839	603	1477	804	1375	827	950	755	1061	1086	728	819	653
AGAP004992-RA	508	654	863	579	777	768	493	743	618	583	658	1	780	644	693	658	826	919	251	467	327	331	349	540	345	440	332	529	320	583	349	457	431	347	329	411
AGAP004993-RA	45	92	147	118	122	230	125	159	129	88	101	410	91	108	143	118	93	131	197	708	356	380	267	876	599	887	389	1175	390	1157	777	851	577	550	289	546
AGAP004996-RA	0	0	0	0	0	0	0	0	0	0	0	0	0	0	0	0	0	0	0	0	0	0	0	0	0	0	0	0	0	0	0	0	0	0	0	0
AGAP004997-RA	0	0	0	1	0	0	0	0	0	0	0	0	0	0	0	0	0	0	0	0	0	0	0	0	0	0	0	0	0	0	0	0	0	0	0	0
AGAP004998-RA	0	0	0	0	0	0	0	0	0	0	0	0	0	0	0	0	0	0	0	0	0	0	0	0	0	0	0	0	0	0	0	0	0	0	0	0
AGAP004999-RA	0	0	0.5	0	0	0	0	0	0	0	0	0	0	0	0	0	0	0	0	0	0	0	0	0	0	0	0	0	0	0	0	0	0	0.5	0	0
AGAP005000-RA	3	9	15	2	0	17	6	4	9	9	16	0	14	51	15	5	7	11	35	23	40	289	102	21	8	6	94	14	12	4	0	12	19	9	24	1
AGAP005001-RA	31	25	12	7	22	27	1	4	11	2	6	3	2	18	1	6	1	15	76	21	17	41	18	37	50	0	67	14	26	8	1	16	42	39	25	13
AGAP005002-RA	59	83	43	43	46	98	24	22	68	58	19	117	27	83	54	101	14	75	198	109	114	196	87	66	133	33	256	69	188	16	3	74	181	66	96	94
AGAP005003-RA	730	1005	1303	954	1018	1156	776	1263	1075	969	1210	3692	1149	838	919	1077	1124	1190	337	604	246	479	350	598	495	569	543	506	418	852	816	647	533	539	299	427
AGAP005004-RA	408	635	792	639	779	834	687	893	703	411	780	1	681	645	585	568	825	857	350	534	486	397	475	689	476	726	548	669	577	843	458	762	635	453	401	436
AGAP005005-RA	2031	3342	3509	2254	3277	2987	2918	3823	2605	2674	3829	2191	3126	3809	3509	3452	3642	5749	1602	2292	3097	2521	2333	2514	2605	3581	3752	3658	5373	3823	3865	4906	6157	3211	3643	3231
AGAP005006-RA	645	774	978	561	671	777	636	707	838	697	792	54	790	583	757	748	554	713	294	336	265	442	225	353	386	410	442	371	235	434	641	378	414	295	197	424
AGAP005007-RA	192	352	329	260	317	208	195	366	293.193	237	298	1	296.145	296	268	353.375	464	358	139	247	134	174	202	229	175	328	154	293	175	341	286	278	195	194	150	221
AGAP005008-RA	133.58	145.218	163.792	160.794	153.999	154.946	143.808	153.47	170.013	91.0248	141.14	0.113462	101.348	137.304	162.753	168.232	135.697	145.271	92.7899	127.713	72	121	69.3922	180.602	129.28	166.925	118.125	125	87.869	136.302	151.665	96.1045	157.016	103	53.3278	126.699
AGAP005008-RB	10.4196	10.7824	21.2082	34.206	47.0009	12.0536	12.1921	44.5295	38.9872	26.9752	18.8604	40.8865	25.6521	7.69558	18.2469	36.7679	18.3031	16.729	8.21006	22.2868	0	0	5.60776	15.3979	2.71957	15.0747	26.8751	0	7.13103	2.69833	27.3351	18.8955	7.98389	0	4.67222	4.3015
AGAP005009-RA	29	67	45	61	68	144	190	126	94	42	104	0	34	123	21	38	56	113	274	1107	932	466	951	2396	871	2669	914	2080	1173	2378	984	982	1160	859	745	993
AGAP005010-RA	75	57	81	59	58	99	35	21	34	96	30	74	23	37	8	75	16	79	77.0797	106	56	165	42	63	91	44	115	31	77	44	131	84	165	55	50	92
AGAP005011-RA	167	140	119	87	93	120	104	65	66	82	57	294	59	108	73	95	68	116	129	134	173	206	125	119	166	92	222	64	182	75	139	150	175	219	98	166
AGAP005012-RA	88.4462	165.258	165.695	54.7918	138.287	166.252	96.0992	113.285	136.959	99.0586	190.798	0	154.152	186.353	106.732	120.727	187.412	178.76	103.668	106.958	100.637	95.3572	114.966	84.8429	72.2585	94.9824	102.506	79.8088	86.7211	56.2927	51.5902	103.313	95.59	123.769	105.812	75.4711
AGAP005013-RA	70.2049	86.8706	55.5964	68.5524	40.1296	71.9101	37.2309	51.9382	68.0942	28.4811	62.4845	0	51.1739	36.8434	27.6096	61.5177	40.0422	69.8855	32.7915	8.64086	22.9758	37.912	39.0664	28.0988	21.3838	33.9846	66.9234	44.7975	30.4127	15.5955	20.7066	43.4559	77.1784	32.0845	41.6402	11.6724
AGAP005014-RA	379	542	553	404	600	533	459	664	527	409	657	142	648	466	594	515	589	605	249	261	172	316	219	257	249	254	244	289	215	414	405	329	415	238	181	326
AGAP005015-RA	1635	1711	2436	1793	1792	1876	1603	1807	1987	1515	1742	135	1691	1585	1983	2119	1828	2409	1209	1271	1207	1958	734	1390	1343	1449	1429	1256	882	1246	1517	1504	1474	1212	877	1086
AGAP005017-RA	151	232	300	185	181	229	247	200	244	219	283	7	248	179	261	208	236	199	73	73	67	93	74	161	117	195	116	213	74	140	91	83	174	185	87	141
AGAP005018-RA	424	513	628	642	477	646	529	599	581	441	595	3	531	444	489	552	606	657	283	377	268	292	356	436	355	465	335	451	277	431	166	367	330	273	254	313
AGAP005019-RA	0	7	3	0	4	6	1	5	1	0	13	0	3	4	2	0	3	6	1	6	2	1	6	12	0	4	3	1	2	0	0	3	0	3	5	0
AGAP005020-RA	251	352	589	360	445	434	365	514	415	446	391	0	501	359	525	451	325	608	96	160	119	214	165	164	130	234	172	128	94	158	207	140	208	131	112	176
AGAP005021-RA	1096	1901	2359	1179	1944	1544	1150	2270	1867	1163	2202	9437	1848	1464	1812	1545	1593	1954	412	647	591	572	550	874	603	840	819	587	728	978	654	1043	1042	493	475	705
AGAP005022-RA	84.5552	101.953	129.355	139.585	138.266	104.504	179.249	117.582	90.2717	124.116	118.351	0	140.866	114.341	104.098	147.519	104.725	125.485	74.7299	83.5823	47.7339	58.2434	58.8036	62.9918	88.9155	69.4119	74.5209	76.5192	42.995	77.346	46.8943	73.9859	72.0615	55.9783	44.1911	55.983
AGAP005023-RA	10.5	9.33333	1.4	10.3636	12.4615	5.14286	0	15.1579	1	1.33333	11.5556	0	5.25	12.8571	8.25	2.8	5.45455	10.7333	12.8333	21.125	13.4737	15.6	29.4118	33.3143	17.55	69.7188	11.6667	21.1765	35.6571	10.5	8.94444	33.7778	20.9444	8.88889	28.1905	19.8421
AGAP005024-RA	0	1	0	0.5	0	0.5	1.75	0	2	1	0	0	0	1.5	1	0	0	0	0	1.14286	0	0	0	0	0	0	2	0	0	1	0	1	0	1.5	0	0
AGAP005025-RA	4	0	6	0.5	4	0.5	5.25	3	0	0	0	0	0	1.5	4	1	1	4	2	6.85714	0	0	2	4	0	0	0	0	0	3	0	1	3	1.5	1	2
AGAP005026-RA	1.5	4.66667	5.6	8.63636	14.5385	12.8571	13	16.8421	1	2.66667	1.44444	0	8.75	17.1429	2.75	4.2	9.54545	12.2667	9.16667	17.875	18.5263	10.4	20.5882	19.6857	9.45	27.2812	13.3333	8.82353	12.3429	13.5	14.0556	46.2222	8.05556	7.11111	8.80952	9.15789
AGAP005027-RA	84.4448	80.0472	98.6449	88.4146	102.734	110.496	90.7514	106.418	106.728	117.884	67.6491	13	89.134	60.6587	75.9024	78.4808	87.2748	98.5152	43.2701	94.4177	38.2661	103.757	15.1964	48.0082	38.0845	37.5881	29.4791	59.4808	81.005	58.654	7.10572	90.0141	45.9385	55.0217	32.8089	49.017
AGAP005028-RA	5.67549	5.42742	7.90689	6.95786	3.78299	17.7947	5.68528	5.29507	7.67699	9.50582	3.10311	0	5.98413	4.88024	2.39705	6.64509	6.42777	14.0402	17.3864	6.86027	4.10278	25.9214	13.7081	7.1369	16.2457	0.488035	28.7745	6.20438	32.2228	0.538804	12.7971	30.0314	33.8463	2.51333	6.57288	14.611
AGAP005029-RA	0	0	0	0	0	0	0	0	24.3085	0	0	0	0	0	0	38.2836	0	0	0	0	0	0	0	0	0	3.40117e-07	0	0	0	0	5.25289e-07	0	0	0	0	0
AGAP005029-RB	1497	2126	1971	1733	1772	2145	1448	2031	1763.69	1231	1996	410	2044	1775	1697	1625.72	1705	2337	1311	1381	1780	1607	1807	1960	1372	1750	2082	1296	1175	1464	1152	1433	1888	1045	1141	1308
AGAP005030-RA	1526.19	1385.75	1385.33	1678.94	1383.48	1157.67	1614.81	1538.79	1392.68	1627.12	1413.56	2966.75	1149.67	976.34	1781.97	1965.08	1167.26	1356.43	634.308	1030.32	504.751	898.372	443.833	770.346	1037.52	732.743	659.435	740.782	471.131	956.26	1161.92	929.553	793.003	772.022	305.745	668.185
AGAP005030-RB	26.4966	83.5279	119.289	40.0972	68.2433	79.8342	112.517	153.503	94.3912	80.8781	129.502	357.246	68.2369	51.7157	120.676	108.858	124.467	68.059	27.6917	24.2359	21.2932	26.3543	5.57292	33.8601	50.4798	13.7409	22.5937	45.2181	25.0383	37.6647	28.1185	39.3409	6.04257	30.2478	16.2949	27.5806
AGAP005031-RA	454.293	541.638	824.645	452.897	480.077	558.19	469.893	654.991	581.247	426.189	516.149	94	724.138	523.85	621.897	557.328	533.99	801.086	303.896	315.046	319.444	289.167	281.34	341.767	441.708	368.892	465.056	235.765	275.929	287.098	389.142	510.977	543.59	308.174	328.653	384.057
AGAP005031-RB	193.707	306.362	343.355	354.103	296.923	311.81	97.1069	287.009	201.753	110.811	354.851	0	386.862	243.15	283.103	333.672	272.01	522.914	51.1038	123.954	49.5564	172.833	40.6596	272.233	113.292	88.1079	106.944	272.235	56.0706	171.902	104.858	161.023	116.41	32.8259	41.347	76.9426
AGAP005032-RA	768.108	854.354	1412.95	830.851	1048.46	1171.68	645.747	820.814	870.553	751.284	822.951	221.295	1078.65	790.043	1258.56	1209.17	1153.21	980.736	448.578	805.441	518.596	601.653	301.323	581.905	416.885	366.261	557.181	383.672	255.276	355.818	641.771	615.474	789.622	498.642	257.271	446.769
AGAP005032-RB	429.892	943.646	322.054	534.149	93.5434	1898.32	637.253	748.186	423.447	42.7162	81.0485	45.7047	74.347	477.957	114.444	177.834	292.794	2728.26	2160.42	2199.56	3461.4	2582.35	3623.68	3018.1	2984.12	2544.74	5419.82	653.328	1596.72	1118.18	393.229	638.526	1861.38	1007.36	1914.73	893.231
AGAP005033-RA	202	391	394	260	321	240	204	472	431	251	357	180	302	273	420	352	352	478	122	115	85	114	106	208	238	261	178	169	134	289	245	180	135	158	89	256
AGAP005034-RA	1259	1308	1802	1036	957	1023	974	1246	1546	1121	1256	562	1122	801	1324	1339	1160	1222	337	176	239	304	214	65	199	39	460	23	145	47	122	158	322	115	184	189
AGAP005035-RA	716	869	1253	808	989.352	844.317	568	875.806	1068.81	673	915.308	4623.81	871	715.597	983.942	959.633	872.714	943.305	219	340	265	337.183	216.169	593.24	411.493	397.294	391	247.325	240	402.258	482.171	447	495	265.459	174	360
AGAP005036-RA	142.695	222.16	241.084	157.267	269.915	217.235	162.032	257.432	173.364	124.418	256.966	18.8717	244.629	219.931	188.744	204.353	258.925	197.712	81.5614	138.482	95.9719	80.4134	94.9592	161.589	114.025	130.703	133.794	153.193	89.454	150.609	222.169	137.654	139.546	103.736	85.958	104.48
AGAP005037-RA	2092.04	1661.66	1469.71	1700.58	1542.45	1248.67	1733.57	1569.31	1730.07	2089.97	1574.88	1411.96	1468.57	917.588	1776.62	2362.67	1258.75	1477.85	848.327	1263.17	358.349	1190.41	356.498	676.273	1154.21	536.791	643.98	666.241	427.587	632.993	1140.52	909.15	1007.68	722.115	438.048	778.521
AGAP005037-RB	0.00986278	88.9272	63.8224	222.175	68.0917	58.9079	189.696	82.8842	74.6073	65.0977	83.201	106.365	81.3164	292.881	133.876	96.5612	82.0056	154.265	425.351	102.063	217.728	212.898	217.259	141.594	171.067	0.00247945	313.602	4.53464e-05	155.245	308.696	106.922	0.000819571	0.0098893	103.85	4.63892e-05	0.139385
AGAP005038-RA	43	79	57	42	48	52	38	43	39	36	56	14	48	83	45	50	50	84	42	79	52	119	88	137	58	56	98	38	23	31	40	82	114	40	59	55
AGAP005039-RA	1171	1714	2127	1393	1701	1712	1280	1933	1702	1334	1982	356	2084	1240	2151	1787	1531	2022	487	718	412	558	425	878	601	896	706	789	425	1103	595	944	823	638	345	577
AGAP005040-RA	585	607	878	484	567	794	590	643	663	535	670	0	654	620	661	550	646	984	395	548	433	508	296	600	351	240	588	238	328	417	396	431	504	242	312	329
AGAP005041-RA	14	63	16	50	9	42	40	7	14	22	3	0	1	15	3	15	2	45	73	29	57	62	19	5	65	18	58	33	67	6	3	70	79	49	10	63
AGAP005042-RA	1940	2922	3824	2286	2711	2446	2784	3630	3475	3253	4197	1097	3417	2550	3623	3408	2764	4342	616	1206	792	1227	786	1219	1227	1114	1527	1180	1000	1547	1091	1540	1638	1000	690	1094
AGAP005043-RA	4342.79	4882.38	5347.42	4152.84	3649.11	4004.42	3659.72	4219.1	4994.63	3186.06	4826.21	319.549	4626.01	3445.85	4902.29	5482.3	3965.8	4701.62	2392.02	2690.03	1926.57	2849.49	1534.33	2662.75	3235.91	2073.85	3201.33	2144.52	1542.1	3055.74	4154.53	2939.61	3412.02	2610.18	1402.22	2509.66
AGAP005044-RA	276.804	325.298	422	400.931	332.807	306.299	314.48	309.73	333	280.22	341	0	346	308.927	274.675	332.053	361	399.106	105.454	257.349	199	225	103.379	380.809	154.836	364.78	253	204.947	192.721	283.254	377.7	338.999	203.515	270.636	163	156.371
AGAP005044-RB	4.19552	66.7024	0	6.06893	47.1935	53.7008	26.5196	122.27	0	9.78046	0	1	0	49.073	47.3252	43.9469	0	18.8936	55.5455	15.651	0	1.67565e-05	62.6209	4.19144	33.1641	40.2205	0	113.053	53.2792	62.7462	67.2996	0.000506248	49.4851	4.36354	1.98665e-08	35.6294
AGAP005045-RA	10	20	23	16	11	29	38	29	17	3	12	0	16	9	18	23	10	15	4	8	1	11	14	20	6	9	29	11	3	24	69	9	14	6	0	12
AGAP005046-RA	0	7.95057	15.6897	91.6251	40.6759	14.4742	8.53793	48.9929	15.6419	0	0	0	24.0737	15.3971	0	17.6239	45.1059	7.59031	18.062	17.1132	9.09047	25.3072	24.1547	17.4403	18.3791	34.5397	0	43.4557	16.1043	42.2567	17.5415	25.5251	8.69522	24.8112	16.5771	16.7051
AGAP005046-RB	3115	3554.05	4993.31	4428.37	4266.32	4921.53	5182.46	4670.01	4657.36	5419	5169	1	4089.93	4277.6	4789	4485.38	5220.89	3504.41	2893.94	5071.89	3253.91	3823.69	3085.85	5177.56	4270.62	4681.46	3239	7986.54	3720.9	6549.74	5669.46	4637.47	4107.3	4589.19	2574.42	3419.29
AGAP005047-RA	1	0	0	0	2	0	0	1	0	0	2	0	0	8	0	0	0	1	0	4	0	2	4	0	0	0	0	0	0	0	0	5	0	3	0	0
AGAP005048-RA	119	204	304	175	223	223	177	244	187	134	190	1	287	213	216	215	247	271	85	138	82	99	88	155	83	60	117	45	74	141	117	107	158	75	50	122
AGAP005049-RA	86	74	77	101	76	117	104	98	84	42	101	12	88	96	93	86	100	80	51	91	64	58	85	81	87	100	77	91	67	79	46	63	107	74	65	41
AGAP005050-RA	170.47	209.001	286.789	215.229	234.503	305.486	235.002	258.188	230.602	280.917	314.595	0	225.708	223.694	238.867	242.633	274.721	227.424	56.3208	144.68	52.6987	89.8849	80.4532	123.83	131.603	137.189	110.444	156.543	106.847	122.966	151.095	130.93	95.1814	94.5825	103.519	102.379
AGAP005051-RA	121.495	187.556	170.355	152.469	195	261.334	159.357	203.101	206.165	149.126	247.366	0	201.768	188.62	138	216.645	240.221	149.744	74.6479	128.652	44.0173	54.2925	70.0046	82.9665	65.7189	147	86.8965	95.7017	93.0109	143.989	81.169	133.585	105.1	91.6492	48.5792	94.5048
AGAP005052-RA	76	188	201	136	211	168	135	178	162	117	194	8	185	129	138	141	218	190	50	75	45	32	56	96	57	167	48	89	77	54	49	110	79	73	53	86
AGAP005053-RA	1013	1170	1323	1042	1194	977	1149	1298	1270	1095	1308	27	1125	877	1334	1356	1042	1238	478	782	425	461	345	706	682	558	723	595	415	906	935	677	849	516	362	653
AGAP005054-RA	372	483.996	425	400	477	560	451	611.97	473	396	539	7.1337	485	462.985	393	489	478	513	174	316	259	377	199.995	287	416	408	267	482	242	427	374	438	373	428	236	342
AGAP005054-RB	0	0.00350754	0	2.68079e-07	3.27607e-08	0	0	0.0297728	0.000167364	2.6017e-06	6.41172e-07	14.8663	0	0.0153062	1.68553e-08	3.32577e-06	0	0	0	0	0	0	0.00461448	4.85914e-05	0	8.57101e-08	1.45869e-05	0	0	0	4.74189e-06	0	6.5777e-06	0	0	0
AGAP005055-RA	4.2625	16.8626	8.86012	10.2395	8.89055	4.87389	28.9278	17.3955	4.52299	21.2808	25.0056	0	0	34.1191	0	4.22706	12.4773	24.2017	114.878	4.45387	52.3003	27.9529	44.2115	27.9649	5.31881	12.55	85.4814	0	52.7068	9.54388	40.8049	14.6805	25.4401	59.9172	15.6555	38.7173
AGAP005055-RB	664.738	1078.14	1160.14	579.761	824.109	949.126	856.072	908.604	532.477	1533.72	2007.99	369	1339	1391.88	1259	1653.77	1946.52	2846.8	940.122	751.546	1132.7	922.047	432.788	496.035	531.681	739.45	1409.52	555	891.293	644.456	807.195	1226.32	1322.56	1184.08	699.344	657.283
AGAP005056-RA	163.906	295.887	269.887	153.088	241.453	270.092	170.999	304.305	129.141	102.485	172.24	0	202.21	234.617	158.125	195.838	317.628	367.104	303.899	349.021	547.54	244.785	328.914	403.092	245.978	331.052	318.813	102.773	110.49	101.864	187.847	217.03	208.14	249.762	472.932	210.468
AGAP005057-RA	185.304	299.811	319.955	113.654	160.674	246.537	272.247	154.424	238.549	217.255	201.785	0	135.726	230.167	261.997	208.977	141.007	385.911	222.904	390.059	424.811	458.192	461.593	630.828	385.336	882.099	636.248	884.068	360.761	700.74	1098.07	440.125	859.618	812.814	309.983	453.725
AGAP005057-RB	354.696	636.189	399.045	356.346	475.326	703.463	347.753	378.576	364.451	497.745	398.215	25	311.274	696.833	314.003	436.023	387.993	614.089	1020.1	821.941	848.189	1146.81	736.407	960.172	915.664	603.901	1249.75	919.932	810.239	710.26	1106.93	891.875	1216.38	884.186	713.017	738.275
AGAP005058-RA	55.0253	108.837	237.517	110.349	187.46	72.2494	93.7183	108.292	214.793	106.568	149.092	7.33227	149.789	87.0975	189.959	201.289	136.51	153.983	51.1521	176.371	66.8139	84.335	48.7546	146.718	128.83	65.038	91.2707	110.878	44.3614	87.7453	115.265	100.939	123.491	127.273	91.1104	130.706
AGAP005058-RB	222.985	289.176	259.505	288.681	187.582	146.761	238.31	241.74	189.233	120.438	226.926	123.668	185.235	158.92	169.078	287.757	206.523	233.046	126.878	210.74	65.2217	183.711	61.2454	105.298	217.221	115.991	164.771	45.1664	89.6489	129.284	191.792	199.093	136.53	165.755	51.9715	101.391
AGAP005059-RA	13.297	20.186	22.6257	8.54792	14.0023	18.6837	22.2773	18.0959	19.9472	6.17575	13.3225	38.7838	19.4427	11.1997	29.44	22.2769	44.6564	24.5026	7.272	15.8102	12.3841	11.6887	13.9505	27.4143	20.1467	7.71004	14.6592	17.0722	9.07061	25.9282	24.2942	16.9392	20.1592	28.2237	23.7593	9.03052
AGAP005060-RA	151.909	235.81	243.88	184.443	233.037	221.259	153.699	211.999	210.548	127.448	200.338	24.6189	214.001	233.006	204.963	205.322	265.445	231.661	109.663	161.716	178.875	136.239	135.432	294.509	162.201	269.153	176.901	223.61	141.318	207.009	328.3	211.185	291.072	222.134	174.349	132.107
AGAP005061-RA	39.7513	39.7373	35.532	15.3195	31.8416	8.82108	23.2761	28.2331	45.2548	23.1036	15.5396	0	32.1156	16.8779	53.0385	30.818	34.6753	22.1697	13.7533	30.6121	36.4482	87.7327	15.8094	44.9675	43.7725	25.5099	16.1022	49.8743	18.5627	84.1858	20.0365	26.7039	9.60912	26.1804	22.1858	28.4259
AGAP005061-RB	1266.13	1583.97	1902.46	1694.41	1903.11	1978.58	1797.8	2218.36	1716.92	1991.49	2194.48	10	1704.05	1778.29	1745.6	1701.97	2094.31	1686.39	1457.86	2424.93	1818.01	1905.02	1886.84	3198.1	2007.46	3087.04	1779.76	4399.44	2235.08	3828.42	2593.64	2643.75	2516.87	2546.49	1514.67	1825.41
AGAP005062-RA	2376.9	3092.7	3488.35	2706.02	2591.8	2469.79	2287.54	3339.59	2802.08	2581.87	3398.08	1326.3	3570.3	2547.15	3563.37	3371.62	2940.99	3811.94	871.486	1498.44	854.161	1717.6	871.262	1784.29	1562.05	1827.19	1596.77	1386.55	1029.42	1950.69	1653.84	2012.91	1874.39	1388.5	772.604	1550.24
AGAP005063-RA	457	548	672	494	545	625	557	644	774	467	603	211	534	450	675	670	474	658	232	394	231	323	210	451	431	510	403	550	231	362	491	352	524	281	215	231
AGAP005064-RA	134	143.262	212	211.71	176.934	178.224	123	191.531	147	185	201	98	193	152	243	161	171	241	100	216.085	87	187	50	161	214	211	176	190	108	166	56	157.312	195.679	154	80	163
AGAP005064-RB	0	10.7384	0	25.2897	17.0656	7.77591	0	13.4687	0	0	0	0	0	0	0	0	0	0	0	5.91516	0	0	0	0	0	0	0	0	0	0	0	10.6884	9.32137	0	0	0
AGAP005065-RA	0	0	1	0	0	0	0	0	0	0	0	0	0	0	0	0	0	0	0	1	0	0	1	0	0	0	0	0	0	0	0	0	2	0	0	0
AGAP005066-RA	0	0	0	0	1	0	0	0	0	0	0	0	2	0	0	0	0	0	0	0	0	0	0	0	0	0	0	0	0	0	0	0	0	0	0	0
AGAP005068-RA	293	324	115	226	143	528	189	70	183	224	90	51	108	294	53	164	87	263	965	588	408	562	339	206	463	71	877	173	414	45	142	296	740	190	292	397
AGAP005069-RA	76	159	81	116	66	207	92	42	53	99	29	25	24	104	25	80	25	132	341	191	246	282	195	111	187	42	482	71	143	50	205	190	328	98	130	141
AGAP005070-RA	307	415	529	326	374	440	282	419	369	423	562	11	504	453	475	351	471	528	186	175	121	110	112	158	151	208	191	140	150	296	269	176	229	123	116	191
AGAP005071-RA	885.714	1361.42	1628.33	1231.32	1364.79	1411.96	1359.52	2008.21	1399.97	1512.81	1723.71	298.292	1508.21	1290.96	1325.53	1403.11	1322.73	1511.18	767.997	991.211	604.34	1066.98	599.065	1222.55	1165.62	1818.91	1373.69	1677.95	1002.4	2118.39	1302.8	1777.49	1488.89	906.967	558.293	971.19
AGAP005071-RB	346.286	324.577	282.672	372.684	269.205	279.045	463.483	494.787	525.026	403.187	530.285	209.708	307.788	300.039	298.471	432.887	278.27	374.821	147.003	190.789	135.66	212.02	286.935	137.454	286.376	257.088	296.314	424.053	388.597	410.614	200.198	242.506	270.108	249.033	117.707	232.81
AGAP005072-RA	9	11	6	15	10	4	13	12	13	3	3	2	1	4	5	9	5	9	12	35	2	24	1	7	24	15	12	2	7	4	28	9	16	3	3	22
AGAP005073-RA	70	100	55	40	30	57	35	27	30	69	36	148	36	62	50	46	20	74	207	149	63	193	81	84	119	41	200	43	42	65	70	110	150	48	46	94
AGAP005074-RA	68	103	17	46	48	49	69	8	54	20	17	70	14	59	25	55	21	56	88	76	102	138	61	63	118	34	184	54	100	81	122	73	174	79	55	153
AGAP005075-RA	285.018	393.312	327.686	370.614	266.765	316.113	289.996	320.819	447.32	239.96	377.706	199.431	409.268	204.864	340.732	317.266	244.839	500.695	72.041	214.338	20.2507	105.984	70.5783	136.158	234.178	78.7918	158.769	64.2662	91.4393	208.125	246.68	209.829	244.74	135.624	69.0225	26.6297
AGAP005075-RB	674.982	895.688	1275.31	792.386	1051.24	1158.89	618.004	1053.18	1004.68	987.04	1014.29	111.569	1140.73	892.136	1109.27	1142.73	1006.16	1057.31	464.959	724.662	559.749	640.016	370.422	503.842	287.822	571.208	555.231	616.734	371.561	567.875	582.32	651.171	550.26	524.376	412.978	489.37
AGAP005076-RA	425.779	530.293	1106.29	458.967	627.442	718.816	658.392	702.505	901.797	513.04	526.553	85.7692	579.692	306.408	797.045	537.611	387.74	542.496	79.6854	133.083	85.5954	222.077	204.196	284.82	166.583	307.485	431.466	228.797	135.04	210.43	329.307	195.005	205.203	142.479	71.5941	159.471
AGAP005076-RB	523.353	452.517	1270.58	695.393	617.168	721.485	794.39	689.677	716.575	573.467	868.019	124.861	683.27	227.285	732.698	787.847	740.507	502.212	246.599	453.293	81.431	704.813	262.151	581.578	529.418	328.568	588.911	280.347	525.992	306.113	477.025	344.015	583.657	162.085	74.347	166.734
AGAP005076-RC	598.44	693.5	613.337	748.777	898.546	838.033	831.654	836.703	866.514	842.074	618.549	23.3698	404.503	827.306	817.031	810.542	430.752	885.408	140.945	76.444	208.478	114.908	208.653	62.7756	306.375	355.673	316.623	604.055	0.0909773	339.736	234.313	225.114	38.3033	489.618	223.728	220.908
AGAP005076-RD	57.4286	0	39.9428	0	0	55.666	0	128.26	0	107.419	0	0	24.6401	0	56.4661	1.20593e-08	0	0	0	176.486	121.496	0.200913	0	0	0.00774095	55.4223	0	60.1781	0	33.8533	0.0041327	0.00183449	0	0	43.5459	0
AGAP005077-RA	101	254	333	240	344	290	228	396	261	118	332	0	309	207	268	191	320	309	80	191	118	85	108	199	107	198	133	196	109	225	68	191	101	129	92	171
AGAP005079-RA	0	0	1.07249e-07	0	2.3889e-08	0	0	0	0	0	0	0	0	0	0	0	0	0	0	0	0	0	0	0	0	0	0	0.164967	0.118878	3.27181e-05	0	0	0	0	0	0
AGAP005079-RB	0	0	0	1.88701e-05	79.6525	0	0.00134068	3.72865e-08	60.1291	0	0	0	0	0	0	16.7565	0	0	0	0	0	0	0	1.41402	86.259	0	19.0789	9.5136	65.7922	3.43035e-08	0.00270635	0	0	15.9164	0	0
AGAP005079-RC	4.49989e-08	0	0.000394129	0	0.00619676	0	0	0	0	0	0	2.9523e-08	0	0	0	0	0	0	0	0	0	0	0	0	0	0	0	6.93521	5.20153	0.000228496	0.000103519	0	0	0	0	0
AGAP005079-RD	363.517	603.158	341.949	293.446	100.283	918.489	1479.84	1965.02	1128.66	700.566	1092.01	0.000199333	419.885	3901.18	803.506	285.892	835.098	8938.99	1725.02	1239.8	2737.63	1030.37	2408.98	2026.64	9469.25	8471.66	19455.6	5234.21	16186.5	7689.14	4442.68	6555.52	15296.2	3487.85	6606.65	3407.61
AGAP005079-RE	4.74264e-08	0	25.2993	0	0.0123114	0	0	0	0	0	0	25.2973	3.11619e-05	0	0	0	0	0	0	0	0	62.0545	0	0	0	0	0	12.9375	9.30369	32.3877	0	0	0	0	0	0
AGAP005079-RF	0	0	0.19556	0.0489887	0.00107085	0	62.8554	0	2.65568e-06	0	0	36.3632	0.125504	27.0634	0	0.0202444	0	33.4337	0	0	67.1984	20.7247	0.21169	16.7779	85.543	1.59787e-06	167.045	7.18976	8.23919	55.6575	0	0	63.515	0.284634	0	0
AGAP005079-RG	0	0	1.76542e-06	0.000780765	0.000490048	0	14.1119	0	2.10884e-06	0	0	1.82665e-08	1.13285e-06	1.55492e-06	0	55.4683	0	7.64085e-08	0	0	0	0	0	25.3466	35.9475	0	68.844	3.27231	2.63136	0.000207757	0	0	1.69375e-08	11.2038	0	0
AGAP005079-RH	0	0	0	0	0	0	0.000138626	0	0	0	0	0	0	0	0	0	0	0	0	0	0	0	0	0	8.29045e-06	0	0.000262848	0	0	0	0	0	0	0	0	0
AGAP005079-RI	367.483	653.842	926.556	400.504	425.045	521.511	297.874	650.978	565.213	245.434	598.992	286.339	426.989	388.754	809.493	493.863	397.902	877.926	232.954	126.202	205.168	455.599	149.806	241.817	273.003	337.794	721.452	312.778	275.22	388.81	376.313	410.485	646.782	207.744	159.568	358.389
AGAP005079-RJ	0	0	0	0	0	0	0.00288374	0	0	0	0	0	0	0	0	0	0	0	0.066851	2.59476e-08	0	0	0	0	5.73549e-05	0	0.00261722	0	1.49028e-07	0	0	0	0	0	0.00854547	0
AGAP005079-RK	0	0	1.88345e-07	0	0	0	0.311118	0	0	0	0	0.000238979	0	0	0.00115516	0	0	192.648	11.9602	0	3.73946e-05	0.247041	5.20011e-05	1.66423e-06	0.000499753	135.541	133.954	2.53288e-08	7.22801e-07	0	0	0	0.478889	0	22.7684	0
AGAP005080-RA	170	236	302	279	332	286	206	362	214	183	267	3	270	262	201	203	306	335	189	424	346	274	330	559	322	759	381	731	364	890	352	407	405	269	209	325
AGAP005081-RA	262	443	486	416	527	455	322	485	329	288	465	0	373	456	404	396	495	481	261	463	314	214	429	421	301	394	412	403	470	381	326	410	384	256	272	319
AGAP005082-RA	1308	1400	1684	1383	1191	1191	1275	1471	1706	1788	1589	3723	1412	912	1584	1715	1125	1246	587	999	449	1041	426	1069	938	871	681	912	567	1265	1608	1165	1013	851	427	895
AGAP005083-RA	0.0909091	0	0	0.0909091	0.0909091	0.0909091	0	0	0	0	0	0	0	0	0	0	0	0	0	0	0	0	0	0	0	0	0.181818	0	0	0.0909091	0	0.0909091	0	0	0	0
AGAP005084-RA	0.0909091	0	0	0.0909091	0.0909091	0.0909091	0	0	0	0	0	0	0	0	0	0	0	0	0	0	0	0	0	0	0	0	0.181818	0	0	0.0909091	0	0.0909091	0	0	0	0
AGAP005088-RA	5793.06	7653.55	8637.86	6055.04	7178.09	6564.47	7758.63	8950.22	7450.32	7325.03	9605.07	224.766	7243.76	5675.35	9734.02	9165.65	6831.34	9259.13	1857.82	3652.94	1759.91	4097.82	2071.5	3624.93	4448.17	3717.25	3850.83	4282.69	5233.97	5775.88	5275.42	4829.98	4517	3236.31	1738.62	3650.92
AGAP005089-RA	0.125	0	0.25	0	0	0.125	0.25	0.333333	0	0	0	0.125	0	0	0	0	0	0	0	0	0	0	0	0	0	0.666667	0	0	0	0.125	0	0	0	0	0.125	0
AGAP005090-RA	0	0	1.16667	0	1.66667	0.5	0.666667	1.2381	1.71429	0	0.916667	2.25	0	1.04762	0.5	0.666667	0	1.6	0.666667	0	0	0	0.0666667	0.333333	0	0	0.416667	0	0	0.0666667	0	0	0	0	0.0666667	0.333333
AGAP005091-RA	2275.47	3325.8	4151.68	2046.3	2900.75	3308.96	2011.43	3752.48	2800.94	2150.52	3809.17	1618.27	4075.52	3100.4	3395.82	2894.39	3378.79	6718.99	1181.51	1740.25	3057.11	1704.83	2106.46	2253.73	1448.09	3076.2	3990.08	1279.4	2786.51	3115.54	2157.15	2962.04	4445.47	1160.99	2964.9	2752.83
AGAP005091-RB	9176.25	10725.5	11476.6	9114.8	7954.46	8270.05	6502.94	9519.72	9508.78	7386.36	9163.93	2087.1	10104.4	6948.39	11081.4	10394.7	7997.93	12307.5	5266.55	6103.76	4879.1	5126.71	3690.33	4902.87	5975.36	5933.39	8318.95	3042.59	6243.7	6608.26	5990.19	7060.43	10056.5	4171.03	4361.82	5703.56
AGAP005091-RC	7.40097	0	0	7.27528	10.8364	0	0	0	8.32217	0	0	0	11.903	0	8.12032	0	10.1554	18.0715	29.5372	0	3.05108e-06	12.539	0	0	11.4262	0	0	14.6535	0.00661409	0	0	0	1.00407e-06	0	225.223	0
AGAP005091-RD	1608.88	1579.77	1889.75	1436.78	1371.58	1644.63	1335.82	1362.8	1518.95	1203.12	1307.21	231.628	1713.16	1186.82	1571.89	1658.4	1193.72	1662.48	1194.07	1275.6	930.257	1754.99	760.689	1145.79	1469.69	1100.79	1679.7	1351.1	1399.55	1566.21	2100.54	1704.34	2120.15	1360.59	636.2	1490.52
AGAP005091-RE	0.000185053	51.9012	0.00220583	6.84535	1.64757e-07	3.88773e-08	42.8148	6.93294e-07	0	0	125.691	0	0	202.396	59.7764	82.4995	70.3966	0.00114683	0.254709	337.385	311.271	35.9371	170.522	193.602	96.4271	0	0.00715902	93.2641	120.23	111.988	565.124	243.188	90.8716	332.986	418.857	96.0888
AGAP005092-RA	1.05827	3.19132	1.06047	4.20999	1.05898	1.06231	1.05019	0	2.12991	0	0	1.18969	0	0	6.36524	12.7251	1.05289	0	0	2.10414	2.0973	0	0	1.05877	0	0	1.06467	0	0	0	3.1552	3.15263	0	1.04741	0	0
AGAP005093-RA	1	6	0	0	2	3	0	5	0	0	0	0	2	1	2	3	2	0	5	0	0	3	0	4	4	3	5	1	0	3	0	0	5	2	4	1
AGAP005094-RA	109	125	249	219	254	284	169	214	156	172	216	36	225	181	136	197	243	222	62	223	254	127	311	221	133	245	280	162	177	195	224	244	291	173	156	172
AGAP005095-RA	4646.85	7604.53	11617.7	5810.31	6347.23	8891.24	8106.23	5560.88	8742.92	13892.8	7838.11	329.236	9041.27	14971.3	13198.6	9331.66	8804.75	12610.4	7994.84	15115	14421.9	12394.8	13946	16735.6	13550.5	23375.5	17961.6	30534.6	11800.3	28550.9	29385	17601.9	22480.1	27020.8	13247.5	11610.5
AGAP005096-RA	17	31	8	10	9	5	2	8	7	2	4	0	5	8	9	13	2	28	33	35	28	33	14	3	39	9	36	0	11	17	26	10	23	19	3	28
AGAP005098-RA	0	0	0	0	0	0	0	0	0	0	0	0	0	0	0	0	0	0	0	0	0	0	0	0	0	0	0	0	0	0	0	0	0	0	0	0
AGAP005099-RA	178	142.059	54	97.0504	114.382	144.026	50.0094	54.0028	76.2215	153.072	78	61	44	180.058	37.0036	147.017	53	158.017	316	141	213	401.342	170	99.1199	252.087	80.2276	360.581	75	207.547	71.0194	150.241	188	488.117	228	259	167
AGAP005100-RA	578	629	928	625	798	1135	639	888	754	704	863	230	872	765	742	689	775	796	561	689	537	1171	665	740	513	909	618	1294	511	743	827	1005	689	729	443	588
AGAP005101-RA	390	483	670	376	438	360	348	581	502	430	555	26	490	267	646	526	365	451	78	63	25	151	28	59	64	133	25	227	37	64	107	100	71	105	16	116
AGAP005102-RA	201	393	449	327	492	357	302	498	323	298	382	0	614	567	444	394	613	567	238	379	313	328	323	496	242	392	291	294	242	333	364	409	287	314	251	282
AGAP005103-RA	233	595	253	315	332	670	917	426	313	335	283	0	302	853	219	234	185	367	220	514	245	456	429	829	521	789	599	1498	471	1316	894	929	639	390	320	335
AGAP005104-RA	340	373	482	421	442	423	456	491	449	487	552	0	349	444	411	521	543	491	216	326	169	277	190	216	254	216	263	212	166	225	366	291	248	271	140	228
AGAP005105-RA	174	236	278	237	250	233	257	319	236	240	298	1	302	273	250	307	310	395	73	85	81	109	72	127	97	75	103	94	65	91	127	118	124	140	200	98
AGAP005106-RA	106.478	144.422	187.744	157.322	208.425	197.469	169.474	237.043	185.853	135.001	185.199	18	223.723	179.475	187.963	161.429	183.061	189.938	91.2879	125.784	81.6532	57.0457	97.4762	128.047	68.4303	103.887	116.623	126.602	94.2416	131.137	93.8755	116.417	113.368	73.277	60.3182	118.466
AGAP005106-RB	53.5219	76.5777	51.2564	66.6782	68.5748	53.5314	41.5256	97.9566	60.1466	56.9994	61.8008	0	61.2772	39.5248	50.0373	70.571	66.9395	96.0625	21.7121	31.2164	15.3468	45.9543	25.5238	28.953	42.5697	49.113	28.3766	23.3979	15.7584	18.8626	77.1245	76.5834	26.6318	32.723	13.6818	19.5337
AGAP005108-RA	1180.07	1482.99	1911.49	1353.53	1588.01	1893.89	1260.88	1652.36	1555.66	1125.33	1755.32	1.64572	1677.53	1485.6	1664.39	1499.66	1645.12	1988.77	824.075	1340.59	1205.4	1166.62	1189.02	1560.47	1013.48	1472.59	1309.24	2140.68	1275.21	1918.73	1249.42	1555.89	1675.97	1271.51	970.518	1158.29
AGAP005108-RB	70.9272	113.01	47.5087	71.4699	54.9937	59.1105	39.117	91.6412	90.3392	99.6703	83.6755	3.35428	55.4697	73.4012	55.6084	58.3403	84.882	89.227	126.925	166.41	72.5998	68.3811	61.9782	111.53	120.522	121.411	62.7615	176.316	50.7886	155.269	81.5784	103.105	128.033	64.488	52.4823	45.7124
AGAP005109-RA	1345	1736	2441	1967	2217	2473	2179	2322	2134	2041	2534	2	2098	2293	1794	1870	2763	2115	1056	2136	1482	1049	1552	1562	1438	2038	1390	2240	1391	2211	1569	1873	1554	1379	1186	1229
AGAP005110-RA	795	1053	1325	926	936	1237	855	1220	1004	792	1128	102	1149	976	952	1036	921	1511	632	897	668	982	693	762	635	1088	944	704	660	761	750	825	984	683	609	686
AGAP005111-RA	100.151	107.304	187.215	126.621	49.5391	147.054	90.7826	118.168	175.53	36.7666	85.202	134.397	129.831	81.0817	113.063	100.298	52.3486	119.081	10.3262	8.55658	38.5686	21.8199	31.4151	55.7574	39.3921	38.9906	32.7957	48.8158	31.6175	30.5531	58.1697	56.5189	74.5115	11.185	30.3123	44.646
AGAP005111-RB	1185.85	1259.7	1417.79	1240.38	1128.46	991.946	979.217	1153.83	1736.47	1164.23	1045.8	11084.6	1074.17	809.918	1569.94	1599.7	815.651	1082.92	540.674	467.443	292.431	667.18	247.585	640.243	668.608	311.009	527.204	359.184	275.383	501.447	623.83	480.481	520.489	372.815	236.688	403.354
AGAP005113-RA	632	649	773	602	621	610	535	894	942	588	753	271	757	382	625	736	511	704	83	191	73	130	70	137	130	134	109	108	59	143	183	211	127	143	80	118
AGAP005114-RA	92.4763	95.2211	104.233	153.452	104.696	84.0982	129.14	174.738	165.165	134.183	128.364	106.581	150.28	70.8777	113.025	182.263	117.209	130.224	30.7297	48.4604	8.12507	21.4377	8.31996	35.3134	28.3942	35.1076	34.7485	22.92	10.9644	40.813	51.6285	38.462	13.2405	27.555	14.274	29.4331
AGAP005114-RB	181.524	165.779	211.767	173.548	177.304	164.902	166.86	263.262	224.835	219.817	222.636	244.419	207.72	104.122	162.975	186.737	138.791	195.776	21.2703	37.5396	12.8749	20.5623	20.68	48.6866	39.6058	47.8924	30.2515	22.08	21.0356	53.187	33.3715	59.538	31.7595	30.445	14.726	48.5669
AGAP005115-RA	575	857	1186	756	712	864	780	1054	928	749	1055	34	1039	727	1013	928	804	978	226	270	216	359	165	344	262	555	371	344	272	519	564	483	380	293	266	322
AGAP005116-RA	173	237	199	246	198	257	150	178	186	236	191	140	203	188	209	205	220	226	126	110	129	122	83	148	100	127	124	124	92	180	109	148	168	93	90	112
AGAP005117-RA	292	301	403	349	399	404	370	454	331	271	313	1	329	304	262	355	439	348	150	225	148	333	201	243	192	235	211	232	109	155	237	176	158	145	160	142
AGAP005118-RA	472	651	731	611	707	732	474	668	482	364	589	254	688	667	574	626	887	782	297	547	360	329	368	550	344	597	322	635	387	552	353	619	503	401	330	364
AGAP005119-RA	1015	1134	1518	1103	1327	1031	1014	1454	1228	1192	1386	48	1244	830	1268	1204	1286	1076	280	568	203	222	214	376	292	461	325	331	290	510	351	618	438	397	184	361
AGAP005120-RA	743	1119	1288	880	996	1009	829	1307	960	916	1287	108	1093	948	981	1043	1132	1120	347	463	325	463	288	464	287	456	456	458	313	471	492	570	581	342	325	392
AGAP005121-RA	190.576	218.953	444.993	251.547	322.311	366.794	167.339	329.479	392.526	302.283	395.597	110.508	260.984	230.2	327.393	260.198	222.784	276.598	220.804	385.189	165.654	271.031	415.394	52.7123	170.939	348.134	253.064	248.631	244.324	164.03	329.461	281.68	191.79	217.418	89.3079	104.001
AGAP005121-RB	491.424	754.047	967.007	806.453	776.689	1143.21	878.661	895.521	635.474	742.717	835.403	122.492	809.016	857.8	703.607	724.802	939.216	1016.4	456.196	779.811	852.346	604.969	824.606	943.288	825.061	844.866	881.936	791.369	641.676	817.97	672.539	821.32	816.21	614.582	644.692	543.999
AGAP005122-RA	1086	1569	2034	1090	1471	1627	1081	1752	1324	1054	1986	53	1771	1609	1642	1520	2095	2072	623	931	872	978	934	1099	771	1528	966	1089	832	997	773	1382	1329	917	1031	950
AGAP005123-RA	120	168	181	172	164	205	174	199	111	130	185	0	157	214	158	183	297	264	107	254	156	99	153	192	126	203	153	134	100	131	161	197	151	179	151	131
AGAP005124-RA	1251.97	1562.41	2622.19	1354.83	1526.53	2105.79	1281.7	1405.23	1722.41	984.489	1255.28	0	1531.71	1285.56	2159.83	1617.85	1848.47	1796.17	335.505	876.806	522.999	742.669	375.322	981.858	683.823	972.553	594.565	557.212	363.842	763.32	654.071	920.536	676.659	577.912	295.799	669.459
AGAP005124-RB	922.751	1072.24	1490.12	964.482	1058.12	1312.22	792.967	960.817	1016.44	595.307	966.78	4222.51	1095.54	1019.34	1394.48	1088.79	1267.16	1440.99	479.134	742.287	543.839	630.336	341.015	851.842	529.952	570.177	418.375	497.52	317.815	595.059	606.229	710.487	757.188	540.768	384.257	534.708
AGAP005124-RC	0	0	30.4409	11.4985	14.4941	0	0	0	0	14.4123	0	84.4958	0	0	0	0	0	0	0	12.8518	0	0	15.1287	0	0	0	0	0	0	0	0	12.0979	10.9419	0	0	0
AGAP005124-RD	689.459	1097.76	1397.55	806.654	1073.98	1405.48	946.729	968.66	1042.95	481.651	835.936	0	1012.15	733.488	1098.82	886.011	975.183	1299.74	609.947	1101.46	905.636	1055.94	848.305	2065.62	1212.29	2069.94	1096.67	1554.31	1045.67	1520.67	1122.19	1505.52	1385.04	988.206	811.454	842.281
AGAP005124-RE	17.8763	35.6036	26.4491	16.8238	20.8147	26.7922	26.3978	28.9181	20.3314	18.4599	37.8199	84.4958	40.2053	21.1891	32.6569	39.6441	26.6919	40.6318	33.2494	5.88784	34.8368	40.1984	3.59088	27.5152	16.5505	19.2873	11.2581	2.1888	10.81	34.8732	18.5846	27.3045	25.4573	18.2831	27.6063	27.9827
AGAP005124-RF	31.9443	49.9847	48.2454	27.7117	29.0671	39.7168	35.2071	41.3702	32.8709	35.6806	55.187	84.4958	59.3841	36.4258	62.2082	69.706	49.4912	55.4647	19.1645	4.70774	20.6899	28.8594	1.63781	13.1653	9.38378	9.04567	6.12754	0.773283	3.85788	18.0793	10.9298	17.0564	12.7165	10.8308	10.883	22.5693
AGAP005125-RA	134	187	160	125	138	113	184	167	180	103	186	113	115	135	185	243	162	180	73	156	35	119	72	56	164	71	102	59	49	49	210	48	86	146	48	93
AGAP005126-RA	37	43	31	16	61	17	38	79	48	11	66	53	26	28	22	29	41	20	18	31	24	18	37	21	34	30	27	16	29	25	0	18	26	15	22	33
AGAP005127-RA	257	264	441	188	339	313	369	398	428	416	383	1015	315	270	449	359	265	436	138	145	134	174	161	195	169	236	218	213	200	293	326	224	312	164	89	176
AGAP005128-RA	185	239	246	269	299	285	249	299	223	220	272	0	337	249	238	265	334	293	83	197	98	167	99	192	111	272	131	238	136	224	137	183	232	137	90	106
AGAP005129-RA	158	259	313	193	192	345	177	235	218	191	203	243	242	194	235	205	225	297	254	282	201	262	220	356	207	524	269	451	221	311	350	259	338	198	163	231
AGAP005130-RA	236	390	397	250	320	309	189	395	259	227	348	0	456	314	322	324	395	412	115	188	176	157	143	257	158	236	201	241	207	325	154	264	249	143	136	200
AGAP005131-RA	3324	3698	5731	4638	5214	5035	5890	5620	5151	6240	6471	2	4664	4360	5122	5070	6009	4111	1945	3626	2165	3285	2180	4232	3520	4184	2461	6191	3224	5843	4379	3783	3451	3832	2122	2773
AGAP005132-RA	544	703	763	517	613	843	457	601	712	532	637	5	745	679	749	698	733	906	540	619	608	476	494	552	497	603	674	548	463	611	706	629	639	596	428	401
AGAP005133-RA	1020.47	1319.92	1584	1143	1178.5	1090	1059	1423	1448	1355.21	1515	239	1376.52	944.492	1413	1335	1151	1548.51	471	804	621	861.399	380	662.6	883	816.645	919	758	557	980.604	1213	835	1031	702.589	435	723
AGAP005134-RA	22606	29789	49955	25378	29055	43865	25403	30113	38902	33498	35259	66009	40528	27464	36003	33541	35443	43391	11741	21332	19968	15453	15434	29428	17664	25433	22396	32234	15715	35070	23834	24871	27350	19203	13619	19971
AGAP005135-RA	679.219	541.882	1053.04	542.118	687.562	544.658	933.862	909.386	821.251	679.854	698.682	329.735	574.244	428.534	990.462	929.41	642.177	733.864	259.03	347.618	191.022	353.452	99.1079	330.551	360.383	325.012	265.215	277.151	204.544	254.487	341.63	395.355	229.914	265.187	128.2	269.774
AGAP005136-RA	145	287	290	312	326	344	281	351	252	232	307	0	336	374	249	262	518	326	173	306	232	186	258	205	210	247	130	263	217	221	193	285	173	216	164	159
AGAP005137-RA	37	80	8	39	45	85	27	22	38	24	22	162	8	72	5	41	18	116	178	97	68	114	61	49	124	0	145	54	95	30	57	115	127	41	69	79
AGAP005138-RA	52	69	17	27	37	131	21	14	24	133	26	272	4	54	24	73	12	65	134	51	93	206	71	27	112	9	171	33	93	28	121	93	160	104	64	48
AGAP005139-RA	335	454	518	348	393	447	427	520	506	432	532	246	477	318	564	440	493	643	161	267	142	216	126	203	180	263	301	60	152	269	198	285	364	282	130	160
AGAP005141-RA	674	724	1295	815	939	1136	755	1054	1162	900	1143	1	1176	688	935	1015	885	1255	272	530	377	394	211	494	544	487	492	263	331	612	449	602	580	405	311	489
AGAP005142-RA	1231	1941	2164	1655	2150	1616	1669	2358	2029	1854	2400	418	2055	1680	1915	1821	1860	2196	829	689	644	864	703	1136	782	1331	1007	1066	806	1343	959	1329	1298	840	689	1074
AGAP005143-RA	1374	1811	2486	1482	1868	1701	1484	2140	2097	1856	2454	1182	2185	1437	2596	2165	1532	2430	494	948	483	1037	414	994	973	1019	1000	739	865	1649	1505	1363	1130	680	390	1114
AGAP005144-RA	160	179	189	189	158	167	105	177	179	169	125	141	141	132	151	167	142	143	61	100	91	72	73	80	87	98	71	81	64	69	110	86	80	49	57	106
AGAP005145-RA	14	15	17	16	9	12	16	20	20	2	7	29	6	8	11	31	7	4	12	18	1	19	4	3	43	0	12	5	2	11	12	4	6	9	0	7
AGAP005146-RA	17	26	41	32	16	7	8	18	24	11	12	0	24	10	12	50	13	4	18	18	0	14	10	14	37	6	10	2	3	25	32	7	8	2	1	12
AGAP005147-RA	864.18	1344.26	1629.01	1076.91	1309.49	1341.7	901.113	1508.8	1195.45	713.57	1601.86	5404.49	1159.71	889.974	1455.15	1324.69	1186.35	1444.18	243.539	550.37	339.92	564.865	408.793	491.184	329.543	542.571	587.3	687.771	486.033	522.708	516.986	744.944	706.647	350.042	394	523.372
AGAP005147-RB	268.82	404.736	375.992	319.087	358.507	299.298	242.887	164.198	471.545	384.43	180.136	1086.51	482.292	383.026	384.853	215.31	338.655	335.819	256.461	190.63	144.08	218.135	72.2073	302.816	298.457	170.429	111.7	209.229	63.9672	247.292	54.0136	242.056	263.353	226.958	2.77149e-07	316.628
AGAP005148-RA	283	395	452.463	419	435	486	392.755	486	352	183.55	440	0	579.439	458	407.263	429	679.975	529	133.275	352	211	211	186	314	247	328	213	341.231	186.413	379	370	336	231	357	149	326
AGAP005148-RB	0	0	9.53712	0	0	0	10.2454	0	0	10.4499	0	0	8.56128	0	11.7373	0	9.02461	0	6.72455	0	0	0	0	0	0	0	0	13.7693	5.58744	0	0	0	0	0	0	0
AGAP005149-RA	283	583	661	544	654	665	575	772	476	445	772	3	566	779	519	481	1041	547	318	759	444	319	488	476	424	784	423	1067	675	953	419	695	557	507	452	403
AGAP005150-RA	692	665	1161	768	707	725	702	809	930	800	886	6	924	611	937	857	679	1068	308	437	410	562	284	537	562	499	622	513	496	743	634	852	812	440	382	479
AGAP005152-RA	200	315	297	281	397	397	219	352	265	185	295	7	316	271	298	304	317	394	148	280	162	290	168	221	147	189	257	168	186	257	224	232	252	245	188	180
AGAP005153-RA	36	61	36	37	57	168	130	78	84	132	114	20	55	123	87	34	42	69	287	622	523	662	368	984	314	1020	305	1777	558	1185	652	747	586	436	334	506
AGAP005155-RA	1240	1578	2241	1360	1386	1416	1668	2090	2366	1627	1926	1530	1675	1116	2031	2067	1395	1784	450	770	669	638	286	981	736	871	626	934	469	1129	1103	1038	861	853	395	686
AGAP005156-RA	10.0057	35.38	2.02349	7.07904	1.00085	11.7411	33.0477	3.05351	1.52102	0	7.00612	0	0	17.0735	3.00969	4.00253	2	54.0212	19.3869	6.11806	35.4956	18.9231	43.0156	29.2973	46.5971	6.0362	43.5009	8	18.9683	23.2105	6.00789	21.6456	49.4288	51.0923	39.5375	4.49517
AGAP005156-RB	0	3.64726	6.98989	12.9415	0	2.26081	0	6.94828	6.48085	0	0	0	2.00047	3.94389	0	0	0	0	9.61313	51.9395	5.61487	4.09811	6.03791	3.70271	4.40286	16.9638	31.5468	0	15.0317	3.78949	0	7.36902	14.5712	4.96493	35.4902	17.5281
AGAP005157-RA	0.125	0.5	0.125	0	0.125	0.0625	0.25	0.125	0.0625	0.0625	0	0	0.125	0.125	0.125	0.0625	0.1875	0.0625	0	0.125	0	0	0	0	0.0625	0.125	0	0.25	0	0.0625	0.0625	0.0625	0.0625	0	0	0.125
AGAP005158-RA	8	9	20	7	19	16	5	18	7	0	14	0	12	24	15	16	23	23	19	20	17	24	15	25	18	26	25	34	8	19	8	34	21	17	13	11
AGAP005159-RA	702	961	927	854	596	868	680	748	785	758	1161	10	799	710	883	876	818	859	375	407	311	778	403	484	524	362	813	491	794	579	390	449	644	246	341	371
AGAP005160-RA	1002.47	831.267	979.694	1132.82	695.878	706.25	976.599	832.919	845.006	1123.77	963.099	332.835	893.32	566.811	973.356	845.531	831.54	882.999	484.549	666.145	543.661	358.28	50.428	600.225	391.599	22.4496	508.911	455.948	296.299	702.235	694.247	752.398	456.48	322.699	290.579	414.967
AGAP005160-RB	1052.05	1823.95	1929.19	1506.69	2027.1	1847.13	1476.09	2192.72	1894.4	1867.2	2292.6	496.189	1902.91	1890.74	1912.56	2186.93	1896.27	2018.36	955.737	1498.82	420.791	1606.35	1115.42	1177.93	1355.92	1814.56	1301.39	1616.98	1058.01	1443.54	1415.08	1339.37	1330.06	1123.62	576.202	771.524
AGAP005160-RC	102.052	205.27	176.389	88.5118	189.96	331.894	186.853	227.535	260.022	242.684	332.718	41.8215	230.237	142.497	206.011	212.189	158.102	192.911	73.6712	190.212	78.248	251.603	245.359	217.938	352.166	770.327	234.186	524.588	366.328	535.567	250.021	352.09	359.358	297.747	80.1998	279.153
AGAP005160-RD	50.7802	112.764	161.394	105.079	39.7295	141.061	134.453	85.2875	99.955	44.5046	85.5769	79.4398	127.657	32.9675	111.71	65.2193	94.6229	133.865	67.0357	105.596	69.0213	156.355	62.2975	51.306	47.1439	117.223	107.675	94.8118	45.0595	69.0172	114.101	97.572	96.2346	70.1134	68.6772	30.4764
AGAP005160-RE	1489.64	1767.75	2125.34	1839.9	1722.34	1672.67	1544.01	1964.54	1684.62	1400.84	1870.01	114.715	1687.88	1480.98	1770.36	1720.13	1747.46	1771.87	990.008	1176.23	919.278	2251.41	738.494	1416.6	1065.17	1780.44	1302.84	1245.67	769.308	1182.64	1388.55	1647.57	1466.87	953.824	644.341	1056.88
AGAP005161-RA	223	293	351	286	516	353	256	340	234	104	198	43	449	310	399	345	431	337	162	178	111	176	100	177	98	117	163	116	120	156	157	221	126	137	98	165
AGAP005162-RA	2308	2307	2972	2129	1841	1693	2046	1978	2713	2217	1803	2694	1752	1380	2784	2805	1434	2197	1034	1426	519	1798	613	1263	1340	1411	1085	1167	522	1194	2400	1266	1142	994	442	1127
AGAP005163-RA	1	2	0	0	2	0	1	1	0	30	1	0	8	1	7	2	2	0	7	4	0	8	0	0	5	0	0	0	0	0	0	0	0	0	0	0
AGAP005164-RA	1527	2247	3148	1872.91	1872	1947	1817	2789	2328	2211	2577	724	2488	1737	2518.42	2323.39	1942.97	2808	470	768	552	774	640	865	777	845	1015	811	640	1138	1073	959	1062	680	538	812
AGAP005165-RA	887	1156	925	872	675	830	918	721	966	974	712	388	591	579	730	1032	561	1017	1065	1037	723	1347	609	846	1238	537	1100	500	572	830	1199	969	1076	584	554	842
AGAP005166-RA	0	0	0	14	1.13952	0	15.0427	0	3	7	5	0	1	2.22342	1	2	0	0	54.8371	100.618	35.2384	118.427	31.7409	169.887	217.933	96.7837	97.4228	271.501	45.7738	338.807	334.928	152.411	117.313	126.968	36.7876	140.994
AGAP005166-RB	3	1	0	0	3.86048	0	1.95729	1	0	0	0	0	2	0.776582	3	0	2	3	46.1629	47.3816	46.7616	100.573	23.2591	270.113	198.067	112.216	89.5772	342.499	59.2262	412.193	351.072	95.589	134.687	124.032	34.2124	165.006
AGAP005167-RA	44	67	80	52	71	50	76	77	51	14	32	28	49	21	58	45	59	49	41	47	54	49	16	85	24	14	20	9	14	32	13	35	30	28	23	27
AGAP005168-RA	478	635	1098	616	827	690	567	639	660	425	573	381	706	465	931	681	547	664	62	236	67	166	81	195	190	166	89	84	47	208	119	172	172	114	42	142
AGAP005169-RA	3	15	8	17	2	7	9	1	1	0	1	0	2	6	4	2	6	21	0	4	4	0	0	0	0	0	2	0	0	1	0	0	1	0	12	0
AGAP005170-RA	449	538	672	440	471	597	607	568	509	569	624	432	696	567	605	577	497	562	379	751	342	586	350	772	597	956	490	691	373	1072	809	825	666	571	274	490
AGAP005171-RA	26	65	98	45	69	87	40	60	58	44	73	0	50	29	47	44	56	59	69	67	47	128	42	177	61	162	60	141	72	257	412	180	101	160	39	127
AGAP005172-RA	0	0	0	0	0	0	0	0	0	3	0	0	0	0	0	0	0	0	0	0	0	0	0	0	1	0	0	0	0	0	0	0	0	0	0	0
AGAP005173-RA	1275	1589	1882	1384	1503	1423	1625	1659	1728	1589	1812	336	1396	1164	1795	2038	1215	2117	833	1186	865	1275	692	1005	1172	1242	1283	838	761	1102	1310	1401	1416	893	677	984
AGAP005174-RA	189	218	255	176	279	262	248	254	225	112	203	8	346	233	249	241	335	263	105	149	86	122	125	198	167	242	177	125	96	190	195	233	195	145	121	99
AGAP005175-RA	1781.43	3039.19	4118.84	2153.07	2587.44	3382.15	2622.53	3744	3365.23	3120.12	4133.14	27906.9	3432.7	2594.33	3525.82	3443.67	2529.92	4204.13	1081.17	3208.74	2231.87	1651.66	1215.24	2828.11	2061.96	2587.13	1995.19	3184.56	1866.87	4488.37	4195.51	3938.04	3798.04	3033.72	1513.7	2688.68
AGAP005175-RB	205.57	209.808	220.155	25.9314	39.5561	42.8489	256.469	0	205.766	206.878	221.858	4589.08	218.304	176.668	158.183	188.334	119.079	162.872	320.832	225.255	1028.13	425.341	172.764	2988.89	849.036	1834.87	1025.81	5396.44	1837.13	4923.63	3547.49	904.963	2539.96	1406.28	739.3	1529.32
AGAP005176-RA	257	290	318	241	327	291	250	379	256	219	350	3	484	265	359	363	335	315	73	139	34	146	78	128	92	153	146	85	92	159	95	133	98	99	64	137
AGAP005177-RA	245	385	508	217	441	339	160	399	412	227	468	1633	530	294	475	292	462	539	75	203	79	113	60	185	65	194	80	91	94	263	199	275	174	108	68	197
AGAP005178-RA	411	509	812	439	596	631	424	636	589	492	687	986	736	561	619	503	653	634	135	362	263	294	264	465	258	452	246	295	196	553	360	506	412	216	182	365
AGAP005179-RA	21	22	22	13	9	10	19	14	12	11	18	0	10	11	14	13	15	10	10	1	3	5	0	6	3	2	7	4	4	5	12	3	8	0	1	0
AGAP005180-RA	282	431	526	453	516	477	393	562	407	296	574	910	449	417	442	472	475	457	168	300	192	248	124	238	230	286	200	253	165	352	353	281	276	239	140	234
AGAP005182-RA	0	0	0	0	0	0	0	0	0	0	0	2	0	2	0	0	0	0	0	0	0	0	0	1	0	0	0	0	0	0	0	2	0	0	0	0
AGAP005183-RA	768	1024	678	711.55	732	567	504	688	851	583	725	155	693	526	847	763	428	781.69	938	983.734	390	1432.73	425	1080	1333	958	1171	527	500	1222	1214.82	895	1175	694	200	1261
AGAP005185-RA	0	0	0	0	0	0	0	1	0	0	0	0	0	0	0	0	0	0	0	0	0	0	0	0	2	0	1	3	0	0	0	0	0	0	0	0
AGAP005187-RA	5191.93	5762.91	6762.44	5651.25	5393.96	4513.42	5503.46	5906.06	5946.44	5699.01	6240.04	12238.6	5949.8	3746.11	7202.11	6617.25	5090.33	5885.42	2034.37	3009.87	1252.59	3160.8	1067.91	2519.26	3210.79	2227.83	2232.02	1765.05	1387.91	3427.08	3323.79	2865.25	2912.2	2047.06	1011.55	2850.43
AGAP005188-RA	460	542	557	415	533	470	315	546	536	247	535	53	637	425	604	677	505	608	196	461	336	269	375	573	393	952	380	963	477	1047	707	768	727	473	289	422
AGAP005189-RA	254	374	344	346	332	344	384	425	330	289	475	35	316	311	305	365	424	317	187	313	160	198	154	282	287	259	261	280	214	271	356	293	289	218	135	216
AGAP005190-RA	164	160	243	242	208	189	210	307	216	233	328	105	238	220	194	211	277	241	92	98	107	92	82	146	160	169	130	223	121	229	269	235	169	159	77	121
AGAP005191-RA	285	541	568	311	400	441	297	471	434	189	403	67	616	433	568	447	561	664	87	186	130	166	147	239	176	272	186	168	271	366	127	262	258	173	152	256
AGAP005192-RA	594	673	793	504	683	632	505	682	792	522	825	2306	714	451	832	721	623	774	250	248	213	280	139	261	240	223	293	282	216	298	329	300	376	227	124	232
AGAP005193-RA	229	414	457	299	408	390	167	502	379	325	374	287	447	345	490	375	357	500	89	110	109	176	136	174	149	299	154	180	166	361	247	205	271	115	138	225
AGAP005194-RA	0	7	3	1	10	4	10	9	1	10	5	0	7	9	4	9	19	13	0	3	0	0	58	4	2	4	0	0	7	5	3	4	9	0	1	7
AGAP005195-RA	1	2	3	3	4	0	0	2	0	0	1	0	2	6	8	1	3	4	0	13	0	0	65	2	2	0	2	0	6	0	0	0	2	2	0	0
AGAP005196-RA	2	1	0	0	0	0	5	2	3	0	2	0	0	1	3	1	4	0	0	0	0	0	0	1	4	0	0	0	0	0	0	0	0	3	0	0
AGAP005197-RA	3638	4963	6773	4609	4956	6960	4513	6048	5510	4678	5411	837	6047	4347	5302	5265	4815	7213	2914	3053	3885	3600	4528	4574	4117	4959	6797	3787	4911	4790	3228	4615	5209	3017	3471	3256
AGAP005198-RA	524	753	930	722	872	928	641	967	888	848	1019	73	883	654	771	730	821	826	236	490	274	387	332	413	469	473	396	620	331	599	604	538	507	433	337	336
AGAP005201-RA	169	248	285	204	247	229	172	298	195	228	238	0	259	202	235	225	227	244	65	131	79	70	112	145	107	195	116	127	98	181	149	111	126	92	85	128
AGAP005202-RA	90.1138	113.351	280	166.684	245.424	159.228	147.174	240.655	192.351	192.793	247.551	3.87452	198.442	183.618	147.9	236.803	219.328	185.231	83.7688	158.549	125.505	75.3327	127.69	125.804	70.6306	200.354	75.3522	204.54	147.127	147.471	147.941	113.452	117.319	207.779	63.1726	84.1183
AGAP005202-RB	1145.89	1418.65	1720	1429.32	1691.58	1658.77	1481.83	1867.35	1347.65	1519.21	1887.45	29.1255	1709.56	1623.38	1563.1	1332.2	1847.67	1444.77	669.231	1063.45	769.495	796.667	972.31	1091.2	889.369	1241.65	916.648	1278.46	827.873	1317.53	907.059	1132.55	1009.68	904.221	749.827	856.882
AGAP005203-RA	173.488	274.235	180.814	202.901	322.914	352.907	252.622	358.635	236.99	110.525	257.324	73	143.892	102.97	272.306	149.707	174.16	256.61	162.79	526.154	430.379	182.304	197.919	649.9	88.9558	848.054	494.825	963.85	159.636	629.676	469.564	465.335	483.11	441.21	344.224	456.177
AGAP005203-RB	36.3179	0.913895	261.032	120.285	136.405	0.102428	93.2289	73.3214	159.102	109.17	221.857	0	224.661	290.057	30.432	104.341	94.6228	97.0039	153.87	32.5514	48.4176	49.0818	105.904	209.391	443.462	52.86	59.056	380.262	300.882	503.93	522.232	329.91	339.559	283.549	19.989	24.0155
AGAP005203-RC	14.2703	0.0169121	57.4314	0.921714	31.762	81.0623	31.504	18.4013	43.2466	63.5855	27.2983	0	43.3247	8.19303	23.3604	47.5508	31.8175	27.8122	60.7105	52.9346	0.122851	24.8938	52.5155	129.53	0.0527992	72.1335	33.3497	146.956	78.1191	86.3025	118.517	128.424	88.6289	139.609	0.127703	87.2631
AGAP005203-RD	35.2659	200.806	0.0546837	64.7312	204.903	231.07	143.69	149.071	67.7435	97.5075	68.3992	0	1.41876	7.31799e-07	260.961	260.588	100.239	109.063	36.919	280.881	76.7733	86.478	9.19621e-05	320.941	9.66287	487.083	130.895	86.2819	0.918707	0.00251503	164.819	0.000976084	263.159	85.5236	70.2388	329.4
AGAP005203-RE	123.658	0.588599	241.668	96.6963	24.0151	32.8583	113.767	70.5716	91.682	167.213	231.946	0	214.704	185.357	9.93991	0.0190664	163.16	210.237	128.674	81.734	116.169	248.472	191.662	214.237	249.271	72.7482	109.709	261.881	312.428	600.422	318.845	536.677	294.075	229.244	54.0625	1.50971
AGAP005203-RF	4.98183e-08	27.4394	0	28.4648	0	0	10.1883	8.71491e-05	0.23546	0	6.17485	0	0	0.423107	0.000427826	0.794367	0.000757516	0.274021	0.0360006	21.7446	59.1385	55.7702	0.000598026	0.000115172	32.5957	87.1218	71.1649	155.768	0.0164504	75.6667	0.0228137	7.65267	92.4679	43.8641	49.3577	44.6349
AGAP005205-RA	107.239	123.999	200.106	76.2845	89.9615	135.382	84.0428	131.384	104.95	57.0965	104.875	230.042	114.891	127.61	122.075	79.021	72.8272	62.8187	163.204	98.7404	118.207	290.529	93.8984	315.748	143.448	272.684	118.23	137.311	154.271	260.871	297.813	277.461	194.815	156.034	90.7614	280.185
AGAP005205-RB	711.493	908.562	1361.4	755.956	994.944	893.884	712.411	990.775	791.758	1377.53	1616.89	120.958	1171	1114.05	1133.06	899.977	1098.82	1386.21	425.622	848.677	599.052	766.811	372.469	657.059	566.837	629.214	563.732	1371.37	912.102	1178.63	1213.96	1115.98	1006.78	994.565	516.742	574.818
AGAP005205-RC	35.2678	46.4391	63.49	21.7592	35.0949	54.7344	38.5463	56.8417	26.2922	21.3708	84.2378	0	44.1111	47.3372	44.8672	34.0022	72.3577	90.9699	26.1743	47.5825	25.7406	46.6601	28.6327	56.1931	70.7154	55.1019	31.0374	45.3176	21.6272	91.495	23.2317	50.5592	67.4066	48.4009	8.49608	20.997
AGAP005206-RA	282	387	418	330	540	578	471	502	365	407	559	0	480	466	416	360	618	496	204	355	228	236	203	359	204	410	230	283	276	361	250	405	317	180	246	174
AGAP005207-RA	205	138	56	142	62	137	71	56	90	94	86	1382	31	175	64	122	51	99	535	339	137	343	205	126	232	85	434	58	178	93	121	231	278	112	126	262
AGAP005208-RA	4	1	2	9	0	0	2	0	0	0	0	0	3	145	0	0	6	1	221	145	198	884	1029	424	1	8	531	0	6	0	0	40	18	20	82	0
AGAP005209-RA	582	904	1368	688	772	1024	632	1027	782	734	1048	0	1160	1056	1038	864	1024	1217	646	966	755	1024	660	922	635	1224	730	1354	635	952	682	1971	1365	831	585	714
AGAP005210-RA	250	333	438	310	386	345	291	385	304	334	361	78	441	363	433	320	437	513	176	288	195	222	204	387	173	350	202	378	173	315	282	423	350	214	162	242
AGAP005211-RA	545	763	932	572	852	815	622	1061	628	463	948	103	1007	789	761	685	1012	949	285	426	297	406	318	532	283	491	406	509	341	593	482	581	558	266	340	372
AGAP005212-RA	220	305	452	287	364	420	245	374	362	351	394	112	432	315	485	303	328	415	120	181	124	115	126	241	146	231	218	235	150	259	275	235	311	167	96	175
AGAP005213-RA	139	207	278	226	261	246	260	274	221	183	263	674	229	137	334	248	176	280	21	85	36	89	64	162	120	115	59	127	74	209	97	102	107	69	42	82
AGAP005214-RA	0	0	0	0	0	0	2	6	0	0	0	0	0	0	0	3	0	0	0	0	0	5	0	0	0	1	0	0	0	1	0	0	1	3	0	0
AGAP005215-RA	87	127	173	176	170	160	144	115	103	57	96	139	166	113	168	167	151	193	64	41	56	90	46	128	106	60	64	79	51	94	101	107	93	90	34	83
AGAP005216-RA	988	1397	2273	1072	1447	1426	1172	1765	1676	1347	1483	2302	1393	871	1878	1453	1175	1707	349	395	383	517	422	701	646	586	664	485	520	960	547	618	672	377	343	661
AGAP005217-RA	491	496	809	401	533	590	347	567	642	450	740	33	707	392	761	515	559	717	164	344	103	110	59	427	278	325	137	243	151	495	289	529	357	264	101	350
AGAP005218-RA	487	657	828	555	780	813	605	802	738	546	849	2	750	593	782	656	879	782	309	364	156	260	283	343	325	392	324	415	333	521	538	438	399	308	175	356
AGAP005219-RA	232	380	222	140	145	336	62	68	123	224	85	610	98	335	114	142	45	279	339	303	233	462	290	158	408	16	786	215	241	97	212	306	452	127	199	273
AGAP005220-RA	191	240	359	250	387	308	268	403	257	210	372	0	301	248	276	228	327	275	113	195	86	130	82	159	145	188	128	205	142	227	187	189	161	106	98	141
AGAP005221-RA	312	481	397	348	399	335	244	362	374	280	434	0	378	372	439	394	387	446	240	307	217	230	220	272	300	366	299	515	303	511	305	443	363	210	164	283
AGAP005222-RA	159.64	295.811	59.307	118.938	144.418	257.66	97.3137	32.7148	74.0278	229.324	54.3377	43.4648	42.3895	173.662	50.2528	106.517	32.171	257.555	875.79	300.591	439.721	622.338	373.257	214.973	405.95	66.9849	1061.85	93.0793	340.78	27.5196	192.05	231.113	821.02	195.259	223.144	291.056
AGAP005222-RB	467.36	720.189	902.693	473.062	644.582	844.34	481.686	857.285	745.972	703.676	898.662	141.535	758.611	613.338	531.747	501.483	649.829	1038.45	365.21	711.409	467.279	509.662	431.743	891.027	496.05	704.015	725.148	712.921	451.22	858.48	707.95	857.887	814.98	536.741	330.856	532.944
AGAP005223-RA	247	363	426	285	316	418	276	324	278	150	387	148	311	328	316	243	317	496	364	579	532	594	559	849	520	883	617	521	456	1029	527	1048	833	316	381	590
AGAP005224-RA	0.25	0.333333	0.291667	0.583333	0	0.125	0.416667	0.77381	0.571429	0.5	0.6875	0.9375	0.75	0.654762	0.125	0.5	0.666667	0.266667	0	0.416667	0.0833333	0.25	0.0666667	0	0	0.583333	0.3125	0.333333	0.25	0.0666667	0.166667	0.5	0.416667	0.333333	0.0666667	0.0833333
AGAP005225-RA	314	463	569	388	451	430	294	548	428	303	483	43	488	410	478	376	471	519	192	282	199	189	179	259	169	304	356	189	212	217	310	342	304	185	183	328
AGAP005226-RA	122	185	217	166	217	197	233	290	238	186	309	0	196	231	182	159	223	211	94	159	70	100	81	115	104	119	81	103	89	125	98	187	111	96	94	120
AGAP005227-RA	939	1519	1665	946	1300	1101	1032	1488	1370	1094	1542	10226	1501	1011	1406	1219	1270	1543	447	582	444	758	461	683	523	955	799	493	564	837	634	844	992	404	364	588
AGAP005228-RA	198	250	328	266	354	317	271	306	308	245	401	54	330	327	289	272	427	322	137	216	125	131	205	211	170	205	163	190	200	215	166	192	202	139	108	185
AGAP005229-RA	132	169	171	139	182	152	92	128	149	174	183	1274	111	175	139	154	124	160	176	119	136	120	113	45	79	100	225	57	110	121	96	82	250	94	120	71
AGAP005233-RA	6	8	3	7	9	7	14	5	1	0	4	0	9	5	2	10	3	0	5	35	10	24	15	8	21	15	7	51	4	22	32	28	3	12	21	31
AGAP005234-RA	358.318	1070.72	476.158	562.317	412.696	1539.53	735.874	678.838	486.387	304.716	461.11	20.9	400.587	808.538	300.777	267.22	490.745	1085.63	1105.82	1500.08	2933.42	1704.8	2849.92	2390.67	1728.29	1820.16	2382.13	1146.76	1231.84	1791.68	1448.62	1380.96	1811.56	1237.04	1865.53	1200.82
AGAP005234-RB	359.682	605.276	468.842	571.683	491.304	1055.47	816.126	634.162	627.613	667.284	732.89	20.1	596.413	779.462	454.223	449.78	520.255	831.374	746.182	1584.92	1147.58	1174.2	983.079	2437.33	1865.71	1982.84	1694.87	3755.24	1125.16	3743.32	2338.38	1666.04	1736.44	1687.96	906.47	1458.18
AGAP005235-RA	77	85	140	73	94	101	70	68	91	120	89	0	68	52	112	60	36	110	60	140	71	117	87	132	119	146	134	126	84	116	60	121	137	116	119	100
AGAP005236-RA	329	543	781	647	683	678	596	809	541	524	728	0	559	538	553	574	695	657	308	501	329	368	426	416	375	481	365	381	315	410	490	430	324	324	227	292
AGAP005237-RA	640	664	839	673	807	862	663	909	726	573	701	21	802	586	912	898	697	819	311	334	231	311	237	468	404	434	317	429	242	447	503	415	441	284	141	366
AGAP005238-RA	7	13	10	1	5	23	18	15	7	4	11	4	13	4	9	6	11	6	11	7	0	4	1	1	4	1	7	0	2	0	0	0	4	3	1	0
AGAP005239-RA	113	141	206	137	147	97	82	171	109	88	156	0	192	116	165	164	169	214	77	86	35	84	73	153	99	179	83	70	98	147	113	137	81	76	48	100
AGAP005240-RA	842	1095	1327	1027	1101	1174	1086	1103	1229	1285	1351	932	1221	868	1015	1203	1014	1197	437	735	325	372	324	599	491	693	466	647	398	879	800	675	595	469	258	489
AGAP005241-RA	32	35	51	62	46	35	39	54	54	43	31	61	29	18	24	41	19	30	4	3	0	0	0	0	0	2	0	1	0	0	25	2	0	2	0	0
AGAP005242-RA	613.387	824.774	911.423	797.755	776.8	664.336	792.11	1115.44	866.774	917.298	1010.26	166.21	917.048	701.352	702.904	793.79	759.108	828.104	294.706	539.618	228.476	980.766	231.458	696.96	589.338	947.148	399.708	689.769	338.793	942.38	770.271	873.101	641.516	578.003	201.464	515.217
AGAP005243-RA	933.142	996.183	952.039	942.808	1036.13	984	914.043	1005.54	1172.36	1224	1048.26	21	677.565	678.42	645.76	1056	724.788	970.096	948.322	1204.81	735.692	1322.76	547	930	1118.36	646.377	1161	610	520	1055	1673.72	1197.15	1338.28	757	602.572	896.627
AGAP005243-RB	88.8578	22.8166	18.961	36.1916	35.8671	0	180.957	66.4637	53.6433	0	58.7417	0	49.4345	41.58	31.2405	0	36.2122	35.9037	24.6775	63.1882	24.3076	33.2424	0	0	69.645	11.6227	0	0	0	0	34.2818	14.8511	31.7232	0	41.4279	22.3733
AGAP005244-RA	1269.64	1143.73	1846.77	1156.1	764.286	826.486	822.444	993.59	1542.09	762.385	913.953	262.821	1212.87	678.92	1991.74	1446.43	779.195	1144.87	330.602	467.159	226.661	435.966	206.169	217.737	447.636	258.58	431.066	193.201	198.082	251.034	566.154	371.277	456.068	192.349	215.797	394.637
AGAP005244-RB	8573.24	8752.6	8501.37	10159	8387.81	5986.79	8445.78	10106.7	10148.6	7661.9	9239.36	663.04	6983.21	5488.57	9498.54	10278	6710.33	7499	4012.02	5303.57	2073.34	5352.56	1967.63	3348.77	5459.23	3112.73	3942.5	2496.76	2296.92	3958.79	5814.82	3774.26	3970.81	3238.4	1572.01	3292.4
AGAP005245-RA	477.358	799.582	1014.18	431.745	545.661	595.719	469.987	860.338	930.09	568.314	951.773	75.6245	770.856	565.275	787.498	724.774	549.086	1027.29	177.357	186.065	165.737	151.719	150.665	260.552	232.102	332.2	402.657	211.745	172.56	446.05	299.822	459.999	389.025	271.966	83.2902	464.045
AGAP005245-RB	104.493	210.919	211.991	185.123	150.264	159.779	305.884	164.547	121.832	191.058	235.745	0	213.18	168.808	154.657	241.151	310.508	214.604	45.7588	82.6896	21.614	124.07	24.9692	52.6746	97.8343	40.637	105.927	95.6609	86.0939	104.562	209.365	57.7538	67.1333	71.9741	42.3664	82.3757
AGAP005245-RC	268.947	210.382	194.579	261.529	217.108	211.926	203.357	294.983	250.177	165.399	207.412	0	119.758	168.167	280.396	333.746	179.138	195.237	128.802	244.469	84.6349	244.348	103.155	136.017	276.65	233.682	133.181	213.462	61.2348	200.004	389.398	120.401	158.138	187.856	80.0739	113.126
AGAP005245-RD	86.7759	128.871	107.674	135.244	106.012	71.8374	94.4035	79.533	142.086	234.371	141.576	0	99.2368	66.7453	110.642	83.4887	70.7427	192.033	94.255	99.2182	85.3352	165.135	35.9435	114.658	52.4993	87.7622	94.2045	120.541	76.2959	155.316	244.682	136.859	116.484	107.09	80.7135	92.0467
AGAP005245-RE	45.5362	72.6449	101.48	74.8891	36.5468	23.6907	93.2263	59.184	78.2339	91.5958	57.984	395.104	19.0458	27.5405	108.186	101.188	24.5012	91.657	41.6311	6.80292	0	45.6258	10.165	27.3694	68.9696	34.8825	37.0622	6.09634	0	23.6567	0	41.5255	6.36707	26.9059	0	19.3651
AGAP005245-RF	262.935	387.98	406.28	277.21	372.896	311.612	290.952	467.579	352.372	289.054	320.419	43.6816	359.94	262.655	339.494	438.571	324.73	232.134	21.7211	266.21	17.2273	299.577	66.2969	120.55	171.782	193.043	123.317	108.9	44.146	245.887	259.398	155.552	150.889	168.973	52.0018	201.843
AGAP005245-RG	397.113	362.342	318.278	349.673	329.744	249.038	408.504	513.536	461.74	347.735	403.428	199.567	379.434	247.038	365.093	529.84	328.517	469.474	81.9118	240.25	81.0858	249.162	58.5082	224.674	237.11	237.649	194.511	101.849	144.048	356.066	415.495	181.887	133.795	173.888	127.459	97.416
AGAP005245-RH	180.955	175.448	218.619	228.275	183.023	176.958	212.485	279.616	290.478	103.022	198.065	401.689	98.9096	159.845	241.479	312.997	229.447	261.36	95.3922	124.904	31.4288	126.687	41.4847	54.7398	145.18	266.333	98.7213	43.3887	62.0926	189.611	161.75	152.476	115.548	123.234	29.5924	198.38
AGAP005245-RI	439.81	468.75	624.941	481.412	448.638	311.716	457.159	456.673	561.19	426.406	460.206	0	397.061	403.905	536.343	532.048	421.232	484.624	246.655	388.226	225.97	386.843	86.7205	254.582	529.959	393.043	292.623	190.023	154.876	440.579	687.843	267.601	337.313	211.258	173.255	362.775
AGAP005245-RJ	391.863	695.861	628.122	380.552	524.938	399.273	427.321	536.883	574.167	299.079	562.525	532.713	445.396	391.326	604.792	628.529	583.15	513.139	285.087	284.941	167.461	349.521	207.801	340.084	290.529	250.638	451.937	157.469	263.811	305.079	249.134	372.333	336.296	219.323	186.838	430.11
AGAP005245-RK	380.688	422.351	529.457	414.312	478.601	624.979	382.138	670.74	611.446	637.269	562.713	781.001	362.863	489.251	478.132	585.708	640.409	440.334	221.292	544.724	76.2416	265.647	83.8461	372.747	322.176	308.044	210.553	347.09	208.76	356.077	452.524	464.678	277.771	290.64	91.6708	318.154
AGAP005245-RL	1332.49	1890.05	1499.06	1441.43	1248.81	1250.04	1364.19	1722.41	1620.49	1149.52	2120.53	42865.3	1415.06	1496.55	2092.94	1374.98	1534.44	1129.37	582.84	723.914	361.264	701.006	598.051	1264.14	1086.3	601.248	609.398	458.011	746.776	1099.65	883.338	636.331	905.384	712.626	299.854	571.664
AGAP005246-RA	124.105	103.186	177.969	125.557	127.177	142.852	141.265	161.686	147.765	110.581	156.923	165.117	121.694	131.823	128.948	132.109	93.0394	211.885	42.4312	73.0416	44.705	127.398	58.0531	78.5003	39.0861	92.9203	68.919	97.8404	58.6696	116.831	121.23	90.2779	111.741	42.5841	49.1767	96.3196
AGAP005246-RC	11.8345	36.5855	25.2828	22.3124	12.7957	33.6728	23.6515	5.996	35.9301	17.7808	20.9696	4.99944e-06	39.6406	18.5217	27.7533	59.0432	29.3239	12.7353	18.2481	12.8692	17.4195	22.1708	18.8037	36.1626	22.2183	29.2376	10.7815	22.5714	7.61265	18.4107	14.791	45.4555	12.9859	21.1866	8.26819	0
AGAP005246-RD	316.946	480.715	635.664	351.379	445.079	665.439	327.027	483.142	392.721	337.819	547.611	1447.83	481.519	489.074	430.819	360.203	520.029	539.704	232.45	312.627	303.356	577.842	472.645	402.554	244.207	486.532	352.523	301.385	231.025	377.985	273.316	453.9	499.034	210.27	269.358	331.339
AGAP005246-RE	190.115	257.513	254.085	193.752	233.948	184.036	202.056	271.177	234.584	160.818	259.495	0.0543864	256.146	215.582	210.48	250.645	279.607	281.676	75.871	150.462	75.5195	176.589	105.498	208.783	87.4884	163.311	89.7768	147.203	102.692	191.774	140.663	265.366	147.239	112.959	107.197	97.3412
AGAP005247-RA	494	610	995	563	696	864	735	692	534	612	683	0	744	621	705	701	665	843	264	625	432	504	453	692	566	660	488	914	368	755	787	450	547	667	304	336
AGAP005248-RA	41	102	70	48	54	66	36	40	75	66	46	182	38	82	35	44	40	70	179	77	87	78	50	86	114	49	277	17	114	58	52	179	132	45	79	164
AGAP005249-RA	391	509	463	317	441	406	276	555	375	357	458	0	544	295	574	449	440	517	164	201	170	210	133	233	215	187	187	271	223	340	249	236	297	158	130	198
AGAP005250-RA	1601	2119	2662	2099	2151	2087	1742	2458	2317	1875	2435	90	2704	1839	2441	2231	2368	2327	499	885	428	637	373	767	703	963	532	553	449	936	706	905	899	594	353	704
AGAP005251-RA	378	466	337	365	401	328	193	327	543	382	287	404	226	274	314	326	175	260	550	266	224	475	228	198	158	9	576	59	214	67	54	194	419	60	136	142
AGAP005252-RA	267	355	470	346	376	400	330	397	380	387	476	78	420	311	421	420	389	379	175	157	102	184	112	267	219	145	112	249	158	239	171	284	200	168	95	164
AGAP005253-RA	221.913	249	249	217	341	357.933	208	380.898	295	407.782	378	1	363	273	290	406	384	204	52	83	16	0	28.7588	88.9779	49	127	37	142.962	74	62.8479	205	93	71	78	17.9447	54
AGAP005254-RA	2702.51	2206.65	2074.83	3113.11	1822.91	1808.03	2327.49	1954.49	2366.05	2329.08	2040.16	310.861	1906.08	1663.56	2499.59	3172.81	1888.96	1780.21	2021.82	2160.98	1000.65	2283.16	803.922	1127.96	2171.07	687.749	1492.23	670.84	645.815	947.4	1471.98	1251.58	1317.53	914.438	526.653	1201.43
AGAP005255-RA	650	940	1061	591	663	1240	577	698	838	796	802	58	878	836	762	816	583	1198	694	785	1057	928	634	824	772	591	1421	685	671	725	701	978	1211	742	551	866
AGAP005256-RA	42	13	22	19	20	80	33	18	48	153	25	73	11	253	27	25	18	19	36	45	26	31	55	32	22	2	40	5	34	12	39	12	64	28	16	23
AGAP005259-RA	537	840	891	620	680	508	645	753	769	646	704	168	730	590	890	760	617	827	195	384	205	366	170	313	270	417	347	257	206	338	311	394	333	290	161	442
AGAP005260-RA	154	252	250	222	233	186	138	213	176	123	178	34	344	254	277	247	321	262	60	172	55	125	110	145	88	141	52	86	69	116	92	127	68	77	53	93
AGAP005261-RA	697	831	699.954	790.998	594.962	343.323	549.349	753	846.548	498.996	598.895	1911.49	427.05	620	704.251	766.779	481.21	511.985	372	373.045	142.605	410	216.975	421	392.064	265	321.323	113.766	222	380.982	168.074	285.872	412	84.7371	145	310.151
AGAP005261-RB	2.75723e-08	0	1.04553	0.00212614	0.0379233	249.677	9.65059	0.000493976	12.4516	0.004073	89.105	4060.51	142.95	6.83564e-05	1.7488	0.221315	202.79	0.0145339	1.44226e-07	67.9546	79.395	3.48939e-05	0.0246663	6.61158e-05	17.9355	0	1.67746	19.2337	0	0.0178353	175.926	62.1275	8.91069e-08	141.263	1.59221e-08	12.8493
AGAP005262-RA	473.386	560.305	677.297	556.402	499.399	679.464	403.369	600	516.31	414.246	674	2121	585.686	434.425	589.719	594.368	533.421	781.464	288	303	269.508	369	181.751	289.302	325.328	312	385.392	200	190	410.355	203	385.431	435	215	168	372.442
AGAP005263-RA	1691	2180	2567	1815	2175	1919	1806	2468	1962	1937	2265	16410	2096	1723	2305	2287	1912	2155	758	1344	924	1255	794	1340	1127	1187	1168	1126	749	1583	1443	1460	1465	1018	698	1274
AGAP005264-RA	2.0849	0.631688	11.5992	5.17858	1.26463	7.35823	0.658366	1.57866	0	0.815953	0	5.58013	0	0	7.76851	1.43627	0	1	0	0	0	1.62476	0.635065	1.3888	0	8.41291	1.52333	0	0	3.21219	0	1.24157	0	0	0.648342	0
AGAP005265-RA	3.68034	4.50066	14.4008	6.43857	4.47073	5.64177	2.68327	4.84268	0	3.36809	4	0.83974	5.88152	1	7.23149	10.0349	4	0	0	4	0	4.75049	6.72987	7.92891	9.76114	3.58709	8.95334	2	5	1.57562	0	1.99669	0	0	2.48778	2
AGAP005266-RA	2.0849	0.631688	0	5.17858	1.26463	0	0.658366	1.57866	0	0.815953	0	5.58013	0	0	0	1.43627	0	1	0	0	0	1.62476	0.635065	1.3888	0	0	1.52333	0	0	3.21219	0	1.24157	0	0	0.648342	0
AGAP005267-RA	132.29	205.599	252.107	176.469	202.125	206.024	176.016	231.59	189.98	208.74	228.196	15.9259	323.198	198.071	187.782	251.025	307.774	253.537	86.5429	176.922	118.158	129.491	126.992	212.378	164.813	161.003	108.322	170.407	95.5433	215.237	157.433	155.261	156.045	141.785	86.1128	135.885
AGAP005268-RA	74.3644	145.026	201.807	111.152	205.662	146.239	137.761	151.931	139.953	169.796	245.058	3.07405	246.057	167.97	170.533	129.911	227.511	174.176	20.7757	84.5729	22.9103	29.6826	18.7633	58.6676	46.3372	65.6104	26.678	58.9755	40.6938	60.5656	68.7717	40.1342	34.3491	32.0412	16.4263	32.963
AGAP005269-RA	3.99012e-06	0.0123285	0.0847039	1.71999e-05	0.00051862	1.44763e-06	0.0419177	0.037803	0.00437768	0.000109256	0.00169669	2.32377e-06	0.00193827	0.00315035	0.155176	0.0105558	0.00607249	3.38319e-05	2.86272e-07	0.0344845	0.000310444	0.00122752	0.023669	6.09758e-06	0.000257396	0.0988725	7.10977e-05	0.000126177	4.21587e-05	0.0232742	0.000427302	7.57818e-06	0.000211849	119.76	0.000186825	0.000404665
AGAP005269-RB	514.346	836.363	1125	636.38	727.212	662.737	597.181	765.442	836.063	363.464	880.744	222	808.743	613.956	855.53	779.054	724.709	913.287	188.681	202.471	235.931	316.825	173.221	282.955	264.85	432.288	380	343.618	316.763	390.174	303.795	499.605	443.605	125.414	209.461	430.151
AGAP005270-RA	44	53	74	53	39	81	42	62	48	31	36	3	88	63	88	50	68	60	20	56	31	24	25	49	17	32	32	39	12	28	39	40	25	25	27	13
AGAP005271-RA	29	60	65	16	37	24	25	35	14	11	31	0	44	28	20	46	63	57	15	40	12	39	23	26	8	45	4	3	13	12	13	7	24	29	11	37
AGAP005272-RA	128	121	210	148	156	250	133	180	162	39	112	7	164	139	98	180	179	151	55	133	60	72	46	85	79	65	24	39	34	38	67	93	80	47	46	43
AGAP005273-RA	42	48	84	38	50	42	31	71	35	9	19	0	19	35	38	25	22	42	2	19	19	4	17	14	23	21	28	0	6	6	2	29	11	3	4	15
AGAP005274-RA	335	284	451	335	303	348	226	345	255	300	309	0	322	260	424	374	309	272	123	193	82	260	87	125	220	54	157	133	107	243	362	219	245	119	95	139
AGAP005275-RA	5830	7027	8565	6142	6340	5977	5047	6953	7747	7206	6938	350	6822	4382	7122	8164	5280	7591	2728	2919	1794	3192	1250	2307	3206	2182	3280	1824	1820	2747	3549	3214	3492	2072	1251	2572
AGAP005277-RA	43	165	1	76	28	83	16	4	26	5	6	0	4	458	4	14	5	52	87	53	54	635	404	6	254	5	216	10	228	30	128	27	368	151	122	39
AGAP005279-RA	511	782	977	600	691	772	640	742	724	887	774	646	585	619	896	765	598	899	519	560	292	730	244	353	514	384	691	475	415	528	593	609	703	384	244	533
AGAP005280-RA	13	2	1	4	2	5	7	16	4	29	28	2	9	11	2	10	13	6	8	4	0	14	0	5	2	4	5	0	0	4	0	6	0	2	2	4
AGAP005281-RA	513	658	625	496	605	607	451	504	544	572	727	158	588	592	484	614	551	624	397	417	256	533	348	516	542	497	343	643	444	596	595	767	706	490	310	529
AGAP005282-RA	220	246	407	221	317	255	245	307	238	243	309	0	301	276	294	349	286	381	145	266	173	101	170	219	115	275	188	287	138	256	217	207	165	177	152	198
AGAP005283-RA	0	8	0	0	0	0	0	0	0	0	0	0	0	1	0	2	0	0	0	0	0	0	0	0	0	0	0	0	0	0	0	0	0	0	0	0
AGAP005285-RA	51.8343	175.329	218.92	206.638	206.603	138.159	116.551	226.25	120.781	84.0632	179.596	0	93.0628	68.673	287.738	105.058	139.078	138.978	17.7654	64.8201	37.6034	136.354	62.3507	70.3344	137.27	52.7875	106.616	80.8022	150.406	170.126	0	126.634	86.7459	83.5286	51.2723	34.0045
AGAP005285-RB	409.166	399.671	306.08	312.362	271.397	199.841	416.449	228.75	355.219	300.937	469.404	111	251.937	377.327	160.262	490.942	220.922	443.022	307.235	442.18	232.397	349.646	172.739	261.666	460.73	265.212	306.384	218.198	177.594	331.874	295	317.366	430.254	286.471	178.941	334.995
AGAP005287-RA	635	1100	1478	603	1000	1262	559	1212	1274	837	1293	634	1338	805	973	851	1014	1382	331	530	555	366	415	537	370	515	792	478	560	579	350	634	829	279	360	461
AGAP005288-RA	1473	1925	2383	1825	1803	1863	2146	2155	1938	2167	2087	1059	1972	1460	2124	2237	1718	2512	1085	2196	1144	1832	808	1549	1817	1504	1842	1330	1191	2264	2904	1997	1691	1228	767	1886
AGAP005289-RA	5148	4959	3309	5774	4324	3347	4903	5553	5256	4093	4001	3	3083	2934	3321	6007	3541	2891	1842	3591	1220	2817	1228	2641	3568	2711	1901	2500	1674	2691	5033	2658	2677	3708	930	2303
AGAP005290-RA	299	451	504	297	448	498	355	496	524	284	524	152	564	422	720	474	391	705	112	150	67	165	110	188	102	299	242	205	180	298	209	192	310	150	105	229
AGAP005291-RA	664.393	933.753	859.812	620	681	594.472	537.916	771.761	686.614	665.839	799.418	95	697.809	520.215	1023	953.484	598.676	972	376	744	338	502	303	689	575	665	702.77	799	420.627	1130	806	749	556	515	314	485
AGAP005292-RA	6757.71	5712.8	5146.79	7337.93	4691.79	4515.58	6611.84	4925.68	5913.3	5781.03	5001.98	104.033	4035.28	3837.6	4446.6	6853.33	4891.16	4332.33	5119.98	6496.25	2119.03	6092.81	1976.23	3922.35	6935.26	2634.05	3980.05	2502.72	2087.24	4103.47	4833.93	3828.02	3210.22	3281.61	1284.74	3588.07
AGAP005293-RA	171.936	227.308	285.643	126.16	205.721	340.336	373.554	166.475	236.15	289.357	354.243	7.02059	275.317	441.123	323.116	288.021	244.163	539.192	251.48	412.726	504.743	455.167	563.011	527.135	512.876	654.615	770.139	711.084	839.052	757.075	602.059	644.685	957.391	441.453	647.171	476.668
AGAP005293-RB	31.2848	37.033	9.60792	54.6627	19.5564	9.37714	88.9607	74.7961	5.87938	0.00432164	60.035	0	95.0637	65.9331	0	16.1881	32.814	94.7843	32.5352	72.2623	34.3348	30.3058	67.3963	1.69021	73.5985	129.969	216.469	105.035	137.147	31.5394	141.631	0.000230386	192.115	99.9746	41.3111	56.3633
AGAP005293-RC	15.9026	0	0	61.4641	0	82.877	0	5.82702e-08	37.3227	26.9141	0	7.02059	0	34.4188	25.3424	0	51.4915	30.0738	39.7663	114.493	30.5076	87.3557	91.3889	63.9666	50.1753	26.2143	49.7847	28.3694	97.0473	45.6439	18.8449	70.9152	74.9091	0	46.7379	47.3794
AGAP005294-RA	432.338	553.519	682.857	458.996	948.444	788.658	607.027	532.566	1220.15	520.26	989.199	9.78811e-06	991.925	694.524	1027.98	778.543	724.959	674.86	217.41	232.979	213.506	328.898	162.333	194.139	143.272	430.291	257.701	583.112	369.75	198.66	395.74	369.481	435.761	163.525	229.267	299.438
AGAP005294-RB	544.662	582.481	768.143	601.004	419.556	425.342	395.973	926.434	148.851	602.74	567.801	7.99999	485.075	423.476	294.02	517.457	475.041	658.14	182.59	460.021	195.494	351.102	591.667	608.861	530.728	1069.71	459.299	477.888	311.25	815.34	575.26	558.519	529.239	606.475	222.733	521.562
AGAP005295-RA	198	312	414	328	390	307	223	362	321	256	375	39	359	297	299	328	339	359	110	194	112	149	138	205	183	330	177	171	151	279	106	289	246	154	130	196
AGAP005296-RA	55	107	105	32	73	69	50	85	65	56	82	0	114	75	134	80	89	125	56	52	27	56	45	71	44	53	32	14	39	57	72	54	96	46	28	49
AGAP005297-RA	195	333	327	257	332	341	273	451	262	294	424	0	419	322	330	294	447	354	117	217	90	166	121	136	152	222	88	157	108	199	225	212	143	141	129	230
AGAP005298-RA	289	374	378	382	384	365	295	330	353	243	481	41	459	382	409	372	421	387	126	204	79	198	132	202	203	264	181	217	153	254	223	231	236	201	142	164
AGAP005299-RA	534	677	814	560	753	736	665	709	737	654	919	73	854	644	765	850	678	830	385	401	350	482	344	435	359	405	546	523	332	502	607	514	609	403	255	429
AGAP005300-RA	0	0	0	20.9244	0	0	100.288	0	0	35.4937	0	0	0	0.0222926	18.5624	0.194208	0	0	0	0	37.0321	0	0	0.25251	38.646	0	0	67.913	0	0	774.038	0.000197129	0	0	0	0
AGAP005300-RB	1090.77	1143.62	1040.51	882.015	889.31	838.357	722.962	1049.51	1063.24	845.782	930.292	1331.98	846.894	866.237	1181.04	985.179	662.355	983.844	513.979	872.76	354.456	836.828	416.045	660.687	776.1	698.386	734.041	408.091	326.343	776.147	483.974	631.833	773.399	480.201	276.531	668.338
AGAP005300-RC	769.226	1309.38	1813.49	1093.06	1314.69	1410.64	1275.75	1669.49	1415.76	1226.72	1395.71	2465.02	1620.11	989.741	1554.4	1528.63	1436.64	1877.16	388.021	672.24	386.512	753.172	471.955	867.06	703.254	1178.61	887.959	917.995	548.657	862.853	644.988	1099.17	992.601	634.799	482.469	719.662
AGAP005301-RA	1802.78	1859.65	2361.92	2394.36	2116.22	2143.67	2874.03	4118.23	4837.11	2555.94	2209.51	2204.97	1800.55	1071.38	1810.94	2788.03	1721.52	2150.73	576.911	707.266	379.564	650.901	183.905	390.525	659.158	505.333	803.249	439.532	356.151	618.962	834.44	740.992	738.734	315.137	236.68	546.775
AGAP005301-RB	234.223	254.349	191.078	206.642	221.779	342.333	210.972	208.773	288.888	251.065	179.489	324.027	218.449	190.62	341.059	287.967	160.48	297.27	437.089	359.734	233.436	477.099	288.095	313.475	409.842	111.667	538.751	121.468	286.849	295.038	140.56	382.008	569.266	281.863	251.32	578.225
AGAP005302-RA	3921	3192	3915	3702	2695	3109	2901	3479	4622	3447	3318	860	3462	2164	3416	4358	2857	3266	1805	1628	1079	1821	722	1529	1799	1088	1681	872	945	1538	2101	1608	2012	958	688	1473
AGAP005305-RA	601.465	769.392	749.686	630.509	580.878	588.893	592.178	780.005	785.892	397.914	713.791	30.5707	716.256	632.014	880.067	723.68	531.312	825.263	368.634	681.481	319.159	521.676	385.651	435.765	744.265	428.299	644.893	352.627	399.872	551.953	617.222	619.036	486.443	450.453	352.121	526.791
AGAP005305-RB	800.554	1203.6	1652.18	1032.83	1385.55	1157.74	1067.11	1388.66	1511.85	1079.48	1286.87	258.728	1249.57	822.648	1327.28	1248.42	1145.51	1373.08	348.152	668.353	269.057	547.604	150.271	453.594	354.58	351.319	329.512	195.532	236.195	644.845	351.239	504.805	472.223	170.089	189.763	487.832
AGAP005306-RA	2552.41	2283.62	2549.85	3063.28	2295.33	2333.23	2677.36	2627.97	3197.24	2939.04	2626.35	2844.08	2268.84	1753.53	2690.88	3224.54	2039.9	2321.98	1360.97	2280.6	1095.15	1917.5	845.976	1756.59	2007.31	1450.94	1805.33	2079.34	1150.28	2418.45	2560.71	1836.04	1818	1361.53	794.065	1381.13
AGAP005307-RA	105	222	198	152	199	172	160	170	135	83	112	0	121	125	147	179	166	174	114	130	128	132	102	141	88	141	121	106	136	149	76	156	127	113	88	102
AGAP005308-RA	139	231	260	198	225	215	213	280	212	135	270	20	229	200	207	217	243	248	106	118	77	106	71	127	98	125	98	48	79	70	124	90	98	97	54	104
AGAP005309-RA	0	0	0	0	0	0	0	0	0	0	0	0	0	0	0	0	0	0	0	0	0	0	0	0	0	0	0	0	0	0	0	0	0	0	0	0
AGAP005310-RA	1	2	1	2	0	6	3	1	0	7	0	0	0	6	1	5	1	5	24	8	7	18	12	8	1	0	18	9	4	3	0	10	14	2	7	9
AGAP005311-RA	51	129	9	34	24	89	48	18	10	68	6	6	4	119	12	39	10	56	334	185	113	219	220	163	92	0	309	112	145	68	66	138	227	88	108	103
AGAP005312-RA	66	93	52	75	52	50	49	61	67	32	66	0	51	38	66	64	71	30	4	3	6	8	3	8	5	17	15	7	3	4	2	9	9	2	8	7
AGAP005313-RA	27	30	33	42	31	25	23	45	37	11	18	16	19	20	19	18	19	13	1	5	9	27	34	26	14	13	25	6	2	16	13	8	2	10	7	12
AGAP005314-RA	233	342	415	365	416	451	325	423	328	224	386	23	368	356	313	330	463	370	145	339	241	207	288	232	223	286	249	250	263	279	192	297	240	180	167	209
AGAP005315-RA	9	20	16	19	20	13	19	16	22	23	27	5	9	13	17	30	16	24	9	14	4	11	11	3	6	7	8	6	5	5	0	5	6	2	4	11
AGAP005316-RA	1355	1669	2289	1855	1850	1949	1778	2052	2192	1974	2298	38	2022	1651	1805	1837	1951	2024	945	1536	994	1588	1119	1284	1144	1769	1377	1641	1213	1676	1458	1437	1476	1087	896	992
AGAP005317-RA	274	461	569	390	398	480	399	531	497	416	648	121	552	433	516	419	450	487	157	258	120	211	167	366	352	397	259	269	236	364	286	377	350	276	154	270
AGAP005318-RA	0	1	0	0	6	2	12	2	0	0	1	0	0	1	1	0	0	0	2	18	0	4	1	0	9	29	3	0	1	13	0	5	2	0	0	6
AGAP005319-RA	0	1	0	0	0	0	27	0	3	0	0	1	0	15	10	0	1	7	14	2	1	34	11	15	5	0	0	0	6	1	0	0	6	0	1	4
AGAP005320-RA	256	422	475	371	461	444	229	450	274	226	495	1	431	373	369	343	493	387	79	311	145	161	214	274	274	466	185	478	300	586	369	390	270	283	153	288
AGAP005321-RA	264	323	399	305	279	330	174	300	285	191	273	35	335	235	240	220	269	300	210	290	140	288	146	259	279	177	167	103	147	246	159	230	184	111	56	263
AGAP005322-RA	2785	2722	3459	2852	2387	2407	2047	2855	2573	2812	3131	585	2884	1673	3004	3684	2337	3009	1346	2225	1481	1926	1089	2010	2189	1484	1480	1028	878	1893	1843	1764	1559	1256	674	1444
AGAP005323-RA	58.0623	65.8621	89.9278	41.7931	77.8372	83.9025	38.7813	110	91.3388	0	39.2323	0	27.6789	40.7491	32.7365	29.7421	29.0302	18.3229	60.2594	175.847	84.8959	141.746	286.771	399.219	183.615	358.242	154.528	35.3798	75.0552	154.86	107.6	78.9484	51.7157	54.3752	71.3675	74.3694
AGAP005323-RB	33.9377	73.1379	0.0721849	65.2069	101.163	129.097	95.2187	6.68677e-08	36.6612	64	50.7677	0	62.3211	97.2509	21.2635	65.2579	47.9698	112.677	138.741	115.153	207.104	172.254	231.229	219.781	161.385	181.758	293.472	105.62	126.945	174.14	42.4004	141.052	138.284	80.6248	60.6325	94.6306
AGAP005324-RA	73.9118	65.4091	59.7319	57.8272	51.8588	96.1383	45.4734	92.3332	69.2214	40.1438	37.1108	98.143	38.7546	68.2264	72.7321	55.5599	41.7873	82.0337	28.099	26.0488	46.4487	114.122	45.4754	39.3116	43.7465	64.6011	94.3484	94.6597	30.936	32.3836	36.6315	79.4371	71.7372	46.7725	20.4224	44.6588
AGAP005324-RB	2621.09	2455.59	3419.27	2598.17	2069.14	2428.86	2028.53	2259.67	2459.78	1862.86	2470.89	659.857	2731.25	2101.77	2522.27	2774.44	2716.21	2791.97	914.901	1277.95	1004.55	948.878	691.525	943.688	1114.25	815.399	954.652	925.34	698.064	1013.62	1617.37	1161.56	1136.26	875.227	584.578	858.341
AGAP005325-RA	278.478	385.695	373.791	155.399	301.959	348.883	355	185.805	312.986	250.605	184.149	0	341.919	355.801	345.172	358.153	340.596	572.852	344.726	386.272	370.05	306.278	227.836	313.197	394.649	327.291	419.251	387.406	200.776	361.468	312.077	415.749	537.344	344.833	282.655	272.701
AGAP005325-RB	245.522	139.305	184.209	302.601	126.041	283.117	23.0002	236.195	210.014	130.395	180.851	99	157.081	121.199	184.828	174.847	182.404	198.148	65.2738	140.728	53.9505	125.722	79.1637	163.803	105.351	71.7094	70.7494	79.5938	131.224	200.532	292.923	211.251	102.656	56.167	36.3446	231.299
AGAP005326-RA	65	72	105	136	87	109	91	33	146	86	118	0	81	95	135	101	67	132	77	61	25	69	39	115	101	85	67	131	21	67	109	47	92	78	21	46
AGAP005327-RA	255	389	536	465	686	817	783	655	547	398	408	0	391	415	297	285	380	493	503	1300	1370	936	3320	4838	2389	4776	1711	4452	864	2377	967	612	523	912	813	888
AGAP005328-RA	90	104	140	64	92	104	71	127	122	62	96	498	104	102	103	113	98	108	45	158	45	121	47	167	217	139	107	196	83	358	416	270	210	142	67	191
AGAP005329-RA	88	142	81	94	68	166	43	38	47	123	36	0	48	72	39	100	37	86	216	250	130	285	182	120	194	15	282	68	140	68	86	88	262	79	133	156
AGAP005330-RA	672	902	1220	519	724	585	436	829	872	653	894	163	1058	543	1211	744	675	879	75	107	30	126	60	242	144	126	87	72	91	293	117	150	216	115	57	211
AGAP005331-RA	307	569	527	407	611	492	429	654	509	441	624	55	652	481	595	500	564	600	207	291	174	254	230	262	308	374	318	284	310	347	345	310	353	256	144	267
AGAP005334-RA	97	156	159	142	133	455	306	160	164	99	155	3	124	369	146	117	91	320	651	1498	1062	912	1376	2760	827	3479	869	3322	1048	1441	1226	1700	1513	1427	770	863
AGAP005335-RA	49	133	121	105	126	347	268	152	91	108	154	0	55	294	79	74	71	272	619	1225	864	626	916	1889	682	3118	648	2690	911	1209	908	1662	1269	922	671	550
AGAP005336-RA	417	719.979	870.998	520.441	750	744.469	470.414	750.899	639.876	422.403	783.95	43	835	769	684.444	609.855	738.933	861.486	365	506	404.547	412.424	411	586.5	417	616.043	468.984	441.496	376.524	562	513.532	634.525	595	460	347.551	472.473
AGAP005337-RA	0	0	0	0	0	0	0	0	0	0	0	0	0	1	0	0	0	0	0	0	0	0	0	0	0	0	0	0	0	3	0	0	0	0	0	0
AGAP005338-RA	6.15495	3.19276	5.73542	10.8764	8	3	8.31103	5.02512	15.6938	3.56883	7	3.29378	4	1	3.83552	7.43622	1	4.77024	1	2.45339	0	0	0	2	2	0	5	2	3.65294	2	1	3	0.210879	0	0	4
AGAP005339-RA	0	0	0	0	0	0	0	0	0	0	1	0	0	0	0	2	0	0	0	0	5	2	0	0	0	8	1	0	0	2	0	0	0	0	0	0
AGAP005340-RA	2	3	1	1	4	2	0	0	0	0	0	0	0	2	0	3	0	0	6	7	0	13	11	0	0	0	14	1	1	0	0	4	0	4	0	2
AGAP005341-RA	330.874	367.972	528.988	346.546	242.705	432.228	342.446	371.937	377.328	425.634	355.4	94.6904	452.961	332.931	326.963	378.36	314.677	451.969	241.148	432.167	149.008	362.073	305.901	239.21	230.795	288.853	543.923	202.341	267.791	231.777	289.157	359.638	514.27	239.253	207.818	452.49
AGAP005341-RB	542.126	653.028	675.012	445.454	578.295	747.772	411.554	551.063	620.672	570.366	509.6	50.3096	590.039	503.069	556.037	501.64	447.323	562.031	877.852	955.833	664.992	870.927	466.099	1173.79	850.205	1135.15	996.077	818.659	717.209	1624.22	1661.84	1468.36	1429.73	734.747	435.182	1192.51
AGAP005342-RA	105	162	224	207	83	164	99	136	199	87	85	68	56	81	146	112	118	135	95	169	92	104	79	148	142	73	77	128	46	74	202	119	89	69	49	99
AGAP005343-RA	126	109	134	126	106	145	104	129	103	74	97	23	152	131	132	127	128	211	73	71	37	70	43	79	60	56	74	63	40	114	0	116	118	51	47	94
AGAP005344-RA	449	615	697	684	683	722	652	778	612	662	717	11	759	653	518	587	750	727	461	616	479	602	520	665	604	629	578	595	419	656	479	714	558	470	381	476
AGAP005345-RA	12	37	18	2	3	27	17	13	2	0	3	83	5	11	8	2	7	57	5	19	83	36	38	31	8	0	42	0	4	0	12	32	27	11	85	66
AGAP005346-RA	0	1	1	2	1	2	3	2	1	0	0	2	1	0	3	0	4	0	0	0	0	4	8	0	0	0	0	0	3	0	0	0	0	0	0	5
AGAP005347-RA	539	725	1045	686	719	612	598	799	731	656	759	426	842	504	790	784	715	895	296	290	405	332	240	457	291	356	445	381	258	354	521	396	413	284	218	365
AGAP005348-RA	204	267	292	202	185	234	241	295	240	166	279	21	264	208	170	274	254	248	59	141	77	60	77	152	114	82	106	140	83	125	97	134	133	101	71	114
AGAP005349-RA	6	7	3	10	10	7	1	5	5	0	10	51	10	0	4	4	4	9	7	0	1	7	4	2	1	0	8	0	0	0	0	0	0	7	3	21
AGAP005350-RA	175	284	310	262	330	533	211	201	320	154	148	0	255	199	168	193	210	241	106	213	146	323	208	440	191	452	220	272	118	209	368	266	271	204	129	144
AGAP005351-RA	1462	2035	1887	1520	1626	1559	1305	1558	1579	1262	1689	725	2006	1462	1956	1787	1590	1974	1161	1554	738	1262	898	1455	1364	1305	1342	1178	803	1333	1201	1381	1498	1045	632	1211
AGAP005352-RA	6115	7096	9754	7524	7645	5924	6015	8619	8483	7645	7740	546	8424	4584	10333	9266	5830	8591	773	1154	641	1488	458	1057	1058	1285	973	881	552	1332	1241	1414	1245	842	456	1017
AGAP005353-RA	137	207	244	191	276	225	239	298	253	217	263	14	214	167	205	225	274	234	125	168	114	131	107	122	115	189	154	99	135	150	62	150	140	97	100	130
AGAP005356-RA	4.00971	3	8	3.00754	7	5.01706	4.00976	8	9.04996	2	12.0312	83	1	2	4.00819	7	4	3	10	8	7	11	9.06562	14.0576	13.0401	8	22	4	9.07622	10	20	11	19	10	8	13
AGAP005359-RA	1206	1487	1982	1443	1436	1084	1471	1928	1833	1368	1602	644	1371	881	2158	1692	1221	1547	425	677	373	675	379	632	936	593	570	421	414	805	654	822	740	449	303	573
AGAP005360-RA	430.57	557.464	784	523	476.797	847.428	487	576	543	419	498	38	518.009	522	480	459	536.73	669.344	456	521	508	532	495	589	508	701	775	641.7	540	592.184	431.025	568	578	504	416	405
AGAP005360-RB	17.4298	12.5363	0	0	25.203	40.5719	0	0	0	0	0	0	15.9905	0	0	0	10.2703	15.6561	0	0	0	0	0	0	0	0	0	13.3004	0	47.8156	10.9748	0	0	0	2.35705e-08	0
AGAP005361-RA	17	31	23	22	48	13	7	12	14	20	20	0	14	18	17	20	17	23	19	51	23	32	34	36	28	39	13	46	13	48	7	17	7	26	37	32
AGAP005362-RA	319	366	410	246	346	257	319	359	246	145	402	48	513	322	387	358	405	402	104	151	94	320	128	180	125	237	135	75	127	175	100	185	195	203	113	138
AGAP005363-RA	2	5	2	7	1	0	0	0	3	14	4	0	0	5	3	0	9	7	14	12	20	0	28	2	2	1	0	9	9	0	6	6	20	19	33	6
AGAP005364-RA	900	1017	1341	915	1020	1366	873	1266	1235	997	1035	5139	871	908	959	1047	1042	1436	894	616	1056	760	795	880	819	789	1034	800	815	836	773	829	1122	894	859	724
AGAP005365-RA	288	386	419	328	404	333	239	394	246	211	360	2	405	327	352	311	429	405	227	304	204	247	229	287	210	315	253	480	324	592	218	365	326	225	189	255
AGAP005366-RA	674	961	1034	753	953	801	623	905	915	1013	895	79	938	632	1212	909	777	917	259	484	223	421	256	560	384	449	475	246	321	454	562	595	469	416	196	555
AGAP005368-RA	3	1	4	2	3	0	0	0	6	0	1	0	2	4	1	3	1	4	1	6	0	0	3	0	0	1	0	0	1	3	0	2	3	0	0	1
AGAP005369-RA	1110.04	1198.13	1988.11	1489.95	1526.84	1643.47	1540.74	1637.7	1780.08	1535.26	1583.8	108.704	1404.7	1247.97	1506.96	1689.07	1637.57	1662.33	856.265	1565.15	1108.95	1172.14	642.816	1310.2	1194.19	1267.35	1034.36	2829.29	1389.8	2597.92	1915.78	1717.69	1492.82	1206.62	919.165	979.215
AGAP005369-RB	378.494	349.549	737.661	445.923	515.45	413.307	542.191	707.366	569.368	312.874	572.726	0	446.938	378.021	538.066	565.888	580.67	574.449	133.354	248.389	212.211	163.047	108.416	237.655	153.306	373.341	174.237	379.973	268.572	438.899	323.62	353.32	256.573	145.482	192.871	116.413
AGAP005369-RC	109.465	214.321	164.227	118.123	212.715	90.2213	110.068	119.934	152.547	70.8675	206.47	16.2963	110.365	95.0089	106.976	101.046	148.762	64.2253	85.3807	124.459	44.8391	26.8152	55.7673	49.1452	37.5021	42.3047	36.4049	63.7399	66.6266	115.185	21.6047	78.9857	110.603	54.8992	21.9636	77.372
AGAP005370-RA	2	12	1	3	5	4	0	6	8	17	4	47	11	6	6	10	1	3	8	11	6	3	3	12	5	19	9	26	3	14	43	15	8	19	9	14
AGAP005371-RA	6	6	15	10	9	23	12	8	13	22	19	61	15	18	5	10	7	14	7	45	32	18	24	99	26	79	45	65	24	62	43	29	82	81	57	63
AGAP005372-RA	44	99	103	68.883	60.983	227	178.771	82.9238	56	72	122.936	92	72.9858	211	69	56	62	159	300.716	693.226	973.42	349.331	1133.58	2543.15	571.698	2409.18	1087.37	3098.83	581.263	1557.25	1178.83	816.524	1388.69	1559.15	1209.53	842.424
AGAP005373-RA	4	5	5	4.11703	1.01705	3	14.2293	2.07616	8	0	8.06384	0	1.01424	11	2	3	0	3	30.2844	62.7742	47.5803	30.6694	36.4202	160.852	35.3017	89.8213	53.6341	121.172	56.7371	86.7525	19.1663	32.4765	65.3055	73.845	43.4683	49.5765
AGAP005374-RA	543	886	767	583	645	641	629	817	757	650	795	64	698	515	700	676	541	712	240	416	202	311	170	320	338	495	288	350	161	410	310	436	339	262	138	255
AGAP005375-RA	505	725	751	510	673	774	503	707	671	456	805	1	813	643	657	625	872	769	321	552	354	422	317	475	310	698	492	914	522	850	597	748	656	440	359	418
AGAP005376-RA	2252	3074	3734	2159	3027	3106	1998	3340	2757	2407	3465	652	3786	2864	3205	3069	3694	3646	1409	2020	1646	1538	1331	2056	1564	1719	1684	1812	1428	2197	2116	2486	2420	1416	1331	1837
AGAP005377-RA	508	703	731	698	722	739	669	731	639	587	737	17	622	659	577	587	823	618	333	634	352	569	508	566	489	982	459	843	428	622	509	685	535	433	362	313
AGAP005378-RA	930.934	1393.8	1434.36	1116.82	1141.51	1138.41	881.84	1307.33	1515.48	1495.34	1396.6	1862.51	1132.06	733.868	1132.53	1165.95	744.225	1032.08	588.245	575.3	367.06	762.67	325.115	606.613	840.159	738.318	906.339	893.758	508.984	849.485	616.199	674.797	951.097	474.612	244.894	621.703
AGAP005378-RB	0	9.86174	0	8.26966	0	2.21401	7.15931	0	0	4.13937	1.98332	0	0	2.04077	0	2.29457	2.07288	2.10888	5.7636	0	0	4.3617	10.1094	0	4.7252	0	8.22488	0	2.3473	0	0	0	4.57034	0	2.1699	0
AGAP005378-RC	30.0656	43.334	48.643	23.9134	25.4895	30.3744	38.0005	46.6709	39.5205	19.5251	41.4215	19.485	30.9405	47.0914	36.4692	26.7555	21.7022	57.8064	7.99099	15.6998	52.9403	36.9686	37.7759	13.3867	55.1162	58.6824	47.4364	104.242	59.6686	36.5147	60.8008	29.2031	36.3323	24.3881	31.9362	18.297
AGAP005379-RA	52	78	85	63	80	108	54	61	49	35	61	9	69	78	46	69	69	65	65	82	67	161	92	111	94	245	78	140	112	68	88	223	59	77	144	35
AGAP005380-RA	1309	1581	1685	1342	1398	2248	1483	1720	1428	1364	1474	2440	1316	1700	1394	1393	1523	2673	1812	2099	2677	2276	3320	2482	1934	1784	3137	1421	1905	1763	1904	2160	3063	1895	2294	1671
AGAP005381-RA	435.352	424.195	763.945	427.767	469.846	644.412	369.267	489.43	377.052	407.235	572.664	368.061	593.041	418.227	533.393	508.442	555.608	594.072	95.4009	239.472	250.415	227.17	279.435	326.535	247.296	466.946	498.771	224.428	304.812	389.787	282.687	378.639	337.739	215.143	128.113	281.98
AGAP005381-RB	312.478	262.031	440.777	350.121	587.39	660.791	460.168	760.778	546.424	500.126	533.515	739.732	431.216	582.732	417.681	322.691	757.499	807.701	270.59	526.709	636.835	332.539	577.97	626.67	307.136	471.578	887.356	302.029	636.299	405.814	483.337	527.477	862.329	309.363	801.236	322.59
AGAP005381-RC	618.17	1246.77	1139.28	658.112	745.764	1129.8	479.565	1052.79	694.524	494.639	963.821	1038.21	971.743	731.882	681.926	816.866	799.893	1221.23	527.83	657.818	758.75	496.291	1099.6	902.795	952.444	938.476	1297.87	375.543	985.888	765.398	690.976	943.884	1002.81	524.494	671.651	915.292
AGAP005382-RA	434	528	737	537	644	752	501	703	603	475	790	143	653	616	594	526	663	603	254	377	302	286	311	430	295	448	343	354	374	413	250	445	412	264	261	350
AGAP005383-RA	23	14	23	22	16	22	13	26	15	5	17	0	24	22	19	19	23	19	31	43	48	26	17	65	43	30	17	29	27	55	53	55	27	52	37	55
AGAP005384-RA	0	0	0	0	0	0	0	3	0	0	0	0	0	4	0	0	0	0	3	2	0	0	0	0	0	0	0	0	0	0	0	0	0	0	0	0
AGAP005385-RA	0	0	0	0	0	0	0	0	0	0	0	0	0	0	0	0	0	0	0	2	0	0	0	2	1	0	0	0	0	0	0	0	0	0	0	0
AGAP005386-RA	0	0	0	0	0	0	0	1	0	0	0	1	0	0	0	0	2	0	3	1	0	1	0	0	3	0	0	0	0	0	0	0	1	0	0	0
AGAP005387-RA	117.888	121.765	209.213	108.343	104.906	145.417	32.2013	44.8513	37.265	51.0377	52.9916	0	104.901	135.999	131.413	155.547	149.61	241.937	42.8114	109.769	58.7284	36.0926	58.6539	169.57	42.4974	42.7043	44.9172	80.5701	38	129.063	146.888	168.256	103.181	110.269	56.512	211.724
AGAP005388-RA	484.112	502.235	917.787	594.657	554.094	730.583	149.799	133.149	128.735	227.962	188.008	20	385.099	372.001	368.587	458.453	509.39	699.063	135.189	427.231	249.272	228.907	97.3461	525.43	116.503	126.296	57.0828	143.43	48	326.937	531.112	467.744	211.819	326.731	196.488	425.276
AGAP005389-RA	1	7	14	7	7	7	6	2	15	7	0	0	7	4	8	8	1	3	9	15	3	11	2	10	8	6	5	0	5	2	9	4	11	7	1	7
AGAP005390-RA	21	29	7	11	13	18	6	13	23	23	32	30	11	26	35	13	16	32	9	34	17	56	15	20	75	72	56	66	50	57	55	70	44	78	6	37
AGAP005391-RA	859.536	1133.17	1423.38	787.422	952.274	1100.1	832.622	1113.35	1306.76	1029.88	1245.83	1099.6	1183.89	764.766	1395.46	1373.96	948.69	1231.66	399.197	478.484	332.945	536.611	316.625	444.018	482.965	583.866	488.468	552.005	422.864	815.25	604.43	567.965	667.378	391.638	307.842	721.003
AGAP005392-RA	245	289	311	287	290	299	185	321	278	204	364	46	385	304	276	332	309	341	139	181	132	192	99	167	170	159	218	149	95	163	169	194	218	182	125	221
AGAP005393-RA	2699	4122	4012	2981	3371	4084	2954	4508	3802	3525	4558	328	4497	3614	3492	3521	3679	4666	3183	3391	3150	3750	3383	3462	3491	4162	5039	2620	3740	3690	3384	4335	5090	2866	3253	2955
AGAP005394-RA	87.6513	31.4177	245.027	155.843	84.7879	67.5137	1.6714e-05	121.782	33.569	48.8847	172.334	462.651	76.3546	137.976	72.2096	72.2285	123.986	172.883	76.8499	139.775	193.096	92.6478	115.547	193.208	50.8113	71.1297	245.569	158.759	83.3051	390.331	104.572	176.666	158.975	126.539	149.689	201.065
AGAP005394-RB	442.349	635.582	652.973	278.157	342.212	543.486	324	283.218	521.431	576.115	479.666	1509.35	417.645	338.024	585.79	390.772	367.014	448.117	238.15	341.225	238.904	400.352	256.453	505.792	560.189	724.87	532.431	765.241	400.695	576.669	549.428	431.334	572.025	437.461	198.311	368.935
AGAP005396-RA	65	109	98	73	78	71	66	63	40	149	62	13	39	92	84	56	49	75	29	124	80	68	56	113	113	186	51	210	74	207	234	159	231	182	49	164
AGAP005397-RA	35	39	49	42	39	63	56	121	132	47	63	58	50	37	96	61	46	68	25	60	27	40	40	59	72	88	54	39	23	80	61	53	45	21	37	24
AGAP005398-RA	99	165	185	91	138	135	226	235	256	205	210	220	195	117	243	161	148	202	93	193	95	195	102	246	211	401	204	324	138	331	327	237	282	217	90	197
AGAP005399-RA	45	49	43	39	27	60	154	39	62	61	33	186	55	58	27	39	27	184	6	34	52	64	43	13	13	40	25	33	25	8	7	16	105	8	29	8
AGAP005400-RA	820.197	1368.75	1517.34	860.222	1100.92	1310.65	1371.08	1298.63	1503.65	1607.29	1380.96	859.227	1260.99	1415.56	1530.62	1357.21	1036.26	1472.2	739.84	1529.74	1235.28	1631.65	1208.88	2400.08	2160.37	3062.9	2184.26	3273.96	1212.54	3159.93	3349.95	1863.61	2194.56	2719.97	1047.12	1517.83
AGAP005400-RB	148.803	261.252	304.663	245.778	156.076	256.353	331.923	257.372	312.349	434.714	451.038	123.773	286.007	332.442	247.384	261.79	238.735	372.801	192.16	449.262	281.717	496.35	202.123	392.923	472.631	645.103	427.74	1480.04	682.456	1534.07	844.052	752.389	659.435	443.032	214.875	438.166
AGAP005401-RA	1374	2089	2196	1351	1635	1679	1109	1937	1842	1414	1848	4340	1939	1406	1934	1664	1638	1945	733	764	798	932	702	1270	805	1133	1120	1038	819	1293	986	1278	1527	732	727	1068
AGAP005402-RA	175	252	196	233	331	200	110	196	143	142	194	33	278	264	285	227	321	331	119	302	175	141	144	246	144	175	100	244	131	241	185	172	191	247	130	188
AGAP005403-RA	0	0	0	0	0	0	0	0	0	0	0	0	0	0	0	0	0	0	0	0	0	0	0	1	0	1	0	0	1	0	0	0	0	0	0	0
AGAP005404-RA	302	568	658	444	482	610	346	547	450	376	522	75	527	479	460	513	602	727	360	327	329	407	372	529	335	431	547	348	281	383	364	467	524	354	301	430
AGAP005405-RA	2171	2623	3449	2781	2600	2561	3540	4477	4481	3465	3642	1186	3078	1760	2897	3473	2599	3222	600	1221	463	1257	432	1227	1324	1473	1024	1458	733	2687	2039	1865	1710	1019	446	1687
AGAP005406-RA	483	669	934	556	684	800	745	877	847	497	828	948	916	615	703	730	833	935	158	328	250	242	157	409	328	602	287	507	353	579	467	474	395	330	243	312
AGAP005407-RA	13	49	15	32	29	52	30	26	33	15	41	20	45	36	27	25	47	40	18	13	4	16	17	13	16	5	11	5	21	7	0	31	11	26	13	10
AGAP005408-RA	310	463	611	332	384	430	224	416	466	308	482	191	466	277	457	366	332	505	276	139	183	291	142	265	239	259	400	232	220	266	268	492	571	140	203	330
AGAP005409-RA	255	308	405	300	372	362	303	413	310	231	393	1	342	323	316	294	348	264	149	189	86	168	142	182	203	179	162	173	198	225	149	230	170	187	99	187
AGAP005410-RA	461.133	460.49	366.888	437.335	507.946	521.847	541.814	502.928	512.579	525.929	596.737	25	498.757	366.361	376.31	428.201	397.447	400.728	227.585	396.464	173.768	278.362	218.914	384.876	338.549	414.482	393.769	365.483	209.133	408.314	413.111	352.684	409.76	422.249	198.679	305.618
AGAP005410-RB	4.08276e-07	18.894	36.0119	1.147e-06	31.9354	1.78405e-08	0.0134746	1.27745	5.38477e-06	0.0186884	3.77327e-08	0	6.52228e-05	2.09132	0.0177309	0.117008	1.30721e-08	0	1.11415e-07	0.106737	1.29647e-07	48.6027	1.45389	0.0003393	0.014052	0.0049448	87.4034	0	1.59027e-08	84.4222	4.47375e-06	14.2254	0.124031	1.93395e-08	0.764899	5.47022e-07
AGAP005410-RC	378.867	719.616	810.1	599.665	764.119	754.153	376.173	678.795	528.421	381.052	632.263	0	902.243	840.548	704.672	602.682	860.553	812.272	377.415	703.43	460.232	490.035	575.632	706.124	399.437	865.513	257.827	667.517	518.867	786.264	437.889	789.091	613.116	376.751	367.556	558.382
AGAP005411-RA	93.9225	148.036	94.6836	79.5104	83.1128	151.909	82.8178	93.5538	102.984	66.8427	76.263	569.829	63.1803	89.1626	75.6118	92.1758	38.7027	123.433	135.438	96.6791	64.4415	112.608	93.05	93.6103	135.381	35.4086	161.015	97.2179	96.3166	90.7602	122.884	128.35	186.387	65.3828	53.0925	151.497
AGAP005411-RB	195.078	358.964	374.316	213.49	292.887	302.091	107.182	384.446	249.016	193.157	264.737	243.171	248.82	245.837	266.388	266.824	242.297	360.567	282.562	145.321	120.558	309.392	181.95	191.39	176.619	89.5914	405.985	80.7821	186.683	177.24	207.116	213.65	309.613	177.617	112.907	194.503
AGAP005412-RA	0	2	0	4	0	0	0	2	0	0	2	0	0	0	0	0	0	0	2	0	0	0	0	0	0	0	1	1	0	0	0	0	0	0	0	0
AGAP005413-RA	345	500	691	507	558	701	528	630	504	480	637	1	648	502	519	535	649	633	258	448	307	281	270	397	310	319	361	419	303	447	256	383	428	312	284	318
AGAP005414-RA	1053	1634	1673	1098	1362	1406	1059	1626	1406	1202	1743	20	1535	1334	1227	1283	1487	1520	608	1012	794	795	697	869	632	984	709	722	856	1176	845	1160	1110	621	584	685
AGAP005415-RA	225	323	356	182	289	302	233	374	284	203	300	31	296	270	212	243	294	369	108	153	100	110	77	221	145	107	136	87	65	110	90	181	154	97	93	88
AGAP005416-RA	0	0	0	0	2	0	0	4	1	0	0	7	0	0	0	1	0	0	1	0	0	1	0	0	0	0	0	0	0	0	0	0	0	0	2	0
AGAP005417-RA	45	107	110	97	78	107	77	116	111	150	132	81	101	61	44	76	67	96	57	84	82	14	32	92	58	105	64	53	54	104	45	93	62	46	21	73
AGAP005418-RA	756	1134	1312	830	1277	1431	1004	1347	1178	1067	1430	84	1388	1141	1139	954	1455	1498	611	839	628	896	687	856	550	1459	773	1327	819	1221	925	1325	1191	745	693	840
AGAP005419-RA	569	494	845	871	548	662	728	720	897	584	689	85	684	428	781	725	695	596	168	276	99	145	120	252	233	166	120	206	100	388	273	318	240	197	111	236
AGAP005420-RA	3326	3747	5624	4142	3753	3612	3245	4511	4339	4242	4804	148	4729	3141	4503	4514	4441	3842	487	1387	345	762	268	1074	912	1235	417	802	494	1659	1418	1655	965	917	326	1102
AGAP005421-RA	623.551	1070.26	1180.26	805.528	999.195	1075.19	719.482	1448.03	806.122	605.458	1456.62	71	1262.1	1167.95	926.526	961.637	1500.71	1217.34	348.227	673	450.018	438.256	479	678.148	474.229	875.544	447	589.377	574	970.592	489	968.696	808	620.865	429	639
AGAP005422-RA	565.449	795.738	894.735	777.472	809.805	894.807	783.518	929.969	724.878	717.542	1051.38	23	820.9	844.055	744.474	708.363	1002.29	814.663	414.773	740	462.982	438.744	458	579.852	553.771	804.456	538	888.623	501	796.408	559	666.304	619	527.135	465	513
AGAP005423-RA	419	741	801	548	700	759	487	652	428	312	730	0	819	828	619	629	832	896	415	749	430	555	547	653	367	916	512	720	559	630	567	718	720	451	469	520
AGAP005424-RA	5	15	20	10	46	5	11	16	4	4	15	0	17	9	8	14	26	5	8	15	6	8	6	1	2	9	9	0	6	12	16	16	11	2	3	5
AGAP005425-RA	2006.21	2326.63	3518.94	2864.38	2608.31	2910.61	3358.18	2941.84	3197.23	2179.47	2073.04	3906.5	2802.84	2081.26	3133.62	2600.52	2277.11	2510.85	683.963	1984.2	1315.7	2118.88	805.226	2558.76	1473.57	2052.9	1361.34	1076.2	629.449	2111.99	951.227	1538.28	1576.66	984.345	511.363	1173.16
AGAP005425-RB	2726.79	2557.37	3254.06	3298.62	2550.69	2504.39	1814.82	2885.16	3502.77	2507.53	3102.96	6694.5	2692.16	1544.74	3120.38	3733.48	2213.89	2461.15	1148.04	1000.8	535.304	997.12	574.774	848.24	1449.43	683.101	969.662	709.796	503.551	930.011	1842.77	1099.72	997.341	744.655	424.637	887.842
AGAP005427-RA	5430	6174	9615	7329	7896	8663	7816	8688	8259	9922	9349	2	7969	6623	8644	7566	8664	6403	3573	5300	3979	4851	3680	6797	4973	6450	4260	9818	5250	8227	6014	5834	5547	5588	3495	4952
AGAP005428-RA	171	207	257	232	223	259	243	243	221	207	231	2	201	242	191	239	328	219	117	181	137	138	185	175	128	182	121	218	167	196	155	195	156	153	117	127
AGAP005429-RA	163.31	218.314	291.274	237.257	249.58	268.476	158.695	263.516	175.741	183.381	249.914	1	297.75	229.998	244.523	212.976	317.002	338.561	95.6107	107.827	126.02	114.121	113.256	194.47	110.277	168.2	130.448	142.682	105.415	151.607	106.582	210.227	171.728	123.979	88.1719	76.2312
AGAP005430-RA	445.69	681.686	745.726	555.743	714.42	632.524	563.305	821.484	583.259	517.619	773.086	1017	725.25	551.002	625.477	568.024	822.998	700.439	367.389	561.173	290.98	416.879	452.744	520.53	479.723	426.8	495.552	459.318	431.585	527.393	514.418	521.773	517.272	298.021	298.828	382.769
AGAP005431-RA	286	419	419	265	360	493	322	296	285	276	319	84	318	355	306	331	320	539	535	353	443	398	458	432	387	273	707	239	514	269	443	468	704	288	515	439
AGAP005432-RA	965	1407	1460	1115	1538	1323	1186	1510	1245	1134	1615	9	1493	1243	1243	1231	1526	1389	624	1217	706	755	778	996	818	1287	753	1078	698	1194	1016	1115	848	804	573	836
AGAP005433-RA	5400.93	4977.43	8765.42	7172.02	5489.37	5933.61	6573.11	6252.4	7143.9	7023.93	7312.51	2926.49	6356.43	4081.69	7567.39	7978.93	5049.85	6103.65	529.818	1204.47	393.94	988.248	387.583	1109.82	1047.49	1104.99	522.164	955.191	491.113	1639.6	1747.87	1121.03	961.704	976.774	347.758	923.286
AGAP005434-RA	116.703	116.98	155.71	131.648	128.26	185.262	109.143	181.271	155.67	181.342	176.828	52.6629	138.504	177.917	145.954	124.554	121.797	164.788	35.6223	111.007	116.34	77.0604	167.417	241.747	144.295	266.79	173.765	268.084	176.47	193.659	124.468	112.001	180.402	62.3444	69.7752	97.6886
AGAP005435-RA	23	24	61	29	74	51	38	42	56	28	27	108	34	21	30	34	45	64	92	321	111	373	116	390	233	438	147	336	62	175	138	165	109	153	88	148
AGAP005436-RA	6.66667	9.33333	14.6667	5.66667	14.6667	10	10.6667	12.6667	9.33333	9.33333	14.6667	0	12	11.6667	13.3333	8.53333	13.3333	8.66667	4.33333	8	1.33333	7.66667	3.5	6.33333	10.3333	13.6667	9.33333	9	8.33333	10.6667	9.33333	8.66667	11.3333	5.66667	4.66667	10
AGAP005437-RA	151	273	275	267	318	219	233	327	231	210	344	0	233	261	234	279	308	240	103	225	122	132	154	172	134	256	161	166	164	273	207	278	225	155	110	163
AGAP005438-RA	247	324	339	236	306	369	175	373	285	235	336	1	386	225	383	278	296	467	115	186	158	112	140	239	140	346	241	279	167	327	139	214	301	171	130	165
AGAP005439-RA	1	0.2	0.4	0.8	0.6	1.6	0.8	0.6	1	0.6	0.2	0	0.8	1	1	1	1.4	0.6	0.2	0.8	0.4	0.6	0	0.4	0.4	0.2	0.6	0.6	0.6	0.8	0.2	0.4	0.6	0.8	0	0
AGAP005440-RA	295.234	437.341	278.133	256.811	221.736	491.018	274.077	263.456	263.36	307.252	277.415	193.533	195.942	288.16	245.521	282.63	139.469	385.449	638.062	1179.57	896.016	1023.56	740.287	1107.12	1179.13	868.771	1068.02	451.082	634.686	860.112	1059.71	802.875	792.582	643.353	701.881	789.911
AGAP005441-RA	1	0.2	0.4	0.8	0.6	1.6	0.8	0.6	1	0.6	0.2	0	0.8	1	1	1	1.4	0.6	0.2	0.8	0.4	0.6	0	0.4	0.4	0.2	0.6	0.6	0.6	0.8	0.2	0.4	0.6	0.8	0	0
AGAP005442-RA	0	0	0	0.0625	0	0.125	0	0.0625	0	0	0.0625	0	0	0.125	0	0	0	0	0	0	0	0	0	0	0	0	0	0	0	0	0	0	0	0	0	0
AGAP005443-RA	1	0.2	0.4	0.8	0.6	1.6	0.8	0.6	1	0.6	0.2	0	0.8	1	1	1	1.4	0.6	0.2	0.8	0.4	0.6	0	0.4	0.4	0.2	0.6	0.6	0.6	0.8	0.2	0.4	0.6	0.8	0	0
AGAP005448-RA	548	618	787	451	805	471	461	817	634	643	875	109	874	552	829	617	740	797	53	100	35	91	41	153	112	172	95	91	53	176	100	160	93	112	25	114
AGAP005449-RA	327.13	405.537	482	403.522	397.18	316	393	402.808	459	432	344.549	723	358.125	294	511	446	326.141	336	141	308.955	81	312	119	206	384.202	183	231	134	193	182	326.589	280	185	215	131	247
AGAP005450-RA	26	32	7	16	13	50	24	19	16	27	25	0	5	41	2	15	6	11	69	63	44	80	53	19	105	0	91	8	65	29	39	25	70	32	28	8
AGAP005451-RA	6	0	0	0	0	0	0	0	0	0	0	1	0	0	0	0	1	0	0	0	0	0	0	0	0	0	0	0	0	0	0	1	0	0	0	1
AGAP005453-RA	0	0	0	0	0	0	0	0	0	0	0	0	0	0	0	0	0	0	0	0	0	0	0	0	0	0	0	0	0	0	0	0	0	0	0	0
AGAP005454-RA	0	0	0	0	0	0	0	0	0	0	0	0	0	0	0	0	0	0	0	0	0	0	0	0	0	0	0	0	0	0	0	0	0	0	0	0
AGAP005455-RA	0	0	0	0	0	0	0	0	0	0	0	0	0	0	0	0	0	0	0	0	0	0	0	0	0	0	0	0	0	0	0	0	0	0	0	0
AGAP005456-RA	257	263	100	150	40	423	95	168	96	59	58	0	28	178	51	65	53	458	693	669	1182	518	1094	774	541	783	939	731	699	670	383	436	802	509	746	617
AGAP005457-RA	0	0	1	0	1	0	0	2	0	0	0	0	0	0	0	0	0	0	0	0	0	0	0	2	0	0	0.5	0	0	0	0	0	3	0	0	0
AGAP005458-RA	0	0	0	1	0	0	0	0	1	0	0	0	0	0	1	0	0	0	0	0	0	0	0	6	0	0	0.5	0	0	0	0	0	0	0	0	0
AGAP005459-RA	286	583	358	158	196	522	344	487	217	861	844	31	349	973	247	501	347	927	896	2223	1955	908	2436	2837	1789	6209	2968	15390	5172	7691	5646	5324	5131	4442	2939	2227
AGAP005460-RA	215	395	366	327	391	388	298	428	308	254	406	0	387	349	300	346	408	406	95	239	190	200	161	313	166	292	212	260	230	288	201	271	268	147	139	224
AGAP005461-RA	47	93	118	86	104	72	45	90	62	23	92	4	124	67	89	67	101	125	23	63	52	47	54	35	24	101	30	25	29	38	50	42	62	39	22	41
AGAP005462-RA	553	935	1023	780	1174	1145	772	1218	933	788	1227	2	1066	1123	873	848	1114	1040	518	848	688	759	767	977	592	1215	767	974	932	1008	781	980	932	588	628	852
AGAP005463-RA	4	1	2	7	0	2	0	5	0	0	5	0	2	1	0	6	3	12	0	7	0	0	1	8	8	1	4	6	2	0	0	4	5	9	1	13
AGAP005464-RA	0	163	60	80	79.9979	74.0543	67.6947	29.5578	95.727	0	40.9956	0	45.1663	42.8885	33.4368	43.2519	58.6755	144	216.716	84.3907	83.963	181.83	28.6323	101.252	116.628	0	177.852	117.191	130.328	36.1662	131.702	207.983	83.0463	0	79	59.5047
AGAP005464-RB	46	0	9.1779e-08	0	0.00206432	96.9457	23.3053	58.4422	0.27299	59	0.00443692	0	19.8337	66.1115	9.56315	18.7481	9.32446	7.0445e-08	5.28362	92.6093	52.037	61.1705	54.3677	154.748	85.3722	189	55.1485	113.809	33.6725	76.8338	190.298	0.0174801	136.954	156	0	63.4953
AGAP005465-RA	108	190	112	72	81	221	71	34	95	125	61	0	31	119	53	74	27	122	339	186	245	280	263	148	142	72	314	68	183	107	108	136	315	109	130	190
AGAP005466-RA	0	0	0	0	0	0	0	4	0	0	0	0	2	0	0	2	3	0	0	5	0	33	26	0	0	0	11	0	3	3	0	2	1	0	5	0
AGAP005467-RA	1793.92	2943.2	2732.68	2178.2	2680.32	2384.06	2720.53	3623.25	2624.07	2101.6	3242.55	234.049	2555.45	2165.69	2892.37	2882.58	2734.68	3269.41	888.433	2356.5	1127.83	1673.36	1261.1	2313.17	2019.23	2378.26	1511.51	1995.91	1128.54	2350.72	2380.45	2299.98	1884.32	1658.55	912.483	1533.74
AGAP005467-RB	159.08	632.798	660.317	322.805	333.685	439.939	329.472	657.75	472.928	225.399	602.454	3074.95	381.549	286.308	422.634	615.419	514.32	393.586	120.567	170.504	67.1702	146.637	172.897	266.834	220.768	245.736	158.486	210.088	89.4577	253.284	263.555	281.018	250.68	180.445	164.517	180.263
AGAP005468-RA	0	2.34762	2.37409	10.7889	9.27331	20.8182	17.6599	24.7505	2.44863	4.62462	4.70175	0	9.47514	9.04431	7.0203	6.72606	6.67352	6.78999	0	0	0	0	0	0	0	0	0	0	0	0	0	0	6.5811	0	0	0
AGAP005468-RB	3065	4237.65	4860.63	3933.21	4181.73	3705.18	4294.34	6299.25	6687.55	5568.38	5815.3	1434	5278.52	2332.96	4424.98	4936.27	4325.33	2776.21	93	335	51	106	67	237	313	355	126	224	128	553	367	338	257.419	151	70	324
AGAP005469-RA	0	0	0	0	0	0	0	0	3	0	2	0	0	0	0	0	3	0	0	0	0	0	0	0	0	0	3	0	1	3	0	0	0	0	0	0
AGAP005470-RA	17	49	75	45	43	41	66	34	82	91	55	0	56	45	113	53	24	82	17	2	22	18	33	25	28	13	16	35	27	26	107	11	33	33	60	20
AGAP005471-RA	196	449	662	231	415	414	519	572	489	463	487	1832	312	502	718	400	304	542	236	860	471	639	542	1102	937	1605	842	1656	596	1693	1263	1068	1002	1165	522	1162
AGAP005472-RA	304	548	700	329	434	530	320	455	516	303	396	2773	449	293	543	530	334	589	91	195	159	141	179	198	229	106	231	115	186	210	222	236	277	127	133	280
AGAP005473-RA	104	145	153	207	174	140	131	227	109	81	178	0	164	138	124	114	161	173	62	72	33	87	63	73	75	91	53	92	46	72	37	85	47	60	42	94
AGAP005474-RA	264	378	425	310	408	402	277	468	327	293	399	2.00418	345	304	365	347	341	329	159	271	159	139	252	275	143	296	257	191	191	199	219	242.711	220	141	114	215
AGAP005475-RA	78	126	150	118	150	141	100	164	115	121	146	526.996	111	115	98	135	135	147	30	80	40	74	48	69	59	115	47	52	52	53	51	108.289	73	46	33	66
AGAP005476-RA	159	193	220	268	227	226	173	221	167	141	236	7	203	185	189	205	210	201	80	147	93	134	112	152	99	93	120	165	110	117	127	113	127	123	82	109
AGAP005477-RA	122	246	236	214	197	233	166	321	212	196	293	9	237	233	164	174	310	226	65	182	74	79	82	104	107	152	94	125	73	131	148	169	121	99	43	100
AGAP005478-RA	50	52	53	32	68	50	33	36	44	27	37	0	45	38	37	50	64	62	21	30	13	51	22	54	28	15	27	3	15	14	12	27	12	40	19	31
AGAP005479-RA	132	100	139	105	109	114	57	89	97	74	108	4	116	94	86	98	115	122	42	55	36	67	41	37	55	86	58	30	41	42	19	37	79	79	29	36
AGAP005480-RA	183	260	332	216	291	192	145	314	280	248	343	1	280	232	242	317	262	258	60	98	85	77	62	135	117	100	114	76	102	132	152	111	117	134	75	137
AGAP005481-RA	278	397	389	350	362	262	282	385	293	229	384	0	390	280	297	336	331	335	225	266	135	230	150	186	242	223	146	210	153	225	232	293	204	152	131	163
AGAP005482-RA	73.1991	63.7038	99.3247	61.83	87.6777	63.2374	71.9296	83.1806	88.7	56.1089	80.0565	98.0449	86.5814	54.6352	105.365	73.8613	95.9557	90.7848	30.751	31.8454	24.3047	31.611	43.8906	53.3803	57.8814	30.6821	33.4723	17.3016	24.2961	44.7996	37.6005	52.6263	36.3933	39.9726	9.40389	45.6674
AGAP005483-RA	238.458	296.484	364.704	344.885	303.613	335.546	231.8	387.217	274.501	285.949	320.401	62.4944	356.007	224.427	301.996	261.358	351.009	310.17	107.549	139.533	110.858	201.788	84.6182	165.368	184.31	170.224	138.696	101.531	127.137	198.188	169.839	172.708	190.594	99.2707	93.2294	137.455
AGAP005484-RA	235.272	263.415	409.228	154.824	201.387	237.454	247.096	274.266	269.799	203.829	284.249	99.5056	347.919	224.573	242.731	217.093	240.735	234.748	70.4513	91.9967	76.0856	81.9232	73.3818	148.535	87.6895	107.776	95.3038	148.056	82.7734	103.544	61.0085	160.06	135.406	96.7293	76.633	92.3162
AGAP005485-RA	164.801	185.296	213.675	153.17	174.322	142.763	156.07	203.819	169.3	84.8911	200.943	93.9551	192.419	164.365	190.635	161.139	208.044	196.215	58.249	107.155	50.6953	82.389	82.1094	113.62	114.119	118.318	96.5277	59.6984	74.7039	103.2	68.3995	102.374	91.6067	78.0274	49.5961	96.3326
AGAP005486-RA	298	526	628	460	557	491	373	641	473	362	556	5	706	629	636	543	851	650	270	485	309	248	331	414	304	605	301	436	331	564	428	527	544	314	277	367
AGAP005490-RA	3597	2797	3073	3053	2501	2035	2336	2765	3715	2644	2555	15753	2296	1687	2838	3631	1591	2450	1618	1798	721	1810	1024	1456	1916	1074	1790	495	1068	1530	1914	1451	1576	1030	515	1379
AGAP005491-RA	0	2	0	3	0	0	1	1	2	1	0	2	1	0	0	1	1	1	0	0	0	6	0	0	0	0	4	0	0	1	0	2	1	0	0	4
AGAP005493-RA	1	0	0	3	1	3	0	1	0	4	0	0	3	0	0	0	1	0	0	0	0	0	0	1	0	0	0	0	0	0	0	0	0	0	0	3
AGAP005494-RA	107	144	154	103	148	173	127	164	117	105	137	2	190	133	212	153	179	187	95	94	65	37	66	120	45	89	65	101	80	87	51	92	124	92	49	96
AGAP005495-RA	0	1	0	1	0	0	0	0	1	0	0	0	0	0	0	0	0	0	2	0	0	0	1	2	1	0	1	0	0	0	0	0	0	0	0	0
AGAP005496-RA	21	163	36	35	29	49	123	37	3	0	13	1	30	80	26	40	13	93	288	1159	702	423	338	1046	569	2052	508	472	390	284	1504	983	1164	583	536	805
AGAP005497-RA	0	0	1	2	3	0	0	0	0	1	0	0	0	0	1	0	0	0	6	19	12	5	1	11	16	7	9	7	4	16	7	2	3	4	5	3
AGAP005498-RA	37.7289	29.9437	21	34	30.2058	28.8138	6.73331	21.3553	32	11	11.5014	0	22.3821	18.4649	28.6227	27	17.4361	27.3954	27.2896	42.5264	20	20	25.3485	50.78	16.2913	25.5222	27	0	9.94269	15.1361	14	14.9386	16	14	12	24
AGAP005498-RB	2.27108	11.0563	0	0	2.79422	14.2799	19.2667	10.6447	0	0	5.49859	0	3.61786	5.53513	4.37732	0	2.56391	2.73393	2.71042	2.47358	0	0	3.65154	5.22	13.7087	4.4778	0	0	3.05731	5.86394	0	3.06144	0	0	0	2.00019e-07
AGAP005499-RA	7	16	5	34	14	90	351	22	24	4	5	0	1	37	2	0	6	20	48	13	134	342	572	212	116	539	474	53	27	120	0	12	30	14	11	5
AGAP005500-RA	0	0	0	0	0	0	0	0	0	0	0	0	0	0	0	0	0	0	0	0	0	0	0	0	0	1	0	0	0	0	0	0	0	0	0	1
AGAP005501-RA	2	7	0	2.1218	14.5441	8.19875	43	2	13	7	0	17	0	8	3	6	3.42674	5	19.5499	7	6.69339	272.468	79	114.285	3	0	42	0	0	0	5	3	9.4335	0	6	1
AGAP005502-RA	0	2	2	11.8782	9.4559	25.8013	25	4	0	0	3	0	0	4	2	2	3.57326	0	12.4501	2	2.30661	76.5319	16	27.7149	4	0	11	3	1	19	6	1	9.5665	0	0	3
AGAP005503-RA	0	10	1	15	6	15	0	8	7	0	0	0	3	0	1	3	3	0	1	3	0	5	4	10	0	2	4	0	0	3	0	0	0	0	0	0
AGAP005504-RA	18.9188	71.4393	63.1704	51.8704	30.4267	97.1536	37.0152	80.571	59.9169	135.46	76.5003	0	100.113	96.9996	41.6231	36.6289	49.8464	106.192	65.0007	85.5329	37.7378	105.414	17.3261	116.608	53.6034	3.03652	59.57	142.204	90.506	34.2434	68.3281	46.2263	73.1744	108.933	33.3395	45.777
AGAP005504-RB	29.7911	84.0575	172.353	67.5621	65.6549	55.45	30.8148	62.1572	54.0372	91.1956	72.1479	3.75764e-06	149.812	0	105.447	70.166	63.0532	34.7001	95.5582	94.1408	204.462	87.7399	32.8776	645.695	117.353	746.336	119.358	233.501	118.94	207.613	159.688	306.45	194.729	101.267	262.62	234.013
AGAP005504-RC	118.995	117.71	143.719	88.0695	122.296	150.945	89.6927	134.912	136.792	90.2783	152.567	5.92696	107.829	137.157	113.601	114.114	110.178	158.542	99.0563	140.487	61.1283	234.794	82.9368	33.3137	86.8621	94.9184	119.861	207.306	69.6697	67.0617	182.322	180.508	139.835	127.122	4.20491	88.0906
AGAP005504-RD	235.295	235.793	283.758	165.498	238.622	294.358	178.477	249.359	248.254	170.066	276.785	11.073	202.245	282.844	210.329	228.091	224.923	312.437	185.385	260.84	114.672	445.052	156.86	65.3833	170.181	173.709	233.211	381.988	130.884	135.082	362.662	342.815	272.261	253.678	7.83583	164.12
AGAP005505-RA	431	389	320	476	402	333	372	425	416	437	327	8	298	282	430	664	315	361	232	415	120	350	139	251	309	192	176	176	145	237	492	234	178	179	120	213
AGAP005506-RA	619	596	549	491	478	402	519	497	598	530	416	748	414	418	623	621	317	695	506	611	273	791	263	587	803	332	543	256	277	499	777	527	440	430	193	591
AGAP005507-RA	1470.65	1320.92	2743.1	2715.12	2620.4	1269.97	2447.09	2148.58	1692.38	2214.52	2837.43	0	2205.16	1022.08	2699.29	2010.02	2586.04	1542.2	1.16595	1508.6	0.811484	72.4792	0.000158736	642.478	91.8565	495.096	0.000189711	442.494	0.212368	462.113	415.342	752.176	0.0312087	8.18983	0.152656	0.00485949
AGAP005507-RB	5283.93	4587.19	5203.66	5176.22	3199.21	5741.88	4922.07	4203.86	5504.68	4473.6	3705.56	198.511	4303.82	4128.68	4617.21	6702.56	3988.08	4855.32	3888.36	4857.42	3346.56	5141.26	2765.71	3882.32	6047.44	2871.94	5004.86	2659.91	3418.1	4160.59	5250.74	4171.92	4572.66	3776.56	2659.13	3910.72
AGAP005507-RC	755.422	1393.89	1056.24	710.66	890.397	1542.16	600.835	1015.56	854.939	696.884	808.004	241.489	1043.02	1061.24	664.498	613.412	729.878	1419.48	1670.48	1287.97	1466.63	1774.27	1499.29	1222.21	1499.7	938.964	2785.14	719.592	1590.68	1034.3	1192.92	1565.9	2452.31	832.25	1253.72	1170.28
AGAP005508-RA	311.083	348.018	270.556	259.573	266.882	178.807	212.375	272.979	276.461	197.111	194.899	479.732	108.606	94.8467	202.137	354.002	138.269	238.085	149.905	264.273	152.355	222.131	71.7574	201.801	178.299	123.661	232.659	179.365	77.4969	222.693	277.652	175.541	84.8974	213.666	25.2242	256.739
AGAP005508-RB	324.58	417.88	408.226	216.234	277.262	278.243	160.93	311.015	478.711	221.904	291.11	1114.25	297.227	184.511	363.904	387.591	196.945	310.123	67.5068	170.346	142.259	226.768	82.894	236.942	283.317	208.291	217.554	164.421	130.058	138.047	337.223	186.938	243.307	135.899	86.9033	247.411
AGAP005508-RC	90.3372	42.1014	229.218	90.1932	182.856	86.9501	200.696	168.006	145.828	256.985	82.9908	2169.01	202.167	96.6426	212.337	136.406	74.7862	152.792	100.589	98.3811	62.3862	127.101	58.3486	129.257	82.3836	40.0476	64.7874	40.2138	107.445	69.2604	137.125	116.521	98.7957	120.434	72.8725	92.8508
AGAP005509-RA	283	426	466	330	336	375	293	474	408	256	333	30	330	311	270	301	299	425	297	263	297	351	368	236	224	307	542	314	221	244	283	231	357	239	149	239
AGAP005510-RA	1641	1740	2250	2302	1890	1685	2210	2554	2761	2028	2219	735	2006	1186	1987	2294	1885	2053	787	1508	552	1247	524	1243	1447	1265	1081	1122	746	1440	1752	1355	1228	1076	527	1000
AGAP005511-RA	702	652	909	738	680	894	855	1209	1463	899	814	246	901	424	704	1182	839	831	264	585	263	320	135	580	555	569	292	508	320	792	714	701	478	538	218	563
AGAP005512-RA	13.3399	22.5989	14.24	16.6191	9.20249	16.3367	24.922	16.3886	14.3797	36.2949	9.25704	25.0803	15.2564	23.6143	11.2226	19.7413	20.4755	26.5184	6.21294	7.36686	11.3607	61.4431	9.21422	27.6948	11.5167	27.6888	30.1278	22.9471	15.3513	17.4442	14.7165	14.5061	17.3697	19.8626	7.21249	8.13377
AGAP005513-RA	76	112	114	52.0227	81	101	87	105	130	57	89	736	78.025	53	108	100	71	80	28	29.0149	35	74	36	30	45	50	102	50	37	59	32	54	58	32	26	41
AGAP005514-RA	0	0	0	1	0	0	0	0	0	0	0	0	0	0	0	0	0	0	0	0	0	0	0	0	0	0	0	0	0	0	0	0	0	0	0	1
AGAP005515-RA	8	10	27	30	22	26	40	54	43	29	14	0	28	10	20	24	7	7	13	23	40	97	20	77	33	98	39	23	26	34	14	4	31	10	16	27
AGAP005516-RA	0	0	0	1	0	0	0	0	0	0	0	0	0	4	0	0	0	0	0	0	0	0	0	1	0	1	0	0	0	0	0	0	2	4	0	0
AGAP005517-RA	0	0	0	0	0	0	0	0	0	0	0	0	0	0	0.262295	0	0	0	0	0	0	0	0	0	0	0	0	0	0	0	0	0	0	0	0	0
AGAP005518-RA	269	494	351	198	295	370	166	270	275	86	216	355	282	282	304	240	243	402	522	186	252	811	312	334	103	18	780	53	269	54	140	120	494	82	212	286
AGAP005519-RA	1	0	0	0	0	0	0	2	0	0	0	0	0	0	0	0	0	2	0	0	0	0	0	0	0	0	0	0	1	0	0	0	0	0	0	0
AGAP005520-RA	117	126	133	90	133	209	107	166	115	110	92	145	99	166	69	90	91	185	325	124	221	240	132	106	144	108	369	71	182	81	45	142	298	68	121	151
AGAP005521-RA	1953.74	2620.34	3161.46	2304.75	2462.28	2613.59	2574.52	3884.29	4033.38	3205.66	3429	2457.8	2204.2	1647.87	2517.08	3280.9	2210.23	2802.21	662.839	1216.87	786	991.714	758.384	1339.88	1323.76	1409.5	1572.63	1442.66	1365	2267.73	1897.69	2015.84	2298.65	1335.67	956.603	1355.01
AGAP005522-RA	126	152	250	180	218	292	191	312	196	215	284	0	201	216	169	175	238	196	60	149	73	111	74	143	98	198	98	174	110	164	159	187	139	117	77	130
AGAP005523-RA	213	282	402	250	382	393	242	453	229	178	300	3	427	300	324	313	505	401	157	274	208	177	199	383	181	312	188	288	194	286	152	270	256	203	181	201
AGAP005524-RA	0	1.58695e-08	2.56655e-08	37.4152	0	4.58913e-08	1.50667e-08	0	3.5258e-07	5.96917e-08	3.31535e-07	0	1.52187e-07	0	2.03576e-07	49.611	0	0	4.84639e-08	0	4.5811e-08	6.39305e-08	4.48514e-08	0	2.68113e-08	49.5392	1.42334e-08	50.1095	7.1707e-08	9.91955e-09	49.1466	8.8175e-08	2.7785e-08	0	6.17471e-08	7.99212e-08
AGAP005524-RB	196.759	235.543	216.698	147.352	205.991	247.516	173.718	234.713	174.718	103	160.536	0	229.625	246.689	193.877	138.296	260.526	300.351	68.5722	147.835	68.687	146.045	88.8784	157.737	182.289	114.461	72.7169	136.928	113.182	173.932	118.37	196.593	153.756	90.5447	76.6169	92.883
AGAP005525-RA	96	158	148	137	138	115	129	191	188	63	156	171	188	102	102	186	153	146	33	83	37	67	59	103	111	103	78	60	59	79	2	45	116	57	36	65
AGAP005526-RA	12	24	89	35	52	47	20	39	59	69	54	10	46	25	49	50	42	84	6	11	11	9	14	7	10	9	8	3	9	8	0	10	8	6	5	9
AGAP005527-RA	244	309	281	300	209	237	247	222	337	340	249	230	235	220	317	344	211	245	200	197	81	179	67	130	204	57	141	67	63	124	144	124	144	94	41	123
AGAP005528-RA	1336	1885	2011	1322	1668	2088	1488	1972	1697	1632	2110	112	1855	2004	1451	1455	1812	2532	1421	1691	1613	2020	2180	2036	1829	2030	2963	1870	2246	2028	1925	2347	2704	1457	1537	1292
AGAP005529-RA	1177.34	1467.55	2000.61	1369.63	1361.62	1553.35	1188.81	1871.94	1536.28	1360.78	1813.49	564.415	1866.49	1369.01	1652.59	1454.02	1609.07	2144.56	784.304	714.347	757	663.41	1065.58	913.673	783.509	996.767	1246.42	715.567	937.801	868.232	1007.51	1067.69	1219.92	675.544	821	804.082
AGAP005529-RB	12.464	94.4605	78.2019	27.8832	129.084	117.109	43.8839	71.6256	110.799	44.2226	92.0189	58.3948	35.1074	44.9255	47.6021	55.1157	39.5251	38.1768	27.366	9.91044	0	70.9299	0	69.7212	43.5639	0	58.1801	58.5407	35.1891	57.0635	21.7508	32.1401	253.026	40.2503	0	102.901
AGAP005529-RC	20.198	50.9932	28.1929	17.4912	15.2924	22.5412	3.30178	29.4343	30.9211	0	4.49583	42.19	20.404	4.06486	36.8073	27.8635	12.4078	35.2645	4.32965	4.74287	0	3.65985	15.4153	6.60628	17.927	27.2333	79.4045	3.89211	14.01	5.70452	19.7376	24.1656	43.0499	7.2053	0	24.0172
AGAP005530-RA	11	82	11	6	43	133	31	11	13	20	27	0	12	37	10	10	28	103	71	34	87	74	142	136	36	62	255	114	233	44	15	157	199	40	100	62
AGAP005531-RA	438	992	1020	567	784	756	469	991	794	651	909	115	1022	741	885	693	925	1000	308	501	361	578	441	611	320	719	635	426	497	713	465	669	772	412	382	521
AGAP005532-RA	163	311	321	226	314	281	168	333	233	167	276	19	250	267	232	181	272	374	107	193	185	167	229	232	118	279	185	139	149	217	87	227	212	85	134	136
AGAP005533-RA	485	505	780	506	698	317	444	750	574	476	502	1248	596	458	712	627	580	723	171	251	210	359	245	269	299	413	252	191	232	453	358	394	333	248	148	248
AGAP005534-RA	49	103	147	110	115	106	93	83	88	106	97	19	112	79	98	108	153	95	36	57	40	57	69	29	22	65	37	20	26	87	37	49	42	28	27	55
AGAP005535-RA	496	832	1151	711	860	1030	692	927	749	754	1062	30	968	765	814	707	1021	1019	489	544	636	561	598	662	479	909	733	618	608	642	521	769	836	529	710	496
AGAP005536-RA	3961	4031	5561	5165	4449	4199	4739	4703	4588	3967	3953	7124	3950	2578	4453	4839	3637	3988	1449	2763	1276	2282	1115	2707	2719	1669	1689	1331	840	1956	2593	1820	1568	1587	639	1639
AGAP005537-RA	596	915	1252	748	904	847	756	1106	1001	690	1197	285	1005	691	1168	995	837	1137	339	452	329	386	188	434	399	467	438	324	320	590	526	588	530	380	221	546
AGAP005538-RA	148	236	327	254	401	276	157	299	172	99	189	50	308	322	177	254	440	395	81	181	150	103	157	204	93	252	94	79	84	110	79	152	141	117	118	139
AGAP005539-RA	362	433	527	451	481	612	465	571	469	330	480	14	451	478	408	421	579	481	252	402	339	272	383	311	348	323	414	433	297	389	401	465	430	260	342	288
AGAP005540-RA	533	746	848	587	743	636	464	737	579	376	796	2	820	655	618	636	847	784	423	581	385	455	487	512	424	706	463	346	397	636	634	687	650	409	483	443
AGAP005541-RA	87	83	101	59	85	35	99	104	133	67	60	130	91	47	126	64	52	100	12	25	28	20	21	70	52	50	37	43	23	35	55	46	37	47	26	77
AGAP005542-RA	548	590	535	662	713	532	656	662	543	577	509	589	551	415	549	674	734	571	301	471	186	465	264	396	456	345	269	304	288	375	385	376	329	331	167	283
AGAP005543-RA	1341	2040	2256	2036	1723	3137	1955	2311	2184	1711	1970	96	1974	2068	1846	1779	1989	2648	1483	1939	2124	2700	3279	3013	2045	2496	3784	1749	2825	2330	1653	2365	2832	1517	2032	1518
AGAP005544-RA	288	527	661	472	699	675	423	659	428	377	560	1	762	605	598	487	680	723	264	338	219	228	278	347	220	356	257	319	266	360	230	455	387	230	208	300
AGAP005545-RA	1277	1796	1885	1189	1292	1755	1173	1463	1470	1378	1748	6734	1578	1325	1616	1465	1332	1904	913	875	736	948	680	872	830	829	1310	1017	815	1010	1149	1072	1567	833	587	809
AGAP005546-RA	276	327	221	265	239	238	212	160	148	128	163	225	146	195	184	283	92	253	387	463	229	703	208	281	492	276	446	131	207	372	611	344	349	304	177	336
AGAP005547-RA	0	19.3591	4.95631	4.27961	0	31.6165	76.8	8.09651	4.05007	0	260.955	0	0	11.2456	0	6.11411	0	0	13.2865	8.5208	3.40901	2097.7	82.9515	89.6421	0	131.396	5.15199	9.44779	50.5096	5.52852	12.184	6.14896	3.68289	3.06146	0	3.59409
AGAP005548-RA	0	10.3736	7.18933	11.9258	6.08196	3.01284	27.7505	23.3374	0	0	356.537	0	4.07256	0	0	0	4.08826	3.04213	5.1182	2.72642	1.67733	1273.81	31.8871	52.6435	4.19416	113.368	0	18.0016	39.6076	3.61425	0	0	3.46546	0	2.04149	3.52987
AGAP005549-RA	438	621	685	599	667	470	484	704	466	364	664	2	600	586	592	564	694	600	294	559	258	565	242	432	413	715	307	518	380	793	362	367	425	308	282	380
AGAP005550-RA	237	276	391	260	259	313	217	226	271	211	255	36	355	162	352	318	201	314	129	140	87	173	92	199	156	143	142	132	122	124	188	146	199	132	110	134
AGAP005551-RA	757	1148	1479	899	1314	1409	872	1541	1341	1058	1689	175	1535	1039	1235	1216	1288	1359	351	587	339	477	416	581	489	633	603	674	468	816	267	756	746	420	345	578
AGAP005552-RA	204.708	220.021	353.187	229.162	205.269	73.003	234.39	194.865	143.301	260.828	306.168	19.2078	181.649	133.399	191.199	200.444	290.373	278.836	157.912	291.737	196.915	353.563	417.313	603.264	501.248	882.528	358.056	565.437	345.653	629.608	298.089	339.706	262.246	244.779	202.132	149.981
AGAP005552-RB	40.2915	56.9785	60.8134	109.838	79.7307	277.997	312.61	183.135	119.699	81.1718	110.832	1165.79	103.351	97.6014	36.8014	33.5557	33.6273	86.1637	118.088	187.263	199.085	331.437	504.687	1410.74	1195.75	1237.47	1007.94	877.563	544.347	1143.39	312.911	232.294	379.754	148.221	129.868	312.019
AGAP005553-RA	724.41	930.321	1177.55	419.356	561.233	394.938	461.408	568.469	420.652	760.08	1099.58	51.0083	759.931	523.342	556.517	623.327	869.465	908.282	276.105	429.103	364.585	430.435	680	775.939	630.136	944.669	821.234	781.668	686.152	610.231	384.171	637.26	633.281	421.487	353.203	372.288
AGAP005554-RA	0.215879	0	0.220991	0.44271	0.217382	0.110551	0.217747	0.330222	0.102569	0.217836	0.330614	0	0.331094	0.541376	0.437749	0.549546	0.109441	0.216789	0.653639	0.206512	0	0.105193	0.55447	0.217454	0	0.219963	0	0.109982	0.107296	0	0.107039	0.108738	0	0.218837	0	0.216125
AGAP005555-RA	1138	1421	1747	1157	1477	1246	938	1533	1615	1055	1464	218	1825	1147	1575	1532	1422	1946	375	683	438	474	281	504	445	721	549	490	361	710	411	997	816	509	291	648
AGAP005556-RA	437.685	455.748	700.4	557.661	711.005	596.954	631.154	1049.09	1086.88	781.241	751.804	0	620.957	332.883	695.871	844.733	455.854	474.099	122.733	65.1196	99.9604	98.0624	60.4301	146.006	71.6114	162.083	101.619	139.209	79.6796	127.719	172.4	146.079	115.213	48.8462	72.65	91.8088
AGAP005556-RB	1268.31	1441.25	2206.6	1865.34	1892	1801.05	1490.85	2194.91	2020.12	1718.76	1772.2	22	2117.04	1355.12	1956.13	1993.27	1649.15	2047.9	466.267	766.88	548.04	622.938	612.57	771.994	558.389	555.917	749.381	564.791	447.32	674.281	830.6	719.921	830.787	541.154	385.35	447.191
AGAP005557-RA	2.85134e-07	0	0	0	0	0	0	0	0	5.14053	0	43.9457	0	0.000130906	0	0	0	0	0	0	13.1783	0	6.97829	2.72599	7.74019	8.88536	0	3.13514	8.21844	0	0	1.12519e-06	0.204519	7.50759	1.41231	0
AGAP005557-RB	0	0	0	0	0	0	0	0	0	0	0	0	0	0	0	0	0	0	0	0	0	0	0	0	0	0	0	0	0	0	0	0	0	0	0	0
AGAP005557-RC	341.439	388.824	511.604	397.102	307.771	635.506	586.134	528.455	695.364	658.622	439.785	9.7605	413.092	258.148	407.026	498.284	384.321	510.183	140.998	178.919	159.826	182.268	162.093	238.881	188.393	139.289	267.755	83.7079	118.253	173.628	203.709	234.143	257.382	120.45	105.92	245.603
AGAP005557-RD	345.561	366.176	511.396	296.898	397.229	541.494	467.866	551.545	697.636	618.237	443.215	90.2938	457.908	341.852	370.974	392.716	338.679	534.817	150.002	144.081	113.996	96.7318	108.929	139.393	98.8668	69.8257	220.245	80.157	134.528	107.372	116.291	175.857	167.413	110.042	103.668	113.397
AGAP005558-RA	4381	5968	8887	5397	7174	8039	6092.61	7594	6745.55	7132	8635	658	8815	6510	6703	5881	7405	8270.13	3228	4884	4595	3948	4477	7140	4473	7762	5713	7794	5312	9224	5556	6347	7162	4890	3987	5527
AGAP005559-RA	496	781	944	676	724	774	680	834	743	703	863	172	948	669	671	711	759	802	363	538	389	632	425	691	508	837	489	633	495	698	459	671	818	459	442	472
AGAP005560-RA	660	1063	1232	874	1154	819	768	1238	1023	969	1329	262	1363	926	1059	1017	1091	951	330	418	274	365	385	479	411	578	524	520	360	547	365	654	608	389	349	463
AGAP005561-RA	379.445	710	678.85	668.569	739.829	795.957	642.924	1010	693.763	546	924.217	6	869.043	690.075	705.405	728.894	880.718	681.165	233	334.253	223.314	257.691	263.242	279.906	322.552	364.911	295	337.663	267.373	368.139	301	505.012	362.418	264	236.264	331
AGAP005562-RA	222.555	270	370.15	327.431	329.171	439.043	236.076	359	360.237	345	349.783	6	254.957	307.925	334.595	283.106	369.282	332.835	222	321.747	255.686	153.309	264.758	300.094	226.448	262.089	245	281.337	226.627	290.861	261	269.988	216.582	209	208.736	164
AGAP005563-RA	642.906	1009	759.108	1450.83	1126.9	1311.94	3240.24	2422.78	1322.84	1384.02	1883.92	47.2193	679.164	2005.23	996.673	991.488	735.449	1332.97	1215.37	2363.65	1843.71	1947.59	1733.93	3414.5	5043.94	12291.8	4770.9	17739.9	9668.94	15639.9	8110.74	7209.82	10046.1	5165.57	2454.57	2908.93
AGAP005563-RB	658.094	1102	1640.89	578.174	1538.1	1261.06	940.765	1620.22	1408.16	1160.98	1428.08	151.781	1073.84	572.766	955.327	773.512	1210.55	1151.03	206.633	404.351	353.29	480.413	595.07	808.501	574.059	958.239	696.102	831.065	412.061	919.052	311.257	698.175	666.898	424.426	229.428	490.069
AGAP005564-RA	6.05392	0	6.69857	4.20078	11.3677	26.9673	24.9279	14.4016	4.96576	0	0	42.108	12.0261	0	6.7532	22.3609	9.04348	41.1556	21.3777	0.0828653	20.2343	27.5248	7.10512e-08	36.7797	39.9523	29.6642	46.6181	24.8843	10.3033	87.1529	3.13091e-07	42.7941	47.7638	37.7443	9.14189	34.4282
AGAP005564-RB	56.9531	48.4228	46.331	52.7991	26.6412	69.0714	63.1373	74.6121	55.7227	54.4952	87.6718	119.956	56.06	58.794	60.1223	42.6585	41.9816	63.8739	35.6848	126.837	73.8211	72.9994	46.4587	126.879	166.282	91.4288	106.887	139.124	66.9747	187.543	154.136	154.206	155.668	125.44	65.0586	159.232
AGAP005564-RC	5.73298e-05	17.6483	0	9.26765e-05	0	0	0	0.000464637	7.33793	16.5137	11.3638	0.0010952	0.00026316	24.2153	19.1399	0	4.90006e-05	0	0	11.1822	0	19.4758	54.5413	35.4098	11.8325	57.9349	10.5149	59.0652	18.8248	40.563	47.9395	0	0.586633	47.8914	0.000229097	51.3936
AGAP005565-RA	640	961	1013	711	764	876	696	877	1012	667	1039	608	875	716	1073	933	789	1163	380	542	473	608	408	482	591	475	557	366	447	489	312	664	854	422	401	586
AGAP005566-RA	521	743	1136	673	1032	832	689	989	754	785	1060	15	1144	705	870	848	963	929	141	449	172	278	294	347	340	557	299	379	298	530	470	497	463	311	225	333
AGAP005567-RA	7286	8481	11940	9195	9883	10478	7682	12632	11506	8428	13105	528	11319	7570	10866	11031	9306	11511	1656	2079	1392	2454	1329	2187	2299	2283	2559	1764	1743	2571	2813	3101	3394	1616	1298	2627
AGAP005568-RA	287	287	285	208	388	227	339	363	204	259	313	0	360	240	343	298	352	311	59	196	70	111	63	161	130	158	136	74	81	177	104	85	126	140	69	109
AGAP005569-RA	3351	4372	4649	3528	4310	3924	3516	4752	4157	4286	5412	1381	4771	3478	3951	4179	4285	4631	1532	2703	1472	2396	1616	2238	2122	3009	2264	2482	1872	2721	2591	2606	2405	1845	1253	1800
AGAP005570-RA	568	670	628	592	691	526	556	767	584	482	803	11	696	576	642	635	689	687	322	384	164	358	225	242	222	449	286	285	216	377	256	367	320	232	155	273
AGAP005571-RA	140	252	312	182	300	197	259	344	248	136	318	6	213	213	267	241	280	298	103	145	74	97	108	99	145	222	92	40	82	182	127	141	68	100	63	83
AGAP005572-RA	246	373	480	304	323	416	285	460	337	357	501	964	396	285	315	335	357	379	108	238	114	181	123	172	209	162	222	145	161	235	213	178	226	153	97	200
AGAP005573-RA	317	480	519	356	457	422	383	508	468	328	537	312	485	360	406	420	515	520	192	217	156	276	168	230	252	262	272	231	197	275	309	323	233	217	157	167
AGAP005574-RA	357	583	698	442	599	473	506	847	549	510	736	5318	593	478	565	575	622	570	155	310	121	203	122	234	294	338	196	272	181	352	358	290	232	247	151	160
AGAP005575-RA	606	980	938	746	768	851	580	1029	755	659	1057	98	1036	667	870	780	828	997	289	373	180	453	223	397	297	463	422	410	258	490	300	538	492	265	250	386
AGAP005576-RA	940	1551	1650	1155	1482	1461	933	1319	1073	729	1459	33	1629	1569	1379	1205	1845	1592	1019	1248	990	1678	1825	1548	1041	2810	1178	1877	1139	1562	1461	1926	2052	1027	1319	1059
AGAP005577-RA	172.396	220.27	214.876	241.837	247.153	239.091	204.401	259.812	195.477	140.404	252.058	46	194.455	284.261	206.527	182.454	261.813	278.654	90.5247	79.1099	74.3782	133.614	162.016	222.484	143.727	157.915	108.184	116	92.6547	152.296	160.82	235.454	189.976	62.7328	76.7738	82.5642
AGAP005578-RA	266.604	420.73	383.124	262.163	494.847	326.909	171.599	522.188	282.523	226.596	529.942	451	405.545	310.739	371.473	266.546	401.187	375.346	116.475	89.8901	47.6218	119.386	74.9836	228.516	98.2732	177.085	105.816	70	69.3453	117.704	50.1796	125.546	140.024	65.2672	48.2262	90.4358
AGAP005579-RA	0	0	0	0	0	3	0	0	0	0	0	0	0	0	0	0	0	0	0	1	0	0	0	0	0	0	0	0	0	0	0	0	0	0	0	0
AGAP005580-RA	0	0	0	2	0	0	0	0	0	0	0	0	0	0	0	0	0	0	0	0	0	0	0	0	0	0	0	0	0	0	0	0	0	0	0	0
AGAP005581-RA	752	1262	1391	904	1677	1525	997	1516	1110	1142	1646	46	1340	1448	1086	823	1570	1505	2069	4226	4306	2371	2871	5038	3070	4815	3017	5127	3655	7004	5490	4985	5612	3703	2909	4566
AGAP005582-RA	271	305	371	277	444	357	311	474	291	285	426	79	366	370	373	298	435	404	201	318	197	223	198	287	304	347	218	361	300	494	376	368	362	278	176	322
AGAP005583-RA	5767.44	7378.34	6415.12	5753.81	6612.48	4145.51	6714.53	7442.85	6755.3	4816.77	6129.89	5072.18	5198.77	3726.33	6577.87	7263.57	5174.84	6242.07	2187.86	4256.08	1550.71	3759.8	1573.23	3101.39	4023.37	2675.74	2455.87	1997.92	1418.78	3621.36	3462.27	2783.67	2437.35	2188.34	946.258	3565.37
AGAP005584-RA	592	727	741	481	801	837	580	835	684	408	836	53	813	477	615	659	694	829	283	325	226	366	404	527	252	555	420	316	396	623	233	476	448	282	337	382
AGAP005585-RA	35.4959	57.0439	22.3558	17.7886	39.9725	26.9417	21.7552	52.6964	26.8435	35.8169	62.7378	1	35.7567	22.2499	40.3705	17.7345	8.89068	52.9337	21.8509	8.51815	22.3854	8.86551	4.47429	26.6063	8.01776	0	4.1069	17.8711	0	8.06574	13.2055	31.4122	13.3309	0	0	4.49241
AGAP005585-RB	624.865	701.544	969.73	859.823	844.889	852.994	1317.17	1105.2	1245	1112.26	1104.18	0	789.941	686.965	1016.97	1006.7	702.921	786.761	144.133	305.482	50.8811	140.516	82.5483	179.388	318.982	336.294	338.893	525.629	489	671.934	365.865	261.801	324.136	212.863	37.2054	159.815
AGAP005585-RC	18.6387	1.4125	177.914	77.388	116.139	145.064	0.0794252	243.102	122.157	26.9188	214.077	0	231.303	71.7854	67.6586	65.5671	208.188	152.306	0.0161096	1.44421e-06	94.7335	50.6183	60.9774	58.0053	0	102.706	0	63.4997	0	0	48.9291	67.7867	42.5329	25.137	75.7946	47.6927
AGAP005586-RA	0	0	2	0	1	0	0	5	1	0	2	0	0	2	4	0	0	0	0	0	0	0	0	9	0	0	0	0	0	6	0	0	1	4	0	0
AGAP005587-RA	0	0	0	0	0	0	0	1	0	0	0	0	0	0	0	0	0	0	0	0	0	0	0	0	0	0	0	0	0	0	0	0	0	2	0	0
AGAP005588-RA	0	0	3	0	0	0	0	0	0	0	0	0	0	0	1	0	0	0	1	0	0	0	0	0	0	0	0	0	0	1	0	0	0	0	0	0
AGAP005589-RA	2	0	3	0	5	0	3	0	2	0	0	0	0	0	0	0	0	0	1	0	0	0	0	0	7	0	11	0	0	0	0	0	0	2	0	0
AGAP005591-RA	0	0	0	0	0	0	1	0	3	1	0	0	0	1	0	0	0	0	0	0	0	0	0	0	0	0	0	0	0	0	0	0	0	0	0	0
AGAP005592-RA	0	0	0	1	0	0	0	0	0	0	0	0	0	0	0	0	0	0	0	0	0	0	0	0	0	0	0	3	0	0	0	0	0	0	0	0
AGAP005593-RA	0	0	0	0	0	0	0	0	0	0	0	0	0	0	0	0	0	0	0	0	4	0	0	0	0	0	2	0	0	0	0	0	0	0	0	0
AGAP005594-RA	9	20	5	6	5	0	13	2	4	10	5	0	3	0	11	18	1	3	5	4	0	5	0	0	2	0	1	3	1	2	8	3	4	2	9	2
AGAP005595-RA	3755	3829	4103	4120	3744	3283	4210	3844	4063	3926	3830	6198	3279	2860	4148	4933	3373	3725	2538	4615	1468	3737	1437	3240	4181	2236	2456	1845	1729	3231	4435	3032	2436	2625	1254	2529
AGAP005596-RA	3	2	5.83218	5.97117	0	0	0	0	4.49601	6	0	0	0	0	1	0	0	0	0	0	0	0	0	1	0	0	0	0	0	0	0	0	0	0	0	0
AGAP005597-RA	0	0	1.16782	3.02883	0	0	0	0	1.50399	0	0	0	0	0	0	0	0	0	0	0	0	0	0	0	0	0	0	0	0	0	0	0	0	0	0	0
AGAP005598-RA	1	0	0	1	1	1	1	0	5	0	3	11	0	0	0	5	0	0	0	3	0	0	0	0	0	0	0	0	0	0	0	0	0	0	0	0
AGAP005599-RA	1650.54	1743.75	1843.83	1590.36	1552.34	1353.11	1092.72	1809.27	2221.87	1691.87	1401.84	1005.68	1292.2	622.887	1665.47	2318.7	1114.84	1665.4	113.644	339.315	138.472	319.895	103.778	259.829	473.876	180.158	333.967	129.518	143.683	302.406	449.441	402.936	268.038	225.182	86.0202	413
AGAP005599-RB	0.0010216	201.555	654.192	143.744	248.125	378.435	190.368	579.233	232.485	10.1771	594.366	0	376.428	7.43135e-06	91.2916	0.00267621	365.687	928.935	2.26999e-05	2.64809e-05	1.84922	111.067	0	0.000206563	2.1189e-08	0	1.58785e-08	0	0	0	50.4825	0	0	0	0	0
AGAP005599-RC	3.23969e-07	0.00326971	0.000108582	0.0719682	0	0	1.11478e-07	4.16561e-07	0.0492554	0.00149366	5.32743e-06	0	0.000116455	1.15798e-08	1.2849e-05	9.32776e-06	9.05689e-06	0	4.98578e-06	0	0	0.0792053	0	0	0	0	1.29521e-06	0	0	0	0	0	0	0	0	0
AGAP005599-RE	0.000168316	5.7213e-08	0	0.0586254	0	0	0	0	3.19088e-05	3.44573e-07	0	0	0	0	0	2.53048e-07	0	0	33.7489	0	0	14.9445	38.0042	29.1829	76.7767	146.455	34.0451	0	1.65196e-08	33.3467	0	0	40.3643	27.8782	0	0
AGAP005599-RG	173.755	195.775	454.26	252.862	337.222	115.009	156.943	277.192	177.205	153.526	268.605	0	82.3524	143.541	227.621	411.395	111.195	360.057	4.99795e-06	0	0	0.00143455	6.3973e-05	0	0	0	0.00132331	0	0	0	0	0	0	0	0	0
AGAP005599-RI	0	0	0	63.8109	22.8591	0	0	0	20.8482	22.2253	0	115.911	0	0	21.6428	0	0	0	0	0	0	0	11.5359	0	0	14.0683	0	8.96818	8.9261	6.57423	0	0	3.75679e-06	0	0	0
AGAP005599-RK	1206.7	1125.92	875.718	831.089	744.45	331.445	578.967	988.304	1163.54	894.201	705.188	10158.4	743.016	407.573	1020.97	1331.9	448.279	384.604	124.607	129.685	41.679	132.013	72.682	190.988	129.348	92.3182	217.987	62.5138	68.3907	141.673	275.076	96.0645	100.597	143.94	34.9798	116
AGAP005600-RA	6	5	1	6	3	2	8	1	7	0	3	0	0	5	1	7	0	3	0	0	0	0	0	0	1	0	2	1	1	17	0	5	0	0	4	3
AGAP005601-RA	13959	13302	17603	12948	11751	10708	10253	15106	18498	14050	16063	102997	16535	8452	15182	16893	11449	11757	2646	6548	1416	4353	1267	5838	6735	5990	3245	3487	2284	8460	7499	7589	5133	4243	1205	5399
AGAP005602-RA	1565.59	1686.79	2134.6	2049.28	2163.72	1767.09	1708.78	2219.49	1872.51	1906.8	2390.48	134	2117.95	1607.19	2080.61	1803.4	2170.81	1886.51	706.341	1269.25	593.429	1040.18	685.609	1032.61	907.517	1215.61	882.961	1200.65	664.758	1478.03	1178.45	1123.43	1042.32	791.104	502.177	831.598
AGAP005603-RA	393.411	541.207	526.403	525.721	646.276	514.911	531.218	730.506	470.487	411.202	722.515	0	526.05	599.809	499.395	531.598	675.186	530.488	361.659	535.751	410.571	445.825	399.391	422.389	533.483	567.393	322.039	484.347	411.242	563.975	476.551	534.565	447.676	357.896	260.823	475.402
AGAP005604-RA	57	84	84	72	112	63	48	126	41	52	97	0	119	77	84	62	108	93	15	56	19	22	52	49	36	51	37	31	32	29	52	30	43	21	23	49
AGAP005605-RA	111	140	204	114	131	171	144	209	162	184	213	30	180	124	125	153	180	170	34	91	36	40	73	120	61	82	69	88	77	79	51	149	73	95	67	62
AGAP005606-RA	753	1318	1461	675	1182	1060	919	1399	1086	1023	1444	2590	1127	749	1306	1245	1017	1444	236	436	353	525	268	481	471	509	683	378	450	744	922	737	709	603	256	724
AGAP005608-RA	907	1931	2309	1314	1884	2131	1359	2073	1910	1424	2141	1884	2251	1474	1883	1642	1890	2057	928	1140	989	1287	1921	1632	979	2078	1614	1535	1144	1326	1352	1764	1840	947	841	1026
AGAP005609-RA	1076	1271	1685	1028	1304	1503	1099	1623	1426	1280	1514	179	1495	1225	1406	1352	1293	1785	554	940	670	792	756	1072	867	1071	1490	993	1463	1215	1093	1692	1757	618	658	815
AGAP005610-RA	7	19	12	13	9	7	28	21	15	42	57	3	27	50	31	11	28	85	34	11	14	21	10	9	14	28	26	33	236	126	41	58	108	19	42	29
AGAP005611-RA	403	592	667	714	622	1333	1128	743	510	752	697	8	398	1602	704	564	350	1016	1924	3205	2354	2419	1837	5244	2265	5022	1712	7873	1574	3794	4300	4492	3507	3662	1497	2097
AGAP005612-RA	141	439	392	308	265	792	545	422	333	521	517	7	333	1590	494	281	115	678	1294	1147	741	1387	1267	2047	895	2684	719	4552	783	1465	1170	2540	1957	1305	732	772
AGAP005613-RA	0	0	0	0	0	0	0	0	0	0	0	0	0	0	0	0	0	0	0	0	0	0	0	0	0	0	0	0	0	0	0	0	0	0	0	0
AGAP005613-RB	0	0	0	0	0	0	0	1.00527	0	0	0	0	0	0	0	0	0	0	0	0	0	0	0	0	0	0	0	1	0	0	0	0	0	0	0	0
AGAP005614-RA	0	3	0	0	0	3	0	0	0	0	10	0	1	0	0	0	0	1	0	0	3	2	0	0	0	0	0.482909	3	0	1	0	3	0	4	0	0
AGAP005614-RB	0	0	0	0	0	0	3	0	0	0	0	0	0	0	0	0	0	0	4	0	0	0	1	0	0	0	0	0	0	0	0	0	0	0	0	0
AGAP005614-RC	0	0	0	0	0	0	0	0	0	0	0	0	0	0	0	0	0	0	0	0	0	0	0	0	0	0	5.51709	0	0	0	0	0	0	0	0	0
AGAP005615-RA	187	142	271	161	180	218	151	198	167	138	185	10	162	204	183	145	202	253	86	182	92	71	116	122	83	130	91	207	130	200	101	155	202	58	73	145
AGAP005616-RA	173.131	290	259	240	272.339	245.207	236.178	305.179	279	308.204	367	72	258	208	294.155	262	244	285.169	58	146	68	190	68	187	116	271	99	185	126	268	284	202	159	110	70	150
AGAP005617-RA	3257.32	2695.69	3544.73	3148.55	2638.53	3236.8	2373.62	2527.32	2452.01	3306.78	2605.77	33.3546	2786.94	2138.94	3535.81	4546.26	3110.08	3468.94	572.48	1948.16	891.727	1338.76	723.268	1932.09	1981.02	2023.34	903.634	2434.05	960.45	3358.58	4368.07	3145.39	2259.5	1940.29	1008.57	2156.3
AGAP005617-RB	11361.8	15407.1	23327.1	11290.2	13492.5	11777.3	11279.6	17628.2	19972	15018	18974.1	22159	17497.8	9010.86	19554.2	15866.8	11681.6	16928.3	1829.02	3154.39	2421.75	2849.21	1312.01	2810.18	2893.78	2503.6	3453.56	1679.1	1787.97	3260.57	3343.15	3578.85	3616.77	2338.64	1816.78	3398.2
AGAP005618-RA	4024	2966	4328	4573	3475	3161	4384	3926	3711	4657	4179	11	3576	2811.81	4066	5324	3945	3577	993	1992	961	1183	894	1447	1582	1388	933	1689	773	1768	1951	1659	1366	1296	714	1005
AGAP005619-RA	1028.32	1516.38	1976	1225	1406.34	1318.81	1392	1595.33	1548	1332.05	1871	723	1208	1001.29	1501	1997	1455	1782	438	892	376	780.455	369	809	782	789.305	809.069	680	468	774	924	905	628	723	409	738.379
AGAP005620-RA	31	57.5348	28	56.0011	97	136.052	122.045	64.3416	64.9107	109	123	0	65.4363	154.836	54	50.1779	25	128.189	171.612	452.545	342.568	182.584	378.143	784.86	309.565	1009.99	392.425	1427.29	540.169	875.858	621.434	580.262	523.276	537.854	297.923	379.18
AGAP005620-RB	0	6.46518	0	5.99891	0	26.9481	21.9548	29.6584	13.0893	0	0	0	2.56371	19.1639	0	4.82207	0	13.8107	12.3875	77.4554	90.4322	47.4161	64.8566	157.14	21.4345	178.01	50.5745	134.713	67.8306	187.142	54.5665	64.7381	62.7236	32.1457	14.0775	61.8201
AGAP005621-RA	929	1272	1774	1387	1442	1522	1211	1484	1338	1163	1594	0	1453	1306	1270	1215	1563	1258	635	1147	747	649	874	1162	801	1205	871	1299	840	1259	867	1064	927	755	559	781
AGAP005622-RA	3883	4627	6050	3871	4065	3194	3599	5241	5145	4438	5757	1149	5350	2813	5495	4991	3481	4658	942	1304	732	1700	743	1313	1565	1734	1412	1398	1083	2243	2166	1914	2076	1362	553	1619
AGAP005623-RA	332.67	309.725	413.948	332.173	308.993	327.299	308.975	404.995	422.086	384.473	413.226	8.89584	400.254	286.675	324.696	411.64	311.478	358.172	136.071	177.627	106.812	187.4	80.5745	175.423	158.334	195.567	192.596	195.472	105.645	232.721	199.138	191.844	187.209	156.157	100.829	163.461
AGAP005624-RA	17.5384	55.9545	81.0131	43.7071	86.2561	60.8375	135.669	58.2174	109.704	160.587	23.2481	28.4145	76.9701	70.321	120.748	85.6078	96.8353	65.1779	41.702	371.879	107.011	121.457	2.58373e-06	159.276	205.346	111.988	34.7624	1122.12	232.88	187.411	597.359	212.925	35.5853	532.383	20.5926	117.744
AGAP005624-RB	910.556	1065.17	1399.57	1117.7	1183.13	1264.49	953.732	1177.31	1165.05	1088.46	1232.76	589.585	1084.06	1012.28	1008.9	1120.84	1144.54	1153.83	692.425	1066.05	773.021	677.01	760.747	1013.86	787.743	951.415	796.074	736.23	736.811	1055.01	1161.12	972.559	1134.12	797.135	582.6	645.667
AGAP005625-RA	947.906	2094.87	2721.41	1326.59	2024.62	2850.67	1740.6	2124.47	1752.25	1156.95	2280.99	1654	2117.97	2325.4	1557.35	1070.55	1833.62	3057.99	1481.87	2531.07	2419.97	3354.53	2042.25	5143.87	1948.91	6855.6	3132.16	7514.65	2604.31	4382.58	4209.52	4229.52	5140.29	3174.48	1980.81	2417.59
AGAP005628-RA	135.261	162	207	160.298	166.289	167.316	195	224	217	198	182	382.911	185	165.342	186.34	224.288	182.33	204.314	51	97.2217	57	89.4597	39	72.267	79	89	80.2449	102.441	62	94	132	102	106	81.2454	60.2542	71.2844
AGAP005629-RA	272	234	299	224	254	218	255	322	321	304	292	597	265	188	288	266	290	250	79	151	84	115	60	138	99	94	58	86	65	172	189	135	112	83	58	122
AGAP005630-RA	1373	2163	2697	1323	2179	2344	1181	2134	1748	1154	2203	406	2542	2017	2202	1772	2232	3020	1045	1785	1402	1762	1440	2082	1089	2548	1894	1655	1513	1832	1288	2389	2999	1122	1743	1802
AGAP005631-RA	152	275	356	163	293	246	192	313	260	167	299	3	372	262	265	228	289	288	97	161	95	98	121	168	106	148	151	148	117	229	182	142	189	111	86	152
AGAP005632-RA	970.04	1426.76	1482.35	1184.97	1129.08	1573.62	1093.57	1283.71	1265.71	1115.63	1337.08	3020.34	1357.36	1305.38	1349.87	1369.62	1236.66	1576.68	868.086	1172.87	822.017	1163.46	761.236	1129.43	1068.24	1021.64	1290.98	826.206	743.348	1292.88	799.449	1368.33	1309.15	648.699	709.763	1038.19
AGAP005633-RA	473	655	832	445	509	608	381	734	729	541.804	709	1064	634	520	699.108	584	449	668	244	346	232	265	214	372	314	385	457	235	173	471	449	352	553	215	198	260
AGAP005634-RA	0	9	9	8	7	5	3	11	4	0	7	0	1	9	7	6	4	11	11	13	0	6	10	25	3	5	5	14	4	10	5	12	43	6	15	21
AGAP005635-RA	1099.91	1091.78	1523.67	804.463	1232	1093	669.04	1389.18	1267	828.626	1359.04	609.371	1165.32	863.898	1545.2	1334.86	887.294	1265.33	526.827	339.565	389.051	538.335	265.623	451.118	504.678	488.041	586.138	619.386	498.666	539.906	338.856	710.06	774.071	314.313	366.098	665.842
AGAP005635-RB	17.0909	132.217	70.326	83.5372	0	0	169.96	25.8164	0	12.3737	134.964	189.629	59.6812	130.102	35.7981	79.137	64.7061	197.667	139.173	509.435	600.949	373.665	181.377	881.882	362.322	922.959	414.862	903.614	723.334	1533.09	993.144	1303.94	1625.93	854.687	494.902	632.158
AGAP005636-RA	0	0	0.582173	0	0	0	0	2.66667	0	0	0	1	0	0	0	0	0	0	0	19.4118	0	1	0	1	1	0	1	0	0	0.5	0	0	10	0	3	0
AGAP005637-RA	0	2	5	0	0	0	0	4	0	1	0	0	0	0	0	0	0	0	4	0	0	0	1	0	3	0	0	5	0	6	0	0	9	1	0	0
AGAP005638-RA	0	0	0.582173	2	5	0	0	1.33333	1	0	0	3	0	0	1	0	0	0	0	2.58824	0	5	0	0	2	0	1	0	2	0.5	0	0	5	0	3	0
AGAP005639-RA	112.994	358.659	159.402	185.182	371.614	372.783	415.101	406.156	443.458	229.674	327.473	96.101	371.587	459.095	391.59	220.038	201.894	409.16	285.485	384.865	292.277	507.733	103.898	502.507	467.791	1086.19	549.723	995.052	396.886	697.764	1213.95	1315.35	1148.94	608.261	239.964	638.113
AGAP005639-RB	242.006	232.341	635.598	284.818	236.386	278.217	335.899	539.844	503.542	294.326	487.527	293.899	290.413	219.905	218.41	348.962	260.106	264.84	151.515	396.135	139.723	405.267	197.102	444.493	209.209	441.81	223.277	245.948	194.114	850.236	429.051	710.647	514.06	287.739	98.0356	561.887
AGAP005640-RA	386	646	674	498	554	518	458	746	540	343	629	495	736	515	695	577	524	628	215	251	171	297	196	339	209	387	391	207	225	362	414	354	459	185	179	269
AGAP005641-RA	746	824	982	855	853	995	742	967	883	623	888	87	958	539	692	906	608	853	798	696	454	1175	893	1135	901	933	998	756	514	849	933	744	748	626	273	593
AGAP005642-RA	0	2	0	0	0	1	0	0	3	0	0	0	1	3	0	0	0	4	5	6	0	0	4	0	4	13	3	0	1	0	0	0	1	0	4	0
AGAP005643-RA	154	245	227	166	214	216	189	224	178	205	235	152	283	225	235	232	246	274	66	71	137	122	104	148	101	152	108	152	101	138	211	169	132	113	73	131
AGAP005644-RA	1999	2747	3268	2912	3256	2849	2903	3205	3018	2609	2810	2124	2674	1567	3004	3476	2301	2794	578	1441	484	1271	424	1385	1224	993	660	926	518	1421	1605	1317	929	1166	405	1064
AGAP005645-RA	59	80	133	92	113	134	652	405	347	2544	1594	171	160	1074	265	318	130	539	238	209	265	1394	142	536	1068	4665	1364	9155	4190	4068	1247	1007	1363	1197	585	313
AGAP005646-RA	124	210	223	147	181	218	133	177	174	100	228	7	198	152	183	134	169	205	62	104	62	126	69	87	85	97	86	80	59	123	143	119	84	79	45	117
AGAP005647-RA	327	552	586	295	502	502	354	555	503	309	491	226	505	338	689	512	300	621	160	149	144	192	133	102	274	267	226	203	226	433	452	337	336	161	127	200
AGAP005650-RA	174	220	181	149	188	188	100	210	103	131	198	45	226	163	214	147	198	253	80	150	107	90	73	216	143	170	102	63	107	174	37	193	119	121	73	97
AGAP005651-RA	118	147	275	149	205	156	176	221	199	68	186	2	204	173	214	201	214	163	54	137	63	79	112	137	115	154	107	123	157	207	98	180	139	83	74	113
AGAP005652-RA	13946.6	20279.1	20859.9	12104.5	12796.4	15205.8	11041.6	20144.5	21168	11348.4	27166.7	53567.6	15813.8	15447.7	15564.3	16175.2	16331	19255.9	6672.43	6802.19	4722	9149.36	5134.45	9752.4	8321.16	11364.7	11119.3	6745.66	7858.27	11761	10284.9	13154.4	11678.5	5675.18	3910.74	10011.1
AGAP005653-RA	78	88	155	27	98	87	52	138	85	55	95	0	202	137	151	70	179	175	46	64	52	31	46	87	30	39	43	34	59	21	39	102	73	46	39	56
AGAP005654-RA	451	765	890	661	696	679	599	853	657	656	882	5	882	734	698	829	868	819	292	457	262	367	305	334	455	494	456	466	351	429	519	475	413	425	212	288
AGAP005655-RA	1962.03	2619.73	3141.22	3576.32	3460.35	4276.61	3439.27	3313.38	3852.46	691.512	597.862	4	1086.29	813.102	1497.75	1541.04	1260.89	1313.94	1022.89	2035.39	1695.71	2513.67	1942.52	2746.09	1703.37	2457.55	1906.51	511.899	268.593	608.683	658.324	475.341	407.83	317.733	266.071	276.34
AGAP005656-RA	73	173	281	272	299	378	301	297	276	65	126	0	140	122	132	66	185	158	36	178	108	160	170	368	204	576	222	248	163	255	74	152	142	96	85	64
AGAP005657-RA	53.9925	99.0973	128.566	31.4616	70.6745	63.1218	47.1244	63.3833	84.4593	59.5326	66.0758	0	70.5273	99.5603	98.027	92.0964	71.3772	98.1195	50.9844	45.0266	20.6641	61.4983	10.4724	44.0067	50.9935	49.2479	49.068	43.2431	43.8265	49.0506	74.3659	70.8349	57.5366	36.7256	12.0916	48.6691
AGAP005658-RA	0	1	2	0	4	2	0	2	9	1	4	0	0	3	1	0	0	0	3	0	6	3	2	0	0	0	0	0	6	2	0	1	7	0	0	0
AGAP005659-RA	126	139	178	106	166	174	115	139	164	117	120	12	164	114	197	166	139	202	101	96	77	127	45	119	106	80	93	104	79	117	95	157	115	79	59	110
AGAP005660-RA	101.012	95.9027	160.911	74.8749	87.6569	102.456	78.3134	78.0925	109.388	61.4674	70.7587	2	104.841	83.3152	102.081	115.59	101.179	113.527	64.2499	72.2439	46.0038	96.7526	26.5828	71.5926	89.437	67.8273	50.6651	74.5794	50.7807	74.0492	90.3223	95.8186	78.7918	53.2744	30.8168	69.1637
AGAP005661-RA	2379.13	1780.4	1878.46	2393.64	2230.81	1693.22	2268.36	2340.36	2313.78	2127.12	1970.79	737.443	1998.42	1238.32	2612.02	2713.73	1624.11	1912.72	1126.39	1157.72	405.935	1416.85	362.426	704.11	1235.9	715.908	881.683	517.818	405.932	796.99	1082.85	876.275	652.621	668.296	225.593	785.507
AGAP005661-RB	2452.62	3098.73	3207.2	2975.77	2218.84	2041.67	2766.5	2905.37	3813.75	2364.02	2728.47	3252.72	1864.57	2009.54	3512.13	3756.15	2791.1	2473.24	606.984	1686.37	443.133	1172.45	503.135	1236.38	1706.8	1064.42	1030.06	643.288	690.049	1389.79	866.131	1233.97	1011.44	857.6	364.081	1065.26
AGAP005661-RC	819.25	1156.86	1426.34	1073.58	1073.35	813.112	1402.15	1849.27	1315.47	1380.86	1355.74	59.8353	696.013	649.14	1246.85	1542.11	1260.78	1829.05	263.63	829.913	275.932	476.7	208.439	561.506	867.307	476.675	309.261	571.893	295.02	769.223	1208.02	590.76	506.938	669.104	138.325	674.232
AGAP005662-RA	2479	4033	4831	3041	4385	4042	3652	4900	3382	3389	4984	32	4961	3936	3918	3229	4013	4300	2032	4663	3633	3542	4375	6898	3436	11423	4543	8977	6138	8856	5111	6289	6675	3762	3387	3671
AGAP005663-RA	0	2	2	0	0	0	0	0	0	0	0	0	0	0	0	0	0	0	0	0	0	0	0	0	0	0	0	0	0	0	0	0	0	0	0	0
AGAP005664-RA	0	2	0	0	0	0	0	1	0	0	0	0	0	0	0	0	0	0	0	0	0	0	0	0	0	0	0	0	0	0	0	0	0	0	0	0
AGAP005665-RA	0	0	0	0	0	0	0	0	0	0	0	2	0	0	2	0	0	0	0	0	0	0	0	7	0	0	0	0	0	0	0	0	0	0	3	0
AGAP005667-RA	0	0	1	0	0	0	0	2	0	0	0	0	0	0	0	0	0	0	0	0	0	0	0	4	0	0	0	0	0	0	0	0	0	0	0	0
AGAP005668-RA	0	0	0	0	0	0	0	0	0	0	0	0	0	0	0	0	0	0	0	0	0	0	0	0	0	0	0	0	0	0	0	0	0	0	0	0
AGAP005669-RA	0	0	0	0	0	0	0	0	0	0	0	0	0	0	2	0	0	0	0	0	0	0	0	0	0	0	0	0	0	0	0	0	0	0	0	0
AGAP005670-RA	0	0	0	0	0	0	0	1	0	0	0	0	0	0	0.5	0	0	0	0	0	0	0	0	0	0	0	0	0	0	0	0	0	0	0	0	0
AGAP005671-RA	0	0	0	0	0	0	0	0	0	0	0	0	0	0	0.5	0	0	0	0	0	0	0	0	0	0	0	0	0	0	0	0	0	0	0	0	0
AGAP005672-RA	873.611	1414.98	1462.59	886.19	959.961	1470.95	701.148	1145.51	1091.07	701.667	1281.82	499	1456.89	1207.21	1298.95	982.148	1183.49	1748.06	742.316	1020.15	897.386	1065.7	1309.1	1761	966.588	1273.25	1670.85	1254.52	1155.27	1421.82	890.985	1132.4	1334.98	923.098	790.469	908.077
AGAP005672-RB	121.088	93.6472	118.487	54.1727	166.103	107.31	177.251	128.764	115.717	87.1968	93.856	0	122.75	113.444	24.7236	113.234	82.5658	94.2064	29.0957	76.8955	105.738	225.515	52.8892	62.8962	87.0883	397.435	98.4561	209.796	38.7436	424.922	366.105	356.585	287.76	88.104	151.757	243.45
AGAP005673-RA	54	64	66	58	71	65	36	59	38	19	53	20	65	90	69	63	94	104	36	75	73	23	30	64	31	38	30	72	22	38	57	47	40	62	56	48
AGAP005674-RA	153.691	218.119	328.958	431.013	289.13	591.913	465.27	263.582	329.362	123.613	352.035	1155.39	148.814	407.797	323.528	276.538	209.998	408.492	434.905	401.973	356.79	258.697	332.271	372.512	343.961	382.005	646.769	544.338	407.961	408.617	522.434	381.862	647.643	261.225	278.215	532.634
AGAP005674-RB	1332.31	2377.88	1038.04	1095.99	1061.87	3225.09	636.73	352.418	844.638	1841.39	544.965	5063.61	439.186	2647.2	407.472	1058.46	522.002	2581.51	4643.09	2579.03	2919.21	5067.3	2228.73	1688.49	2532.04	252.995	6097.23	945.662	2659.04	456.383	1554.57	2458.14	4890.36	1497.77	2220.79	1999.37
AGAP005675-RA	1069	1548	2196	1667	2095	2096	1711	2555	1900	1584	2372	44	1944	1606	1564	1651	2057	1745	167	416	195	318	289	576	353	747	356	743	343	976	676	656	393	351	140	433
AGAP005676-RA	0.333333	0.111111	0	0.444444	0	0.222222	0.222222	0.222222	0	0	0.625	0	0.111111	0	0.333333	0.111111	0	0	0	0.444444	0	0.111111	0	0	0.111111	0	0	0	0.111111	0	0	0.0588235	0	0	0	0.222222
AGAP005677-RA	13	2	14	9	8	1	4	8	15	7	9	38	7	5	0	6	9	7	1	10	6	0	1	7	2	16	4	4	1	3	0	6	3	0	2	4
AGAP005678-RA	4	13	3	16	6	4	4	6	22	6	1	18	0	4	0	11	8	5	0	6	3	0	0	2	2	0	0	8	1	1	0	8	1	0	0	8
AGAP005679-RA	0	0	0	1	0	0	0	0	0	0	0	0	0	0	0	0	0	2	0	0	0	0	0	0	0	0	0	2	0	2	0	0	0	0	0	0
AGAP005680-RA	749.599	1062.75	1056.87	791.115	946.005	1011.95	909.118	1114.71	1241.14	1194.63	1159.54	3118.29	960.047	754.088	1174.07	1280.56	773.393	1191.92	264.3	431.899	275.708	396.964	252.862	462.338	518.931	664.244	556.165	535.043	337.777	538.431	752.065	588.14	659.252	529.855	200.524	556.112
AGAP005681-RA	9809	7361	8507	10503	6551	5887	7456	7362	9136	7959	7243	11148	6627	4437	7977	10875	5640	5860	3445	5420	1526	5513	1433	3870	5902	2581	3292	2680	1642	3957	5730	3309	3479	3031	886	2949
AGAP005682-RA	102	109	110	135	142	196	151	163	144	140	236	780	201	185	168	172	171	211	79	280	184	174	152	222	226	221	170	330	257	617	489	368	282	297	117	139
AGAP005683-RA	750	991	947	929	934	887	727	913	927	606	937	29	990	724	1062	897	868	868	500	753	276	646	351	709	721	585	554	444	334	630	710	562	568	391	281	578
AGAP005684-RA	650	791	1254	930	924	969	778	952	1080	898	1173	196	1185	802	944	868	908	948	468	510	407	545	432	487	446	477	585	440	510	643	563	690	632	365	354	437
AGAP005685-RA	1326	1629	2377	1709	2125	2425	2001	2370	2400	2712	2942	70	1971	1926	2094	1984	2335	1809	1036	2045	1297	1359	1479	1799	1500	1826	1377	3099	1817	2454	1570	2043	1767	1654	1082	1280
AGAP005686-RA	0	0	0	0	0	0	0	0	0	0	0	0	0	0	0	0	0	0	0	0	0	0	0	0	0	0	0	0	0	0	0	0	0	0	0	0
AGAP005687-RA	0	0	0	0	0	0	0	0	0	0	0	0	0	0	0	0	0	0	0	0	6	0	0	0	0	0	0	0	0	0	0	0	0	0	0	0
AGAP005688-RA	0	0	0	0	0	3	0	1	0	0	0	0	0	1	0	0	0	0	0	1	0	0	0	0	0	4	1	0	0	0	0	0	1	0	0	0
AGAP005689-RA	1	0	0	2	0	0	0	0	0	1	0	0	0	0	0	0	0	0	0	0	0	0	0	2	0	0	0	0	0	0	0	3	0	2	0	0
AGAP005690-RA	0	0	0	0	0	0	0	0	0	0	0	0	0	0	0	0	0	0	0	0	0	0	0	0	0	0	0	0	0	0	0	0	0	0	0	0
AGAP005691-RA	0	0	0	0	0	3	0	0	0	0	0	0	0	0	0	0	0	0	1	0	0	0	1	1	0	3	0	0	0	0	0	0	0	0	0	0
AGAP005692-RA	0.25	0.333333	0.291667	0.583333	0	0.125	0.416667	0.77381	0.571429	0.5	0.6875	0.9375	0.75	0.654762	0.125	0.5	0.666667	0.266667	0	0.416667	0.0833333	0.25	0.0666667	0	0	0.583333	0.3125	0.333333	0.25	0.0666667	0.166667	0.5	0.416667	0.333333	0.0666667	0.0833333
AGAP005693-RA	204	571	425	417	345	1168	786	563	441	614	401	15	226	896	185	340	283	778	2531	3957	3347	2936	2835	7286	3446	11621	3352	18632	3819	8106	8679	6551	5215	6192	2792	3122
AGAP005695-RA	0	0	0	1	0	0	0	0	0	0	0	0	0	0	0	0	0	0	0	0	0	0	0	0	0	0	0	0	0	0	0	0	0	0	0	0
AGAP005696-RA	0	0	0	0	0	0	0	0	1	0	0	0	1	0	0	0	0	0	0	0	0	0	0	0	0	0	0	0	0	0	0	0	0	0	0	0
AGAP005697-RA	0	0	0	0	0	0.5	1	0	0	0	0	0	0	0	0	0	0	0	0	0	0	0	0	0	0	0	0	0	1	0	0	0	0	0	0	0
AGAP005698-RA	0	0	0	0	0	0	0	2	0	0	0	0	0	0	0	0	1	0	1	0	0	0	1	0	0	0	0	0	3	0	0	0	1	0	0	0
AGAP005699-RA	1481	1567	2032	1590	1422	1577	1409	1522	1637	1374	1749	8	1757	1095	1898	2138	1571	2091	674	953	379	847	377	662	921	726	787	532	506	1036	1349	836	870	663	358	562
AGAP005700-RA	369	605	814.83	460	715	692	495.679	754	647.19	665	625.579	4445.76	597.584	447	878.648	631.669	475	710	143.467	321.104	137	247	173	334.187	295	450.6	410	277.701	235	563.214	476	380	424	232	166	269
AGAP005701-RA	647	805	1209	539	751	698	802	976	841	1308	1378	86	1220	682	904	751	980	1024	87	165	126	495	150	282	119	304	168	272	95	360	216	198	214	168	79	120
AGAP005702-RA	0	0	0	0	0	0	0	1	0	0	0	0	0	0	1	0	0	0	1	0	0	0	0	0	0	0	0	0	0	0	0	0	0	0	1	0
AGAP005703-RA	0	0	0	0	0	0	0	0	0	0	0	0	0	0	0	0	0	0	0	0	0	0	0	0	0	0	0	0	0	0	0	0	0	0	0	0
AGAP005704-RA	0	0	0	0	0	0	0	0	0	0	0	0	0	0	0	0	0	0	0	0	0	0	0	0	0	0	0	0	0	0	0	0	0	0	0	0
AGAP005705-RA	0	2	0	0	0	0	0	0	0	0	0	0	0	0	0	0	0	0	0	0	0	8	0	0	0	0	0	0	0	0	0	0	0	0	0	0
AGAP005706-RA	0	0	0	2	0	0	0	0	0	0	0	0	0	0	0	0	0	0	4	0	0	1	0	0	0	0	0	0	0	0	0	0	0	0	0	0
AGAP005707-RA	0	0	0	0	0	0	0	0	0	0	0	0	0	0	0	0	0	0	0	0	0	0	0	0	0	0	0	0	0	0	0	0	0	0	0	0
AGAP005708-RA	0	0	0	0	0	0	0	0	0	0	0	0	0	0	0	0	0	0	0	0	0	0	0	0	0	0	0	0	0	0	0	0	0	0	0	0
AGAP005709-RA	0	0	0	0	0	0	0	2	0	0	0	0	0	0	0	0	0	0	0	0	0	0	0	0	0	0	0	0	0	0	0	0	0	0	0	0
AGAP005710-RA	402	539	680	477	470	526	492	523	717	643	482	1226	490	411	662	616	380	515	271	333	125	547	164	300	338	261	374	183	154	288	447	364	341	218	123	287
AGAP005711-RA	2536	2744	3074	3635	3344	3451	4855	5113.28	7327	2729	2589	378	2358	1547.26	2947	3459	1645	2403	1355.39	1587.35	1417	2719	1306	2986	2712	2666	2713.46	1342	992	2545	2664	1724	1915.34	1289	659	1811
AGAP005712-RA	11.4528	7.62174	14.6333	10.7521	7.64123	22.5278	26.1897	23.6343	3.14289	75.1994	14.2859	2.26024	24.557	101.53	38.5113	36.7674	3.50153	52.3476	71.4725	69.6865	107.758	272.21	39.5071	95.8785	57.6181	268.385	83.9933	641.688	110.535	226.514	411.31	454.874	371.721	294.65	70.7962	206.682
AGAP005712-RB	0	0	12.6777	0	0	0	28.6012	9.58479	0	343.958	291.001	13.7398	53.3944	96.2395	112.577	79.5097	85.779	0	23.3383	25.1689	166.223	0	0	0	120.081	237.154	63.7851	1612.66	706.642	1444.91	400.508	564.034	434.614	194.742	222.611	180.941
AGAP005712-RC	26.5472	43.3783	113.689	126.248	11.3588	107.472	131.209	114.781	114.857	250.843	237.713	0	90.0486	395.23	63.9112	74.723	30.7194	172.652	1737.19	374.145	556.018	2328.79	324.493	405.122	593.301	2151.46	1151.22	5110.66	582.823	1214.57	3216.18	3676.09	2204.67	2840.61	404.593	1081.38
AGAP005713-RA	283	369.354	171.813	205.744	204.99	390	171.01	131.018	247	169.205	159	88	97.3468	361.539	116.443	197.296	126	275	377.526	499.905	308.281	612.587	353.124	325.92	380.145	176	830.599	148	375.879	193	416.037	382.554	610.174	225	278	417
AGAP005714-RA	0	4	0	7	2	13	4	12	0	7	2	37	0	2	10	1	1	0	5	0	0	1	0	0	1	9	3	0	0	1	0	0	17	3	0	1
AGAP005715-RA	182.108	380.208	483.723	308.856	253.619	239.553	270.177	404.196	345.486	299.333	540.315	48.8956	474	162.599	380.801	406.054	436	437.311	125.085	226.825	227.94	152.571	196.424	136.18	272	368.106	253.118	443.682	152.789	252.68	405.495	202.406	317.123	129.823	74.3693	136.985
AGAP005715-RB	133.892	198.792	112.277	59.1437	267.381	336.447	130.823	65.8041	88.5135	199.667	114.685	11.1044	4.01433e-07	222.401	79.1986	32.946	1.98764e-06	137.689	193.915	144.175	259.06	364.429	103.576	338.82	4.91195e-08	374.894	180.882	263.318	112.211	136.32	126.505	215.594	176.877	237.177	265.631	200.015
AGAP005716-RA	71	123	107	84	113	113	99	113	95	119	172	106	96	181	121	100	104	108	64	188	102	181	91	261	103	345	93	203	135	244	186	228	182	125	90	188
AGAP005717-RA	104	71	46	48	69	90	88	55	56	158	99	59	81	40	76	67	43	124	17	2	16	9	16	16	33	131	38	122	41	172	191	35	75	27	7	29
AGAP005720-RA	12	38	65	29	28	32	20	48	25	9	40	21	45	32	30	39	38	34	17	17	9	18	5	14	4	17	11	18	10	22	20	18	21	16	19	3
AGAP005721-RA	3128	3914	4895	3560	3717	4149	3136	4447	4617	4189	4651	907	4380	3152	4119	4417	3635	4873	1039	1169	841	1636	802	1394	1646	1343	1717	1591	1116	1921	1913	1935	2073	1221	983	1528
AGAP005722-RA	25	40	51	22	32	46	23	50	28	10	47	15	41	34	41	43	39	46	13	29	15	19	6	29	29	31	11	17	11	27	8	24	21	17	13	9
AGAP005723-RA	141	208	190	196	181	259	155	163	139	163	172	14	199	196	197	178	221	209	103	210	95	90	166	259	131	282	124	240	176	229	85	148	168	117	99	130
AGAP005724-RA	59	54	43	49	64	111	52	53	41	72	26	304	61	25	51	51	30	51	48	57	128	90	120	108	72	38	191	39	87	47	10	61	79	32	70	37
AGAP005725-RA	4	24	13	6	4	30	69	37	39	9	60	79	8	54	16	8	20	30	56	47	65	100	55	151	80	118	57	136	82	203	60	75	91	41	36	50
AGAP005726-RA	0	0	0	0	0	0	0	0.125	0	0	0	0	0	0	0	0	0	0	0	0	0	0	0	0	0	0	0	0	0	0	0	0	0	0	0	0
AGAP005727-RA	5	23	12	33	8	31	9	4	12	1	8	0	4	27.0205	6	7	4	12	31.0471	9	17	31	8	1	21	2	12	2	13	0	24	31	13	1	7	23
AGAP005728-RA	1024	1514	1815	1109	1477	1744	1018	1775	1542	1014	1453	164	1876	1329	1387	1475	1589	1999	908	1612	1175	1228	898	1640	1318	1819	1398	957	1100	1536	1513	1768	1765	942	964	1228
AGAP005729-RA	1287	1773	2436	1628	1726	1793	1663	2115	2183	1533	1944	1480	1791	1286	2323	1889	1250	2226	619	600	622	1017	387	624	833	775	902	573	498	926	913	1009	1015	489	289	628
AGAP005731-RA	480	608	833	439	562	620	436	811	791	407	722	413	714	429	665	641	513	706	257	288	164	332	162	355	273	335	287	227	262	500	282	460	340	178	160	238
AGAP005732-RA	10	28	5	23	13	10	22	16	8	1	14	0	21	27	28	10	34	16	1	0	0	2	4	13	1	0	6	0	6	2	0	1	0	4	0	5
AGAP005733-RA	0	0	0	0	0	0	0	1	0	0	0	0	0	1	1	1	3	0	9	8	0	0	0	0	0	0	0	0	0	2	0	0	0	1	0	0
AGAP005734-RA	27	39	85	46	49	46	29	51	56	42	61	1	73	36	52	63	42	45	9	8	25	24	28	14	17	29	27	5	18	18	10	16	34	9	10	46
AGAP005735-RA	1685	1732	1481	1870	1634	1222	1550	1757	2275	2024	1648	10127	1494	1013	1945	2271	1304	1272	441	611	400	874	330	626	693	736	752	689	487	917	774	712	738	556	257	638
AGAP005736-RA	291	542	596	420	627	495	336	544	422	371	479	406	538	405	480	461	586	625	165	289	254	263	362	494	300	650	283	416	297	518	477	480	408	301	212	298
AGAP005737-RA	1163	1467	1842	1268	1449	1212	902	1470	1382	1119	1305	652	1637	1035	1741	1703	1143	1550	257	284	146	403	163	258	366	183	425	170	205	203	294	325	316	202	80	392
AGAP005738-RA	326	390	451	333	420	339	295	434	414	250	493	27	437	411	365	385	418	441	186	262	179	159	180	276	152	290	223	202	165	269	218	256	270	140	124	239
AGAP005742-RA	144	236	370	159	227	320	250	343	373	278	264	148	217	168	341	231	218	308	33	57	32	62	46	159	81	130	89	73	38	179	99	110	81	84	37	129
AGAP005743-RA	51	110	101	74	97	80	40	82	75	58	69	166	120	112	117	82	147	166	29	49	26	62	58	91	26	99	47	58	67	66	61	133	95	37	48	67
AGAP005744-RA	189	335	359	253	235	349	165	251	223	146	230	55	283	361	229	194	337	530	195	279	434	335	292	289	200	313	330	191	231	246	238	305	366	276	269	204
AGAP005745-RA	333	482	579	436	457	458	395	584	562	368	459	0	669	431	476	511	487	536	168	276	133	214	123	177	229	281	239	206	131	319	102	265	254	191	73	290
AGAP005746-RA	533	728	904	579	694	775	470	753	667	564	825	855	856	580	771	678	717	701	331	475	239	411	219	394	340	471	348	280	286	444	296	482	378	273	178	334
AGAP005747-RA	1089	1234	1711	1053	1411	1123	1025	1392	1521	1288	1688	900	1493	1011	1443	1598	1148	1449	467	494	234	617	321	458	543	504	611	288	422	614	584	629	646	447	310	576
AGAP005748-RA	838	882	1187	849.257	932	1004.39	789	1118	1153	1186.34	1267	6380	1179.43	731	1098.21	1051.57	854	1120	184	323	159	370	144	345	264	323	284.864	297.317	218	435.301	328	318	376	215	113	419
AGAP005749-RA	584	889	1054	730	874	1276	677	766	659	627	908	248	1111	946	811	724	1023	1428	678	1022	827	1071	1377	1529	831	919	1049	814	743	712	831	1006	1088	678	815	799
AGAP005750-RA	1652	2321	4517	2632	2943	4273	3472	3273	3861	4179	4241	9887	4726.57	3356	3405	3614	3348	3952	452	935	653	841	548	2798	1610	2066	1122	3530	1349	3379	3034	2099	1693	1756	695	1252
AGAP005751-RA	6	18	16	10	4	4	11	13	8	73	69	17	48	70	34	28	27	32	20	18	11	27.0418	10.024	15	15	0	64	22	42.0122	75	76	29	54	22	5	16
AGAP005752-RA	822	1016	2410	495	628	1062	843	1003	1032	4769	4106	256	3692.43	4087	2977	1906	2397	3122	886	1510	1164	706.958	463.976	1985	1172	2053	1340	5618	3887.99	6331	4518	4020	4354	1918	1235	1936
AGAP005753-RA	356	473	720	346	447	591	508	631	641	1496	1230	131	1138	1031	920	627	603	910	399	569	403	351	326	565	584	625	842	1874	1059	1614	884	1009	1144	610	338	505
AGAP005754-RA	1	0	3	2	0	0	1	1	1	1	0	2	0	0	0	1	0	0	0	0	0	0	0	0	0	1	0	1	4	0	0	0	0	0	0	0
AGAP005755-RA	2.84088	39.5644	32.8995	19.7134	15.543	35.1493	22.3919	13.5884	20.8911	58.8136	7.49039	100.903	14.8926	10.3343	21.0497	28.7688	8.32191	35.169	106.177	95.6471	62.8054	117.119	38.7355	105.599	21.5484	0	169.554	15.0655	55.2677	22.0984	0	18.7824	76.9334	10.9944	19.695	23.9519
AGAP005755-RB	639.159	530.436	737.101	638.287	592.457	549.851	625.608	609.412	822.109	738.186	530.51	321.097	656.107	471.666	597.95	894.231	566.678	449.831	470.823	869.353	266.195	614.881	145.265	670.401	1016.45	514	434.446	375.935	312.732	967.902	799	876.218	614.067	592.006	207.305	634.048
AGAP005756-RA	8	21	30	13	13	21	23	16	41	15	23	0	13	8	20	10	13	25	2	10	8	73	11	2	15	7	23	24	7	24	2	5	22	16	11	8
AGAP005757-RA	80	79	150	111	105	75	85	88	57	123	71	0	129	80	128	79	84	102	102	132	193	169	188	223	205	576	221	367	219	392	356	296	246	166	117	200
AGAP005758-RA	130	154	286	198	172	150	133	215	190	200	178	5	226	150	194	178	160	159	29	122	23	59	38	78	62	48	77	124	57	105	55	59	59	77	18	46
AGAP005759-RA	1636	2015	2946	2063	2350	2195	2388	3029	2553	2335	2460	281	2689	1756	2648	2442	2325	2414	418	970	433	793	441	1031	597	1030	441	706	415	1049	1030	1003	633	544	257	690
AGAP005760-RA	0	17	5	9	18	2	21	9	7	0	12	3	9	4	8	12	8	8	6	1	7	0	4	10	6	3	3	4	2	1	4	3	6	11	0	4
AGAP005761-RA	1179.85	1332.82	2035.37	1710.62	1630.9	1726.62	2305.58	2603.24	2599.63	2291.45	2097.41	275.609	1629.91	1204.09	1508.47	1829.4	1577.75	1698.01	464.905	605.489	451.29	552.775	411.338	717.455	524.889	890.71	537.699	683.503	524.883	870.317	827.056	711.893	570.093	497.491	394.136	527.667
AGAP005762-RA	361.616	543.751	625.497	472.366	632.389	647.498	730.107	1065.31	848.097	610.892	761.235	11.7943	651.039	333.052	480.916	606.893	400.897	605.801	114.713	155.759	72.5447	177.742	118.043	160.952	168.186	413.655	153.04	222.084	151.936	432.735	307.962	277.039	199.937	119.08	93.1473	202.866
AGAP005762-RB	935.53	906.428	1864.13	1317.02	1254.72	1447.88	1522.32	2185.45	2432.27	2200.66	1941.36	33.5963	1514.05	795.857	1258.61	1380.71	1096.35	1258.19	68.3825	166.753	94.165	164.483	93.6189	258.593	156.925	225.635	164.262	328.413	194.181	401.949	247.982	218.068	193.97	111.429	56.7166	195.466
AGAP005763-RA	94.0235	130.02	158.009	69.0116	139.014	120.182	155.019	194.186	157.017	184.198	197.036	38.0094	128.003	133.019	178.038	154.014	140.012	129.013	42.028	22.0123	36	56.0213	39.0107	89.0106	110.037	102.021	67.2065	104.017	91.0116	128	50.0225	82.0084	79.01	46.0088	35	90.0356
AGAP005764-RA	332	660	718	541	755	727	472	833	608	418	890	281	664	697	591	522	1030	622	170	552	213	237	415	418	302	467	325	360	283	426	273	464	355	261	213	293
AGAP005765-RA	774	846	1166	784	801	901	1135	1050	1002	702	839	926	877	704	1091	1095	806	1129	340	727	361	547	223	474	586	602	538	517	351	570	852	643	462	472	265	543
AGAP005766-RA	2.60876	0	0	0	0	0	5	0	0	0	0	0	0	0	0	0	0	4	0	0	0	0	0	0	0	1.81302	0	1.4906	0	0	2	2	0	0	0	0
AGAP005767-RA	3.94405	0	0	0	0	0.253773	0	0	2	0	0	1	0	0	0	0	0	0	0	2	2	0	1	7	1.36058	1.85194	0	1.5094	1	0	0	0	0	3	3	0
AGAP005768-RA	12.4472	2	1	3	0	1.74623	1	5	0	0	6	20	15	4	1	9	0	6	3	1	2	0	0	2	14.6394	4.33504	0	1	1	0	0	1	4	0	14	0
AGAP005769-RA	239	296	406	334	407	373	279	413	321	345	471	10	417	347	370	288	466	374	157	242	171	159	171	202	180	328	139	252	168	257	204	254	190	162	148	156
AGAP005770-RA	2336	2004	2430.96	2156.91	1584	1272.98	1663	1981	2338	2165	1885.98	1910	1889.97	1172	2403.99	2437	1481	1741.96	1007.97	904	299	1028	378	757	1205.96	474.672	1026	294	390	768.885	1028	828	912	639.915	274	649
AGAP005771-RA	930	1479	2053	869	1421	1336	1054	1742	1539	1007	1479	3934	1289	1170	1543	1351	1323	1924	388	751	565	750	503	791	648	1009	774	641	494	1081	749	1039	858	564	416	901
AGAP005772-RA	381	418	451	378	349	496	507	473	345	386	413	142	423	327	456	435	460	483	282	471	324	305	203	342	296	419	317	308	248	374	236	352	361	295	195	252
AGAP005773-RA	223.169	275.932	240.898	185.974	188.951	169.208	160.524	190.033	200.277	210.925	183.221	237.373	229.997	114.365	238.061	242.905	120.484	204.519	138.624	108.186	55.0669	155.623	84.5683	92.7743	138	64.9659	173.865	53.5531	86	89.5598	94.3199	133.668	136.788	80	45	132.021
AGAP005773-RB	15.8307	19.0675	18.1021	6.02613	14.0486	25.7916	21.4764	5.96742	20.7226	5.07453	25.7787	26.6274	26.0032	15.6349	22.9395	26.0948	11.516	43.4805	4.37604	13.8136	8.93314	3.37708	2.43165	3.22572	0	7.03407	7.13505	3.44685	0	7.44017	3.68014	3.33161	11.2119	0	0	15.9786
AGAP005774-RA	219	226	263	264	182	178	297	271	243	297	214	142	228	151	244	238	175	165	92	71	36	75	55	66	68	36	62	30	36	104	145	60	97	57	16	68
AGAP005775-RA	3655	4843	6625	4515	5528	6260	4966	6558	5813	5524	5947	222	5640	4499	5025	5146	5463	6206	3066	4055	3485	4146	3726	4567	2990	5543	4247	4282	3128	4030	4086	4410	4743	3016	3107	3179
AGAP005776-RA	104	1047	54	201	91	413	100	33	70	113	14	0	28	1477	115	144	15	330	2154	2024	1266	2206	2409	273	111	3	4344	1090	1561	121	37	1028	3413	198	827	1849
AGAP005777-RA	142.409	307.215	67.9752	350.483	211.517	550.977	180.391	109.879	415.65	150.191	177.419	7.94018e-07	54.6263	168.98	724.907	357.711	61.1165	672.513	520.903	63.202	357.392	310.113	141.643	136.091	185.162	107.53	639.522	486.777	261.217	127.069	140.476	537.003	198.404	3.88095e-06	121.456	386.609
AGAP005777-RB	2075.59	2860.78	3710.02	2106.52	2526.48	2296.02	2112.61	3291.12	3027.35	2550.81	3388.58	678	3553.37	2525.02	2811.09	2983.29	2874.88	3306.49	849.097	1174.8	1012.61	1417.89	1066.36	1246.91	1349.84	1361.47	1467.48	939.223	956.783	1948.93	1561.52	1871	2334.6	1427	943.544	1287.39
AGAP005778-RA	33	34	48	58	44	92	45	60	25	9	29	0	24	49	35	39	42	78	96	59	81	54	109	88	52	71	72	55	46	56	92	42	52	21	82	34
AGAP005781-RA	181.175	280.354	489.199	181.444	270.659	207.002	136.795	277.383	180.305	306.379	369.337	12	352.038	435.859	311.976	295.007	317.247	450.463	793.212	1711.64	1179.44	1178.51	1114.32	1657.9	963.201	2001.45	1314.94	2033.85	1366.21	2180.58	2084.41	1771.9	1918.26	1512.02	1130.24	1472.82
AGAP005782-RA	571.825	828.646	914.801	726.556	826.341	1047	646.205	794.617	779.695	673.621	867.663	3	886.962	805.141	779.024	741.993	901.753	941.537	495.788	645.357	527.559	622.491	503.681	728.097	499.799	780.549	633.065	633.151	411.79	742.424	520.589	746.103	741.743	505.978	345.757	485.178
AGAP005783-RA	26	29	27	31	48	33	63	92	67	69	55	82	40	43	50	51	25	44	22	39	33	8	29	40	71	105	128	76	139	161	26	74	102	55	54	70
AGAP005784-RA	5046	6454	5555	4667	3927	5889	3710	3751	4884	3916	3420	270	4804	4529	4880	5335	3389	5924	7080	5154	5403	6427	3821	4709	3891	1875	7331	2031	3422	2497	4954	4437	7383	2542	3781	4886
AGAP005785-RA	243	352	351	292	291	466	251	309	264	394	358	46	291	291	234	244	259	379	368	481	235	323	285	361	291	167	439	302	223	233	308	300	486	211	236	227
AGAP005786-RA	0	2	0	0	0	1	4	0	0	0	2	0	0	2	0	0	0	0	0	1	0	1	1	0	0	0	1	0	0	0	0	0	1	0	2	0
AGAP005787-RA	0	0	0	0	1	3	1	0	6	3	0	0	4	2	0	0	0	0	2	1	0	1	2	6	2	0	0	2	6	1	0	2	0	4	0	3
AGAP005788-RA	1136.72	1351.36	1535.09	1341.33	1463.44	1541.29	1667.74	1819.42	1358.36	1741.68	1818.46	3839.54	1833.32	1429.63	1431.33	1769.65	1970.86	1500.82	340.636	727.709	343.74	534.838	349.278	570.404	562.697	770.812	367.142	752.575	413.813	908.48	1051.97	621.869	552.987	744.305	325.584	530.589
AGAP005789-RA	52	176	147	109	117	93	63	87	127	57	64	62	83	97	114	137	120	112	8	76	27	37	32	56	57	77	124	102	43	112	105	111	82	38	42	45
AGAP005790-RA	0	0	0	0	0	0	0	0	1	0	0	0	0	0	0	1	0	0	0	0	0	0	0	0	0	1	1	0	0	1	0	0	0	0	0	0
AGAP005791-RA	0	1	7	0	0	0	0	0	0	1	0	0	0	0	0	0	0	0	0	0	0	0	0	0	0	0	4	0	0	0	0	0	0	1	0	0
AGAP005792-RA	0	0	1	0	0	0	0	0	0	3	0	0	0	0	0	1	0	0	0	0	0	0	0	0	0	0	0	0	0	0	0	0	0	1	0	0
AGAP005793-RA	0	0	0	0	0	0	0	1	0	0	0	0	0	0	0	0	0	0	0	0	0	0	0	0	0	0	0	0	0	0	0	0	0	0	0	0
AGAP005794-RA	460.207	418.653	500.259	429.71	351.421	431.45	383.386	345.396	583.168	446.072	347.712	127.095	287.923	315.674	404.304	507.127	226.638	316.822	378.054	579.899	246.813	582.053	185.492	485.901	553.506	264.66	514.566	240.826	255.608	416.733	567.372	501.694	399.684	232.644	161.469	409.391
AGAP005795-RA	6	5	12	15	6	14	1	29	10	0	6	0	20	16	20	7.76247	9	5	188	582	227	305	220	672	396	713	249	578	294	664.553	1010	1104	625.601	633	181	583.356
AGAP005795-RB	0	0	0	0	0	0	0	0	0	0	0	0	0	0	0	6.23753	0	0	0	0	0	0	0	0	0	0	0	0	0	39.447	0	0	13.399	0	0	9.64426
AGAP005796-RA	2	34	7	30	9	32	30	18	16	7	27	0	29	30	16	12	8	27	11	35	24	36	10	46	14	37	31	21	55	40.0452	0	50	37	43	21	16
AGAP005797-RA	88	162	143	133	155	138	70	194	68	29	91	0	163	164	167	143	204	199	92	163	100	112	108	133	50	120	101	75	57	57	69	111	122	57	90	91
AGAP005799-RA	231.573	335.597	463.133	407.038	533.898	528.99	464.318	637.826	773.876	697.922	416.546	0	560.756	372.864	541.643	299.674	282.082	414.794	149.562	256.623	68.4338	88.452	142.794	225.299	191.464	175.519	287.448	224.489	131.822	297.906	185.227	293.325	199.59	169.707	80	108.687
AGAP005799-RB	255.427	214.403	246.867	178.962	192.102	262.01	172.682	189.174	273.124	110.078	216.454	267	75.2435	58.1357	85.3567	232.326	168.918	93.2065	101.438	52.3767	129.566	226.548	45.206	78.7013	88.5364	222.481	75.5521	39.5115	43.1776	20.0937	206.773	121.675	175.41	47.293	0	127.313
AGAP005800-RA	254	281	285	267	318	320	195	271	361	163	211	27	298	226	228	261	271	341	19	91	27	87	41	70	76	86	61	50	36	83	6	109	60	36	15	42
AGAP005801-RA	373	780	879	371	585	830	429	782	633	560	851	832	740	621	668	653	693	916	293	382	384	323	414	549	283	506	701	389	458	467	372	580	684	372	409	574
AGAP005802-RA	6453	8120	10235	8541	10519	9272	9613	10887	8823	9781	10851	145	9682	8607	9449	8856	10476	8174	5312	10738	6530	7778	6248	12543	8909	11644	6839	15564	7823	15333	11659	10051	9946	9258	5323	7848
AGAP005803-RA	251.264	154.746	713.436	298.277	725.209	434.535	876.367	401.663	344.545	719.435	291.287	312.513	164.81	520.675	426.998	602.819	297.21	52.1786	473.459	978.881	1.35666	292.001	358.127	687.433	500.525	571.91	0.000130644	1073.88	461.281	1281.72	692.897	518.373	449.401	629.725	194.063	234.197
AGAP005803-RB	1823.74	2422.25	2621.56	1855.72	1847.79	1897.46	1611.63	2500.34	3082.46	1608.57	2227.71	2931.49	2338.19	1387.32	2908	2424.18	1558.79	3321.82	1403.54	1505.12	1724.64	2438	923.873	1710.57	2226.48	1689.09	2969	802.118	1244.72	2274.28	2524.1	2822.63	3004.6	1123.28	799.937	3057.8
AGAP005804-RA	0	0	0	1	0	0	0	1	1	0	0	0	1	0	0	0	0	0	0	0	0	0	0	0	0	0	0	1	1	0	0	0	1	0	0	0
AGAP005805-RA	0	3	1	2	0	0	0	1	11	0	1	0	0	3	0	0	1	1	0	0	0	0	0	3	2	5	2	6	1	0	0	0	0	5	1	0
AGAP005806-RA	769	1012	845	804	808	1004	599	639	1014	956	636	1237	590	811	690	977	631	828	1251	1146	692	1338	618	861	1085	667	1392	564	658	849	981	1166	1335	634	459	988
AGAP005809-RA	1490.54	1730.16	1987.69	1609.76	1421.04	1326.53	1414.12	1864.23	1700.62	1727.84	1727.75	899.281	1730.55	1268.07	2027.67	2364.91	1866.01	2091.19	809	1171.59	673	1107.1	417.383	843	1224.14	963.573	1019	1199	586.472	1179.2	1539.18	1383.32	1188.49	926.542	591	819.436
AGAP005810-RA	85	163	186	46	88	66	73	160	119	78	156	3	91	75	137	103	122	149	43	29	4	35	18	41	39	89	94	22	40	69	163	85	35	50	20	31
AGAP005811-RA	394	414	533	398	414	589	475	418	549	382	526	1412	476	336	598	477	462	554	184	328	136	279	182	301	218	190	325	255	187	311	184	334	480	246	119	238
AGAP005812-RA	165	184	175	194	213	226	181	243	170	177	252	18	226	226	203	214	260	206	60	134	74	95	101	136	91	130	87	121	100	162	134	154	122	73	57	113
AGAP005813-RA	8053	10757	15878	11668	11878	13973	11389	13770	13713	12358	15173	150	15000	12580	12632	11542	14375	13207	3438	7043	3950	4179	4842	5423	3898	6775	4153	7181	4634	7564	5695	7248	6471	5203	3767	4576
AGAP005814-RA	497	567	978	491	500	575	475	486	713	466	622	201	683	501	640	677	542	761	215	222	225	228	205	297	332	324	321	291	251	398	305	463	472	277	157	357
AGAP005815-RA	292	383	548	361	488	507	428	489	550	389	395	96	410	400	419	466	388	479	121	223	144	339	178	372	272	581	253	442	228	391	350	347	347	310	132	254
AGAP005816-RA	399	429	231.258	346	306.33	392	306	218	331.338	324	223.534	483	184	398	202	341	178	404.361	1272.58	901	565	1369	460	528	955	455.364	1379	312	568	660	984.372	897.447	904	480	400	850
AGAP005817-RA	186	237	271	209	266	253	234	254	211	228	266	62	337	226	240	256	286	371	108	125	102	79	71	155	122	135	103	132	106	120	105	126	108	82	80	119
AGAP005818-RA	91	141	222	159	153	158	140	166	136	93	177	1	174	148	125	139	160	172	79	86	53	50	86	96	74	72	73	95	58	88	43	66	106	82	68	75
AGAP005819-RA	185.845	181.639	167.378	141.328	146.694	170.37	136.665	191.201	205.978	170.394	175	0	242.507	114	212.392	121.177	191.837	203.859	50	54.0204	54.8503	33	33.2835	78	80.6086	102	42	116	47.349	77.5919	85.234	64.4826	79	50.4933	38.5109	53.3104
AGAP005820-RA	116.155	119.361	126.622	132.672	126.306	133.63	125.335	129.799	196.022	146.606	120	291	108.493	140	151.608	132.823	122.163	123.141	81	72.9796	34.1497	62	38.7165	93	84.3914	101	62	134	40.651	84.4081	126.766	93.5174	91	70.5067	51.4891	54.6896
AGAP005821-RA	0	0	2	0	0	0	0	0	0	0	1	0	0	0	0	0	0	0	0	0	0	0	0	0	0	0	0	0	0	0	0	0	0	0	0	0
AGAP005822-RA	21	100	9	7	14	291	109	16	49	42	2	418	4	56	15	10	1	197	278	90	473	1038	486	11	3	7	923	0	336	139	0	2	1176	2	228	57
AGAP005823-RA	115	202	217	152	183	208	124	226	177	96	170	48	222	198	239	195	234	209	72	96	80	97	104	118	80	213	108	197	95	184	181	136	198	138	82	104
AGAP005824-RA	411	594	631	542	600	808	571	742	612	470	696	1	645	588	515	483	724	720	369	671	460	374	590	601	385	672	505	606	516	708	509	600	576	421	385	392
AGAP005825-RA	342	419	452	405	607	467	314	555	405	414	587	39	487	427	513	394	571	499	169	337	236	166	190	300	237	540	188	367	252	372	320	398	360	234	178	271
AGAP005826-RA	1008	1460	1588	1227	1405	1169	1209	1750	1725	1269	1519	7495	1407	1075	1928	1466	1022	1545	438	688	384	813	338	689	575	824	623	699	418	864	854	822	842	412	233	682
AGAP005828-RA	813.001	698.414	823.571	691.582	624.213	767.722	615.482	748.211	804.008	528.347	507.558	0	634.761	613.003	729.849	795.443	566.155	743.139	658.324	546.804	376.315	455.718	259.305	404.93	467.925	444.089	607.126	375.744	301.242	549.355	544.88	614.424	740.912	440.847	211.631	490.759
AGAP005828-RB	187.999	245.586	290.429	147.418	149.787	215.278	140.518	265.789	266.992	158.653	168.442	108	221.239	221.997	245.151	174.557	196.845	259.861	118.676	172.196	188.685	161.282	207.695	194.07	126.075	145.911	192.874	275.256	190.758	199.645	213.12	219.576	322.088	196.153	121.369	138.241
AGAP005829-RA	0	0	2	6	0	0	0	0	0	0	0	0	0	0	0	1	0	0	0	0	4	1	0	0	5	0	0	0	1	3	0	0	1	1	0	1
AGAP005830-RA	444.515	605.979	668.326	445.416	581.939	576.098	642.505	638.634	678.544	551.719	468.641	57.2885	434.474	528.104	644.529	530.665	350.195	579.119	396.216	742.519	454.63	724.824	355.118	847.962	925.099	742.302	659.066	742.521	454.895	988.047	1053.05	891.938	830.595	595.565	302.983	674.784
AGAP005831-RA	774.974	851.811	1077.24	841.392	827.724	780.632	824.658	1105.95	1205.78	851.917	1035.77	2513.6	1093.71	636.469	1279.18	905.249	737.945	1086.84	249.948	435.883	250.327	374.842	191.879	350.74	360.586	458.462	458.24	362.835	299.334	583.813	416.701	563.758	579.281	317.02	157.578	448.372
AGAP005832-RA	58.308	109.763	153.342	27.7654	91.9738	110.634	78.3887	94.9374	94.5452	81.8854	71.525	0	75.1109	132.527	83.8853	70.9397	62.5006	105.435	71.0296	159.057	106.697	209.146	151.265	134.927	136.941	335.634	243.106	353.849	113.133	297.412	232.387	241.457	249.045	261.508	158.518	161.99
AGAP005832-RB	394.692	642.237	567.658	493.235	547.026	522.366	485.611	512.063	437.455	299.115	428.475	0	541.889	506.473	574.115	527.06	458.499	669.565	341.97	603.943	382.303	614.854	525.735	558.073	505.059	981.366	617.894	839.151	377.867	722.588	754.613	719.543	725.955	697.492	417.482	494.01
AGAP005833-RA	0	0	5	0	0	0	0	0	2	0	2	1	2	0	0	0	0	1	0	0	0	2	0	0	2	0	0	0	0	0	0	0	0	0	0	0
AGAP005834-RA	18	30	8	66	23	31	679	390	260	220	133	79	26	48	15	38	17	27	23	40	29	79	53	81	167	106	78	919	303	1222	126	148	130	67	30	54
AGAP005835-RA	0	0	0	0	0	0	0	0	0	0	0	0	0	0	0	0	0	0	0	0	0	0	0	0	0	0	2	0	0	6	0	0	0	0	0	0
AGAP005836-RA	1	0	0	0	0	1	2	0	2	0	0	0	0	0	0	0	0	0	0	0	0	0	1	0	0	0	1	0	0	0	22	0	4	2	0	0
AGAP005837-RA	33	74	65	75	61	144	74	116	56	67	127	143	106	144	89	71	78	125	49	127	167	45	118	267	141	317	169	836	166	552	431	250	332	378	107	228
AGAP005838-RA	39	110	312	82	92	109	150	86	109	103	227	0	104	242	104	71	101	81	251	128	476	1153	238	137	155	748	124	307	252	264	274	251	195	214	201	49
AGAP005839-RA	510	736	621	447	535	847	476	488	552	606	478	2491	525	685	696	509	469	916	729	376	462	882	246	330	469	167	735	360	427	201	346	454	684	273	293	309
AGAP005842-RA	114	168	166	200	122	301	124	121	138	163	121	0	132	186	128	193	155	253	214	326	202	223	204	247	235	158	257	201	186	167	218	259	207	233	185	192
AGAP005843-RA	522.991	832.635	803.068	845.049	915.048	863.405	701.376	871.319	741.172	705.248	932.913	25.3101	828.149	836.293	706.99	745.778	1045.88	913.92	429.766	808.13	420.157	662.175	615.041	763.616	533.058	1068.39	508.864	841.304	544.671	892.326	532.42	833.671	742.555	491.667	442.061	542.607
AGAP005844-RA	101	122	118	116	151	154	114	165	107	34	128	8	148	141	127	140	175	186	81	132	109	69	125	153	101	174	103	104	123	116	80	101	100	86	85	137
AGAP005845-RA	1331	2334	2644	1601	1954	2321	1662	2313	2553	1952	2557	15304	2542	1869	2143	1903	1840	2523	1052	845	1105	963	740	1221	789	1020	1691	1021	963	1423	1054	1355	1855	708	608	1005
AGAP005846-RA	0	5	1	0	4	0	0	6	4	0	1	0	0	1	0	0	1	1	0	1	0	1	4	0	0	0	1	0	1	0	0	0	0	0	0	2
AGAP005847-RA	499	822	932	557	893	782	536	998	886	537	744	1020	1090	920	1010	870	997	1182	363	699	504	467	556	640	466	989	472	576	339	653	559	843	817	427	407	580
AGAP005848-RA	22	6	77	128	25	53	83	35	62	28	129	7	34	83	42	45	4	41	277	55	100	527	52	131	83	127	26	305	119	52	125	137	166	83	52	35
AGAP005849-RA	391	426	505	389	392	514	440	438	578	335	413	19	265	355	397	368	225	506	507	638	363	659	305	524	627	504	733	439	396	552	470	724	727	349	195	481
AGAP005850-RA	371	522	679	435	482	373	316	624	476	391	541	1	677	419	598	581	527	582	37	138	47	85	25	131	133	69	63	79	30	136	166	137	123	94	18	115
AGAP005851-RA	105	136	155	151	162	152	70	152	103	83	158	44	191	144	176	167	209	185	74	74	92	75	72	117	88	94	82	92	71	86	96	121	124	102	76	89
AGAP005852-RA	553	750	1055	830	1131	983	659	1029	865	667	1062	5	948	954	861	702	1239	883	318	744	489	403	474	601	478	800	413	687	495	918	463	650	552	409	330	429
AGAP005853-RA	273	316	460	358	303	480	238	445	326	297	401	36	487	350	522	378	349	437	175	165	177	173	227	204	194	282	226	272	142	296	274	289	319	179	110	136
AGAP005854-RA	0	0	1	0	0	0	4	0	1	0	0	0	2	0	2	0	1	1	0	0	0	0	0	5	0	0	0	0	0	0	0	0	0	0	0	0
AGAP005855-RA	3	5	4	5	9	11	8	11	7	4	7	5	4	3	22	29	6	14	5	0	8	5	8	5	19	2	0	13	7	5	0	2	6	1	7	0
AGAP005856-RA	1576	2649	2196	1678	2194	3251	1989	2795	2321	1654	2281	300	2401	2389	2062	1804	2276	4215	2063	2461	3539	2647	3527	3209	3125	3213	5166	1734	3558	3702	1865	2943	5258	1718	3251	2800
AGAP005857-RA	387	434	586	433	512	436	406	475	349	376	403	67	581	503	516	513	543	602	246	354	276	250	235	321	310	356	306	295	233	341	373	359	312	260	156	231
AGAP005858-RA	438	759	958	565	702	815	482	799	660	778	696	366	880	619	706	711	629	836	441	475	396	415	386	482	433	380	667	565	488	513	470	549	574	332	267	375
AGAP005859-RA	0	0	2	0	1	0	0	2	0	0	0	10	1	1	3	0	3	1	0	2	0	0	0	0	0	0	0	0	0	0	0	0	0	0	0	0
AGAP005860-RA	590	838	1159	767	1093	1082	1147	1375	1283	1141	1474	134	1241	705	974	793	961	1152	315	594	532	467	652	868	838	1488	1086	1510	673	1557	595	480	658	485	355	533
AGAP005861-RA	195.46	434.948	395.073	365.969	442.643	673.643	392.207	469.142	337.257	182.008	327.829	190.262	394.713	492.571	394.915	269.551	491.222	431.128	304.095	627.743	485.532	349.536	838.563	804.591	461.142	317.223	556.675	204.491	313.526	301.21	66.946	360.693	385.495	83.3906	292.2	279.602
AGAP005861-RB	249.54	285.052	290.927	291.031	420.357	414.357	207.793	375.858	160.743	264.992	451.171	102.738	306.287	235.429	175.085	208.449	312.778	302.872	220.905	285.257	237.468	310.464	708.437	601.409	286.858	595.777	525.325	349.509	260.474	278.79	401.054	318.307	343.505	313.609	279.8	272.398
AGAP005862-RA	0	9	8	6	21	13	13	8	2	3	2	2	12	7	0	4	11	15	2	11	1	5	16	13	16	16	9	0	3	10	0	7	5	4	8	0
AGAP005863-RA	691	707	778	673	660	509	574	716	558	467	750	37	765	538	725	701	658	717	288	301	229	283	220	337	254	315	326	213	251	316	329	318	345	298	193	345
AGAP005864-RA	559	699	960	721	654	763	728	989	945	583	909	386	704	702	720	831	725	970	189	338	308	386	243	532	518	665	427	532	306	796	835	609	589	401	366	414
AGAP005865-RA	167	225	206	194	311	296	215	291	194	156	286	223	297	278	220	179	226	295	269	583	426	355	642	996	660	1289	547	1712	665	1561	859	1084	990	785	544	937
AGAP005866-RA	1248	2745	1295	1237	1279	4161	811	425	1207	1952	756	1589	1071	2777	657	865	552	2936	2723	2384	1725	4449	1475	1570	2244	455	4411	820	2185	586	1445	1872	4127	1022	1523	1782
AGAP005867-RA	1.15385	0.923077	0.923077	1.15385	0.615385	0.692308	0.923077	1.30769	1.92308	1.38462	0.846154	0.384615	0.769231	0.230769	1.30769	1.30769	0.769231	0.769231	0.230769	0.384615	0	0.538462	0.0769231	0.0769231	0.384615	0	0.384615	0.0769231	0.307692	0.153846	0.615385	0.307692	0.153846	0.230769	0	0.153846
AGAP005868-RA	1.15385	0.923077	0.923077	1.15385	0.615385	0.692308	0.923077	1.30769	1.92308	1.38462	0.846154	0.384615	0.769231	0.230769	1.30769	1.30769	0.769231	0.769231	0.230769	0.384615	0	0.538462	0.0769231	0.0769231	0.384615	0	0.384615	0.0769231	0.307692	0.153846	0.615385	0.307692	0.153846	0.230769	0	0.153846
AGAP005869-RA	5711	7311	4381	5914	4751	12687	3515	1847	4162	6885	2830	98	3157	11329	2145	4780	2671	8911	9264	9162	7133	13695	6645	4616	9675	1302	12219	5133	9535	2042	7958	7810	12499	7125	6297	5144
AGAP005870-RA	724	889.111	1036	906.057	911.148	809.14	822.151	1089.05	1017.14	606.278	955	192	789	558	1020.1	799.089	727	888.093	222	448	245	476	231	472	436.148	334.927	383	383	218	367.098	361	450	410.096	269	191	195
AGAP005871-RA	243	357	312	234	301	244	211	296	200	163	220	3	343	271	449	295	266	353	126	144	142	178	105	287	146	185	170	237	137	341	238	211	211	112	111	226
AGAP005872-RA	921	982	1318	1045	1108	852	624	1139	1079	735	1267	2	1302	800	1123	1034	1130	952	115	383	152	264	70	388	358	412	163	141	124	470	395	395	274	211	85	331
AGAP005873-RA	414	549	714	626	832	667	740	747	552	338	650	37	654	605	635	409	722	709	329	711	532	385	600	725	574	748	440	379	535	771	256	508	533	221	347	397
AGAP005874-RA	120	172	225	136	182	164	131	210	220	143	182	75	200	130	211	136	204	213	62	129	45	64	70	93	84	65	112	47	91	111	52	114	104	71	60	76
AGAP005875-RA	1.15385	0.923077	0.923077	1.15385	0.615385	0.692308	0.923077	1.30769	1.92308	1.38462	0.846154	0.384615	0.769231	0.230769	1.30769	1.30769	0.769231	0.769231	0.230769	0.384615	0	0.538462	0.0769231	0.0769231	0.384615	0	0.384615	0.0769231	0.307692	0.153846	0.615385	0.307692	0.153846	0.230769	0	0.153846
AGAP005876-RA	0.125	0.5	0.125	0	0.125	0.0625	0.25	0.125	0.0625	0.0625	0	0	0.125	0.125	0.125	0.0625	0.1875	0.0625	0	0.125	0	0	0	0	0.0625	0.125	0	0.25	0	0.0625	0.0625	0.0625	0.0625	0	0	0.125
AGAP005878-RA	333.107	383.115	321	444.027	360.013	570.119	759	460.013	565.013	453.013	342.015	74.0556	344.006	391.019	271.035	394.05	226.034	356.041	371.085	616	315	617	295.166	637	979.15	793	564.243	803	480	895.053	775	559	563.065	511	242	497
AGAP005880-RA	146	204	150	128	150	126	157	201	134	277	184	163	171	154	178	160	142	185	23	55	39	159	41	100	48	32	50	82	57	77	55	32	57	44	17	85
AGAP005881-RA	189.597	274.697	428.097	140.344	272.961	248.474	228.583	273.17	300.839	120.462	267.698	616.993	238.011	213.457	361.015	199.761	164.498	438.474	71.1883	48.1155	85.099	90.6275	56.5012	87.8415	132.499	68.7333	142.148	110.307	57.9569	122.486	88.9753	125.184	131.858	70.6304	60.7039	202.935
AGAP005881-RB	147.704	334.934	392.167	212.246	416.332	287.296	214.961	496.97	298.703	154.695	380.72	1037.78	358.747	331.248	325.698	322.893	353.913	415.239	142.294	154.275	162.738	166.316	186.253	230.462	162.366	346.454	251.526	158.533	155.458	335.569	118.22	244.19	238.933	147.523	145.736	241.385
AGAP005882-RA	306	328	472	260	370	367	307	418	407	265	522	0	401	316	351	296	362	419	163	262	250	263	251	306	244	321	335	242	252	317	212	289	337	151	203	220
AGAP005883-RA	826	946	1220	978	1019	757	817	1015	915	816	1035	1	1082	791	959	1145	840	1282	597	697	394	842	437	626	874	819	705	648	472	776	671	789	827	584	450	584
AGAP005884-RA	1891	2114	2942	2080	2249	2055	2030	2847	2699	2010	2294	621	2699	1556	3140	2825	2136	2840	401	576	562	532	318	603	598	417	385	578	471	742	878	874	1015	532	331	382
AGAP005885-RA	0	0	1	0	4	0	0	0	1	0	1	0	0	0	0	5	0	0	0	0	0	0	0	0	0	0	0	0	0	0	0	0	0	0	0	0
AGAP005886-RA	364	545	564	381	348	379	420	535	567	292	532	108	532	385	674	478	390	602	160	279	168	354	188	256	244	135	316	162	239	387	349	325	397	182	155	313
AGAP005887-RA	5	3	1	2	0	4	2	3	0	1	2	17	0	6	1	0	0	6	4	1	1	1	4	3	6	7	3	6	4	1	0	1	8	5	0	7
AGAP005888-RA	1752	3405	3432	3382	2840	7406	6232	4055	3431	3297	3611	6	2360	9532	3556	2802	1590	5633	11405	25005	19697	13487	14747	37387	12103	30812	10755	64263	10048	20055	23108	28457	26196	25801	9656	12423
AGAP005889-RA	608	798	1476	1352	982	3051	1364	1050	1165	1490	1144	7	355	1246	531	583	306	1046	2790	2539	1642	3231	1683	7775	2318	10258	2809	8204	1517	2585	1475	3350	1223	1648	1419	1034
AGAP005890-RA	0	4.54896	0	0	0	14.4657	0	3.66593	0	13.9421	0	0	0	12.0163	0	0	0	0	20.6399	0	0	0	52.1191	10.7639	0	0	24.8371	0	5.44097	7.91095	0	7.18472	15.7155	6.7024	12.9253	0
AGAP005890-RB	8	28.451	29	43	9	65.5343	66	4.33407	53	47.0579	14	0	16	24.9837	17	10	1	28	13.3601	16	76	15	606.881	143.236	28	234	66.1629	346	21.559	155.089	113	10.8153	89.2845	49.2976	38.0747	79
AGAP005891-RA	149.654	302.018	311.505	279.798	319.245	280.037	227.404	417.245	393.072	290.267	302.243	170.382	397.349	276.984	284.028	277.796	321.069	264.215	107.302	154.989	161.258	224.346	150.448	149.599	171.258	176.86	204.262	217.287	143.429	149.684	179.431	245.715	213.994	149.641	128.614	125.561
AGAP005891-RB	147.346	386.982	466.495	177.202	268.755	381.963	276.596	220.755	250.928	340.733	303.757	11.6183	259.651	221.016	420.972	407.204	253.931	401.785	179.698	220.011	112.742	266.654	104.552	316.401	285.742	368.14	244.738	258.713	198.571	433.316	431.569	189.285	401.006	199.359	128.386	329.439
AGAP005892-RA	2694	3108	3429	2819	2820	2320	2557	3289	3323	2404	2879	19740	2826	2075	3793	3423	2499	2843	913	1420	734	1545	570	1234	1696	1277	1143	845	738	1603	1480	1482	1234	868	534	1121
AGAP005893-RA	292	429	401	375	418	422	337	465	356	236	489	4	465	384	427	393	573	447	179	331	241	169	191	268	174	239	206	167	153	224	254	261	263	164	142	203
AGAP005894-RA	1045	1446	1807	1386	1983	1921	1312	1822	1568	1429	1982	417	1919	1520	1705	1333	1515	1753	689	1433	1306	1287	1912	2612	1320	3053	1567	2730	1402	2651	1565	1775	1974	1631	1026	1370
AGAP005895-RA	15	18	36	17	15	15	44	17	21	10	7	89	9	14	6	21	14	16	9	30	7	23	9	45	40	22	19	25	24	48	69	30	24	33	14	19
AGAP005896-RA	26	47	17	29	18	25	38	41	35	0	27	0	40	29	51	30	27	46	27	15	24	47	25	34	57	33	30	3	35	54	45	40	39	27	26	22
AGAP005897-RA	873	1388	1643	1090	1115	1212	1124	1373	1386	1135	1436	10372	1357	998	1437	1254	958	1345	444	620	326	893	411	762	685	802	643	345	495	819	390	822	851	275	287	618
AGAP005898-RA	1231	955	1362	1291	1087	1117	1555	1223	1584	1233	1121	3507	1070	848	1520	1512	929	1056	597	826	329	1071	368	659	894	523	643	397	504	833	613	856	683	431	244	650
AGAP005899-RA	0	3	0	3	2	1	0	0	2	0	3	5	1	4	0	2	0	0	5	3	5	12	1	0	4	0	3	3	3	0	0	0	11	0	2	3
AGAP005900-RA	0.215879	0	0.220991	0.44271	0.217382	0.110551	0.217747	0.330222	0.102569	0.217836	0.330614	0	0.331094	0.541376	0.437749	0.549546	0.109441	0.216789	0.653639	0.206512	0	0.105193	0.55447	0.217454	0	0.219963	0	0.109982	0.107296	0	0.107039	0.108738	0	0.218837	0	0.216125
AGAP005901-RA	180.646	298.912	401.919	201.906	367.712	211.526	216.016	238.146	350.044	381.558	343.324	1052.45	254.209	231.18	236.136	282.37	138.083	226.663	295.023	530.018	278.812	603.296	360.244	366.268	385.085	644.914	407.47	710.135	350.27	578.274	731.078	427.865	396.336	489.749	286.386	342.391
AGAP005901-RB	98.2765	147.986	286.516	104.503	56.9015	59.679	268.279	321.097	403.128	360.577	627.092	6752.82	325.655	263.409	469.022	357.546	268.994	331.327	80.7156	110.325	35.293	191.593	12.5796	109.443	307.605	317.778	198.746	196.446	109.174	471.86	437.185	301.823	260.292	244.963	71.0151	397.385
AGAP005901-RC	36.7182	60.2102	100.565	36.6997	77.0348	121.052	42.8394	37.9641	75.106	55.7541	44.9984	88.7904	45.769	30.4071	56.2904	72.6551	12.1753	45.5503	23.6977	46.1901	25.2986	39.2739	41.5524	87.2452	40.414	89.4645	61.0869	42.3284	57.959	49.0293	18.789	97.6402	28.5795	59.4961	15.4703	18.1716
AGAP005901-RD	296.609	449.997	408.174	253.238	289.507	216.602	428.332	540.574	699.493	511.384	605.795	3379.24	519.452	330.894	722.891	442.73	268.914	436.189	136.593	226.469	139.368	239.987	64.3269	223.455	165.85	174.443	208.559	136.924	99.4374	285.777	96.4135	254.906	230.799	93.3894	52.7282	217.39
AGAP005901-RE	10.4505	16.0219	55.8359	7.51418	0	5.02142	13.4908	103.576	40.6546	20.8815	19.7358	487.458	27.7608	22.0928	70.0502	24.5603	15.228	13.9269	0	0	0	19.5907	3.16129	0	0	4.32883	13.0665	15.1855	15.1598	7.53995	7.93376	10.3501	3.97212	9.85256	7.14559	4.08507
AGAP005902-RA	15	23	7	7	14	44	8.05716	3	13	21	5	49.4257	14	22	1	11	1	13	9	20.0993	16	13.0662	14	10.0311	22.038	3.01675	18	23.019	12.0254	7.02358	17.0295	24	32.0651	17.0343	6	21
AGAP005903-RA	1	3	2	1	0	0	3.63221	1	0	0	0	0	0	0	0	0	5	2	0	0	0	0	0	0	1	4	2	1	0	0	0	0	12	0	0	1
AGAP005904-RA	432	401	610	529	512	562	462	617	505	388	526	24	488	472	537	445	471	423	281	484	199	608	185	351	367	413	307	356	228	385	401	497	331	229	118	297
AGAP005905-RA	111	151	156	160	142	201	73	156	192	112	131	429	154	159	155	137	93	163	82	129	35	95	66	78	76	90	153	45	61	60	80	142	159	73	37	95
AGAP005906-RA	206	365	415	225	308	335	208	357	351	335	264	1830	321	286	330	341	236	337	135	154	114	150	111	167	118	135	180	139	128	170	189	239	264	149	92	129
AGAP005907-RA	0	2	0	0	0	6	1	2	0	0	4	0	4	5	0	1	0	0	5	3	0	30	10	0	0	0	18	0	0	1	4	10	1	0	4	0
AGAP005908-RA	13	4	6	10	3	2	0	3	2	2	3	101	10	9	5	4	6	3	3	0	2	8	6	5	2	7	1	1	2	5	0	2	0	1	1	0
AGAP005909-RA	224	354	394	247	381	378	318	421	293	284	378	2	430	300	357	314	417	353	132	260	132	169	167	221	164	292	188	219	172	247	199	275	215	167	118	124
AGAP005910-RA	3541.35	3670.38	5274.43	3647.46	2992.04	3950.6	3131.22	4043.81	4986.97	4249.79	4313.82	733	4705.85	2870.73	4903.12	4614.24	3132.85	4392.06	1126.98	1431	1088	1145.87	824	1207.36	1169.62	1285.44	1634.63	1654.96	931	1711.24	1586	1577.23	2346.5	947.257	974.761	1153.81
AGAP005910-RB	132.651	138.536	169.571	0.11437	175.958	74.2346	85.5637	135.192	111.857	0.00141884	226.573	4.49457e-06	305.675	72.8564	316.722	80.7585	471.801	386.769	0.0248343	0.00308826	4.07502e-05	120.13	3.06029e-05	84.0136	93.6854	212.556	1.54973e-06	0.0351846	0.000121073	0.0297519	0.0015012	81.7701	2.54465e-05	0.742911	0.00910594	176.856
AGAP005911-RA	3235.99	2949.25	3325.22	3700.14	2626.57	2634.2	2747.78	2835.35	3226.15	2940.22	2678.45	255.344	3080.45	2232.42	3465.98	4508.68	2741.39	3209.74	2319.7	2508.46	1368.38	2907.3	1050.24	1759.69	2907.69	1354.92	2525.53	1484.38	1198.67	1697.51	2846.4	2031.79	2170.44	1887.27	726.416	1798.95
AGAP005912-RA	4754.6	5868.81	3010.42	3564.49	2714.75	3012.66	1805.21	2445.51	3449.74	4245.4	2349.08	170.559	2891.1	2729.1	2936.27	5528.89	1737.47	2658.91	9917.7	2873.58	1478.71	8139.33	2567.6	2158.93	4356.69	1056.78	8680.22	1548.75	2364.63	1489.64	4524.15	2189.22	4423.25	4083.97	1105.24	2636.1
AGAP005913-RA	1898.12	2539.69	3049.57	2417.92	2423.49	2770.37	2674.61	2721.24	2818.39	3106.95	2984.92	2243.26	3114.38	2282.75	2907.57	2778.89	2251.68	3288.27	985.096	1813.95	1070.9	1738.4	846.157	2214.7	1401.01	2433.49	1672.37	2232.93	1195.7	2646.49	2434.48	2090.57	2002.92	1601.47	846.224	1597.95
AGAP005914-RA	435	1525	423	351	165	2051	450	543	252	49	81	247	50	143	85	69	253	1312	2440	2258	6260	2214	4258	3315	1838	2335	4958	289	751	366	230	390	833	1075	3226	1938
AGAP005915-RA	51	121	74	39	98	41	52	90	33	40	82	9	138	57	122	68	91	110	4	9	11	1	13	23	8	21	9	28	3	17	14	13	11	14	4	23
AGAP005916-RA	2353	2367	4002	2826	2211	3203	2553	2707.94	3220	2400	2962.95	110	3263	2183	3127	3078	2560	3274	1335	1716	1262	1609	1095	1604	1731	1699	1570	1720	1119	1815	1477.87	1825	1799	1114	917	1300
AGAP005917-RA	117	162	189	51	89	179	100	167	158	63	83	1	140	99	240	136	96	176	21	25	39	74	24	75	56	159	45	101	34	48	26	56	43	33	18	15
AGAP005918-RA	71.5727	111.968	96.9763	78.5045	77.6505	78.3751	62.5075	127.03	121.137	79.8609	122.186	146	79.8741	59.2099	94.2965	119.667	52.837	76.4573	18.3154	19.5822	25.453	41.6694	42.4691	29.5702	51.1097	117.027	36.3406	52.2808	39.1768	62.6273	110.505	82.3206	43.1851	70.9032	31.7176	44.3733
AGAP005918-RB	37.7234	70.6885	76.1297	96.7519	70.5509	38.6558	82.6754	80.0069	67.9125	158.704	52.9352	0	76.2196	69.8139	104.9	88.4231	51.2084	92.5807	53.8276	57.5484	30.5594	99.5085	13.5359	68.4593	44.9516	85.3734	45.6672	103.768	25.9067	63.4371	85.7038	52.6794	20.8179	86.2548	19.2916	56.6475
AGAP005919-RA	278	377	274	290	215	224	259	259	376	200	328	1	267	226	280	272	297	351	287	217	125	320	114	163	247	170	277	70	103	201	323	208	256	138	65	199
AGAP005920-RA	513	630	869	506	812	816	452	856	627	459	773	32	994	599	826	686	805	872	216	449	284	352	208	432	290	379	260	334	250	488	359	403	436	272	181	227
AGAP005921-RA	6	17	29	20	22	14	14	22	5	6	23	0	26	25	19	10	12	16	12	23	14	20	36	3	12	8	13	14	14	19	17	17	13	15	13	16
AGAP005922-RA	286	445	416	369	400	361	307	461	319	305	372	162	509	354	492	379	443	408	224	236	182	314	196	376	189	410	204	319	237	450	278	350	379	207	179	236
AGAP005923-RA	79	99	142	105	142	122	90	94	92	58	129	2	131	139	98	121	136	92	46	68	21	79	67	90	35	53	66	41	55	58	10	81	83	24	43	54
AGAP005926-RA	283	440	463	233	368	305	204	508	360	151	255	513	461	271	388	315	286	523	106	119	81	130	134	205	148	240	160	67	92	153	389	224	150	91	75	216
AGAP005927-RA	487.18	504.125	649.897	568.841	629.406	608.278	482.843	633.134	579.403	377.149	558.196	27.9046	588.326	578.547	646.881	563.138	723.359	552.01	357.787	701.846	410.205	316.526	439.95	517.495	438.095	580.042	378.786	601.755	350.103	650.947	407.997	575.96	533.14	415.228	290.307	382.402
AGAP005928-RA	246	431	451	329	382	489	356	420	504	281	581	611	292	339	460	384	437	559	103	218	141	183	180	264	239	242	161	129	227	340	143	324	250	137	192	229
AGAP005929-RA	187	246	267	231	217	268	231	257	253	414	353	1	274	277	233	248	254	296	606	713	736	698	899	1134	1119	1216	1181	1898	899	1371	869	1027	1208	718	522	781
AGAP005930-RA	11	15	4	8	7	5	8	9	14	0	5	77	9	4	4	9	5	4	14	21	6	10	5	31	24	70	26	12	10	52	51	58	16	11	10	36
AGAP005931-RA	473	541	669	431	410	757	474	528	804	597	529	45	541	511	412	503	439	621	708	794	528	932	585	889	776	1776	773	1438	862	1357	1060	1821	1359	825	503	771
AGAP005932-RA	30	35	26	13	8	14	13	23	21	13	22	40	22	9	29	25	21	23	7	4	4	7	1	20	6	10	8	1	8	4	28	14	24	3	8	8
AGAP005933-RA	934	1286	1730	1068	1147	1555	1181	1387	1371	1214	1848	12	1586	1471	1285	1272	1263	1651	891	895	846	1790	1104	1247	985	1689	1136	1232	1138	1218	1138	1585	1797	819	971	1093
AGAP005934-RA	545	826	1000	714	816	902	686	955	812	773	876	78	859	681	908	806	873	873	450	641	453	727	590	836	510	776	662	368	498	672	589	875	667	442	349	442
AGAP005935-RA	356	584	845	588	714	924	623	735	636	521	609	10	696	660	729	677	899	729	349	719	520	460	866	889	365	706	491	661	371	541	401	595	573	410	389	424
AGAP005936-RA	314	463	471	360	443	363	312	401	327	333	451	23	448	427	442	482	391	504	231	278	174	327	207	331	319	246	271	308	183	339	318	392	412	249	184	252
AGAP005937-RA	789	1170	1597	993	1280	1330	1138	1341	1399	1054	1397	411	1318	1084	1246	1238	1252	1192	339	772	562	740	470	816	557	902	824	1125	739	1153	708	890	953	617	398	849
AGAP005938-RA	160	177	278	208	185	232	176	207	240	188	223	1	247	198	195	220	227	273	81	99	93	144	72	135	76	178	144	82	101	136	125	121	215	60	79	141
AGAP005939-RA	265	371	495	367	337	363	269	352	476	317	427	642	480	293	407	394	421	512	161	146	140	148	111	190	99	126	145	75	126	191	153	205	247	101	77	207
AGAP005940-RA	945	1109	1167	1060	1054	943	965	1029	1335	1158	1030	1287	1098	811	1422	1400.59	902	1010	625	932	322	822	432	844	876	669	603.538	538	437	956	805	663	633	511	284	621
AGAP005941-RA	4	3	3	0	6	3	9	7	0	3	1	11	0	6	0	0	3	1	1	0	1	5	1	1	0	4	0	2	0	1	0	0	4	5	1	2
AGAP005942-RA	0	0	0	0	5	0	0	0	0	0	0	0	0	0	0	0	0	0	0	0	0	0	0	0	0	7	0	0	0	0	0	0	0	0	0	3
AGAP005942-RB	1	2	5	0	0	2	2	2	2	3	0	2	0	2	0	3	1	2	4	7	1	0	4	2	0	0	4	6	0	6	0	3	4	6	4	0
AGAP005943-RA	323.367	148.049	74.287	0.0229948	77.3525	7.942	3.41452e-06	0.00126173	15.3489	0.0106433	58.2537	574.614	0.993162	0.000651971	0.409866	0.105137	0.370424	65.4661	1.1377e-07	0	0	7.54077e-08	0	0	5.98075e-08	1.15337e-08	4.46489e-06	0	120.309	0	0	0	3.11729e-07	1.21814e-08	5.11131e-05	1.18039
AGAP005943-RB	219.191	613.382	866.509	649.028	494.346	780.476	641.071	853.515	1146.35	528.938	552.437	105.261	442.641	435.974	915.829	875.248	554.621	970.233	230.059	108.426	124.732	301.387	154.665	315.936	188.058	272.095	442.426	115.38	60.9454	253.649	114.733	174.192	323.411	143.351	149.839	183.366
AGAP005943-RC	714.442	702.568	906.204	868.932	835.279	664.582	840.929	702.484	844.26	1032.04	699.309	97.1243	632.366	545.803	999.761	939.636	515.268	760.301	212.895	789.574	272.268	684.613	324.335	500.064	618.942	420.905	319.574	517.62	234.745	578.351	729.198	562.808	491.589	416.649	197.161	497.454
AGAP005944-RA	250.744	291.307	862.809	503.142	633.329	667.173	821.476	671.308	916.493	778.048	398.47	1570	525.041	225.727	460.388	413.079	455.743	533.684	115.967	284.939	146.999	212.499	180.4	540.204	362.398	465.585	277.572	452.404	162.091	640.507	401.457	185.83	183.424	178.499	71.1038	199.905
AGAP005945-RA	41.2085	106.532	125.465	117.912	122.63	166.74	126.743	99.3399	104.179	88.9524	55.2017	40	81.9588	97.9984	50.6116	79.4604	47.0769	122.696	68.0333	165.327	111.967	124.864	125.456	218.956	85.1949	279.761	118.126	89.4457	54.7739	63.7534	67.5692	38.2348	112.268	67.7191	64.9376	64.831
AGAP005945-RB	23.0471	37.1614	14.7263	27.9466	38.041	136.087	60.7809	24.352	41.3287	0	24.3283	0	0	36.2745	1.43711e-07	10.4607	6.17994	31.6204	0	43.7345	29.0337	135.637	76.1446	255.84	68.4074	192.653	91.3017	263.15	72.135	29.7395	90.9741	59.9354	36.3081	112.782	112.959	65.264
AGAP005946-RA	2769	3201	4497	3091	3557	3199	2588	4068	3948	3009	3802	55	4663	3041	4512	3192	3782	3882	1223	1283	857	1277	1009	1311	1149	1269	1480	663	991	1314	1148	1652	1970	698	770	1102
AGAP005947-RA	3302	3533	5419	4352	4554	5175	5081	4836	4870	5631	4977	83	4321	3808	5069	4693	4982	3550	2618	4770	2915	3564	2844	5039	3915	4758	3222	6847	3485	6243	4992	4019	4056	4317	2352	3216
AGAP005948-RA	51	55	15	64	48	131	62	97	45	14	38	577	37	45	13	26	35	73	92	123	117	117	343	139	172	152	365	86	191	91	32	76	104	57	108	102
AGAP005949-RA	5.10446	25.4729	15.4176	5.1148	5.10893	0	5.11074	20.2323	8.91971	15.4358	9.88457	0	41.1008	25.5884	20.6156	10.2021	5.11295	15.2345	0	0	9.02122	25.3239	15.4272	5.10182	8.62788	9.74959	0	25.6788	20.4729	4.64474	0	25.7789	18.4284	5.10381	0	5.16081
AGAP005949-RB	1.89554	13.5271	46.5824	19.8852	15.8911	23	42.8893	26.7677	27.0803	10.5642	22.1154	1	11.8992	31.4116	40.3844	5.79792	29.887	45.7655	50	24	34.9788	19.6761	22.5728	31.8982	44.3721	90.2504	66	48.3212	48.5271	41.3553	97	24.2211	37.5716	41.8962	24	5.83919
AGAP005951-RA	0	0	0	2	0	0	0	2	0	0	1	0	0	0	2	0	0	0	0	0	0	0	0	0	0	0	0	0	0	0	0	0	0	0	0	0
AGAP005952-RA	0	12	5	3	11	10	4	8	12	3	3	55	1	5	3	1	1	9	24	5	21	78	49	85	56	88	60	65	12	53	29	14	40	26	16	12
AGAP005953-RA	1553	1768	2450	1490	1869	1679	1505	2300	2247	1533	2158	116	1683	1351	2179	1910	1711	1889	359	711	375	815	446	772	822	798	772	477	484	1009	845	902	942	526	287	627
AGAP005954-RA	1736	1847	2342	2120	2001	2065	2036	2374	2132	1908	2439	82	2294	2129	2091	2208	2160	2263	977	1382	839	1230	852	1548	1133	1405	1187	1466	920	1591	1369	1787	1733	1046	658	1034
AGAP005955-RA	342	456	437	370	450	534	454	380	416	311	415	0	462	475	515	469	484	546	263	415	275	215	256	587	338	362	332	344	265	457	267	335	400	290	219	293
AGAP005956-RA	104	108	94	106	89	59	133	123	177	59	112	46	78	85	79	96	79	151	84	86	73	49	49	209	116	81	98	207	85	89	67	87	123	58	73	60
AGAP005957-RA	113	104	157	146	101	148	130	129	113	144	97	0	126	122	91	135	159	128	97	131	63	139	71	103	132	89	64	102	65	118	126	113	66	59	58	77
AGAP005958-RA	0	2	1	0	3	6	1	2	1	5	0	0	1	0	0	0	5	0	0	0	0	3	0	6	0	4	0	0	6	0	0	0	1	0	0	0
AGAP005959-RA	27	9	14	17.0061	41	10	14	26	17.0045	16	16	0	24	13	24	22	9	27	4	17	5	18	10	7	6	8	6	8	16	21	22	7	8	9	5	5
AGAP005960-RA	6180	7944	12406	8187	11300	11483	11023	12231	9825	12627	13952	19	11195	10200	11217	9179	13487	9607	4849	9274	7098	6603	6351	11363	7823	12002	6731	17041	8411	15292	9618	10441	9253	9619	5942	7608
AGAP005961-RA	2491	3085	4597	2867	3102	2969	3295	4340	4669	4363	4275	313	3724	2583	4445	4083	3074	4174	760	1076	755	1126	775	1708	1419	1498	1289	1485	971	2050	1799	1719	2146	1132	764	1492
AGAP005962-RA	1467	2868	3380	1953	3123	2914	2168	3826	2675	2595	3922	29885	3735	2621	2372	2263	3207	3069	1028	1888	1276	1285	1355	2343	1193	1891	1990	1479	1392	2834	1783	2948	3020	1249	970	1889
AGAP005963-RA	1723	2673	3701	2354	3023	2926	2418	3445	3269	2419	3665	20768	2833	2641	3414	2902	2957	3200	832	1481	783	1380	949	1615	1446	1491	1361	1106	1143	1808	1345	1822	1674	984	866	1334
AGAP005964-RA	1864.24	2043.05	2140.06	1973.17	1906.08	1916.13	1625	1952.07	2298.04	1849.11	1701.16	5101.81	1691	1478.22	2151.23	2453.11	1529.11	2328.05	1156.3	1664	812.077	1591.16	854	1343	1407.81	958	1549	975.976	810.081	1561	1725	1406	1652	1128	631	1470
AGAP005966-RA	2.23453	0	0	1.90178	0	0	0	0	3.89371	7.41327	3.72336	0	4.73186	1.46777	4.07584	10.5693	7.45317	0	0	17.5286	5.56135	2.34801	3.52288	20.7678	5.63717	5.95505	7.67945	0	6.22124	14.5132	0	4.43328	10.5954	3.13479	0	13.4902
AGAP005967-RA	12.305	10.8934	22.2693	12.2697	15.0073	16.8066	10.452	1.72002	13.9613	8.29534	21.37	0	14.8121	15.7268	8.36198	17.4599	14.2835	16.9072	7.71831	0	3.64176	7.35523	3.60566	10.5248	1.42703	6.04495	3.94852	0	13.0854	0	0	2.74667	1.53772	4.42252	0	6.0848
AGAP005968-RA	4.89004	1.79026	3.02593	10.1558	5.31835	8.77152	1.32245	12.4051	4.8894	6.76854	4.30384	1.50628	5.23301	1.66921	10.3661	4.59313	1.98612	2.56228	0	1.6608	0	2.59675	0	2.14694	0	0	0	0	0	0	0	2.42067	0	0	0	0
AGAP005969-RA	12.5704	22.3164	25.7048	24.6727	13.6743	13.4219	7.22554	14.8749	8.25555	17.5229	10.6028	3.49372	12.223	6.13624	17.1961	15.3777	5.27723	6.53047	11.2817	9.81063	7.79689	17.7	8.87146	2.56042	4.9358	0	23.372	4	5.69334	10.4868	12	6.39937	6.86693	11.4427	12	2.42502
AGAP005971-RA	3231	4549	6151	2541	3415	2761	4437	5941	4837	8384	13070	4801	8527	6127	7479	6218	6998	7487	625	1413	1210	1091	525	1997	1865	3530	1690	4610	2908	6752	4614	4399	4763	2570	1295	2647
AGAP005972-RA	3096.49	4500.21	6252.63	4083.24	6162.27	4635.98	3820.1	7518.55	5252.71	2705.12	7063.33	55	6443.86	4896.69	5849.08	3182.18	8377.23	6322.38	1844.27	1975.49	1177.55	1206.7	2612	1395	1020	1422.76	1193	1457	1195.71	1059.57	1303	1743.7	1764.44	1323.02	1192.05	1054
AGAP005972-RB	48.511	128.792	86.3709	115.761	37.7301	44.0237	73.9025	204.452	103.293	19.8804	101.672	0	101.136	96.3139	163.924	96.8182	164.769	64.6166	27.7267	43.5073	9.4518	18.2959	0	0	0	10.2377	0	0	11.2916	9.43307	0	25.3015	9.55985	10.9751	10.9468	0
AGAP005973-RA	323	569	589	395	582	591	465	615	468	351	587	12	579	495	519	465	644	530	170	344	208	232	226	341	204	319	202	326	249	367	383	316	286	254	167	252
AGAP005975-RA	5	7	0	0	0	1	5	5	4	5	7	22	0	2	3	9	3	0	3	0	0	0	0	2	0	3	0	0	0	0	0	0	6	1	0	1
AGAP005976-RA	743	789	918	867	780	743	1083	816	844	683	775	16	764	733	958	923	758	816	515	670	348	641	389	617	685	587	580	502	379	631	697	545	726	535	298	477
AGAP005977-RA	1152.94	1246.89	1531	1244.29	1155.52	1569.06	1254.89	1383.21	1693.06	1041.45	1064.28	5291.36	1311.92	1008.33	1397.72	1336.74	936.25	1353.41	694.668	671	964.23	880.635	591	779	699.259	542.567	811	407.274	467	785.296	721.302	773	960	350	512	841
AGAP005978-RA	304.326	447.131	424.99	361.894	440.348	260.777	383.79	401.418	334.708	295.324	343.225	79.7346	368.783	231.214	545.659	465.129	328.344	384.545	262.524	342.274	185.374	405.807	107.732	309.511	266.202	215.877	245.441	120.285	111.808	226.543	289.882	198.701	257.85	213.156	156.06	258.572
AGAP005978-RB	424.975	529.286	706.725	485.868	424.955	547.647	457.388	650.918	578.419	423.485	538.94	266.393	637.183	529.601	653.849	652.336	570.498	874.957	373.608	259.102	354.302	270.396	203.88	326.62	261.867	246.51	266.425	311.567	190.21	270.441	283.095	337.294	315.411	219.305	220.215	285.174
AGAP005979-RA	293	335	366	298	292	338	299	309	231	232	345	0	359	318	299	338	419	406	256	535	327	418	377	434	315	551	302	815	366	615	586	433	383	460	309	253
AGAP005980-RA	906	1197	1893	1278	1782	1305	844	1503	1184	1047	1407	5	1685	976	1579	1256	1413	1460	474	915	390	664	521	998	656	859	579	846	577	1094	978	1027	863	617	508	629
AGAP005981-RA	1062	1828	2551	1173	2012	1841	905	2041	1673	1831	2282	2175	2029	1293	2131	1827	1504	2122	427	926	736	800	821	1101	649	1598	1127	1252	878	1117	1402	957	1006	1263	747	900
AGAP005982-RA	261	513	497	249	327	394	304	340	163	174	519	1108	309	456	281	258	347	363	341	1089	460	1003	711	1208	853	1285	602	588	520	876	790	1026	856	535	383	707
AGAP005983-RA	217	205	109	206	100	321	97	93	84	89	55	169	38	282	67	138	79	295	506	417	427	495	357	242	466	49	700	123	353	150	289	370	545	113	241	239
AGAP005984-RA	96.9985	86.9989	61.302	91.9967	58.9988	84	41.9994	99	79	116	239	1193.99	118.996	135	84.9962	100.999	97	147	137.995	179	252.569	457.991	92.997	173	76	295	156	419	116.996	409	200	241	349.717	237	103.365	150.915
AGAP005984-RB	0.00153607	0.00112274	38.698	0.00330945	0.00115691	0	0.000598353	1.15636e-07	9.86984e-09	2.82694e-07	0	44.007	0.00436441	0	0.00381681	0.00134551	0	0	0.00526017	0	39.4309	44.0093	0.00297179	0	0	4.00969e-07	0	0.000117909	0.00416814	6.56775e-07	7.61893e-06	6.35597e-07	26.2827	1.97389e-05	34.6345	34.0846
AGAP005985-RA	2	3	0	2	0	0	3	0	1	0	0	0	2	0	0	0	0	0	0	0	1	3	0	12	0	6	3	2	4	21	0	0	27	7	0	0
AGAP005986-RA	4	5	1	4	0	0	3	10	0	0	0	0	6	9	0	5	1	4	10	5	3	5	2	19	0	0	0	2	12	43	0	0	96	27	1	23
AGAP005987-RA	115	149	148	74	56	261	30	30	58	60	22	252	78	144	78	88	50	229	30	50	30	63	37	42	18	12	25	25	20	37	3	48	41	49	27	28
AGAP005988-RA	262	330	254	325	328	291	389	427	403	355	582	64	438	378	474	295	453	322	16	62	27	50	16	61	48	56	32	11	15	49	58	37	12	13	2	57
AGAP005989-RA	65	84	180	85	54	70	111	94	103	192	323	42	228	116	209	188	206	200	65	32	8	145	26	29	39	87	22	58	12	38	9	76	27	36	20	15
AGAP005990-RA	481	633	720	546	583	653	562	610	623	516	573	354	691	542	619	579	526	602	268	461	309	396	358	427	400	439	488	345	372	472	333	451	508	253	246	396
AGAP005991-RA	3857	4314	7010	5325	6281	7240	6401	6509	6241	7037	7217	151	6036	5480	6393	5555	6797	5056	3460	6436	4569	4950	4702	7403	5381	6918	4678	10704	5853	9243	7566	6306	6320	6331	3850	4962
AGAP005992-RA	22	59	50	67	109	70	54	49	55	2	31	0	41	39	84	19	92	45	16	100	27	75	26	69	33	122	64	78	44	118	153	124	79	41	33	64
AGAP005993-RA	629	1055	1287	799	1036	958	541	1147	1069	403	905	4604	1117	650	926	847	948	976	75	292	139	355	130	423	277	485	149	370	136	395	448	502	340	162	94	303
AGAP005994-RA	358.202	333.169	316.502	306.36	341.283	202.99	197.229	422.389	279.285	256.541	356.88	86.7285	415.762	282.295	441.94	365.725	455.651	304.571	36.8681	90.3782	20.6433	78.2675	33.7153	79.7078	109.87	104.562	48.086	88.0544	53.5209	129.444	184.129	102.031	44.1148	81.7936	23.453	104.567
AGAP005995-RA	23	20	2	17	1	16	2	15	2	3	11	16	0	30	9	5	6	73	101	47	108	33	85	49	13	53	88	9	78	21	40	40	121	36	112	72
AGAP005996-RA	0	0	0	0	1	5	7	1	1	0	0	0	0	0	0	0	0	7	4	1	4	0	1	0	0	0	0	0	3	2	0	0	1	0	0	0
AGAP005997-RA	0	0	0	0	0	0	0	0	0	0	0	0	0	0	0	0	0	0	0	0	0	0	0	0	0	0	0	0	0	0	0	0	0	0	0	0
AGAP005998-RA	10	6	6	0	2	1	2	3	3	0	1	0	2	42	9	3	15	86	58	26	42	15	46	2	3	0	2	12	16	3	9	59	119	6	54	66
AGAP005999-RA	0	0	0	0	0	0	0	0	0	0	0	0	0	0	0	0	0	0	0	0	0	0	0	0	0	0	0	0	3	0	0	0	0	0	0	0
AGAP006000-RA	1	0	0	0	0	0	0	0	0	0	0	0	0	0	0	2	0	0	5	5	4	0	1	0	2	0	0	0	1	0	1	0	0	5	5	4
AGAP006001-RA	67	35	5	1	0	22	2	0	0	2	4	0	0	14	2	12	12	175	196	267	767	40	79	21	1	0	2	28	37	11	45	46	110	160	278	216
AGAP006002-RA	0	0	0	0	0	0	0	0	0	0	0	0	0	0	0	0	1	0	0	0	0	0	0	0	0	0	0	0	0	0	0	0	0	0	0	0
AGAP006003-RA	0	0	0	0	0	0	0	0	0	0	0	0	0	0	0	0	0	0	0	0	0	0	1	0	1	0	0	0	0	0	0	0	0	0	0	0
AGAP006004-RA	0	0	0	0	0	0	0	0	0	0	0	0	0	0	0	0	0	0	0	0	0	0	5	0	0	0	0	0	0	0	0	0	0	2	0	0
AGAP006005-RA	0	0	0	0	0	1	0	0	0	0	0	0	0	0	0	0	0	0	0	0	0	0	0	1	0	0	0	0	0	0	0	4	1	0	0	0
AGAP006006-RA	0	0	0	0	0	0	0	0	0	0	0	0	0	0	0	0	0	0	0	0	0	0	0	0	0	0	0	0	0	0	0	0	0	0	0	0
AGAP006007-RA	0	0	1	0	0	0	0	0	0	0	1	0	0	0	0	1	0	0	0	0	0	0	0	0	0	0	0	0	0	0	0	2	0	0	0	0
AGAP006008-RA	0	0	0	0	0	0	0	0	0	0	0	0	0	0	0	0	0	0	0	0	0	0	0	0	0	0	0	0	0	0	0	0	0	0	0	0
AGAP006009-RA	1	11	2	0	2	1	4	3	5	57	55	0	14	32	4	7	9	12	0	0	6	8	1	10	6	19	13	119	17	23	19	6	16	15	2	0
AGAP006010-RA	0	0	0	0	0	0	0	0	0	0	0	0	0	0	0	0	0	0	0	0	0	0	0	0	0	0	0	0	0	0	0	0	0	0	0	0
AGAP006011-RA	0	0	0	0	0	0	0	0	0	0	0	0	0	0	0	0	0	0	0	0	0	0	0	0	0	0	0	0	0	0	0	0	0	0	0	0
AGAP006012-RA	0	0	1	0	0	0	0	0	0	0	0	0	0	0	0	0	0	0	0	0	0	0	0	0	0	0	0	0	0	0	0	0	0	0	0	0
AGAP006013-RA	0	0	0	0	0	0	0	0	0	0	0	0	0	0	0	0	0	0	0	0	0	0	0	0	0	0	0	0	0	0	0	0	0	0	0	0
AGAP006014-RA	0	0	4	0	0	0	0	1	0	1	0	1	0	0	0	0	0	0	0	0	0	0	0	0	0	0	0	0	0	0	0	0	0	0	0	0
AGAP006015-RA	784.823	1199.2	1571.42	1012.39	1323.66	1006.61	794.045	1252.52	1155.31	1051.97	1338.31	785.053	1237.07	861.931	1352.92	1318.48	1093.9	1330.5	320.26	475.076	363.048	558.18	240.011	654.474	414.021	565.839	438.573	523.838	307.022	647.416	719.082	617.486	719.212	342.336	257.568	465.573
AGAP006016-RA	2	0	2	0	6	2	0	0	2	1	7	19	3	10	2	2	0	9	1	22	0	12	2	10	18	20	1	17	8	18	18	14	14	5	5	6
AGAP006017-RA	2498.45	2203.21	2761.46	2440.21	2062.78	1946.71	2398.71	2532.86	2809.56	2303.44	2318.82	379.776	2206.2	1622.82	2941.92	3268.83	1903.38	2593.03	1005.9	1718.66	843.709	1573.22	581.101	1419.89	1973.42	1307.72	1226.36	1283.03	743.503	1752.36	2115.22	1515.5	1433.08	1102.74	462.493	1437.92
AGAP006018-RA	1427.13	1268.3	1752.05	1785.08	1312.89	1127.17	1673.65	1334.96	1663.96	1165.06	1147.17	1476.94	1591.6	1302.94	2304.77	2059.67	1470.87	1807.01	879.004	1640.74	501.288	1065.32	458.395	1155.03	1405.77	848.787	897.882	917.923	655.569	1377.68	1539.41	1172.74	1061.4	848.052	354.214	788.338
AGAP006019-RA	5	1	4	2	10	1	0	1	16	4	3	0	2	4	7	19	2	13	3	0	0	0	0	0	16	0	3	6	3	0	0	6	2	0	0	0
AGAP006020-RA	17	8	12	13	6	31	19	13	17	9	3	1	8	49	12	21	4	23	110	88	102	110	102	13	16	15	110	35	52	14	9	59	84	39	61	25
AGAP006021-RA	2924.01	3757.9	3446.17	2939.18	3082.09	3394.45	2403.39	3300.26	3239.13	2420.72	3446.97	356.075	3214.88	2996.16	2882.05	3438.45	3036.55	3883.07	3346.47	3176.12	1673.83	3305.95	1581.52	2189.36	2662.52	1688.07	3670.31	1855.55	2310.31	2659.66	3030.6	3697.62	4076.01	1912.47	1297.91	2325.36
AGAP006022-RA	743	954	1570	851	1017	905	592	1174	1070	661	849	174	922	605	1419	1276	809	1492	254	530	362	467	266	750	382	484	438	364	253	456	535	565	651	542	321	567
AGAP006023-RA	656	947	1119	1370	1547	1849	918	733.979	1101	749	1123	270	968	708	787	718.909	644	735	1529	1542.54	934.369	3156	790	3088	1484.51	1427	1364	1649	579	2389.77	2032	2027	1692	977	544	1482
AGAP006023-RB	0	0	0	0	0	0	0	21.0208	0	0	0	0	0	0	0	16.0905	0	0	0	19.4634	14.6313	0	0	0	22.4917	0	0	0	0	15.231	0	0	0	0	0	0
AGAP006024-RA	88	125	41	87	32	139	60	64	69	99	16	70	40	111	18	58	21	138	246	113	134	220	131	90	123	26	163	57	109	35	65	89	193	73	102	75
AGAP006025-RA	54	88	48	29	43	71	63	80	55	170	63	1	66	57	34	96	40	37	46	107	67	113	40	90	76	155	103	228	69	184	290	154	154	184	61	82
AGAP006026-RA	74.9557	120.58	41.3812	33.5864	37.9454	90.6425	33.2718	13.6777	26.3295	28.9636	18.7916	35.419	23.2562	64.9568	13.7735	76.0788	8.81549	113.056	217.421	109.532	61.3211	198.673	82.5842	61.8534	76.1781	2.60804	220.251	53.4676	110.992	31.9978	49.4515	106.354	167.9	28.0075	83.7204	52.7678
AGAP006027-RA	422.044	459.42	169.619	339.414	177.055	589.357	177.728	131.322	175.67	283.036	154.208	272.581	123.744	455.043	117.226	282.921	79.1845	423.944	1100.58	566.468	491.679	892.327	413.416	322.147	550.822	106.392	1262.75	189.532	416.008	122.002	201.548	492.646	916.1	287.992	381.28	341.232
AGAP006028-RA	0	0	139.355	0	69.0494	4.02663	0.000533772	0	0	5.31368e-06	39.0604	15.8567	2.01235e-06	2.61032	0	0	0	40.3885	0	0	1.7811e-07	0	0	0	36.6258	0	0	18.3405	0	0	0.112962	0	0	0	0	0
AGAP006028-RB	757.147	817.88	549.317	655.375	404.712	570.885	440.826	571.267	830.425	595.418	497.078	373.33	467.565	335.117	535.932	827.273	392.91	641.906	464.789	426.651	281.956	786.916	232.615	451.864	642.362	169.795	759.295	128.331	279	333.184	429.674	477.819	465.26	288.865	160.759	466.446
AGAP006028-RC	1421.85	1001.12	785.328	1286.63	704.239	466.088	872.173	891.733	1181.58	890.582	868.861	458.813	660.435	500.272	1045.07	1622.73	571.09	525.705	378.211	534.349	134.044	526.084	159.385	408.136	662.012	303.205	366.705	238.328	171	506.816	505.213	381.181	341.74	379.135	61.2414	329.554
AGAP006029-RA	156	172	136	203	132	141	124	139	113	127	142	2	173	161	121	135	200	200	97	97	82	74	86	129	110	90	105	20	52	110	127	85	103	64	60	86
AGAP006030-RA	2049.17	2520.88	3528.19	2452.4	2859.43	2560.37	2381.42	3216.32	3363.29	2363.68	2925.6	227.361	2620.48	2031.17	2767.23	2523.45	2219.21	3165.1	987.192	1489.8	875.275	1832.98	918.109	1709	1628.11	1737.63	1408.88	1122.26	932.152	1846.47	1720.27	1684.66	1635.87	1114.09	724.437	1404.94
AGAP006031-RA	2094	2966	1244	1218	868	4621	1919	2346	1232	345	1067	252	1015	4840	939	783	1842	7844	4934	7937	13011	5124	12722	6470	5953	5585	10713	3387	14262	8314	4311	14371	16586	5610	15731	9530
AGAP006032-RA	464	584	157	206	97	682	176	146	106	162	176	211	133	999	164	160	430	1740	1268	2161	3621	775	1780	1120	836	556	1298	1080	3064	1376	1289	2282	3954	1662	3700	2006
AGAP006033-RA	160	184	227	166	368	146	119	313	150	114	281	2	283	143	226	220	222	235	21	81	18	27	41	78	70	99	33	16	26	98	78	66	41	60	22	31
AGAP006034-RA	118.819	272.938	115.691	136.075	275.272	200.75	136.095	295.914	177.914	146.178	269.952	0	251.992	238.08	238.344	156.117	221.19	199.08	61.8181	86.0312	47.7424	95.096	86.0354	178.09	182.638	287.122	117.194	218.253	172.091	444.866	272.257	200.223	169.997	116.076	68.1389	180.162
AGAP006035-RA	2	2	19	7	6	2	1	11	7	6	4	0	2	2	3	2	5	2	0	6	0	3	0	2	0	6	0	0	0	5	0	4	3	0	2	0
AGAP006036-RA	359	812	848	373	774	539	293	968	602	299	1022	219	765	562	557	563	1047	681	87	294	82	124	91	242	226	356	120	117	142	427	184	448	180	149	75	316
AGAP006037-RA	5287	6748	8446	7084	8950	7601	7883	9373	7669	7635	9286	60	7852	7147	8426	7198	9324	6406	4117	8107	5706	6495	5439	10506	7193	9353	6369	12592	6929	12788	9276	9192	8662	7288	4613	6447
AGAP006038-RA	4879	4574	4457	5080	4149	3244	3927	4478	5042	3834	4571	5822	4179	2971	5184	5693	3759	4085	2301	3134	1208	3435	1383	2329	3050	2026	2439	1466	1580	2618	2633	2649	2528	1594	874	2027
AGAP006039-RA	176	178	218	200	207	180	161	199	222	135	232	18	215	192	173	209	162	254	136	149	80	183	75	205	158	158	114	131	104	217	183	195	217	141	66	157
AGAP006040-RA	451	653	672	590	664	828	640	678	644	397	678	279	597	634	554	511	671	818	414	756	569	538	560	835	633	841	693	716	483	784	420	690	785	471	461	425
AGAP006041-RA	378	430	679	387	486	517	528	525	502	503	538	309	467	408	528	440	410	507	164	389	246	311	191	272	294	267	268	291	270	324	300	366	360	170	253	258
AGAP006042-RA	565.465	467.955	440.678	595.505	442.7	566.331	682.667	562.705	630.565	341.36	456.924	124.214	565.289	482.063	609.304	596.644	386.904	327.087	89.5964	384.098	139.056	323.669	95.7566	151.648	208.763	89.805	240.125	115.162	87.8033	212.354	157.202	234.771	271.386	36.7993	95.8029	146.816
AGAP006042-RB	720.535	1555.05	1779.32	701.495	1177.3	1430.67	789.333	1352.29	1652.44	1485.64	1576.08	398.786	1115.71	938.937	1632.7	1199.36	1006.1	1893.91	486.404	421.902	512.944	682.331	447.243	918.352	706.237	1014.19	1121.87	876.838	675.197	1025.65	1268.8	1036.23	1263.61	660.201	428.197	830.184
AGAP006045-RA	281.518	296.744	524.773	316.986	365.101	365.709	498.991	405.529	320.705	424.479	422.83	533.874	483.919	547.759	524.423	927.11	596.045	644.194	76.1226	419.991	151.908	204.696	69.8163	185.912	361.346	300.156	136.274	150.162	180.953	182.705	578.884	330.651	337.286	352.073	292.936	211.485
AGAP006045-RB	777.482	1232.26	1082.23	1439.01	1262.9	985.291	1788.01	1511.47	1373.3	1563.52	1456.17	369.126	866.081	949.241	1283.58	977.89	1159.96	1136.81	305.877	666.009	232.092	700.304	247.184	532.088	635.654	580.844	281.726	629.838	323.047	990.295	755.116	696.349	623.714	452.927	99.0643	483.515
AGAP006046-RA	320	610	462	212	356	327	221	447	373	228	391	103	461	336	441	438	406	529	143	146	179	297	183	210	204	240	206	92	122	192	96	279	290	120	123	242
AGAP006047-RA	0	0	0	2	0	0	4	3	0	0	1	0	0	1	2	0	0	0	25	15	14	1	10	15	3	21	2	22	4	6	21	10	16	22	13	12
AGAP006048-RA	31	22	26	37	36	56	44	52	8	26	21	311	17	52	26	26	22	59	85	271	221	85	251	372	196	553	153	485	270	446	156	273	214	297	167	162
AGAP006049-RA	0	6	3	10	11	3	5	11	6	0	4	66	1	7	4	2	1	0	12	12	61	26	44	54	8	46	31	40	72	60	26	24	36	27	37	21
AGAP006050-RA	483	672	854	589	814	773	639	838	571	682	864	139	819	771	851	695	854	926	241	383	343	426	394	670	438	721	444	635	435	856	362	689	665	331	344	461
AGAP006051-RA	539	692	757	703	803	669	459	831	618	575	737	0	803	727	698	632	801	725	254	332	224	249	261	491	330	697	367	399	281	520	266	483	484	299	188	301
AGAP006054-RA	251	279	310	262	239	228	187	270	307	139	204	6	272	260	338	237	232	271	222	379	263	320	239	284	290	239	253	214	219	438	217	417	448	231	146	261
AGAP006055-RA	154	306	340	227	354	228	225	336	241	131	245	559	396	225	357	289	293	325	64	48	76	213	74	146	101	58	165	40	69	137	88	187	173	136	61	173
AGAP006056-RA	579	674	826	830	756	753	677	885	678	555	881	88	778	662	821	808	821	816	284	410	199	296	206	466	369	556	316	378	292	586	469	679	438	381	183	269
AGAP006057-RA	276	267	275	335	248	361	237	284	293	187	233	0	308	262	266	247	269	277	353	192	159	207	197	240	237	147	267	102	209	178	210	251	281	163	116	170
AGAP006058-RA	16	14	20	4	8	10	1	23	11	11	18	0	8	16	11	25	18	10	5	13	3	9	4	5	5	13	11	24	8	9	4	14	8	8	9	17
AGAP006059-RA	1645	1559	1660	1502	1204	1310	1398	1418	1971	1384	1185	306	1175	989	1692	1984	1149	1412	1245	1074	597	1160	553	779	1114	504	1202	513	547	755	1045	918	1110	682	405	852
AGAP006060-RA	2	0	0	1	0	1	4	1	0	5	3	0	0	1	0	1	0	0	9	5	2	3	6	8	4	6	7	3	19	28	3	3	1	9	2	9
AGAP006061-RA	559	586	888	700	696	659	648	735	778	746	788	345	654	515	928	681	535	714	280	465	304	372	191	452	368	579	298	556	268	600	539	634	504	379	232	457
AGAP006062-RA	337	417	508	313	438	387	417	460	456	255	429	152	340	309	449	382	412	380	95	109	88	198	120	168	141	204	182	168	82	142	65	155	192	82	90	143
AGAP006063-RA	24737	38924	59216	28387	45433	42888	31253	53955	44224	26074	44470	5966	55369	29323	49149	32344	37510	39438	1842	4715	3212	5714	4055	7656	4508	9217	4993	4300	2605	8244	5630	6237	4825	3210	1725	5359
AGAP006064-RA	182	245	271	159	204	277	155	255	220	218	220	5	268	225	228	279	207	272	169	148	106	133	121	157	127	140	213	168	103	146	98	190	200	149	105	116
AGAP006065-RA	114	205	319	178	232	239	183	222	198	192	239	0	243	172	189	209	218	261	29	75	39	91	101	121	97	74	71	58	17	56	106	75	45	57	47	41
AGAP006068-RA	708.167	928.148	958.535	489.551	611.815	868.733	549.936	755.594	976.981	972.94	1003.45	6280.07	873.298	727.048	843.899	841.981	813.657	1037.86	533.305	318.309	379.283	460.018	241.243	436.025	458.235	624.842	629.648	501.655	279.198	476.155	682.656	665.792	739.22	476.714	249.25	519.145
AGAP006068-RB	0	0	0	0	0	0	0	24.3195	0	0	0	17.3413	0	0	0	0	0	0	0	0	0	0	0	0	0	5.74213e-08	0	0	0	0	0	0	0	0	0	0
AGAP006068-RC	281.833	672.852	1054.47	280.449	434.185	637.267	375.064	430.087	509.019	735.06	837.554	4764.59	910.702	554.952	735.101	562.019	541.343	906.137	303.695	405.691	320.717	529.982	329.757	582.975	490.765	705.158	448.352	652.345	452.802	916.845	914.344	574.208	639.78	417.286	279.75	448.855
AGAP006069-RA	11	24	26	3	13	15	5	10	17	21	11	11	6	18	5	4	15	34	12	13	12	10	15	18	8	9	38	20	6	9	21	8	18	12	8	21
AGAP006070-RA	918.108	1369.45	1646.73	1134.98	1516.51	1393.71	1251.19	1565.41	1242.46	1065.86	1621.79	297.793	1688.78	1293.63	1422.42	1316.4	1701.7	1635.87	488.866	942.37	561.724	741.408	626.87	788.116	680.4	937.132	674.939	839.492	665.373	1117.54	794.169	1142.43	1007.57	630.049	514.218	605.679
AGAP006071-RA	401	579	603	390	488	508	488	683	720	767	1002	244	844	583	677	621	642	696	163	275	146	203	200	399	335	622	246	417	263	721	347	514	333	294	174	360
AGAP006072-RA	90.0036	414.062	441.369	172.698	252.767	189.879	333.778	366.605	353.183	268.6	459.503	1046.63	484.509	248.048	161.896	196.107	384.48	406.455	162.058	57.2308	12.4522	100.889	19.313	198.992	230.586	196.069	187.719	0.345333	0.245754	279.002	152.055	252.21	201.47	107.063	0.0448867	8.9373e-05
AGAP006072-RB	612.996	697.938	772.631	479.302	635.233	613.121	569.222	1037.4	970.817	1143.4	1455.5	4921.37	1233.49	888.952	1288.1	883.893	774.52	1064.55	62.942	245.769	271.548	144.111	271.687	351.008	269.414	633.931	258.281	667.655	374.754	742.998	297.945	424.79	445.53	253.937	202.955	516
AGAP006073-RA	38	33	41	31	59	90	166	112	172	59	58	407	35	31	70	52	25	58	9	4	19	18	5	5	19	0	22	11	15	16	8	14	11	5	5	12
AGAP006074-RA	0	1	5	0	0	0	0	0	0	0	0	1	0	0	0	0	0	0	0	0	0	0	4	0	0	0	2	0	0	0	0	0	2	0	0	0
AGAP006075-RA	0	0	2	0	1	0	0	1	0	0	0	0	0	0	0	0	0	0	0	0	0	0	0	0	0	0	0	0	0	0	0	0	0	0	0	0
AGAP006076-RA	0	0	2	1	0	0	0	0	0	0	0	0	0	2.73762	0	2	0	0	0	0	0	0	1	0	0	2.73784	0	0	0	0	0	0	2	0	0	0
AGAP006077-RA	0	0	0	0	0	0	0	0	0	0	1	0	0	1.26238	0	0	0	0	0	0	0	0	0	0	0	1.26216	0	23	3	9	18	28	2	16	1	1
AGAP006078-RA	2	0	0	0	0	0	0	1	0	0	0	0	0	0	0	0	0	0	0	0	0	0	0	0	0	8	0	4	0	0	9	0	0	8	0	0
AGAP006079-RA	0	0	0	0	0	0	0	0	0	0	0	0	0	0	0	0	0	0	0	0	0	0	0	0	0	2	0	0	0	0	0	0	0	0	0	0
AGAP006080-RA	1	0	0	3	0	0	0	0	0	1	0	0	0	0	0	1	0	1	0	0	0	0	0	0	0	1	0	0	0	0	0	0	0	1	0	1
AGAP006081-RA	1	0	1	0	1	0	0	0	0	3	1	2	4	5	1	1	0	0	0	0	0	0	1	0	2	0	0	3	2	0	0	0	1	2	0	1
AGAP006082-RA	238	355	484	396	417	420	480	478	367	316	463	178	470	352	447	457	336	339	50	90	52	181	107	156	141	226	175	353	181	253	308	129	164	107	58	149
AGAP006083-RA	237	347	373	327	275	244	291	282	357	319	264	311	266	252	386	384	257	377	208	604	156	270	182	380	384	230	220	245	165	411	335	371	312	262	139	312
AGAP006084-RA	313	429	477	305	347	320	261	450	490	370	403	53	420	274	418	393	321	427	202	174	97	255	117	182	214	279	293	140	163	240	192	247	357	180	113	236
AGAP006085-RA	4600	4762	8290	5117	4683	5955	3766	5257	6216	4825	5961	1378	6764	3197	5648	5260	5235	4905	1270	3920	978	1698	743	3696	2103	3821	1331	2377	1420	4553	3643	4014	2504	2007	939	3385
AGAP006086-RA	0	0	0	1	0	0	0	0	1	0	0	0	0	1	0	0	0	0	2	0	0	0	0	0	0	0	0	0	1	0	0	0	2	0	0	0
AGAP006087-RA	0	0	0	0	0	0	0	4	0	0	0	0	0	0	0	0	0	0	0	0	0	8	0	0	0	0	0	1	0	0	3	0	0	0	0	0
AGAP006088-RA	169	224	98	131	99	390	128	109	111	71	121	51	113	203	103	91	85	225	299	271	400	310	630	286	347	432	547	392	380	181	279	217	390	304	276	152
AGAP006089-RA	371.591	379.473	292.601	298.121	398.729	335.069	663.454	245.458	704.44	385.731	242.418	1017.77	330.265	414.235	479.974	326.62	407.528	345.985	34.2973	551.048	144.359	424.885	120.794	286.294	377.811	346.507	271.699	448.376	241.493	344.464	623.876	430.514	371.688	750.7	215.5	241.708
AGAP006089-RB	2960.41	2438.29	2697.59	3418.88	2114.27	2421.93	2918.92	2543.74	2876.77	2995.04	2452.36	1548.23	1889.52	1960.39	3068.1	3928.34	2242.47	2450.58	2078.72	3184.95	1135.41	2458.12	996.206	1912.71	2672.84	1236.78	1904.05	1392.46	1079.51	1742.59	2630.53	1832.41	1696.31	1592.51	641.5	1550.29
AGAP006090-RA	410	548	571	529	538	532	431	620	469	490	604	0	549	512	510	486	623	542	320	496	236	486	282	414	311	523	296	804	401	801	534	545	509	324	272	423
AGAP006091-RA	2013	2277	2761	2212	2064	2097	2592	2870	2967	2703	2932	5310	2654	1990	2825	2832	2313	2808	1285	2141	833	1717	719	1662	1973	1463	1526	1565	976	1988	2130	2148	1769	1345	573	1666
AGAP006092-RA	75	203	243	89	210	166	84	207	103	166	172	27	185	129	106	136	161	191	52	64	78	65	84	95	69	219	109	267	139	195	220	121	121	170	63	84
AGAP006093-RA	0	0	1	2	0	1	0	0	0	0	0	0	0	0	0	0	0	3	0	0	0	0	0	0	0	0	0	0	0	0	0	0	0	0	0	0
AGAP006095-RA	0	0	1	0	0	0	0	0	0	0	0	0	0	0	0	0	0	0	0	19	0	0	3	0	0	0	0	0	0	0	0	0	0	0	0	0
AGAP006096-RA	1891	2637	3676	2075	3052	2961	2021	3407	2501	2261	3250	92	2979	2224	2527	2445	3013	3025	1023	2225	1338	1460	1477	2354	1337	2462	1439	1898	1042	2040	2109	1876	1737	1697	933	1711
AGAP006097-RA	3117	4100	5066	3639	3861	4156	3774	4509	4379	2957	4113	473	4404	3381	4232	4015	3803	4848	2100	2823	2183	3030	1972	3518	2418	3236	2995	2369	1916	2930	2912	3537	3806	1959	1675	2585
AGAP006098-RA	1	0	0	0	0	0	3	1	3	0	3	0	1	0	1	2	6	0	0	1	0	4	0	3	5	0	1	1	0	1	0	0	0	1	0	1
AGAP006099-RA	5687	7961	11188	6132	8335	9725	6432	9137	9282	6972	9306	322	10581	7151	8603	7119	8541	9786	3622	6366	5837	4154	5316	7634	4817	8039	6378	7433	5658	9990	5640	8024	8921	4899	4499	5770
AGAP006100-RA	485	550	697	548	614	570	510	686	607	536	598	1	694	573	501	535	602	595	287	411	296	303	307	396	342	351	377	345	396	475	405	419	471	336	224	304
AGAP006101-RA	1695	2184	2604	2075	1934	2435	2213	2748	2807	1958	2427	1054	2134	1544	2146	2358	1957	2212	1076	1266	1481	1325	1067	1884	1522	1444	2225	1069	1187	1594	1206	1294	1409	838	469	931
AGAP006102-RA	5	2	3	2	0	92	166	0	0	4	3	19	1	5	4	3	3	10	79	12	24	111	45	5	2	1	35	16	5	11	25	2	50	3	32	5
AGAP006103-RA	0	0	0	0	0	0	0	3.5472	0	0	0	0	5	0	0	0	0	0	0	0	5.88548	13.4506	7.27457	0	0	2.30341	3.87883	0	0	4.35707	0	0	0	0	4.56575	0
AGAP006103-RB	0	0	0	0	3	0	2.70506	0.697191	0	0	0	0	0	0	0	0	0	4.91656	6.28318	0	0	9.38268	4.61889	0	5.38219	0	6.02416	3.84285	0	0	0	0	4.79598	3.78657	0	0
AGAP006103-RC	3	4	9	33	0	17	61.2949	2.75561	9	7	21	0	0	4	3	1	0	3.08344	119.717	24	28.1145	101.167	41.1065	22	18.6178	87.6966	11.097	192.157	16	38.6429	30	33	33.204	63.2134	15.4343	21
AGAP006104-RA	377	436	404	411	421	499	385	371	366	299	333	25	371	435	299	379	385	490	414	579	302	409	441	568	418	666	525	485	386	638	416	543	555	356	321	396
AGAP006105-RA	4	21	24	14	31	32	24	21	19	10	17	18	24	19	14	23	35	9	6	19	1	10	22	13	6	15	14	9	13	2	4	18	12	1	10	12
AGAP006108-RA	3795	5774	7843.96	4894	6353	6436.97	4627	7288	6397	5126	7179	3257	6833	4334	6736.95	5614	5517.96	8198	2211	3281	2582	3158	2507	4095	3475	4521	4209	3437	3430	5445	3741	4870	5005	2852	2096	4104
AGAP006109-RA	383	399	520	409	526	532	443	582	410	458	526	27	510	450	387	437	489	430	181	248	176	213	217	310	254	322	263	340	259	352	320	277	290	230	161	197
AGAP006111-RA	108	171	167	115	127	111	102	86	166	160	125	387	119	110	156	145	101	78	43	96	39	108	76	70	55	49	93	40	42	80	23	61	51	43	28	49
AGAP006115-RA	22449	29390	43880	24218.4	29154.3	26866	25904.6	37121	38804.2	32737.5	39956.4	21375	37475.9	20794.3	39801	37174.9	26653.1	39094.2	2837.9	4851	2353.78	3972.79	1891.55	3697.98	4441.69	4269.62	4701.74	3290.73	2847.59	6180.4	6926.65	6699.33	7200.93	4154.89	3002.72	5729.93
AGAP006116-RA	849	1120	1420	964	1027	1163	862	1265	1179	1378	1365	6139	1216	929	1369	1168	1015	1382	319	538	286	498	336	585	645	764	736	638	529	906	686	896	856	406	297	682
AGAP006117-RA	969	1107	1308	1066	1710	908	926	1585	1049	777	1393	74	1316	722	1391	1096	1092	1068	295	544	335	798	384	610	498	600	427	525	439	728	600	507	627	356	249	510
AGAP006118-RA	374	384	725	301	435	312	1001	991	976	920	952	184	370	252	535	355	369	460	5	12	10	16	15	19	46	37	31	63	46	128	41	28	34	5	0	5
AGAP006119-RA	347	334	451	442	480	403	375	434	426	284	427	4	524	369	426	434	388	455	210	209	218	337	296	320	251	331	292	247	216	280	217	287	298	209	184	314
AGAP006120-RA	698	691	923	722	793	887	1165	1179	1215	936	1015	76	990	569	956	757	663	723	133	373	217	375	276	686	435	613	315	411	260	577	455	400	311	244	150	367
AGAP006121-RA	249	402	489	275	426	365	424	427	478	402	569	0	446	383	394	333	289	401	103	182	125	267	149	247	183	486	246	476	356	389	421	477	385	251	123	179
AGAP006125-RA	355	595	658	525	697	720	427	729	553	523	706	4	684	533	558	574	728	627	258	455	303	260	327	500	295	581	420	550	432	499	435	557	403	307	250	321
AGAP006126-RA	624.762	1267.15	184.426	247.41	281.697	950.284	527.601	770.419	406.477	92.1094	456.54	2066.46	165.606	779.081	184.554	107.191	199.525	726.088	1573.81	2321.09	3651.96	2087.35	3949.67	3983.5	2347.54	4156.26	5046.58	1096.4	4366.76	502.301	834.13	1766.87	3625.88	2367.68	4108.55	3043.51
AGAP006126-RB	3052.24	5746.85	617.574	1163.59	961.303	3608.72	2774.4	3862.58	1689.52	457.891	1800.46	5248.54	398.394	3946.92	828.446	584.809	648.475	3378.91	7882.19	9874.91	15122	8733.65	16981.3	13010.5	8777.46	15509.7	19220.4	3417.6	19123.2	2926.7	3076.87	9939.13	17611.1	5407.32	15440.5	10280.5
AGAP006127-RA	160	209	300	121	200	184	123	214	190	116	247	13	248	157	218	202	132	222	67	59	46	59	45	91	61	50	144	65	68	90	76	107	131	74	35	80
AGAP006128-RA	907	1073	1114	861	1136	1010	1035	1337	1141	1140	1057	122	1144	805	1257	1261	982	1125	409	766	293	583	365	690	740	922	476	587	449	1027	1037	709	660	585	260	657
AGAP006129-RA	102	120	111	86	97	104	77	113	80	62	75	0	116	86	105	114	110	91	49	61	24	68	23	96	46	85	32	51	25	56	81	66	64	53	25	61
AGAP006130-RA	727	1104	1343	804	1102	1402	760	1186	954	778	1148	27	1409	1232	1109	929	1345	1510	543	954	842	682	965	1100	677	999	1060	1009	828	1179	938	1005	1207	709	752	805
AGAP006131-RA	251	214	330	265	322	300	255	268	350	295	311	26	356	334	331	254	284	314	140	204	173	216	132	228	166	211	227	275	213	314	194	229	269	140	116	229
AGAP006132-RA	39	77	91	58	102	30	69	101	112	50	51	15	108	89	87	55	65	101	16	22	29	40	20	41	19	50	44	25	7	20	7	36	36	20	13	20
AGAP006133-RA	4143.34	4616.04	5164.72	3757.45	4235.68	2954.97	4088.28	5237.79	5302.37	4319.89	4721.9	26740.3	4209.02	2838.18	6593.73	5327.39	3130.12	4336.33	1019.51	1726.09	676.229	1864.88	806.876	1656.01	1685.4	1693.8	1349.65	808.462	852.88	2125.85	1490.5	1542.04	1610.92	1148.24	478.429	1899.51
AGAP006134-RA	597	643	909	708	769	669	466	626	713	737	821	16	939	558	781	882	858	617	29	146	58	64	11	124	100	92	60	74	26	111	89	104	44	82	31	58
AGAP006135-RA	5806	7954	12653	7332	8756	8696	5766	9044	8744	7572	11086	9	12073	8553	10715	8034	12722	8609	514	1799	492	569	310	1306	821	1318	398	965	547	2051	1270	1962	1023	922	390	1326
AGAP006136-RA	877	1251	1370	911	943	1420	854	1319	1177	1022	1258	831	1269	1055	1136	1243	1007	1495	846	839	1153	910	701	1296	927	818	1452	1316	1402	1909	1055	1104	1598	679	725	939
AGAP006138-RA	253	340	382	261	334	295	261	430	320	251	354	34	427	295	385	316	434	399	88	199	123	134	119	174	161	201	150	280	144	241	178	184	203	122	72	220
AGAP006139-RA	964.195	1421.84	1373.7	827.25	657.231	503.885	849.82	1002.8	938.156	834.297	945.887	800.2	1192.81	751.844	1387.5	1276.73	1055.57	1046.52	421.032	361.266	585.517	686.595	252.364	299.953	605.549	334.615	775.452	631.664	588.656	791.153	464.635	497.482	766.898	624.447	210.138	903.015
AGAP006139-RB	368.805	520.16	878.299	526.75	981.769	1045.12	414.18	790.204	677.844	462.703	887.113	159.8	865.19	818.156	857.5	750.27	521.431	1336.48	125.968	541.734	86.4833	298.405	209.636	629.047	207.451	649.385	182.548	420.336	134.344	311.847	625.365	946.518	707.102	165.553	369.862	119.985
AGAP006140-RA	74	122	166	129	138	168	106	158	148	107	141	87	163	129	127	156	161	148	69	137	60	89	87	91	69	112	95	157	63	105	161	101	96	78	65	79
AGAP006141-RA	231.852	434.245	487.235	233.333	349.982	356.839	204.008	343.941	418.177	438.798	606.294	775.536	483.506	229.759	288.983	261.67	316.918	396.514	92.8758	351.681	97.4901	354.455	115.323	278.202	282.625	477.622	360.815	232.742	199.902	217.907	224.416	251.603	213.044	271.821	207.82	160.816
AGAP006141-RB	90.1484	165.755	183.765	136.667	134.018	264.161	178.992	279.059	68.8233	62.2024	210.706	63.4645	132.494	182.241	154.017	206.33	158.082	179.486	130.124	81.3193	101.51	121.545	84.6772	102.798	67.3754	145.378	92.1853	196.258	89.0976	154.093	213.584	220.397	68.9564	74.1787	50.1797	141.184
AGAP006142-RA	375.018	395.866	460.125	477.78	437.511	429.83	341.466	433.938	443.055	328.719	481.484	196.407	326.005	331.026	276.39	385.259	279.393	525.756	294.878	264.28	267.581	278.902	204.148	202.347	228.545	246.521	352.685	253.319	154.271	211.873	407.922	221.087	381.684	196.647	141.745	215.472
AGAP006143-RA	0	0	0	0	0	0	0	0	0	0	0	1	0	0	0	0	0	0	0	0	0	0	0	0	0	0	0	0	0	0	0	0	0	0	0	0
AGAP006143-RB	0	0	0	0	0	0	0	0	0	0	0	0	0	0	0	0	0	0	0	0	0	0	0	0	0	0	0	0	0	0	0	0	0	0	0	0
AGAP006143-RC	0	0	0	0	0	0	2.48855	1	0	2.78372	0	0	0	0	0	1	0	0	2	0	0	1	0	0	0	0	0	0	0	0	0	0	0	0	0	0
AGAP006143-RD	0	0	0	0	0	0	0	1	0	0	0	0	0	0	0	0	0	0	0	0	0	0	0	0	0	0	0	0	0	0	0	0	3	0	0	0
AGAP006143-RE	0	1	0	0	0	0	7.51145	0	0	4.21628	0	0	0	0	0	1	0	0	8	6	0	0	0	0	0	0	0	0	0	0	0	0	0	0	0	0
AGAP006143-RF	1	1	2	1	0	0	0	0	0	0	0	0	2	0	0	0	0	0	0	0	0	0	1	0	0	0	1	0	1	1	0	0	0	0	0	0
AGAP006144-RA	0	0	0	0	0	0	0	0	0	0	0	0	1	0	0	0	0	1	0	0	0	0	0	2	0	0	0	0	0	0	0	0	0	0	0	5
AGAP006145-RA	0	3.70923	1.22099	0	0	1.16841	0	2	0	0	3.4982	0	12.5625	1.25182	5.29905	1.14839	4.13237	2.80009	3.12792	7	0	1.36874	11.3405	0	0	0	0	0	4.61288	0	0	3.24658	0	2	0	0
AGAP006146-RA	11	14.2908	24.779	4	18	6.83159	6	3	6	22	12.5018	6	60.4375	51.7482	80.7009	7.85161	42.8676	9.19991	2.87208	0	0	11.6313	16.6595	10	8	8	6	32	12.3871	12	15	11.7534	25	31	3	0
AGAP006147-RA	0	0	0	0	1	0	0	0	0	0	0	0	0	0	0	0	0	0	0	0	0	0	0	0	0	0	0	2	0	0	0	0	0	0	0	0
AGAP006148-RA	0	0	0	1	0	0	0	0	0	0	1	0	1	5	11	3	1	0	0	0	3	0	0	0	0	0	0	3	0	0	0	0	0	0	0	2
AGAP006149-RA	0	2	3	12	23	19	18	21	6	0	1	2	0	0	1	4	0	3	0	0	4	6	0	0	3	5	0	14	6	2	13	2	0	0	1	0
AGAP006150-RA	0	0	0	0	0	0	0	0	0	0	0	0	0	0	0	0	0	2	0	0	0	0	0	0	0	0	0	0	0.5	0	0	0	0	0	0	0
AGAP006151-RA	0	1	0	6	3	0	5	1	0	0	2	0	0	0	0	1	1	0	0	0	4	13	11	0	0	0	2	5	1	4	9	3	0	1	0	0
AGAP006157-RA	0	2	0	0	2	4	2	0	0	0	1	1	0	0	0	1	1	1	2	0	2	0	2	0	0	0	0	1	0	0	0	0	0	0	0	0
AGAP006158-RA	129	168	221	133	202	114	80	287	207	116	255	123	219	91	240	147	184	222	15	49	9	37	18	14	29	38	15	13	15	48	20	35	17	15	16	23
AGAP006159-RA	707	1042	1127	817	930	923	660	933	949	1007	1227	1116	1074	840	895	964	895	1107	558	451	419	623	474	447	557	519	706	713	649	633	773	772	992	581	434	603
AGAP006160-RA	242	312	373	302	479	384	277	433	396	236	461	1	422	339	488	404	379	435	204	300	187	207	216	264	234	320	305	201	228	294	249	356	322	261	159	213
AGAP006161-RA	463	665	937	804	1299	778	663	1242	658	715	999	1	1012	557	861	727	750	855	229	365	318	414	530	419	307	589	407	409	384	486	284	410	430	352	231	406
AGAP006162-RA	197	261	302	272	350	289	266	318	244	250	388	18	372	239	305	256	288	307	128	195	158	192	185	190	171	226	195	192	196	271	179	248	201	152	136	178
AGAP006163-RA	226	322	401	453	373	434	306	400	347	340	452	44	377	379	234	305	385	296	143	301	155	229	156	222	195	293	227	211	196	316	162	239	272	189	140	234
AGAP006164-RA	26	39	39	20	32	31	17	41	31	15	7	18	36	27	31	23	34	46	7	9	14	15	20	28	45	41	24	20	20	26	19	11	38	13	12	15
AGAP006165-RA	746.058	786.195	918.956	886.87	837.573	544.354	836.017	708.649	908.519	766.206	650.37	1073.27	590.071	530.473	982.341	1106.82	512.171	613.782	347.949	580.046	222.042	546.051	231.971	506.341	628.596	458.353	298.199	387.133	207.984	578.421	677.871	443.349	553.419	372.808	152.691	360.276
AGAP006165-RB	216.983	334.932	298.882	194.886	252.429	134.251	315.158	360.713	305.665	458.997	361.299	287.502	249.556	139.33	421.371	292.321	202.225	331.258	73.1028	148.004	76.7786	179.978	53.5392	142.011	247.96	91.4323	76.8654	218.472	118.802	178.727	302.516	106.79	90.9845	119.02	66.7349	132.954
AGAP006166-RA	318	378	359	265	347	190	198	450	422	180	386	41	410	238	406	319	361	331	85	135	21	82	35	86	102	183	75	66	61	99	112	171	129	139	18	158
AGAP006167-RA	0	0	0	1	1	1	0	1	2	0	0	0	0	3	2	0	1	1	1	0	0	17	0	4	3	0	0	1	0	0	0	0	1	0	1	3
AGAP006168-RA	57.0904	86	87	100	81	90	147	130.716	152	145	123	278	76	76	102	173	77	91	85	138	72	153.342	51	134.349	186.378	149	107	137	103	140	241	134	103	147	61	125
AGAP006169-RA	332	288	283	230	164	158	212	312	444	293	244	855	225	133	190	300	165	174	206	249	72	313	62	170	285	139	202	94	101	183	204	215	152	89	44	226
AGAP006170-RA	0	0	0	0	1	0	0	1	0	0	0	1	0	0	0	1	0	0	0	0	0	0	0	0	0	0	0	0	0	0	0	1	1	0	2	0
AGAP006171-RA	270	140	301	310	174	291	277	192	239	222	153	5	164	137	286	255	267	316	87	198	100	170	90	163	166	82	125	146	104	140	162	152	120	163	107	77
AGAP006172-RA	208	331	401	273	369	299	144	379	276	312	551	0	424	306	324	316	493	245	59	237	26	49	37	122	111	194	40	108	72	177	92	187	74	103	47	122
AGAP006173-RA	519	693	729	560	772	654	605	744	680	485	729	57	699	566	623	621	647	632	265	397	252	350	250	396	287	373	332	300	297	432	348	400	367	273	258	314
AGAP006174-RA	941	1266	1770	1315	1518	1337	1092	1712	1492	1597	2076	248	1692	1410	1596	1305	2101	1357	161	688	151	237	118	402	396	622	137	450	221	815	502	690	356	337	193	388
AGAP006175-RA	220	324	407	365	427	358	342	481	417	269	512	8	445	354	334	306	420	319	81	239	102	129	111	163	133	211	108	119	124	242	63	289	139	110	98	156
AGAP006176-RA	34.6621	45.8688	68.585	63.1074	62.567	106.242	45.1047	115.184	106.412	36	46.8604	341.296	38.0865	47.8824	93.7908	51.5401	46.0414	54.7177	3.07609	26.2331	8	25.6917	25.3904	25.5357	26.654	87.5387	34.8233	10	21	26.8128	93.0939	57.4074	31.5606	8.28616	6	21.2152
AGAP006176-RB	24.3379	42.1312	46.415	4.89265	27.433	10.758	32.8953	47.8159	22.5878	0	37.1396	118.704	40.9135	17.1176	19.2092	34.4599	20.9586	24.2823	8.92391	19.7669	0	19.3083	1.60959	9.46434	7.34598	8.46126	10.1767	0	0	6.18722	10.9061	14.5926	22.4394	9.71384	0	6.78483
AGAP006177-RA	64	70	72	119	101	212	204	98	46	100	43	0	39	271	81	94	49	147	246	791	786	137	353	1157	394	1305	358	2159	484	853	1320	897	696	1086	244	470
AGAP006178-RA	5.58249	4.87623	0	1.36788	1.65912	1.67936	5.54972	2.90895	0	0	2.08362	0	0	4.35808	3.34739	1.42577	0	0	0	7.80487	0	0	3.12328	1.62774	6.12568	0	2.53973	2.13467	0	0	4.13041	2.16773	0	8.74313	0	1.51575
AGAP006178-RB	0	0	7.77336	0	0	0	0	0	0	0	0	0	0	0	0	0	0	0	0	0	0	0	0	0	0	0	1.46526	2.9223	0	4.67256	9.95973	2.42084	4.2103	0	0	0
AGAP006178-RC	65.4385	93.9843	121.227	82.6321	52.3487	67.3206	89.4503	59.1104	61	73	41.8907	0	53	101.642	73.6526	82.5802	82	77	95	226.195	144	177	92.8767	282.372	187.874	277	130.871	683.943	132	434.327	499.91	96.4114	225.79	379.257	66	155.484
AGAP006179-RA	13.1051	12.1818	4.30289	17.2754	17.3607	8.63763	46.6747	8.86275	28.8189	4.04049	24.3271	0	4.17857	28.271	24.4414	4.41705	17.0445	50.3006	0	21.4558	13.3605	35.8419	71.8725	24.6123	71.9433	88.3584	41.6325	50.0932	20.1792	66.1425	118.813	28.4352	20.3364	86.4648	25.4388	30.1673
AGAP006179-RB	17.8714	26.5256	22.9798	28.6832	5.8278	11.7429	33.0607	6.03298	21.6632	52.1679	20.9079	0	0	36.6925	5.34684	48.5379	11.2588	11.0499	45.1951	56.9299	42.2428	30.7622	11.1298	10.8389	30.5591	39.117	10.937	16.5651	10.4358	21.6711	48.8867	10.6292	31.9277	10.8703	11.1992	23.056
AGAP006179-RC	931.024	1497.29	2211.72	1325.04	1497.81	1841.62	1717.26	1224.1	1682.52	2746.79	1777.76	0	1355.82	2439.04	2320.21	1702.05	1632.7	1942.65	1839.8	3640.61	2793.4	2603.4	3046	3906.55	2814.5	5084.52	3605.43	7616.34	2885.38	5188.19	6022.3	3411.94	3930.74	5342.66	2760.36	2749.78
AGAP006180-RA	10	15	17	48	17.0192	48	56	25	43	77	17	3	33	11	34	47	33	23	28	43	40	36	28	26	50	56	21	80	25	52	45	43	48	70	29	13
AGAP006181-RA	6	1	3	0	0	7.08124	162.437	1	0	0	0	2	0	0	0	0	0	2.00845	138	352	513	464	793	2	37	0	128.961	4	417	3	6	16	552	0	292	54
AGAP006182-RA	1	14.1395	4	0	0	78.9188	571.563	0	2	3	1.02566	3	0	374	0	3	2	231.992	1	0	0	0	0	0	0	0	5.16257	3	0	0	0	0	0	0	0	1
AGAP006183-RA	4982.74	6490	4645.72	4589	4192	6609	3594	3575	4481	5159	4410	706	3687	6327	3743	4757	3723	6703	11087	9544	5903	10245	5126	6491	7497	3393	11314	4704	5763	5126	7691	7552	11016.9	5452	3892	7624
AGAP006184-RA	455	1119	1097	766	1126	1076	732	740	714	574	778	597	1030	909	817	655	670	829	483	871	654	1160	780	1367	853	2116	995	1458	660	1401	1532	1300	1045	975	421	817
AGAP006185-RA	27	44	80	78	120	143	192	160	321	135	50	1	112	92	81	55	47	73	9	15	31	8	30	97	54	92	116	55	6	53	39	39	23	19	10	35
AGAP006186-RA	1023.54	1359.19	1720.41	1254.02	1443.13	1593.12	1522.13	1304.12	1585.61	2161.65	1510.26	1537.04	1052.79	1329.21	1725.24	1594.7	1156.47	1546.28	1391.67	2700.87	1951.56	2855.65	2059.33	2167.69	2987.91	3709	2518.84	5274.55	1660.8	3422.66	4635.91	2559.58	3051.15	3123.4	1688.89	1967.92
AGAP006186-RB	971.773	1159.92	1338.69	1200.23	1063.03	1425.91	1885.38	1084.39	1107.08	2056.25	1110.03	255.485	1009.61	1604.18	1412.65	1637.15	1184.52	1587.97	1846.79	4018.99	2395.71	2983.73	2449.55	2502.27	3082.54	3517.19	2445.88	6334.74	1899.31	3293.21	5163	2604.78	2970.56	4441.19	2248.83	2263.9
AGAP006186-RC	240.486	507.615	671.921	194.917	280.764	433.989	537.238	504.471	427.036	602.456	509.953	668.197	508.556	711.863	304.115	271.672	326.848	868.86	385.956	479.388	468.72	778.404	835.531	1085.79	927.783	1489.02	1135.4	1903	695.894	1720.49	1650.16	956.917	1101.86	1303.05	463.637	831.317
AGAP006186-RD	0	0	0	0	0	0	0	0	0	0	0	1187.61	0	0	0	0	0	0	0	0	0	0	0	0	0	0	0	0	0	0	0	0	0	0	0	0
AGAP006186-RE	768.039	2825	2557.27	416.033	1475.36	1687.34	1029.62	1713.32	1817.39	1418.38	2011.12	1310.54	1373.92	1423.62	2314.11	861.146	1178.36	2130.73	852.754	1566.95	2185.8	3020.66	3046.1	3808.05	3046.34	7929.13	6274.39	6533.1	3360.44	6902.06	4936.9	3861.83	6096.06	3483.42	2302.55	3643.08
AGAP006187-RA	1	2	0	6	3	4	2	3	1	1	3	0	3	2	0	2	1	2	1	7	3	7	7	5	15	25	4	2	11	2	0	12	2	10	1	4
AGAP006189-RA	0.0909091	0	0	0.0909091	0.0909091	0.0909091	0	0	0	0	0	0	0	0	0	0	0	0	0	0	0	0	0	0	0	0	0.181818	0	0	0.0909091	0	0.0909091	0	0	0	0
AGAP006191-RA	18	19	25	7	11	28	2	30	20.9504	26	15	17	12	14	6	3	2	7	106	72	52	399.767	31	125	232	1251.77	280	1990.72	356.977	917.972	428	238.949	106	207	71.9445	79
AGAP006192-RA	8	5	14	13	12	15	17	17	14	9	12	5	5	16	8	4	10	6	10	10	24	58	14	32	39	61	36	85	48	81	49	39	27	26	21	11
AGAP006193-RA	40	60	85	68	67	143	104	67	66	61	91	5	114	196	123	69	62	140	496	548	566	465	362	1061	586	1201	486	1308	488	1153	768	826	808	767	274	614
AGAP006194-RA	5	0	4	12	1	1288.65	1630.58	11	11	0	2	1	0	24	4	12	2	30	787.57	165	572.85	741.862	745	4	12	4	14	1	49	13	3	2	199	1	59	0
AGAP006195-RA	1	3	0	0	0	228	269	0	5	0	0	0	0	7	0	7	2	5	131	27	81	246	120	5	1	4	0	0	15	0	0	0	31	0	13	0
AGAP006196-RA	3	0	1	0	0	0	0	0	0	0	0	0	0	0	0	1	0	0	2	0	0	0	0	1	2	0	0	0	0	0	3	0	1	0	0	0
AGAP006197-RA	4	2	0	0	1	0	6	1	3	0	0	0	0	2	0	1	0	0	0	0	0	0	0	3	0	0	0	0	0	0	1	0	1	0	0	0
AGAP006198-RA	0	0	0	0	0	3	4	0	0	0	0	0	0	0	1	0	0	1	2	2	0	5	0	0	0	0	0	0	0	0	0	0	0	0	0	0
AGAP006199-RA	0	0	0	4	0	60.3457	71.4183	0	0	0	0	0	0	3	0	0	0	3	46.4303	5	20.1504	32.138	30	0	1	1	0	0	2	0	0	0	6	0	1	0
AGAP006200-RA	0	0	0	0	0	0	0	0	0	0	0	0	0	0	0	0	0	0	0	0	0	0	0	0	0	0	0	0	0	0	0	0	0	0	0	0
AGAP006201-RA	0	0	0	0	0	0	0	0	0	0	0	0	0	2	0	0	0	0	0	0	2	0	4	0	0	0	0	0	0	0	0	0	0	0	0	0
AGAP006202-RA	0	1	0	1	1	0	0	0	0	0	1	0	3	1	0	0	0	0	5	0	0	0	1	0	0	0	1	0	0	2	0	0	0	0	0	0
AGAP006203-RA	525	725	807	560	690	603	553	641	760	492	715	607	855	539	804	661	579	649	399	377	138	324	204	331	305	417	347	272	227	439	315	486	369	286	160	248
AGAP006204-RA	402	645	613	603	760	654	563	755	455	557	685	20	580	666	553	529	833	673	394	594	522	568	758	598	541	664	587	673	647	493	536	656	493	484	367	357
AGAP006205-RA	478	597	594	477	652	628	500	542	502	372	533	49	712	482	673	649	575	672	241	410	178	303	299	354	288	356	352	241	183	465	298	336	412	156	199	275
AGAP006207-RA	10	9	1	0	9	5	4	9	3	7	7	0	7	4	6	7	16	3	3	7	0	12	8	7	25	4	8	1	7	13	12	6	6	7	0	6
AGAP006208-RA	2	8	0	0	4	0	0	0	2	0	2	0	1	6	0	4	3	8	0	0	0	12	2	2	13	7	6	5	3	7	28	3	1	8	3	3
AGAP006209-RA	166	334	889	217	495	430	218	497	525	321	598	2	604	380	479	265	537	651	48	90	24	14	42	125	60	157	45	135	56	163	57	140	50	33	27	46
AGAP006210-RA	0	0	0	2	0	0	0	0	0	0	0	0	0	1	0	0	0	0	0	0	0	0	0	0	0	0	0	1	0	0	0	0	0	0	1	0
AGAP006214-RA	0	0	0	1	0	0	0	0	9	0	1	0	0	0	0	0	0	0	0	5	0	0	0	0	0	0	0	0	0	0	15	0	0	0	0	0
AGAP006215-RA	1	0	0	0	0	0	0	0	0	0	1	0	0	0	0	0	0	0	0	0	0	0	0	1	0	0	0	2	0	0	0	0	0	0	0	5
AGAP006216-RA	37	24	18	23	6	22	24	38	22	24	29	18	16	25	24	19	21	13	44	80	61	126	49	48	29	128	36	163	62	78	56	110	106	83	34	29
AGAP006219-RA	305	475	313	295	309	210	265	299	288	242	304	57	274	251	338	365	212	384	167	149	81	235	134	173	254	169	417	118	126	163	267	220	286	142	117	234
AGAP006220-RA	93	194	230	193	266	281	191	284	211	179	262	1	245	214	174	154	173	268	85	179	107	338	112	233	129	256	100	168	122	178	97	227	199	86	63	146
AGAP006221-RA	0	2	3	0	1	1	1	5	0	0	2	0	0	1	0	4	0	0	0	2	0	0	0	0	1	0	0	0	0	7	0	4	0	0	2	0
AGAP006222-RA	2.60407	16	9	3.40236	2.40187	28.3864	57.3078	1	3	35.8936	34.48	12	14.585	81.0709	6	13	9	15.6208	17.0502	77.1578	53.1481	102.353	28.6532	66.1537	11	14.3715	41.8065	156.166	104.951	73.5539	96.4322	144.272	103.441	59.2247	37.2864	57.1843
AGAP006223-RA	10.3959	0	25	13.5976	3.59813	13.6136	18.6922	1	3	21.1064	19.52	3	10.415	25.9291	5	0	13	13.3792	7.94977	35.8422	8.85191	32.647	8.34678	48.8463	12	6.62847	13.1935	33.8341	28.0491	64.4461	8.56776	42.7283	31.5587	20.7753	11.7136	32.8157
AGAP006224-RA	42.6176	60.5607	103.653	88.7214	63.0191	131.351	66.2869	84.2649	96.2651	88.8817	68.8026	1475.46	77.5607	63.8715	81.4024	71.8797	80.0235	88.9347	25.3261	65.7897	26.4384	59.1824	20.6605	41.562	53.0142	34.1479	27.148	58.1309	37.0414	38.0392	34.6949	52.2967	41.6227	26.9138	15.7751	41.3847
AGAP006225-RA	539.336	695.439	1247.35	910.279	773.981	1159.65	916.713	859.735	1163.73	1147.12	814.197	5315.54	835.439	751.128	981.598	929.12	791.976	796.065	192.674	531.21	235.562	465.818	210.34	639.438	455.986	410.852	272.852	501.869	244.959	367.961	489.305	436.703	305.377	332.086	141.225	276.615
AGAP006226-RA	27.0463	30	62	26	44	60	48	75	55	67	77	296	51	35	106	69	36	56	12	62	54	69	86	183	69	66	48	30	56	56	56	78	95	9	32	29
AGAP006227-RA	13	33	39	12	21	31	52	39	20	8	36	0	29	19	31	28	25	28	49	19	21	26	11	25	13	25	20	27	10	32	76	20	25	28	9	19
AGAP006228-RA	94	87	92	75	76	161	36	74	61	61	77	312	120	120	94	73	129	143	107	209	180	195	143	223	118	202	152	337	98	124	188	176	210	147	213	157
AGAP006229-RA	208	229	294	268	267	326	302	332	274	260	338	0	234	241	247	266	275	338	165	220	186	237	316	313	228	234	224	392	224	310	238	301	263	223	159	166
AGAP006231-RA	424	585	587	402	454	493	415	535	599	383	421	674	443	377	405	535	434	419	426	289	229	492	296	419	346	406	508	331	299	457	405	456	547	363	193	385
AGAP006232-RA	301	452	508	403	431	414	356	528	387	299	498	718	428	366	441	392	419	488	188	205	226	229	193	253	252	324	326	231	255	331	220	242	280	222	173	256
AGAP006233-RA	39	57	58	56	55	80	31	71	20	9	30	0	61	61	37	47	76	71	25	50	52	45	70	68	31	43	37	31	20	28	40	31	37	24	46	25
AGAP006234-RA	91	164	253	109	209	193	152	223	142	142	208	22	155	121	115	137	193	165	32	94	16	88	49	90	50	165	92	82	51	113	71	94	78	83	45	63
AGAP006235-RA	818	1133	1725	782	1191	1020	763	1255	1145	683	1216	42	1442	913	1214	1000	1073	1405	567	508	581	714	420	708	543	589	813	387	464	907	580	901	846	518	288	662
AGAP006236-RA	196	214	313	215	245	290	222	248	268	162	288	0	296	201	251	274	200	252	109	140	126	142	116	186	122	103	126	111	90	175	144	171	153	89	78	147
AGAP006237-RA	107	174	272	123	195	230	127	192	136	172	195	0	169	165	156	166	186	250	52	90	73	68	96	127	76	85	75	119	100	139	23	125	83	89	64	92
AGAP006238-RA	2283	2716	3911	2794	2880	3317	2512	3027	3069	2899	3795	14099	3463	2742	3539	3075	3164	3283	1203	2041	1218	1412	1202	1620	1559	1832	1633	1606	1484	1955	1996	2150	1845	1411	1096	1400
AGAP006239-RA	417	588	676	483	548	571	417	625	565	616	555	2	657	420	572	545	588	603	225	277	217	259	203	323	266	343	348	268	265	393	343	373	344	180	139	259
AGAP006240-RA	441	648	820	502	704	664	461	826	640	417	721	262	711	545	804	682	713	728	242	312	169	416	212	420	394	475	263	305	275	401	427	510	405	362	231	280
AGAP006241-RA	0	0	1	0	0	0	0	0	0	0	0	31	0	0	0	0	0	0	0	3	0	1	0	0	0	0	0	0	0	0	0	0	0	0	0	0
AGAP006242-RA	7	9	2	7	9	9	4	8	6	0	4	5	11	7	9	4	7	5	0	0	0	0	0	0	0	1	2	0	0	0	0	0	0	0	0	4
AGAP006243-RA	2221	2818	3433	2444	2459	3201	2296	2896	3002	2357	2634	284	2687	2603	2923	2936	2355	3828	1582	1823	1883	2002	1450	2476	1807	2163	2179	2120	1548	2154	2384	2847	3242	1731	1464	1828
AGAP006244-RA	806	1010	1211	882	1114	1084	753	1128	943	643	963	1196	1035	917	876	1061	1214	1070	419	448	311	642	333	584	489	575	540	611	461	729	704	858	616	404	281	472
AGAP006245-RA	244	353	454	308	454	451	300	456	350	252	407	6	404	344	338	380	426	403	247	225	215	231	262	291	243	222	315	246	305	253	287	283	319	167	200	252
AGAP006246-RA	431.681	694.232	879.238	574.796	676.741	783.511	554.21	838.503	748.29	572.21	803.759	322	908.122	703.266	708.137	625.389	732.783	999.309	376.23	420.416	492	570.529	569	586.946	434.213	671.382	706.434	650	415.705	584.286	602.268	571.836	790.393	406.869	406	406
AGAP006247-RA	618	650	731	613	678	659	606	810	607	692	838	1	692	603	686	659	747	635	290	540	262	356	329	381	372	513	355	391	344	521	571	414	389	339	202	293
AGAP006248-RA	288	376	474	465	429	431	372	445	404	384	460	7	413	341	413	359	449	394	198	265	163	183	207	333	289	258	191	292	203	367	288	253	231	237	131	159
AGAP006249-RA	236	471	485	337	396	370	325	455	369	365	489	271	528	360	371	464	439	545	187	245	133	315	231	285	250	275	310	190	210	281	175	264	284	241	134	255
AGAP006250-RA	90	134	170	146	225	202	156	203	141	109	196	0	247	189	129	151	241	245	59	112	54	84	75	63	54	60	56	154	78	73	39	91	131	78	91	103
AGAP006251-RA	1966	2229	2780	2086	1786	2135	1669	2005	2133	1731	2316	299	2450	1773	2204	2635	1966	2703	1121	1385	876	1416	780	1316	1237	1030	1541	983	879	1049	904	1498	1539	948	607	1059
AGAP006252-RA	38	30	40	38	22	24	18	27	48	27	37	4	38	18	35	47	17	31	14	13	1	7	6	14	26	6	16	12	8	18	21	23	7	7	6	6
AGAP006253-RA	63	63	75	55	37	40	24	50	72	37	61	16	120	32	97	85	40	62	32	13	8	22	13	27	34	21	28	22	11	18	23	22	24	22	4	11
AGAP006254-RA	1367.92	2047.06	2907.74	1254.64	1960.94	2128.55	1832.18	2600.88	2538.09	1949.13	2655.62	1216.9	2844.99	1817.71	2772.77	2057.42	1909.93	3310.71	805.66	1002.61	1208.43	1121.32	883.068	1721.21	1272.38	1620.72	2291.26	1563.06	1562.53	2279.85	1339.07	1908.56	2562.62	1192.28	871.299	1768.23
AGAP006254-RB	0	0	0	0	0	0	0	0	0	0	0	9.066	0	0	0	0	0	0	0	0	0	0	0	0	0	0	0	0	0	0	0	0	0	0	0	0
AGAP006254-RC	432.084	397.943	500.26	501.364	387.059	390.448	461.82	608.118	596.915	501.872	495.381	1160.03	496.009	401.286	528.226	590.582	349.067	518.285	165.34	212.386	190.571	250.676	101.932	265.787	296.622	255.278	371.74	320.942	241.472	380.151	334.927	366.441	378.377	289.723	190.701	278.769
AGAP006255-RA	866	1100	1565	896	1226	1048	887	1311	1252	1097	1265	197	1290	966	1047	1167	1148	1193	316	503	385	490	416	691	514	789	570	638	480	845	663	677	895	487	365	592
AGAP006256-RA	5	5	11	8	4	4	0	11	5	0	4	65	2	15	8	0	7	1	0	3	0	4	3	13	3	9	4	7	1	12	3	9	12	2	2	30
AGAP006257-RA	10	23	21	33	17	36	14	79	21	22	18	115	9	12	14	17	11	39	41	78	127	76	58	144	71	89	142	108	64	95	53	70	75	78	42	99
AGAP006258-RA	98	112	193	256	154	358	162	284	117	225	206	2341	265	271	175	184	173	412	58	32	250	33	90	425	127	471	146	2505	137	540	300	374	390	262	96	153
AGAP006259-RA	84	768	109	277	103	1209	1936	134	120	94	78	1	78	1046	49	52	85	462	465	837	249	1051	829	1233	796	872	753	670	390	1108	594	598	569	345	280	585
AGAP006260-RA	9.43995	3.27287e-05	37.3588	22.9879	13.0689	9.54423e-08	19.5324	29.2814	16.552	20.8481	46.8992	38.4179	3.12396e-08	0	0	7.76003	1.80087e-05	38.032	76.714	68.4085	137.005	111.21	0.0103312	98.2271	100.261	218.804	99.1967	131.421	0	213.852	101.811	15.2368	168.893	76.6679	41.7561	170.156
AGAP006260-RB	200.64	435.237	364.664	196.924	319.287	289.064	375.055	328.954	342.257	526.33	342.997	693.248	298.124	466.892	354.072	317.193	284.118	405.3	306.59	701.184	399.07	597.241	500.028	662.084	614.577	1325.38	691.994	1379.82	584.737	1224.97	1263.59	844.857	914.943	888.182	351.329	517.026
AGAP006260-RC	0	31.991	0	0	0	7.55929	0	0	1.70863e-05	0	0	0	10.3462	20.8273	12.6946	0	10.6153	0	19.5093	64.0031	0	0	77.559	31.8011	0	0	34.3305	0	46.9608	0	44.3555	71.7234	0	0.337916	46.9467	0
AGAP006260-RD	294.921	541.772	506.977	326.088	542.644	458.377	467.412	377.765	489.191	765.822	476.103	435.334	404.53	526.281	540.233	430.047	328.267	623.668	473.187	710.405	742.925	871.549	1201.4	1253.89	916.162	1735.81	1192.48	2008.76	925.303	1612.18	1812.24	1052.18	1369.16	1452.81	535.968	766.818
AGAP006261-RA	0	6	3	1	1	0	0	0	0	17	4	0	2	12	4	6	0	1	2	3	0	0	1	0	5	0	3	13	36	19	24	20	19	5	5	8
AGAP006262-RA	0	0	1	0	0	0	2	0	1	3	4	7	0	0	3	3	0	1	0	4	0	5	0	0	1	0	8	3	0	0	0	0	2	1	2	1
AGAP006263-RA	97513	207481	68475	77855	27545	326585	93558	128428	70941	27959	52676	11485	42394	270910	73446	40979	80377	500888	366235	272073	792024	362135	553736	481262	483311	482929	1014620	193896	755965	400640	390393	673844	1107610	403583	851758	600306
AGAP006264-RA	0	0	19.5375	0	0	168.51	0	13.0961	0	0	14.7109	0	22.3266	0	0	20.0705	0	31.3121	75.2542	0	121.624	32.8735	0	42.5504	45.9812	23.4266	145.43	53.5908	63.746	0	25.4592	48.0427	63.6348	27.9327	110.617	0
AGAP006264-RB	130	210	71.4625	122	78	129.49	119	93.9039	121	124	66.2891	0	46.6734	242	67	75.9295	113	254.688	366.746	382	282.376	465.126	297	298.45	351.019	368.573	530.57	395.409	336.254	380	326.541	436.957	661.365	417.067	480.383	447
AGAP006265-RA	213	164	150	99	124	150	94	203	192	142	176	18	151	138	160	159	123	157	128	259	54	189	70	202	161	178	108	133	80	225	169	236	209	104	56	206
AGAP006266-RA	227	287	286	254	285	179	229	312	218	254	277	0	249	203	301	284	265	261	113	154	102	148	89	212	155	124	157	163	115	143	182	135	158	115	62	171
AGAP006267-RA	510	520	637	602	558	740	753	656	649	586	436	1484	442	554	538	501	342	583	867	1054	762	1017	485	1009	990	972	931	1786	775	2082	2393	1582	1623	1194	599	1332
AGAP006268-RA	3	0	0	0	1	0	0	0	2	2	0	11	0	0	0	2	0	1	0	2	0	0	0	0	4	0	2	0	0	0	0	0	0	0	0	0
AGAP006269-RA	466	641	969	626	683	787	525	767	715	428	568	456	791	621	841	667	639	989	284	363	292	411	216	477	319	368	415	337	315	572	429	553	539	301	254	374
AGAP006270-RA	1481	1854	2049	1594	1765	1558	1822	1876	1848	2026	2048	11358	2150	1896	2506	2326	1806	2034	899	1189	769	1059	484	1260	1047	1053	956	913	664	1241	1251	1263	1176	1004	427	1232
AGAP006271-RA	165	337	364	190	286	258	217	278	322	417	633	3146	390	355	536	429	325	413	49	169	56	123	78	197	201	170	127	128	91	318	240	250	170	184	45	201
AGAP006272-RA	113	113	139	111	137	95	139	144	125	67	133	9	146	155	147	130	153	141	39	51	38	62	45	38	48	46	41	53	45	67	96	69	42	53	28	56
AGAP006273-RA	109	192	189	145	179	202	72	160	153	91	165	50	252	190	237	215	218	178	66	90	101	81	88	152	63	78	112	98	101	139	85	171	209	85	91	132
AGAP006275-RA	393	476	447	545	460	1138	955	575	408	470	462	0	291	1035	389	355	335	691	1445	3643	3466	1911	2898	6632	2971	8185	2661	9064	3291	4859	4891	3365	3638	4189	2273	2574
AGAP006278-RA	309	532	514	310	314	746	536	311	268	475	406	26	493	962	536	470	427	843	1127	2282	2613	1469	2212	4068	2012	5614	1875	7136	3536	6278	4726	4987	5148	3295	2104	2893
AGAP006279-RA	29.212	32.0205	38.4969	38.3869	31.3587	46.4329	79.3662	45.6784	38.0357	25	33.686	0	45.8597	47.4078	29.9765	64.0579	68.2883	60.9726	36.7821	73.8269	38.9103	18.7873	18.7078	24.4368	47.3363	48.7778	18.3176	40.063	28.3896	35.9774	27.6782	30.9713	39.657	31.8029	21.4486	28.8728
AGAP006280-RA	119.788	232.98	208.503	109.613	200.641	199.567	126.634	216.322	120.964	57	193.314	287	163.14	178.592	300.023	253.942	179.712	302.027	33.2179	107.173	35.0897	94.2127	81.2922	102.563	64.6637	109.222	120.682	29.937	78.6104	103.023	176.322	102.029	188.343	44.1971	74.5514	56.1272
AGAP006281-RA	656	731	740	654	674	527	459	744	572	437	669	0	774	574	829	920	718	760	302	476	257	496	224	557	504	535	383	234	249	414	485	406	531	401	192	485
AGAP006282-RA	375.416	637.499	480.904	438.975	387.303	651.182	618.362	465.692	540.596	539.25	419.637	242.23	415.705	483.289	484.16	445.612	312.339	519.955	601.109	1014.89	667.299	1129.31	489.976	1209.15	1360.63	1409.37	1207.3	1578.62	871.194	2084.62	1690.5	1357.87	1247.78	828.591	400.142	917.332
AGAP006283-RB	41	53	62	53	68	63	27	24	30	11	20	8	108	53	32	29	63	55	6	9	5	8	0	27	10	4	1	0	9	30	0	13	12	6	0	25
AGAP006284-RA	0	0	0	0	0	0	0	0	0	0	0	0	0	0	0	0	0	0	0	0	0	0	0	0	0	0	0	0	0	0	0	0	0	0	0	0
AGAP006285-RA	0	0	0	0.0714286	0	0	0	0	0	0	0	0	0	0	0	0	0	0	0	0	0	0	0	0	0	0	0	0	0	0	0	0.0238095	0	0	0	0
AGAP006286-RA	0	0	0	0	0	0	0	0	0	0	0	0	0	0	0	0	0	0	0	0	0	0	0	0	0	0	0	0	0	0	0	0.0238095	0	0	0	0
AGAP006287-RA	0	0	0	0.0714286	0	0	0	0	0	0	0	0	0	0	0	0	0	0	0	0	0	0	0	0	0	0	0	0	0	0	0	0.0238095	0	0	0	0
AGAP006288-RA	0	0	0	0	0	0	0	0	0	0	0	0	0	0	0	0	0	0	0	0	0	0	0	0	0	0	0	0	0	0	0	0.0238095	0	0	0	0
AGAP006289-RA	0	0	0	0.0714286	0	0	0	0	0	0	0	0	0	0	0	0	0	0	0	0	0	0	0	0	0	0	0	0	0	0	0	0.0238095	0	0	0	0
AGAP006290-RA	0	0	0.142857	0	0	0	0	0	0	0	0	0	0	0	0	0	0	0	0	0	0	0	0	0	0.285714	0	0	0	0	0	0.125	0	0	0	0	0.25
AGAP006291-RA	0	0	0.142857	0	0	0	0	0	0	0	0	0	0	0	0	0	0	0	0	0	0	0	0	0	0.285714	0	0	0	0	0	0.125	0	0	0	0	0.25
AGAP006292-RA	0	0	0	0	0	0	0	0	0	0	0	0	0	0	0	0	0	0	0	0	0	0	0	0	0	0	0	0	0	0	0	0.0238095	0	0	0	0
AGAP006293-RA	0	0	0	0	0	0	0	0	0	0	0	0	0	0	0	0	0	0	0	0	0	0	0	0	0	0	0	0	0	0	0	0.0238095	0	0	0	0
AGAP006294-RA	0	0	0	0.0714286	0	0	0	0	0	0	0	0	0	0	0	0	0	0	0	0	0	0	0	0	0	0	0	0	0	0	0	0.0238095	0	0	0	0
AGAP006295-RA	0	0	0	0	0	0	0	0	0	0	0	0	0	0	0	0	0	0	0	0	0	0	0	0	0	0	0	0	0	0	0	0.0238095	0	0	0	0
AGAP006296-RA	0	0	0	0.0714286	0	0	0	0	0	0	0	0	0	0	0	0	0	0	0	0	0	0	0	0	0	0	0	0	0	0	0	0.0238095	0	0	0	0
AGAP006297-RA	0	0	0	0	0	0	0	0	0	0	0	0	0	0	0	0	0	0	0	0	0	0	0	0	0	0	0	0	0	0	0	0.0238095	0	0	0	0
AGAP006298-RA	0	0	0	0	0	0	0	0	0	0	0	0	0	0	0	0	0	0	0	0	0	0	0	0	0	0	0	0	0	0	0	0.0238095	0	0	0	0
AGAP006299-RA	0	0	0	0.0714286	0	0	0	0	0	0	0	0	0	0	0	0	0	0	0	0	0	0	0	0	0	0	0	0	0	0	0	0	0	0	0	0
AGAP006300-RA	0	0	0	0	0	0	0	0	0	0	0	0	0	0	0	0	0	0	0	0	0	0	0	0	0	0	0	0	0	0	0	0.0238095	0	0	0	0
AGAP006301-RA	0	0	0	0	0	0	0	0	0	0	0	0	0	0	0	0	0	0	0	0	0	0	0	0	0	0	0	0	0	0	0	0	0	0	0	0
AGAP006302-RA	0	0	0	0	0	0	0	0	0	0	0	0	0	0	0	0	0	0	0	0	0	0	0	0	0	0	0	0	0	0	0	0.0238095	0	0	0	0
AGAP006303-RA	0	0	0	0.0714286	0	0	0	0	0	0	0	0	0	0	0	0	0	0	0	0	0	0	0	0	0	0	0	0	0	0	0	0.0238095	0	0	0	0
AGAP006304-RA	0	0	0	0	0	0	0	0	0	0	0	0	0	0	0	0	0	0	0	0	0	0	0	0	0	0	0	0	0	0	0	0.0238095	0	0	0	0
AGAP006305-RA	0	0	0	0.0714286	0	0	0	0	0	0	0	0	0	0	0	0	0	0	0	0	0	0	0	0	0	0	0	0	0	0	0	0.0238095	0	0	0	0
AGAP006306-RA	0	0	0	0.0714286	0	0	0	0	0	0	0	0	0	0	0	0	0	0	0	0	0	0	0	0	0	0	0	0	0	0	0	0.0238095	0	0	0	0
AGAP006307-RA	0	0	0	0	0	0	0	0	0	0	0	0	0	0	0	0	0	0	0	0	0	0	0	0	0	0	0	0	0	0	0	0.0238095	0	0	0	0
AGAP006308-RA	0	0	0	0.0714286	0	0	0	0	0	0	0	0	0	0	0	0	0	0	0	0	0	0	0	0	0	0	0	0	0	0	0	0.0238095	0	0	0	0
AGAP006309-RA	0	0	0	0	0	0	0	0	0	0	0	0	0	0	0	0	0	0	0	0	0	0	0	0	0	0	0	0	0	0	0	0.0238095	0	0	0	0
AGAP006310-RA	0	0	0	0	0	0	0	0	0	0	0	0	0	0	0	0	0	0	0	0	0	0	0	0	0	0	0	0	0	0	0	0.0238095	0	0	0	0
AGAP006311-RA	0	0	0	0	0	0	0	0	0	0	0	0	0	0	0	0	0	0	0	0	0	0	0	0	0	0	0	0	0	0	0	0.0238095	0	0	0	0
AGAP006312-RA	0	0	0	0.0714286	0	0	0	0	0	0	0	0	0	0	0	0	0	0	0	0	0	0	0	0	0	0	0	0	0	0	0	0.0238095	0	0	0	0
AGAP006313-RA	0	0	0	0	0	0	0	0	0	0	0	0	0	0	0	0	0	0	0	0	0	0	0	0	0	0	0	0	0	0	0	0.0238095	0	0	0	0
AGAP006314-RA	0	0	0	0	0	0	0	0	0	0	0	0	0	0	0	0	0	0	0	0	0	0	0	0	0	0	0	0	0	0	0	0.0238095	0	0	0	0
AGAP006315-RA	0	0	0	0.0714286	0	0	0	0	0	0	0	0	0	0	0	0	0	0	0	0	0	0	0	0	0	0	0	0	0	0	0	0.0238095	0	0	0	0
AGAP006316-RA	0	0	0	0.0714286	0	0	0	0	0	0	0	0	0	0	0	0	0	0	0	0	0	0	0	0	0	0	0	0	0	0	0	0.0238095	0	0	0	0
AGAP006317-RA	0	0	0	0	0	0	0	0	0	0	0	0	0	0	0	0	0	0	0	0	0	0	0	0	0	0	0	0	0	0	0	0.0238095	0	0	0	0
AGAP006318-RA	0	0	0	0	0	0	0	0	0	0	0	0	0	0	0	0	0	0	0	0	0	0	0	0	0	0	0	0	0	0	0	0.0238095	0	0	0	0
AGAP006319-RA	0	0	0	0	0	0	0	0	0	0	0	0	0	0	0	0	0	0	0	0	0	0	0	0	0	0	0	0	0	0	0	0.0238095	0	0	0	0
AGAP006320-RA	0	0	0	0.0714286	0	0	0	0	0	0	0	0	0	0	0	0	0	0	0	0	0	0	0	0	0	0	0	0	0	0	0	0.0238095	0	0	0	0
AGAP006321-RA	0	0	0	0	0	0	0	1	0	4	0	0	0	0	0	0	0	0	0	0	0	0	0	0	0	0	0	0	0	0	0	2	0	0	0	0
AGAP006322-RA	0	0	0.0909091	0.0909091	0	0	0.181818	0	0.272727	0.0833333	0.272727	0	0	0	0.181818	0	0.0909091	0	0.272727	0.181818	0	0	0	0	0.363636	0.0909091	0.454545	0	0	0	0	0	0	0	0	0.636364
AGAP006323-RA	311	393	406	327	372	484	300	354	355	318	381	44	447	351	455	339	348	475	145	289	118	144	176	267	136	145	221	168	122	199	152	245	255	136	104	206
AGAP006324-RA	457	553	812	416	590	510	434	841	625	484	743	86	828	410	684	620	672	654	50	191	93	120	38	144	115	206	57	58	72	383	262	285	221	90	43	229
AGAP006325-RA	6	11	1	9	4	3	2	1	4	4	10	3	5	2	4	5	6	0	3	1	6	4	6	4	5	10	1	0	3	3	28	4	3	1	0	0
AGAP006327-RA	4	16	13	11	14	16	1	16	10	23	20	7	11	16	12	4	7	10	42	15	17	37	21	38	32	62	32	567	38	55	448	50	112	240	32	76
AGAP006328-RA	1989.31	1752.75	2879.61	2300.99	1660.78	2111.77	2831.01	2281.21	2711.05	2206.05	2158.21	159.67	2210.6	1271.26	2743.25	2596.31	1908.8	2505.92	521.85	1281.64	567.193	1300.3	375.685	1857.64	1450.13	1402.67	965.626	1226.3	617.062	2448.62	1855.67	1669.79	1513.88	1038.76	354.676	1762.47
AGAP006329-RA	0.421053	0.368421	0.368421	0.210526	0.210526	0.421053	0.473684	0.526316	0.526316	0.736842	0.473684	0.473684	0.263158	0.368421	0.473684	0.578947	0.473684	0.263158	0.0526316	0.157895	0.105263	0.526316	0.0526316	0.210526	0.210526	0.421053	0.105263	0.315789	0.263158	0.263158	0.210526	0.315789	0.0526316	0.210526	0	0.421053
AGAP006330-RA	47	47	61	49	57	39	34	36	65	60	36	1	41	56	40	47	24	46	26	20	20	49	29	50	42	67	59	40	19	57	56	34	72	32	12	17
AGAP006331-RA	0.421053	0.368421	0.368421	0.210526	0.210526	0.421053	0.473684	0.526316	0.526316	0.736842	0.473684	0.473684	0.263158	0.368421	0.473684	0.578947	0.473684	0.263158	0.0526316	0.157895	0.105263	0.526316	0.0526316	0.210526	0.210526	0.421053	0.105263	0.315789	0.263158	0.263158	0.210526	0.315789	0.0526316	0.210526	0	0.421053
AGAP006332-RA	0.3	0	0.1	0.0625	0.1	0.125	0	0.0625	0	0	0.0625	0	0	0.125	0	0	0	0	0.0666667	0.3	0	0	0	0	0	0	0	0.1	0	0.3	0	0.0238095	0	0.3	0	0
AGAP006333-RA	0.421053	0.368421	0.368421	0.210526	0.210526	0.421053	0.473684	0.526316	0.526316	0.736842	0.473684	0.473684	0.263158	0.368421	0.473684	0.578947	0.473684	0.263158	0.0526316	0.157895	0.105263	0.526316	0.0526316	0.210526	0.210526	0.421053	0.105263	0.315789	0.263158	0.263158	0.210526	0.315789	0.0526316	0.210526	0	0.421053
AGAP006334-RA	0.421053	0.368421	0.368421	0.210526	0.210526	0.421053	0.473684	0.526316	0.526316	0.736842	0.473684	0.473684	0.263158	0.368421	0.473684	0.578947	0.473684	0.263158	0.0526316	0.157895	0.105263	0.526316	0.0526316	0.210526	0.210526	0.421053	0.105263	0.315789	0.263158	0.263158	0.210526	0.315789	0.0526316	0.210526	0	0.421053
AGAP006336-RA	0.421053	0.368421	0.368421	0.210526	0.210526	0.421053	0.473684	0.526316	0.526316	0.736842	0.473684	0.473684	0.263158	0.368421	0.473684	0.578947	0.473684	0.263158	0.0526316	0.157895	0.105263	0.526316	0.0526316	0.210526	0.210526	0.421053	0.105263	0.315789	0.263158	0.263158	0.210526	0.315789	0.0526316	0.210526	0	0.421053
AGAP006337-RA	0.421053	0.368421	0.368421	0.210526	0.210526	0.421053	0.473684	0.526316	0.526316	0.736842	0.473684	0.473684	0.263158	0.368421	0.473684	0.578947	0.473684	0.263158	0.0526316	0.157895	0.105263	0.526316	0.0526316	0.210526	0.210526	0.421053	0.105263	0.315789	0.263158	0.263158	0.210526	0.315789	0.0526316	0.210526	0	0.421053
AGAP006338-RA	0.3	0	0.1	0.0625	0.1	0.125	0	0.0625	0	0	0.0625	0	0	0.125	0	0	0	0	0.0666667	0.3	0	0	0	0	0	0	0	0.1	0	0.3	0	0.0238095	0	0.3	0	0
AGAP006339-RA	391	579	851	481	801	768	1152	1159	1209	1362	1917	895	987	820	1277	1027	891	1183	64	188	98	224	87	289	243	261	247	510	262	685	330	396	287	223	109	380
AGAP006340-RA	122.885	183.815	245.121	94.4034	287.761	73.712	97.9211	189.913	223.061	78.4789	145.166	252.679	111.082	77.8222	207.064	122.6	141.062	123.147	12.5166	78.0696	31.9517	61.0634	16.3791	78.3662	57.6805	84.1031	41.0248	79.3134	20.806	37.2267	83.1055	24.5268	61.2403	89.5899	16.8301	125.355
AGAP006340-RB	71.4332	188.308	143.289	121.462	88.1083	206.052	170.504	205.308	173.084	209.848	85.1804	89.0979	107.135	66.572	201.434	317.046	0.0285945	283.957	30.6697	1.7995e-07	2.96229	10.1575	6.73362	40.7179	34.507	33.4057	16.5143	132.143	11.9917	81.7086	46.5929	18.509	88.924	9.28979	5.20665	141.628
AGAP006340-RC	834.682	973.877	1261.59	718.135	824.131	961.236	705.575	1013.78	1139.86	802.673	797.654	1140.22	1115.78	646.606	1387.5	1064.35	615.909	1226.9	288.814	347.93	259.086	445.779	192.887	276.916	391.812	327.491	513.461	204.544	216.202	291.065	309.302	436.964	504.836	265.12	158.963	455.017
AGAP006341-RA	0.3	0	0.1	0.0625	0.1	0.125	0	0.0625	0	0	0.0625	0	0	0.125	0	0	0	0	0.0666667	0.3	0	0	0	0	0	0	0	0.1	0	0.3	0	0.0238095	0	0.3	0	0
AGAP006342-RA	16.7034	15.0302	61.2411	27.4073	14.9475	125.184	9.9807	12.5854	11.4178	33.016	7.89716	44.9563	4	154.685	35.3055	19.208	6.62149	35.9994	336.407	37.5976	54.4452	265.679	23.1059	73.3999	26.89	196.885	44.5969	197.357	65.3772	36.0134	46.9723	540.415	52.3601	47.7459	52.6553	14.1266
AGAP006343-RA	18.2966	27.9698	31.7589	12.5927	18.0525	79.8155	8.0193	13.4146	11.5822	60.984	7.10284	21.0437	8	78.315	17.6945	16.792	9.37851	34.0006	203.593	94.4024	33.5548	89.3207	63.8941	76.6001	16.11	178.115	106.403	277.643	91.6228	20.9866	119.028	208.585	83.6399	86.2541	85.3447	54.8734
AGAP006344-RA	326	465	603	457	617	542	449	781	525	343	605	17	482	547	486	467	650	653	201	455	353	313	346	615	388	765	332	529	398	722	559	603	579	396	291	468
AGAP006345-RA	85.6172	78	93.5053	106.212	80	66.5104	110.787	116.058	125	80.5884	96	79.5613	50	64	101.521	120.144	76.0599	77	45	72	27	60.5739	52	56	76.1763	50	56	48	42	41.2412	87.8413	54.2351	41	45.4768	23.3242	62.5754
AGAP006346-RA	95.3052	75.0068	112.262	33.7613	131.305	38.687	48.6543	71.7633	86.0251	28.4716	63.3103	0	113.116	110.099	87.6718	71.164	67.1375	86.5799	67.9516	17.7404	61.8006	139.995	32.3113	74.1362	48.0243	19.4401	146.603	31.6937	55.0298	23.1672	65.5763	37.2604	86.7393	28.0158	9.66758	76.5891
AGAP006346-RB	5.89105	94.8885	121.074	66.8575	87.5152	105.581	14.7927	164.605	82.9864	86.7687	107.033	235.445	141.901	57.1697	70.6766	107.324	68.9255	147.662	0.000183619	73.8577	0	0	42.5414	101.093	60.9764	63.0007	37.2885	79.7909	29.9196	141.396	71.866	139.592	52.024	58.0628	53.9385	75.0223
AGAP006346-RC	244.804	232.105	309.664	159.381	241.18	218.732	129.553	232.632	283.988	168.76	240.657	776.555	243.983	220.731	275.652	245.512	157.937	292.758	102.048	92.4019	122.199	191.005	99.1472	197.771	163.999	191.559	220.109	110.515	107.051	182.437	158.558	161.147	264.237	125.921	80.3939	253.389
AGAP006347-RA	21.9731	99.1115	15.6528	5.95794	0.0055231	19.7979	61.4817	28.0731	0	36.013	60.3128	49.6428	0.000309411	43.4733	16.139	109.142	0.0590278	33.1357	114.886	58.3219	54.8514	99.4046	70.1115	80.5357	117.089	0	43.2461	14.0337	108.904	113.73	138.812	11.4572	145.633	50.6113	0	0
AGAP006347-RB	154.027	113.967	120.312	112	96.6269	66.6667	44.6154	62.2222	70.1923	37.0671	59.4966	30	60.8357	34.1538	128	74	75.6592	75.7391	102.115	235.904	35.7647	183.585	67.3801	205.224	176.526	154.214	164.083	108.522	15.2	232.292	192.848	208.105	174.42	184.2	51.4958	177.819
AGAP006347-RC	108	58.9218	46.0347	59.0421	63.3676	39.5354	45.9029	58.7047	108.808	79.92	69.1906	65.3572	81.164	39.3729	65.861	45.858	45.2818	77.1252	91.9991	151.774	72.3839	212.01	36.5084	157.24	262.385	57.7857	177.671	39.4446	32.8958	117.978	96.3402	173.438	163.947	85.1887	27.5042	238.181
AGAP006348-RA	276	926	511	465	552	1647	851	765	498	529	685	6	474	1576	647	410	243	1259	1886	4296	4243	2521	3727	9007	2464	9873	3676	12409	3473	6532	4971	6312	7065	4797	3163	4071
AGAP006349-RA	0	1	2	0	0	0	0	2	0	0	0	0	0	1	0	0	0	1	0	0	0	4	0	0	0	0	6	0	1	0	12	6	0	1	1	1
AGAP006350-RA	25	66	19	0	52	10	17	6	17	18	38	30	64	52	60	48	74	32	12	20	21	4	3	2	3	38	6	2	22	34	10	21	25	30	19	2
AGAP006351-RA	0.3	0	0.1	0.0625	0.1	0.125	0	0.0625	0	0	0.0625	0	0	0.125	0	0	0	0	0.0666667	0.3	0	0	0	0	0	0	0	0.1	0	0.3	0	0.0238095	0	0.3	0	0
AGAP006352-RA	0.421053	0.368421	0.368421	0.210526	0.210526	0.421053	0.473684	0.526316	0.526316	0.736842	0.473684	0.473684	0.263158	0.368421	0.473684	0.578947	0.473684	0.263158	0.0526316	0.157895	0.105263	0.526316	0.0526316	0.210526	0.210526	0.421053	0.105263	0.315789	0.263158	0.263158	0.210526	0.315789	0.0526316	0.210526	0	0.421053
AGAP006353-RA	258	333	449	367	454	506	320	351	327	236	314	2	382	444	318	332	533	473	283	592	512	341	556	652	451	592	491	665	422	566	383	437	489	421	409	383
AGAP006354-RA	269.349	323.888	409.286	376.803	437.172	385.636	343.239	399.252	330.494	272.58	480.572	0	448.545	357.203	436.883	352.57	452.389	333.223	212.47	242.457	148.505	235.329	183.375	321.245	169.8	341.808	223.628	323.274	147.171	313.424	275.137	235.218	229.306	221.189	149.13	212.841
AGAP006355-RA	222.651	236.112	351.714	289.197	316.828	336.364	308.761	388.748	357.506	345.42	402.428	6	311.455	285.797	314.117	273.43	312.611	293.777	91.5301	143.543	103.495	131.671	74.6249	166.755	171.2	238.192	150.372	129.726	128.829	227.576	119.863	165.782	126.694	92.8111	95.87	88.1588
AGAP006356-RA	142	267	279	264	292	254	201	280	235	253	282	345	277	249	281	210	305	219	118	147	127	122	76	140	126	140	162	108	101	160	154	171	157	116	77	111
AGAP006357-RA	1056	1296	1951	1122	1420	1454	1154	1696	1400	1192	1823	247	1800	1138	1513	1520	1289	1566	581	539	320	609	452	794	573	914	790	708	580	998	662	779	940	453	396	644
AGAP006358-RA	160	188	270	171	228	213	141	227	202	119	245	21	218	206	224	205	213	237	79	76	83	75	122	136	96	197	106	108	128	208	193	114	205	96	59	86
AGAP006359-RA	154	207	373	319	749	241	189	594	225	103	338	7	404	189	326	244	371	366	50	87	100	93	99	168	75	115	79	46	69	109	64	63	88	57	60	94
AGAP006360-RA	4734.85	5003.12	6098.07	5934.04	5703.33	4542.85	4584.62	5421.84	4987.24	3447.68	3656.31	4029.54	4688.68	3414.12	5956.57	5487.61	4126.73	5177.89	1804.5	4108.23	1713.09	3414.8	1940.64	3455.65	3416.26	3443.59	2522.76	2352.18	1598.81	2493.93	3477.7	2802.14	2908.83	2297.02	1105.86	1915.18
AGAP006360-RB	231.315	325.404	217.057	230.497	229.038	164.86	206.394	237.746	295.465	55.1985	106.093	1869.7	150.526	83.2893	165.565	115.213	56.9133	244.359	97.4062	155.231	52.1619	310.36	63.0925	363.912	269.652	494.64	212.333	259.064	95.753	211.688	389.946	353.555	208.232	174.384	91.2708	359.365
AGAP006361-RA	20	3	13	19	6	1	15	5	9	17	5	0	13	4	7	10	8	14	7	3	0	2	1	3	0	6	1	1	2	10	0	1	0	0	0	2
AGAP006362-RA	1	8	5	5	4	1	1.00448	2	0	2	3	0	1	1	0	8	0	15	1	3	6	0	0	3	0	4.0116	13	2	6	0	12	5	9	14	3	2
AGAP006363-RA	395	427	408	372	322	474	323	339	314	316	270	1	371	476	236	349	376	532	789	480	475	636	350	417	406	268	673	204	481	341	366	601	695	309	310	435
AGAP006364-RA	1218.73	1391.38	1766.26	1348.84	1340.23	1607.45	931.58	1313.78	1722.51	1114.23	1521.82	82.9479	1734.08	1316.27	1502.11	1497.89	1315.92	1266.37	445.102	717.566	282.125	651.339	568.714	926.16	810.21	1085.66	860.828	555.189	528.123	988.164	696.817	826.247	866.344	822.6	414.697	851.635
AGAP006364-RB	136.424	162.405	398.164	182.571	237.385	269.169	252.078	251.081	203.128	249.782	221.418	0	237.577	154.895	248.984	275.632	234.857	294.283	143.574	209.008	270.773	257.103	97.2617	250.645	138.524	209.179	114.205	528.578	146.575	285.968	419.458	204.442	405.609	174.734	167.464	227.246
AGAP006364-RC	136.424	162.405	398.164	182.571	237.385	269.169	252.078	251.081	203.128	249.782	221.418	0	237.577	154.895	248.984	275.632	234.857	294.283	143.574	209.008	270.773	257.103	97.2617	250.645	138.524	209.179	114.205	528.578	146.575	285.968	419.458	204.442	405.609	174.734	167.464	227.246
AGAP006365-RA	439	645	776	629	705	682	495	659	592	393	634	0	751	691	582	620	755	689	360	616	350	320	363	580	394	583	467	400	384	560	481	626	570	432	366	443
AGAP006366-RA	1427.85	2246.05	3984.62	1882.95	2748.92	2433.24	2048.38	3159.34	3776.21	2930.01	2859.03	362.618	3870.99	1832.65	2793.55	2443.99	1935.74	3688.19	405.812	891.978	959.424	1177.43	757.379	1823.61	1241.63	2951.48	1612.5	2364.87	1487.78	3071.74	2427.44	1875.27	1698.43	1573.15	740.142	1434.81
AGAP006366-RB	999.519	752.37	1126.15	629.806	544.918	991.631	435.789	1014.55	1318.98	701.522	687.373	6773.18	783.797	411.444	863.303	1025.57	481.784	908.42	313.007	298.544	608.751	1142.16	761.872	1462.67	1135.1	1184.03	2111.13	935.247	993.792	892.112	1013.2	544.279	729.319	443.838	670.994	775.665
AGAP006366-RC	1430.34	2046.14	2818.77	1284.22	2332.29	2208.93	2062.62	2472.06	2956.09	2134.72	2551.34	16028.8	2247.28	1642.24	3036.04	2213.27	1916.23	2528.72	948.29	1862.88	1443.63	2409.17	1304.56	2508.41	2561.4	4277.03	2814.01	5250.27	2178.34	4200.51	3236.38	2363.69	2593.2	2786.16	1361.31	2387.05
AGAP006366-RD	3344.22	4229.45	8902.4	3543.02	5459.71	5344.37	4002.2	7026.04	6539.73	5659.74	6311.26	66275.9	5684.93	3067.66	6897.11	4555.16	3880.24	5806.66	823.359	701.553	402.009	399.205	862.143	750.804	877.859	806.457	1306.35	1.61306	853.082	1680.65	360.972	1493.76	1853.6	88.8436	300.471	836.159
AGAP006366-RE	0.072874	0.00163667	0.0595471	0.00183551	0.162777	0.836245	0.00983033	0.00981009	0.00039394	0.00231672	0.00230031	1485.55	0.00984232	0.00334059	0.00063711	0.00980508	0.00984671	0.00106572	0.533415	0.0449951	0.190473	0.0300033	0.0442849	4.50384	0.00712346	0.00361956	0.00458225	2.741e-08	0.00980338	0.000253628	0.00505348	0.000889079	0.454854	0.0022624	0.081507	1.31484
AGAP006367-RA	3	10	6	10	4	3	0	6	4	0	7	2	6	1	1	5	5	2	29	19	3	151	15	40	12	26	6	43	9	5	14	24	17	16	6	3
AGAP006368-RA	4	3	3	3	0	0	5	4	3	7	10	0	7	4	1	0	3	1	0	1	3	0	1	2	0	3	0	4	0	0	0	0	0	0	8	1
AGAP006369-RA	65	39	127	77	24	66	57	41	62	111	88	241	108	101	110	110	60	91	15	1	2	6	0	10	49	46	37	199	204	791	163	198	123	52	46	49
AGAP006370-RA	118	400	232	210	274	770	218	129	168	50	28	10	47	160	36	56	56	222	136	233	237	569	726	1144	416	517	538	334	18	200	12	29	79	96	59	89
AGAP006371-RA	2	10	0	0	0	0	1	2	0	1	4	5	0	14	0	4	0	42	50	27	66	18	7	0	0	0	57	0	114	90	0	0	331	4	73	7
AGAP006372-RA	180	280	365	250	304	279	219	362	262	187	353	0	374	260	264	259	341	263	148	261	144	182	224	204	167	293	160	365	280	386	189	231	244	177	148	240
AGAP006373-RA	2300	3112	3018	1958	2677	2103	1657	2829	3317	2183	2615	58	2858	1818	4022	3212	2308	2853	733	821	468	993	535	1053	828	939	933	638	600	930	1178	923	1143	603	400	908
AGAP006376-RA	1689.59	2348.99	2753.91	738.716	765.237	714.314	1099.26	1384.41	1281.47	1865.22	3194.58	769.125	2420.91	1841.8	3503.55	2568.54	2425.56	3489.99	520.089	1087.36	658.853	531.115	233.152	290.48	440.216	426.458	381.473	655.683	1088.23	1456.49	1442.54	1965.8	1877.15	1179.34	1011.95	2687.61
AGAP006376-RB	638.065	904.587	1133.21	781.894	889.617	842.088	624.307	994.125	1002.42	895.656	1089.17	49.2726	1124.02	649	1318.39	971.983	621.058	1350.05	210.216	279.959	236.651	306.586	180.44	320.286	212.871	334.803	192.801	153.493	123.077	331.284	302.905	340.085	362.516	176.375	93.3392	269.952
AGAP006377-RA	97.8319	100.772	128.994	92.5519	121.055	136.838	65.1915	87.661	120.329	91.9289	126.308	370.592	103.09	96.9996	114.852	102.745	119.998	97.464	90.7599	114.962	72.5127	112.766	79.4707	121.386	140.545	121.002	118.645	163.562	92.3225	138.385	55.9748	127.544	118.52	71.4334	69.4113	86.0327
AGAP006377-RB	290.168	383.228	301.006	297.448	283.945	432.162	228.808	263.339	246.671	327.071	299.692	142.408	304.91	365	250.148	274.255	311.002	384.536	529.24	494.038	340.487	539.234	411.529	285.614	462.455	345.998	677.355	320.438	498.677	335.615	336.025	426.456	503.48	383.567	386.589	318.967
AGAP006378-RA	120.059	129.757	116.474	66.969	75.4412	69.3747	58.2067	75.265	63.2701	75.1288	63.0391	111.947	71.4816	55.0936	73.988	94.7866	53.0578	62.2891	68.0636	52.1371	17.0259	166.499	42.0515	51.1409	86.3364	31.0466	85.1013	42.6685	30.0312	27.0178	79.8168	65.623	60.0609	28	24.0286	52.0551
AGAP006379-RA	27	33	74	15	52.6123	38	41.715	43.8574	12.4561	31	69	0	97.8878	79.8958	39.6919	50	41	55	22	7	28	54	45	32	12	60	35	80.9751	49	55.4509	53.9284	38	89.8133	24	13	34
AGAP006380-RA	15	15	11	9	12.3877	5	16.285	7.1426	14.5439	27	44	71	12.1122	9.10423	17.3081	10	24	20	11	12	0	28	3	4	8	2	30	2.0249	6	20.5491	4.07158	9	20.1867	4	1	10
AGAP006381-RA	71	80	22	23	46	63	33	35	69	77	69	87	61	40	47	40	29	70	36	29	22	81	29	46	60	52	91	31	45	8	31	39	65	19	22	52
AGAP006382-RA	134	201	154	107	121	152	115	140	171	114	149	131	115	142	134	132	64	179	216	213	182	329	130	246	265	147	279	78	220	244	277	221	240	129	95	252
AGAP006383-RA	453	845	918	698	1038	1087	777	1109	707	599	1055	50	1038	1010	824	767	1151	1152	517	768	715	677	1144	1186	728	1242	891	1133	754	1228	860	992	967	751	704	744
AGAP006384-RA	175	287	378	219	221	232	212	261	251	274	220	200	262	214	326	281	212	303	101	68	74	104	37	99	121	76	108	93	46	200	131	151	163	77	35	135
AGAP006385-RA	0	0	5	0	1	2	0	1	2	4	1	0	4	0	0	0	0	0	211	26	1	0	0	4	0	0	1	102	1	5	13	5	0	0	2	0
AGAP006386-RA	511	450	690	593	457	440	706	585	643	524	994	1540	552	398	616	633	528	408	272	462	143	942	121	420	465	575	223	471	209	572	529	427	367	378	159	209
AGAP006387-RA	21	22	24	14	17	20	12	8	33	5	8	0	21	18	14	24	13	31	0	10	2	0	0	17	4	1	5	0	0	8	0	6	6	0	9	1
AGAP006388-RA	851	1366	1614	980	1243	1124	820	1596	1275	783	1603	723	1445	890	1424	1111	1115	1324	438	603	334	554	318	684	457	504	597	524	424	641	607	850	618	331	305	600
AGAP006389-RA	1595	2218	2430	2136	2162	2622	2123	2438	2115	2472	2627	429	2600	2438	2282	2258	2285	2830	1741	1984	1322	1836	1498	1718	1669	1686	1995	2141	1395	2172	1907	1895	2267	1490	1038	1344
AGAP006392-RA	145	213	203	163	153	160	150	208	182	204	207	52	212	201	211	161	189	202	73	129	75	99	63	153	135	205	125	155	89	144	135	172	131	86	67	135
AGAP006393-RA	258	342	284	225	297	364	182	230	261	162	213	0	304	261	179	172	228	332	280	264	228	273	235	307	349	204	391	198	255	217	132	357	269	130	144	239
AGAP006394-RA	13	37	41	20	44	36	22	33	16	0	27	31	39	65	54	44	32	31	15	52	37	46	31	22	45	48	32	23	34	12	1	24	51	22	21	50
AGAP006395-RA	11	11	3	11	6	6	8	14	9	6	11	0	15	27	5	1	12	12	25	23	58	15	67	44	9	15	28	0	12	11	38	34	68	24	21	18
AGAP006396-RA	5	7	8	1	4	2	14	15	12	22	23	0	6	12	13	13	7	4	2	3	3	15	9	0	22	10	1	8	16	29	6	6	20	1	6	9
AGAP006398-RA	1	2	13	16	2	26	142	10	7	3	15	8	9	10	2	5	3	8	72	21	35	33	20	16	8	33	4	26	8	11	3	13	26	16	17	0
AGAP006399-RA	0	0	1	0	0	0	0	0	0	0	0	0	0	0	1	0	0	0	0	0	0	0	0	0	0	0	0	4	2	0	0	0	0	0	0	0
AGAP006400-RA	0	0	0	0	0	0	0	0	0	1	0	0	0	0	0	0	0	0	1	0	0	0	0	0	0	0	0	0	2	1	0	0	0	2	2	0
AGAP006401-RA	0.25	0.333333	0.291667	0.583333	0	0.125	0.416667	0.77381	0.571429	0.5	0.6875	0.9375	0.75	0.654762	0.125	0.5	0.666667	0.266667	0	0.416667	0.0833333	0.25	0.0666667	0	0	0.583333	0.3125	0.333333	0.25	0.0666667	0.166667	0.5	0.416667	0.333333	0.0666667	0.0833333
AGAP006402-RA	1745	2210	2424	1908	2018	1804	1962	2664	2862	2501	2257	16115	2235	1430	2551	2451	1626	2112	578	800	421	808	356	634	731	661	645	557	467	949	767	711	901	528	260	683
AGAP006403-RA	731.218	667.108	920	583.099	524.383	568.253	705.216	719	701.203	768.134	689	3092	665.118	587.259	969	933.338	642	716.102	576.414	701.288	288	905	287	577	759	459	518.17	524	363.087	701	806.118	578.394	618.29	442.448	285	634.246
AGAP006404-RA	0	0	1	0	0	1	0	0	0	0	0	0	0	0	0	0	0	0	0	9	0	0	0	0	0	3	1	0	1	0	0	3	2	0	0	0
AGAP006405-RA	263	366	278	301	281	226	145	303	248	207	278	114	263	183	241	333	170	227	263	209	181	232	103	134	220	131	288	89	151	203	241	213	282	125	80	264
AGAP006406-RA	0	0	0	1	0	0	0	0	0	0	0	0	0	0	0	0	0	0	0	0	0	0	0	0	0	0	0	0	0	0	0	0	0	0	0	0
AGAP006407-RA	9	14	22	16	8	22	15	25	10	25	24	0	15	14	18	19	14	31	30	36	8	16	8	39	28	40	32	12	12	38	75	28	55	9	10	20
AGAP006408-RA	721	1014	1218	922	1176	1151	901	1446	1097	1143	1354	729	1291	1031	1099	1020	1084	1174	465	670	334	566	380	612	455	654	528	514	492	788	622	800	735	483	332	486
AGAP006409-RA	207	261	354	348	325	406	304	358	275	256	357	0	283	293	317	366	424	305	134	324	182	146	192	240	243	258	179	235	167	319	196	273	199	201	157	174
AGAP006410-RA	395.486	251.979	429.062	103.756	168.116	274.79	63.1212	240.894	142.49	14.6835	66.2663	0	157.051	95.2752	126.968	18.8768	147.621	301.918	42.3004	84.9512	137.691	182.916	366.392	265.831	138.226	219.66	422.071	135.95	112.882	92.6544	91.9361	116.118	184.457	70.538	48.5958	64.3931
AGAP006410-RB	1962.51	2574.02	3970.94	891.244	2171.88	1759.21	696.879	1542.11	865.51	227.317	722.734	1	2112.95	1616.72	1597.03	572.123	1300.38	2031.08	561.7	806.049	927.309	841.084	2455.61	2228.17	920.774	1890.34	1858.93	663.05	1021.12	931.346	683.064	1218.88	1508.54	697.462	721.404	858.607
AGAP006413-RA	708	624	811	722	597	883	683	686	871	493	723	34	817	665	865	804	645	840	364	505	315	370	393	643	387	547	453	557	378	652	462	580	640	396	236	391
AGAP006414-RA	4	2	2	6	0	24	56	2	1	0	1	0	0	3	0	3	2	12	134	66	18	0	16	0	7	0	0	0	16	0	0	0	48	2	12	1
AGAP006415-RA	106	154	180	105	79	109	87	83	90	101	92	315	71	76	90	128	63	80	284	261	128	244	112	203	286	177	291	123	127	191	198	219	235	159	59	210
AGAP006416-RA	4	1	1	2	0	406	212	0	1	0	0	0	2	9	0	10	0	20	361	107	195	243	244	0	2	1	4	5	25	3	5	0	169	12	38	0
AGAP006417-RA	3	1	0	6	0	0	0	1	4	1	0	0	1	0	1	1	0	4	6	4	0	2	0	3	5	0	0	4	1	3	0	5	2	3	0	0
AGAP006418-RA	0	0	0	0	0	7	0	1	0	0	0	2	0	1.02767	0	0	0	2	0	0	0	4	2	0	0	0	0	0	0	0	0	0	1	0	0	4
AGAP006419-RA	0	14	1	0	4	263	154	2	73	0	0	62	0	30.9723	0	0	0	126	9	10	30	71	46	2	3	0	70	0	1	2	0	0	16	0	6	0
AGAP006420-RA	0	0	1	0	0	0	0	2	0	0	0	0	0	2	0	0	0	0	2	0	6	1	19	1	0	0	3	0	4	5	0	8	1	0	1	0
AGAP006421-RA	0	7	2	0	0	13	19	1	0	1	0	61	0	4	0	1	0	2	381	21	736	365	200	28	24	0	614	0	213	96	0	4	696	0	197	49
AGAP006422-RA	15.1381	26	23	17	5	57	16	7.02507	5	33	13	35	9	55	20	24	10	95	304	231.844	242.954	403.17	161.764	479.324	137	693.971	190.058	371.897	164	229.743	360.898	354.884	297.887	222	220	262.911
AGAP006423-RA	0	1	0	0	0	0	0	0	0	0	0	0	0	0	0	0	0	0	0	0	0	0	0	4	0	0	0	0	0	0	0	0	2	0	0	3
AGAP006424-RA	0	0	0	0	0	0	0	2	0	0	0	0	0	0	0	0	0	0	0	0	0	1	1	2	0	0	0	0	0	0	0	0	0	0	0	3
AGAP006425-RA	8	41	41	7	22	25	5	4	3	13	4	0	4	2	4	3	4	10	5	0	1	7	0	4	0	0	0	14	0	7	1	0	0	1	1	2
AGAP006426-RA	121.862	162	222	189	204	376	303	352.975	475	187	135	194	120	88	119	126	108	136	94	55.1562	15.0459	198.83	64.2358	179.676	135	232.029	111.942	55.1032	17	102.257	25.1022	60.1164	49.1134	6	23	33.0891
AGAP006427-RA	2191	2412	3773	2475	3043	2575	3006	4099	4109	2881	3266	2660	2730	1502	3425	3416	2195	2650	316	794	314	786	300	938	815	1101	482	609	414	1288	1326	931	877	661	214	995
AGAP006428-RA	858	1199	1528	947	1038	1078	902	1122	1041	827	1136	95	1322	884	1298	1159	975	1359	457	517	243	565	319	635	340	664	686	476	342	555	597	657	706	464	292	486
AGAP006430-RB	1	3	4	3	10	12	1	2	8	6	5	24	1	6	2	0	8	2	3	7	1	0	3	4	2	0	1	1	2	3	13	6	7	4	3	0
AGAP006431-RA	787.428	695.142	933.945	864.632	715.126	699.643	943.515	869.854	1000.37	862.655	800.887	1099.18	765.941	717.689	1152.14	1053.26	657.89	832.684	444.336	587.327	391.148	495.114	208.022	497.072	605.561	444.964	452.047	265.777	314.377	507.088	543.644	649.722	459.458	367.659	172.847	493.042
AGAP006432-RA	0	0	0	16	0	8	47	0	0	0	0	0	0	1	0	0	0	5	57	9	0	0	6	6	0	12	0	0	1	3	0	1	8	6	11	0
AGAP006433-RA	2	0	1	6	0	0	0	2	4	1	1	0	1	0	0	0	0	0	1	2	0	0	2	1	4	0	0	0	3	9	0	0	4	0	0	0
AGAP006434-RA	0	0	1	0	0	0	0	5	2	3	7	0	5	1	0	0	1	0	0	5	0	0	4	0	1	0	3	2	0	13	0	0	2	0	0	0
AGAP006435-RA	1	1	0	0	7	1	0	1	0	0	1	0	2	2	1	1	0	0	0	11	1	0	2	5	1	3	0	5	0	0	0	0	4	2	0	0
AGAP006436-RA	2946.36	2257.49	2026.06	3873.38	2146.25	1813.38	3428.41	2369.31	2713.95	2614.92	2557.39	982.856	1695.33	1625.15	2756.87	3924.61	1897.12	1344.88	1156.84	2150.83	458.664	1615.28	547.81	905.948	1634.03	673.343	986.67	821.035	679.551	1261.52	1651.01	1119.21	945.802	987.71	306.824	624.117
AGAP006436-RB	840.638	1096.51	1332.94	630.62	870.745	611.621	660.591	1469.69	1412.05	1262.08	755.606	10604.1	987.669	810.848	1295.13	1145.39	930.878	1351.12	120.162	231.169	254.336	376.723	120.19	669.052	608.97	431.657	204.33	162.965	86.4493	293.485	569.988	420.789	262.198	390.29	150.176	553.883
AGAP006437-RA	375	626	647	506	662	494	524	710	619	441	749	1	580	542	486	534	697	555	140	388	164	205	200	335	311	376	260	379	264	452	387	375	352	237	124	304
AGAP006438-RA	109	258	268	198	300	223	162	343	177	118	241	40	278	270	253	247	397	311	100	182	62	122	152	158	127	184	119	211	146	215	215	226	189	114	111	118
AGAP006439-RA	245	244	324	214	210	349	296	254	382	270	237	66	210	292	216	265	175	352	162	157	143	180	66	159	129	117	156	105	74	144	106	105	140	77	93	115
AGAP006440-RA	0	0	0	0	0	0	1	0	0	0	0	0	0	0	0	0	0	0	0	0	0	0	0	0	0	0	0	0	0	0	0	0	0	0	0	0
AGAP006441-RA	125.538	182.186	173.133	125.529	175.415	289.171	279.644	196.263	204.445	166.531	278.648	70.1996	291.461	294.834	167.648	165.429	174.334	301.626	452.195	463.229	416.195	943.264	292.058	529.543	383.329	793.809	660.839	809.498	556.294	691.465	433.685	1118.07	898.644	510.117	345.85	537.542
AGAP006441-RB	36.4624	87.814	72.8674	70.4707	70.5853	137.829	109.356	54.7366	113.555	70.4687	83.3522	66.8004	62.5392	88.166	47.3523	88.5709	35.666	99.3744	167.805	75.7712	71.8051	421.736	76.9418	150.457	129.671	189.191	70.1609	310.502	50.7063	214.535	108.315	319.926	149.356	103.883	49.1505	91.4585
AGAP006442-RA	40	20	24	33	9	71	54	9	34	21	38	0	15	60	17	31	5	35	291	79	105	105	70	219	83	132	70	128	41	79	61	137	263	68	60	55
AGAP006443-RA	9	9	0	2	4	0	1	2	0	1	3	0	1	0	0	2	0	0	1	4	0	0	2	0	0	2	1	2	0	1	0	2	0	0	0	7
AGAP006444-RA	784	970	848	607	555	558	482	663	847	749	593	620	676	546	688	674	400	797	596	426	381	564	273	493	629	346	962	271	362	445	563	616	899	337	203	642
AGAP006445-RA	695	1071	1062	923	1021	986	734	1125	942	685	1097	340	1226	918	1010	1031	1184	1164	376	525	232	500	385	612	446	502	546	454	386	630	574	683	650	488	318	468
AGAP006446-RA	273.077	322.111	344.98	374.915	388.987	209.758	232.16	296.782	176.922	171.46	275.288	97.9801	396.917	301.503	258.377	323.287	364.109	399.827	146.095	223.177	98.9614	176.17	112.869	187.348	226.624	230.001	187.268	137.998	139.855	188.977	270.465	213.891	197.185	177.786	132.868	141.781
AGAP006447-RA	16	33	7	17	12	30	40	22	18	11	15	14	18	26	20	12	14	11	13	22	13	45	37	59	27	49	51	20	11	52	34	24	23	10	20	25
AGAP006448-RA	748.863	889.747	1026.07	785.904	844.515	843.375	506.671	867.683	853.387	730.523	867.279	641.685	1134.81	677.689	929.728	800.782	705.694	869.076	393.227	383.367	263.41	555.686	277.602	321.595	432.474	325.159	644.114	327.575	315.035	559.068	359.547	575.149	711.08	379.96	220.736	423.659
AGAP006448-RB	107.689	188.192	269.168	154.771	133.275	357.442	268.43	267.618	278.486	366.522	287.759	114.619	97.89	217.624	141.458	132.64	142.061	353.108	301.665	391.931	383.332	437.179	430.452	627.969	584.377	578.786	1004.5	384.719	400.012	358.921	336.33	372.628	560.397	165.945	183.407	239.912
AGAP006448-RC	197.448	263.234	255.759	166.325	163.487	354.183	188.073	270.031	294.946	183.955	201.962	60.6959	220.3	216.687	196.814	216.312	184.245	321.151	215.238	236.701	272.258	226.37	135.946	222.808	228.366	195.055	340.387	132.706	140.953	209.225	140.72	251.223	306.523	121.095	267.857	300.629
AGAP006448-RD	0	2.82646	0	0	2.72294	0	7.826	2.66811	13.181	0	0	0	0	0	0	5.26634	0	2.66455	2.87124	0	0	2.76525	0	2.62802	2.78268	0	0	0	0	2.78555	18.4034	0	0	0	0	2.79959
AGAP006449-RA	0	0	2	0	0	0	0	0	1	0	4	0	2	1	0	0	0	2	0	0	0	0	0	0	0	0	0	0	2	0	0	0	0	0	0	0
AGAP006450-RA	0	1	1	0	3	0	1	0	0	0	0	0	0	5	0	0	1	0	0	0	0	1	1	0	0	0	0	8	0	4	0	0	0	0	0	0
AGAP006451-RA	701	804	1150	839	1072	875	635	966	845	723	982	144	1184	659	1125	1031	706	1101	345	454	310	424	246	497	461	338	464	330	300	494	668	453	683	372	251	503
AGAP006452-RA	57.2894	191.971	239.903	85.6011	140.026	173.053	196.39	136.922	250.269	220.448	75.4429	27.7987	149.944	253.684	285.279	208.489	39.1537	408.827	45.7633	64.7707	219.583	178.336	194.069	220.524	272.767	277.321	297.872	314.688	175.486	353.717	339.878	144.782	326.875	289.524	129.71	256.21
AGAP006452-RB	175.178	243.334	268.147	165.623	272.436	190.339	448.514	212.826	273.672	404.461	244.3	67.0025	190.622	242.146	395.983	267.077	161.923	426.314	78.3374	174.274	272.568	273.961	162.121	352.274	335.626	677.188	406.509	548.684	235.599	479.065	510.7	448.515	353.174	461.445	171.045	204.031
AGAP006452-RC	18.5325	78.6946	122.949	24.7755	90.5385	117.609	74.0956	100.252	165.059	119.091	119.257	12.1988	86.4342	37.1696	151.738	56.4341	122.924	106.858	14.8992	64.9551	55.8493	159.703	46.81	107.203	54.6063	206.491	93.6188	194.628	17.9151	271.218	13.4217	106.704	155.951	194.031	64.2456	50.7595
AGAP006453-RA	109	109	124	55	87	70	87	87	137	87	119	33	82	45	107	86	62	87	12	28	21	25	15	49	29	60	45	30	22	23	46	82	30	33	10	47
AGAP006454-RA	872.061	1151.2	1252.12	995.28	998.251	891.878	938.265	1258.65	1364.35	1104.03	1023.39	191.627	907.595	771.243	1298.35	1330.68	765.954	938.287	482.548	864.534	245.319	912.36	365.255	701.653	858.032	669.636	671.525	448.285	420.067	809.296	715.8	715.418	781.183	524.444	273.043	630.442
AGAP006455-RA	3	3	8	5	6	1	3	14	4	9	1	0	5	1	3	14	4	5	3	1	0	3	2	1	2	4	2	1	1	1	1	6	1	2	0	0
AGAP006456-RA	1691	2343	3700	2005	2915	3535	2173	3017	2650	2515	3552	864	3259	2578	2661	2624	3243	3133	1168	1997	1573	1255	1678	2380	1502	2688	1748	2757	1746	3300	2124	2451	2451	1759	1349	1830
AGAP006457-RA	85	76	117	73	72	74	59	73	84	64	67	2	66	50	111	61	74	80	31	44	26	25	14	18	58	74	57	78	34	50	29	43	50	41	27	58
AGAP006458-RA	28	59	85	46	90	111	73	47	72	47	72	13.0035	51	41	62	42	40	80	4	28	32	39	41	32	35	21	27	64	35	38	4	44	46	23	15	36
AGAP006459-RA	8591	14041	21259	10608	15022	17261	12926	18988	16068	15765	20626	1971	16685	14555	16841	15335	16969	19528	5883	12777	11192	10660	10225	18345	12241	22104	13613	20356	14710	22238	17330	19283	16852	14421	11941	13657
AGAP006460-RA	1406	1099	1205	1621	1227	1065	1569	1239	1476	1290	1067	1784	1003	965	1562	1938	1075	1282	892	1499	541	1498	503	1177	1544	901	817	878	473	1023	1522	904	772	969	374	770
AGAP006461-RA	606.266	635.617	792.829	703.396	491.981	405.075	566.388	520.27	653.344	508.721	351.54	43.892	299.021	284.232	637.791	686.318	433.176	603.626	294.951	813.028	183.978	361.585	161.197	387.034	502.819	383.043	318.823	461.703	162.507	375.2	621.107	510.68	477.446	283.674	127.912	228.073
AGAP006461-RB	209.734	170.383	349.171	153.604	240.019	244.925	278.612	214.73	425.656	297.279	327.46	142.108	341.979	265.768	392.209	305.682	246.824	315.374	71.049	112.972	160.022	250.415	29.8029	216.966	214.181	193.957	145.177	27.2975	130.493	264.8	223.893	183.32	241.554	207.326	102.088	381.927
AGAP006462-RA	271.663	354.3	518.068	247.779	373.28	385.906	266.408	368.073	432.133	341.967	419.002	0	310.792	345.401	256.616	210.02	446.226	455.23	331.818	502.54	443.137	692.829	854.745	613.55	236.511	590.072	546.956	543.68	324.907	451.295	313.49	384.689	563.757	333.112	356.488	357.788
AGAP006462-RB	1534.34	1836.7	1907.93	1718.22	1909.72	1853.09	1304.59	2106.93	1738.87	1507.03	1992	16	2217.21	1441.6	1803.38	1986.98	1751.77	2311.77	898.182	993.46	670.863	991.171	608.255	1063.45	1043.49	887.928	1201.04	655.32	797.093	1088.7	1342.51	1210.31	1298.24	734.888	608.512	861.212
AGAP006465-RA	0	0	0	2	0	0	0	0	0	0	0	0	0	0	0	0	0	4	0	0	0	0	0	0	0	0	0	0	0	0	0	0	0	6	0	0
AGAP006466-RA	0	0	1	0	0	0	0	0	0	0	0	0	0	0	0	0	0	2	0	0	0	1	0	0	0	0	0	0	0	0	0	0	4	0	0	0
AGAP006467-RA	152	442	194	290	82	1242	139	258	141	3	16	16	10	126	18	30	48	375	1376	944	2694	1849	4925	3386	1641	1523	4287	274	1077	611	638	736	1340	1147	1490	1053
AGAP006468-RA	0	2	1	9	0	0	0	1	3	0	0	0	1	0	8	0	0	0	0	0	0	0	0	0	0	0	0	0	2	0	0	0	0	0	0	19
AGAP006469-RA	225	289	284	207	315	225	235	338	220	169	299	0	286	283	258	254	311	282	168	324	141	330	153	282	197	325	171	454	269	618	268	334	267	193	153	216
AGAP006470-RA	66	127	142	98	138	118	76	116	69	65	123	106	119	125	93	114	173	139	49	83	43	157	111	126	67	159	73	76	66	89	115	99	89	50	56	83
AGAP006471-RA	448.168	448.429	638.519	422.879	429.131	416.385	356.368	494.794	619.621	410.175	484.582	2035.36	642.36	310.576	552.319	602.384	382.883	470.072	161.838	263.401	157.856	256.136	110.693	292.504	301.304	251.282	263.817	166.835	139.797	339.779	345.307	205.205	261.2	215.154	150.867	249.811
AGAP006472-RA	315.564	400.298	438.013	339.42	359.314	433.484	455.868	599.705	556.657	397.926	469.191	889.216	375.26	252.787	534.426	337.967	301.383	465.359	116.788	259.824	176.382	245.675	208.919	457.135	349.061	444.665	295.609	470.233	220.025	600.217	517.432	288.515	319.587	246.258	152.879	212.187
AGAP006473-RA	690.487	1410	1751.67	726	1371	1206	865	1693	1358	1154	2069	363	1395	1089	1448	1258	1186	1646	274	386	272	511	377	631	388	781	686	480	588	785	672	991	782.793	567	438	855
AGAP006474-RA	818.879	540.436	608.341	751.743	493.53	872.173	586.167	681.999	641.771	587.142	441.103	610.948	598.691	697.014	1025.2	475.101	595.93	974.662	507.948	276.65	348.5	220.75	848.998	550.251	573.21	249.316	973.184	361.821	550.378	554.781	237.494	219.754	656.69	337.091	174.379	621.733
AGAP006474-RB	5.12097	438.564	466.659	11.2571	303.47	0.826942	145.833	128.001	223.229	583.858	638.897	3526.05	482.309	285.986	428.799	603.899	305.07	327.338	81.0515	519.35	246.5	705.25	0.00167363	422.749	337.79	455.684	137.816	502.179	200.622	699.219	605.506	746.246	513.31	526.909	156.621	323.267
AGAP006475-RA	287.119	41.8054	209.305	0	41.8233	41.8853	38.1271	83.5198	167.458	83.7371	1.07241e-08	1142.59	209.292	83.6684	0	41.8135	36.3456	208.925	250.937	41.9034	83.737	125.437	0	125.443	95.6166	0	41.8686	0	83.7325	125.458	0	83.7634	167.305	0	0	41.8879
AGAP006475-RB	16.8807	365.195	267.695	358	304.177	377.115	420.873	306.48	226.542	312.263	306	1437.41	120.708	255.332	404	383.187	270.654	233.075	68.0629	387.097	293.263	247.563	242	259.557	261.383	216	387.131	229	146.268	224.542	537	274.237	236.695	248	207	265.112
AGAP006477-RA	626	640	684	825	756	608	874	721	841	781	645	1426	722	627	812	901	736	662	314	609	153	413	234	457	489	323	252	277	217	607	409	508	414	331	146	304
AGAP006478-RA	588	701	514	568	441	719	650	534	660	535	478	476	382	724	542	560	371	525	1254	1417	792	2218	641	954	1321	1326	1150	1275	877	958	1518	1462	1460	1020	565	866
AGAP006479-RA	180	311	239	136	186	244	214	199	269	179	120	216	165	172	260	190	120	394	212	165	257	256	126	174	226	140	377	224	178	263	308	303	412	178	190	371
AGAP006480-RA	1401.92	1810.88	2430.45	1874.53	1847.98	2938.87	1772.1	1108.4	1842.53	162.578	111.216	113	227.975	250.442	348.811	231.093	202.819	300.254	114.398	216.156	135.734	573.283	379.687	665.405	254.728	278.921	334.639	152.783	42.3394	118.481	171.019	31.4781	92.4503	83.6251	42.2106	40.8689
AGAP006480-RB	1177.08	1321.12	1349.55	1570.47	1344.02	2063.13	951.898	572.601	867.474	93.4224	43.7837	0	188.025	115.558	175.189	50.9074	152.181	187.746	47.6016	39.8441	77.2655	562.717	334.313	500.595	158.272	177.079	173.361	197.217	29.6606	113.519	60.9814	38.5219	133.55	37.3749	14.7894	57.1311
AGAP006481-RA	0	3	9	0	0	0	0	0	0	0	0	0	0	0	0	1	0	0	0	0	0	0	0	0	0	4	0	15	0	0	0	0	0	0	0	0
AGAP006482-RA	0	0	0	1	1	0	0	2	1	0	0	0	0	0	0	0	0	10	0	0	0	0	0	0	0	21	0	0	0	0	0	0	0	0	0	0
AGAP006485-RA	0	0	0	1	0	0	0	0	0	0	0	0	0	0	0	0	0	0	0	0	0	0	0	0	0	0	0	0	0	0	0	2	0	0	2	0
AGAP006486-RA	0	0	0	0	0	0	0	0	0	2	0	0	0	0	0	0	0	0	3	0	0	0	0	0	0	0	0	0	0	0	0	0	0	0	0	0
AGAP006487-RA	0	0	0	0	0	0	0	0	0	0	0	0	0	0	0	0	0	0	0	0	0	0	0	0	0	0	0	0	0	0	0	0	0	0	0	0
AGAP006488-RA	3	2	0	1	0	0	1	0	1	0	0	0	0	1	0	0	0	4	4	0	2	6	0	0	12	0	13	1	8	7	0	6	2	3	2	3
AGAP006489-RA	0	1	0	0	4	0	4	1	0	0	0	0	0	0	0	0	0	0	0	1	0	3	4	3	4	0	1	2	0	0	0	1	1	0	3	0
AGAP006490-RA	1094	1176	1867	1288	1669	1415	1670	2005	1676	1772	1708	8549	1463	886	1724	1588	1148	1376	119	317	164	347	147	538	293	509	209	344	193	599	586	391	352	340	119	285
AGAP006493-RA	103	127	222	78	153	127	90	184	223	111	191	251	149	97	198	143	88	169	27	33	35	47	14	82	64	11	110	33	31	63	70	70	78	19	28	104
AGAP006494-RA	56	50	62	60	46	55	132	62	79	70	56	0	34	35	54	82	36	48	311	84	860	676	572	76	68	12	889	18	331	126	41	38	726	16	189	74
AGAP006495-RA	0	1	0	0	0	0	5	0	0	0	0	0	0	0	0	0	1	0	8	5	40	12	4	4	8	2	14	7	5	9	0	3	27	0	2	4
AGAP006496-RA	61	79	87	66	71	51	63	130	130	75	81	31	58	33	84	94	53	69	31	66	9	34	21	44	51	32	45	26	14	40	48	36	47	15	6	64
AGAP006497-RA	5	9	6	10	2	15	3	12	19	10	5	0	1	12	2	0	2	11	2	1	22	52	38	24	16	1	44	2	16	9	13	6	10	9	7	15
AGAP006498-RA	0	0	0	0	0	0	0	0	0	0	0	0	0	0	0	0	0	0	0	0	0	2	0	0	0	0	0	0	0	0	0	0	0	0	0	1
AGAP006499-RA	0	1	2	0	0	11	0	1	0	0	0	0	2	0	1	0	0	0	1	0	0	0	0	0	1	0	0	0	0	0	0	0	1	0	0	0
AGAP006500-RA	0	0	0	0	0	0	0	3	0	0	0	0	0	2	0	0	0	0	0	0	0	0	0	0	0	0	0	0	0	0	0	0	0	0	0	0
AGAP006501-RA	4	10	3	5	2	0	0	2	10	1	4	0	2	4	9	8	5	2	8	6	6	66	4	0	4	0	5	14	1	10	0	0	18	1	0	4
AGAP006504-RA	0	278	1	2	37	851	529	31	281	185	24	2	0	418	1	14	5	740	587	136	698	1366	909	15	27	0	1163	1	784	342	0	8	2123	0	380	67
AGAP006505-RA	0	3	0	0	0	8	1	0	0	0	0	0	0	1	0	0	0	1	0	2	16	27	8	0	0	0	1	0	10	0	0	0	9	0	1	0
AGAP006506-RA	1	44	0	0	1	221	109	6	56	101	6	0	0	90	4	3	10	165	73	24	143	273	122	1	1	0	137	1	153	46	0	0	318	0	67	19
AGAP006507-RA	0	177	0	6	7	493	283	13	118	200	33	3	0	192	0	2	5	398	157	41	229	508	213	4	1	0	247	0	226	90	0	2	399	0	117	27
AGAP006508-RA	282.65	608.361	515.616	331.709	419.187	373.474	240.662	465.017	437.582	280.421	454.658	829.905	451.683	284.338	358.483	442.381	300.443	562.479	176.766	210.546	122.977	286.622	91.4486	166.413	158.214	252.883	303.924	123.152	134.966	212.467	327.52	290.021	302.602	155.468	110.507	225.87
AGAP006508-RB	742.35	831.639	1402.38	710.291	892.813	931.526	607.338	1047.98	1100.42	1502.58	1753.34	4996.1	2108.32	1291.66	1909.52	1490.62	1290.56	2369.52	308.234	385.454	313.023	518.378	240.551	591.587	393.786	716.117	454.076	980.848	802.034	1424.53	1534.48	2079.98	2115.4	953.532	885.493	1349.13
AGAP006509-RA	388	640	703	661	548	743	629	663	631	453	574	214	693	651	616	605	688	658	335	441	384	399	284	447	404	414	332	421	272	594	411	381	441	365	277	355
AGAP006510-RA	394	507	496	393	427	391	401	429	550	504	324	47	368	355	520	474	274	470	476	451	242	525	230	552	551	628	657	508	254	495	321	545	589	327	225	417
AGAP006511-RA	807	1151	1254	987	1112	1037	801	1283	976	678	1137	85	1057	915	860	991	1159	1257	464	609	519	805	469	836	676	876	783	661	448	881	748	804	816	619	398	696
AGAP006514-RA	94	93	133	88	137	176	112	140	78	113	96	189	99	84	141	127	91	230	12	43	47	58	53	28	35	34	72	19	46	50	60	57	47	25	27	74
AGAP006517-RA	606	1009	1199	520	824	843	581	1048	964	526	837	2110	1021	574	1027	897	649	1007	246	360	313	378	251	352	414	480	613	259	369	583	333	477	599	312	225	420
[truncated: 13,864 more rows]
