# Supplementary material for: Hearing of malaria mosquitoes is modulated by a beta-adrenergic-like octopamine receptor which serves as insecticide target
Source: Nat Commun. 2023 Jul 19;14:4338. doi: 10.1038/s41467-023-40029-y (PMC10356864; doi:10.1038/s41467-023-40029-y)
Supplement: Supplementary file 6 — Supplementary Dataset 2 [file 41467_2023_40029_MOESM6_ESM.xlsx]

## Sheet: Sheet1
id	ZT0	ZT0.1	ZT0.2	ZT4	ZT4.1	ZT4.2	ZT8	ZT8.1	ZT8.2	ZT12	ZT12.1	ZT16	ZT16.1	ZT16.2	ZT20	ZT20.1	ZT20.2
AGAP004677-RA	795.438	736.742	658.549	705.241	751.45	795.794	903.204	638.045	795.469	747.257	658.51	626.641	662.662	582.698	671.02	792.974	852.816
AGAP004677-RB	1018.86	876.929	766.572	1211.99	927.991	1187.06	1151.27	1036.91	995.308	1077.98	1029.94	722.991	1178.84	844.194	968.066	1054.23	1145.21
AGAP004678-RA	203.773	244.565	204.983	290.703	246.39	202.633	332.568	269.164	224.722	276.199	244.549	186.816	242.395	207.836	274.958	350.384	215.235
AGAP004679-RA	590.631	497.51	572.001	559.45	525.785	441.371	805.977	525.079	637.619	719.548	591.879	411.877	499.612	521.481	597.901	593.962	628.783
AGAP004679-RB	297.901	231.613	239.472	182.677	264.044	396.423	225.347	315.187	197.506	177.876	350.874	336.121	295.582	278.123	253.632	329.638	296.455
AGAP004682-RA	935.08	792.36	961.794	1240.98	1149.82	1087.59	1362.98	1061.32	952.541	1037.76	1054.04	893.626	992.249	1027.85	1215.6	1142.59	971.263
AGAP004683-RA	959.905	848.739	1198.01	1164.57	987.093	1081.69	1442.04	1066.2	1254.24	1133.4	1048.37	953.937	928.599	963.605	1151.63	1202.52	980.739
AGAP004684-RA	754.063	712.362	879.801	1066.2	1000.14	1398.53	1488.38	967.875	1017.08	1071.72	1022.85	862.735	1391.59	783.732	1013	1562.13	1025.41
AGAP004685-RA	1289.87	762.646	978.713	1105.73	925.688	892.321	1180.34	894.657	1055.18	680.219	874.705	1038.52	898.953	1029.36	1190.47	1133.37	994.275
AGAP004686-RA	2846.61	2532.5	2724.65	3156.46	2427.82	2453.7	3068.53	2861.09	2921.38	2826.35	2836.06	2633.81	2382.1	2901.4	3168.49	2788.47	2955.08
AGAP004689-RA	1298.15	889.119	1334.02	1037.22	1065.39	1181.9	1441.13	1363.95	1342.11	998.429	1202.19	1181.94	999.224	1240.97	1089.93	1343.14	1401.06
AGAP004689-RC	172.741	276.564	245.98	331.103	383.017	303.581	300.765	342.382	339.804	268.155	362.216	238.3	252.858	177.606	364.072	242.81	211.174
AGAP004691-RA	2135.99	1948.9	2378.46	2135.92	1800.72	2077.91	2400.67	2008.97	2388.74	1762.67	2222.91	2107.19	1963.57	2166.79	2509.66	2147.64	2588.91
AGAP004692-RA	1265.05	1102.45	1131.64	1413.99	1382.39	973.374	1958.15	1585	1152.38	1410.49	1684.91	898.039	945.165	1046.74	1241.5	1320.09	1193.27
AGAP004692-RB	523.396	570.651	631.218	844.005	795.969	636.635	1056.77	770.535	586.298	904.575	601.094	488.368	624.297	862.332	738.807	767.618	751.967
AGAP004692-RD	362.033	239.994	362.462	401.364	274.79	383.16	656.958	227.325	269.044	486.254	416.087	555.298	481.302	451.194	421.958	414.16	261.26
AGAP004693-RA	89.9911	56.3794	87.1992	91.3387	72.919	22.1054	63.6059	41.839	59.0964	29.497	50.3274	49.2781	25.2858	148.886	86.0672	62.2393	69.0375
AGAP004694-RA	127.229	36.5704	80.0411	39.5216	43.7514	75.1583	137.207	31.3792	108.084	377.204	76.5544	66.1945	55.8031	136.038	199.554	46.8715	66.3301
AGAP004695-RA	328.933	249.136	255.09	354.816	227.2	313.897	413.438	220.352	332.028	265.473	248.093	177.254	322.612	266.031	320.658	331.174	364.816
AGAP004696-RA	1544.33	1333.3	1522.73	1802.18	1370.88	1745.59	2034.48	1419.04	1429.2	1890.49	1518.33	1389.35	1646.19	1451.08	1840.16	1851.81	1661.64
AGAP004698-RA	1129.54	841.12	998.886	1168.08	970.974	1103.06	1384.79	880.711	1034.19	1005.58	1036.32	988.505	945.165	1012.73	1147.82	1247.09	1089.03
AGAP004699-RA	717.86	548.557	564.192	707.875	643.99	665.372	904.112	653.386	848.344	672.174	671.978	576.628	829.199	677.169	812.688	821.405	759.412
AGAP004700-RA	48.6159	59.427	42.9489	49.1824	46.8217	84.7373	103.587	64.1531	40.4344	31.2847	50.3274	31.6263	95.0397	36.2769	53.316	56.8606	77.8364
AGAP004703-RA	1044.72	967.593	879.801	1065.33	942.574	926.953	984.983	923.944	1134.5	926.921	1037.74	905.394	953.884	969.652	1052.61	1018.88	990.214
AGAP004704-RA	422.027	345.895	430.139	538.372	438.282	448.739	577.905	458.834	360.799	526.477	421.758	415.554	476.07	442.125	469.181	504.83	392.566
AGAP004707-RA	546.153	393.132	458.121	518.172	341.568	464.95	410.712	387.011	450.999	601.56	329.609	332.444	214.493	555.49	487.46	498.682	409.487
AGAP004707-RB	56.8909	0	30.5848	169.504	0	50.8424	61.7886	85.0726	0.777584	500.555	117.667	0	75.8574	46.8577	102.062	92.9747	163.795
AGAP004707-RH	130.332	36.5704	39.6952	61.478	18.4216	0	113.582	0.697316	181.955	0	0	0	43.5962	104.296	0	0	86.6353
AGAP004707-RJ	1049.9	791.598	793.903	728.953	624.801	452.424	745.097	594.114	926.103	337.875	591.17	641.351	407.188	823.788	874.382	342.7	508.982
AGAP004707-RK	3.10314	0	0	52.6954	110.53	0	54.5193	72.5209	0	3.57539	0	0	46.212	0.755769	100.539	0	0
AGAP004707-RL	0	0.761884	0	7.02606	26.8649	175.369	99.0434	0	0	4.46924	38.986	44.1297	74.1135	52.9038	75.404	0	90.0195
AGAP004707-RM	145.848	173.71	100.214	46.5476	0.767569	0	0	59.9692	109.639	42.0109	17.7209	22.0648	0	46.1019	76.9273	52.2502	23.6893
AGAP004708-RA	328.933	344.372	477.643	408.39	378.411	503.266	403.443	438.612	404.344	385.249	398.366	428.058	382.774	374.861	455.471	494.841	491.385
AGAP004709-RA	780.957	662.839	913.639	1051.27	921.082	1024.22	1248.49	871.646	901.22	1107.48	874.705	785.508	932.086	847.973	901.04	1228.65	877.859
AGAP004710-RA	3289.33	3536.67	5146.7	4790.89	4511	5862.35	5600.95	4411.92	5008.42	5239.74	5403.47	4439.45	5889.84	4278.41	4053.54	6699.56	4059.68
AGAP004711-RA	351.689	290.278	319.513	384.677	302.422	285.16	348.924	297.057	325.03	312.847	343.077	289.785	307.789	285.681	373.212	325.796	342.48
AGAP004713-RA	47.5815	28.9516	17.57	18.4434	15.3514	7.36846	13.6298	14.6436	28.7706	19.6647	19.1386	13.9744	20.0542	26.4519	35.0362	16.1361	18.2746
AGAP004714-RA	39.3064	70.8552	50.107	64.1128	25.3298	88.4216	60.8799	20.2222	25.6603	68.8263	21.2651	15.4454	74.9854	26.4519	53.316	29.1987	52.1165
AGAP004715-RA	1670.52	1300.54	1751.14	1420.14	1360.9	1387.48	1600.14	1469.94	1669.47	1544.57	1589.92	1536.45	1323.58	1738.27	1512.65	1428.43	1628.47
AGAP004717-RA	20.6876	30.4754	28.6326	0	20.7244	40.5265	49.0674	17.4329	30.3258	28.6032	0	16.1809	0	24.1846	44.9378	0	0
AGAP004718-RA	76.5441	38.0942	0	0	55.2649	0	0	0	56.7636	134.077	68.0484	0	0	0	0	0	0
AGAP004718-RB	0	0	59.2174	80.7997	0	58.9477	99.0434	39.747	0	0	0	40.4522	81.0889	75.5769	73.8807	66.8496	48.0555
AGAP004719-RA	16.5501	44.1893	24.0774	52.6954	16.1189	73.6846	71.7838	29.9846	26.4379	26.8155	43.2391	21.3293	31.3892	9.06923	24.373	13.8309	41.964
AGAP004720-RA	38.2721	135.615	54.6622	84.3127	76.7569	215.896	68.1492	36.9578	134.522	91.1726	26.227	57.3686	154.33	58.1942	93.6838	32.2722	64.9765
AGAP004720-RB	118.954	16.7615	0	22.8347	18.4216	15.4738	13.6298	0	0	42.0109	27.6446	0	19.1823	21.1615	38.0828	8.45225	29.7809
AGAP004722-RA	337.208	251.422	344.892	409.268	336.195	335.265	516.116	368.183	422.228	477.315	427.429	318.469	409.804	297.017	377.782	540.175	343.157
AGAP004723-RA	343.414	363.419	360.51	425.076	403.741	422.95	580.631	333.317	325.03	228.825	294.876	271.398	384.518	291.727	395.3	452.579	347.895
AGAP004724-RA	616.491	620.936	773.079	706.119	772.942	592.424	674.222	814.466	598.74	713.291	742.861	700.191	577.213	752.746	800.501	862.897	568.544
AGAP004725-RA	1044.72	1160.35	1217.54	1081.13	1053.1	1373.48	1015.88	1184.04	929.991	883.122	1156.82	1125.31	1352.35	1030.11	1055.66	1307.79	1260.95
AGAP004726-RA	1891.88	1635	1787.58	1813.6	1427.68	1970.33	1536.54	1585	1663.25	2185.46	1769.26	1776.22	1793.55	1689.9	1735.05	1754.99	2073.83
AGAP004728-RA	1271.25	1071.97	1370.46	1173.35	1281.07	854.742	958.632	1485.98	1178.04	1288.04	1457.37	1449.66	1094.26	1247.02	1347.37	1310.87	1245.38
AGAP004729-RA	633.041	465.511	519.941	519.928	528.087	538.635	557.914	587.838	471.216	544.354	542.26	497.194	462.12	488.983	593.331	534.797	544.178
AGAP004730-RA	56.8909	39.618	58.5666	54.4519	44.519	59.6845	35.4376	53.6934	69.9826	76.871	43.2391	41.1877	68.01	57.4384	55.601	51.4819	52.1165
AGAP004731-RA	257.561	457.131	424.283	427.711	398.368	556.319	449.784	460.926	319.587	537.203	599.676	404.522	590.292	244.113	376.258	482.546	564.483
AGAP004735-RA	382.721	361.133	368.97	428.59	401.438	231.37	433.429	387.708	322.697	518.432	369.304	374.367	356.617	352.944	515.642	499.451	389.182
AGAP004736-RA	135.504	174.471	121.688	121.199	148.908	191.58	87.2309	110.873	107.307	28.6032	121.211	167.693	190.079	117.144	176.704	227.442	163.118
AGAP004737-RA	564.772	428.179	376.779	400.485	350.011	338.949	412.53	432.336	318.032	389.718	398.366	429.529	443.809	372.594	440.999	421.844	348.572
AGAP004738-RA	443.749	426.655	502.371	503.241	449.028	490.003	407.078	417.693	477.437	574.745	508.945	514.846	401.085	438.346	493.554	504.83	425.054
AGAP004739-RA	376.514	348.181	357.256	423.32	376.876	346.318	312.577	288.689	227.832	176.088	249.511	273.604	504.844	342.363	306.948	487.925	381.06
AGAP004742-RA	459.265	401.513	332.528	303.877	399.903	336.739	232.616	437.217	406.677	145.697	322.521	484.691	486.533	519.213	566.673	186.718	473.787
AGAP004742-RB	459.265	395.418	688.483	442.642	389.157	585.056	832.328	441.401	588.631	619.437	511.78	280.223	333.075	328.76	490.507	660.044	467.018
AGAP004743-RA	749.926	941.689	862.231	919.535	1116.04	1225.38	1188.52	1110.13	811.798	855.413	991.663	815.664	1225.05	628.044	833.253	1326.23	1062.64
AGAP004744-RA	2615.95	2063.94	2899.7	2807.79	2589.78	3171.39	2860.45	2303.24	3080.01	3014.95	2519.21	2723.54	2520.73	2422.24	2820.42	2465.75	2826.48
AGAP004745-RA	855.432	741.313	622.108	798.336	718.444	839.268	659.684	706.382	738.705	728.487	687.572	706.81	810.017	676.413	706.056	692.316	645.704
AGAP004746-RA	269.973	345.134	397.602	302.999	357.687	354.423	270.779	339.593	325.808	229.719	366.469	386.135	427.243	328.76	354.17	376.509	385.798
AGAP004747-RA	410.649	307.039	348.146	272.26	301.654	299.16	260.784	264.283	230.165	235.976	288.497	315.527	295.582	308.354	378.543	361.141	416.932
AGAP004748-RA	314.452	409.894	444.456	513.78	489.709	567.372	609.708	463.018	491.433	493.404	499.021	380.251	530.13	388.465	415.865	610.867	384.444
AGAP004749-RA	93.0942	89.9023	133.402	27.226	61.4055	134.843	114.491	76.0075	120.526	153.742	80.8074	112.531	159.562	111.098	63.9792	115.258	56.1776
AGAP004749-RB	211.014	236.184	222.553	348.668	293.211	286.633	303.491	237.088	195.951	141.228	243.84	189.758	104.631	154.933	281.051	287.376	281.565
AGAP004750-RA	1582.6	1372.15	1455.06	1445.61	1139.07	1786.12	1881.83	1168.01	1287.68	1465.91	1528.96	1188.56	1247.72	1526.65	1227.79	1349.29	1317.13
AGAP004750-RB	4369.22	3496.29	4848.67	3960.06	4248.49	4065.92	4648.68	4321.97	4506.88	5341.64	5014.31	3794.42	3247.04	4263.29	4636.21	3718.22	5047.18
AGAP004751-RA	251.354	291.04	344.892	318.807	249.46	350.739	389.813	311.003	371.685	425.472	340.242	394.225	335.691	360.502	399.108	338.858	417.609
AGAP004752-RA	61.0284	70.8552	69.6292	91.3387	105.924	131.895	89.0482	72.5209	50.543	38.4355	34.733	61.7816	87.1924	55.1711	79.2123	103.732	121.831
AGAP004753-RB	39.3064	27.4278	27.9818	58.8432	55.2649	58.9477	51.7934	39.0497	47.4326	47.374	56.707	36.0392	66.2662	21.1615	27.4196	70.6915	23.6893
AGAP004754-RA	145.848	152.377	119.085	141.399	127.416	118.632	188.092	166.659	129.857	96.5357	161.615	152.983	141.252	157.956	132.528	173.655	131.983
AGAP004755-RA	164.466	177.519	213.443	208.147	175.773	180.527	218.986	212.682	211.503	241.339	250.928	201.526	224.956	208.592	220.88	232.821	207.112
AGAP004756-RA	214.117	209.518	237.52	216.051	211.849	242.422	245.337	200.13	211.503	272.624	253.055	214.764	177	238.067	207.171	225.905	200.344
AGAP004757-RA	378.583	392.37	422.33	386.433	416.79	378.739	396.174	342.382	384.127	547.035	450.82	347.889	347.898	355.967	419.673	398.024	400.011
AGAP004758-RA	1086.1	1007.21	1249.42	1115.39	1244.23	1471.48	1153.99	1454.6	1222.36	1330.94	1378.69	1245.93	1442.16	987.79	1031.28	1273.98	1282.61
AGAP004758-RB	0	20.5709	18.8715	0	0	0	0	0	0	0	28.3535	50.7491	0	67.2634	0	116.026	43.9945
AGAP004758-RC	105.507	155.424	133.402	68.5041	81.3623	56.7372	145.385	53.6934	188.175	96.5357	199.892	119.15	34.8769	96.7384	147	51.4819	149.581
AGAP004759-RA	156.191	108.949	163.987	117.686	168.098	163.58	200.813	131.793	149.296	113.519	138.223	141.95	182.232	89.1807	159.948	235.126	187.484
AGAP004761-RA	47.5815	79.9978	65.074	43.9129	49.1244	31.6844	60.8799	57.18	41.212	90.2787	121.92	72.0785	88.9362	55.9269	52.5543	119.1	48.7324
AGAP004762-RA	20.6876	18.2852	19.5222	17.5651	25.3298	42.0002	24.5337	25.1034	17.8844	17.877	24.1005	8.82594	8.71924	28.7192	22.8497	15.3677	23.6893
AGAP004764-RA	222.392	227.803	251.836	272.26	254.833	246.844	240.794	223.141	302.48	244.915	260.143	218.442	228.444	283.413	255.917	273.545	278.857
AGAP004765-RA	298.936	409.894	341.639	294.216	326.984	263.054	272.597	270.559	339.027	303.909	272.193	350.095	333.075	384.686	290.191	345.005	404.749
AGAP004766-RA	396.168	358.847	404.76	371.503	204.941	218.106	334.385	336.804	316.477	306.59	357.254	291.991	238.907	378.64	297.808	185.181	315.407
AGAP004766-RB	1442.96	1034.64	778.285	1280.5	742.239	1263.69	1054.04	557.853	1163.27	1266.58	538.007	607.519	877.155	745.188	1246.07	775.301	1151.3
AGAP004766-RC	423.061	262.85	235.568	266.112	184.216	330.844	256.241	164.567	201.394	228.825	221.157	141.215	191.823	197.256	167.565	136.004	299.162
AGAP004766-RD	35.1689	35.0467	0	0	61.4055	41.2634	66.3318	57.18	31.1034	117.094	31.1888	64.7235	75.8574	105.808	102.062	32.2722	27.0735
AGAP004767-RA	3823.07	3241.06	3659.76	4268.33	3508.56	3077.07	2040.84	2154.01	2500.71	1734.96	1429.72	2356.52	1523.25	3598.97	3341.39	2184.52	2839.34
AGAP004768-RA	234.804	234.66	232.314	249.425	208.779	192.317	233.524	227.325	172.624	144.803	219.74	246.391	270.296	201.79	246.777	342.7	208.466
AGAP004769-RA	1908.43	1586.24	1622.95	1617.75	1495.99	1322.64	1863.65	1414.16	1629.82	1782.33	1521.87	1432.74	1456.98	1852.39	1962.03	1330.84	1709.69
AGAP004772-RA	593.734	700.933	468.533	504.12	501.222	683.056	471.592	393.984	437.78	576.532	411.834	431	591.164	542.642	479.082	418.002	659.917
AGAP004773-RA	1737.76	1681.48	2009.49	1602.82	1690.95	1905.48	1502.01	1830.46	1888.75	1784.12	1915.99	2073.36	1885.1	1560.66	1626.9	2193.74	1916.81
AGAP004774-RA	711.653	579.794	722.972	705.241	676.228	546.003	723.29	556.459	508.54	744.576	564.234	528.085	494.381	683.215	725.859	560.922	718.802
AGAP004775-RA	573.047	451.797	337.083	433.859	370.736	601.267	403.443	508.344	513.983	378.098	464.288	456.742	380.159	525.259	489.745	547.859	458.219
AGAP004775-RB	0	0	178.954	0	75.9893	88.4216	121.76	0	20.2172	105.474	67.3395	124.299	112.478	15.1154	1.52331	22.2832	92.7268
AGAP004776-RA	1057.14	972.926	938.367	945.883	951.785	1008.01	884.122	882.803	1095.62	1206.7	999.46	936.285	851.869	962.85	1079.27	911.306	957.049
AGAP004777-RA	326.864	310.087	280.469	254.695	293.979	226.949	192.635	327.739	336.694	177.876	314.724	303.024	245.011	306.842	308.471	252.031	234.863
AGAP004778-RA	148.951	147.044	150.321	180.043	152.746	186.422	138.116	122.728	125.969	141.228	153.818	137.538	197.055	166.269	208.694	255.104	207.789
AGAP004780-RA	1342.63	1187.02	1128.38	1149.64	1217.36	1095.69	1290.29	1147.78	1316.45	1253.18	1183.76	1296.68	1021.02	1398.93	1306.24	1122.61	1255.53
AGAP004781-RA	1146.09	803.026	857.676	972.231	628.639	722.109	799.617	741.247	877.893	962.675	740.735	767.121	755.086	982.5	1112.78	695.389	923.884
AGAP004782-RA	179.982	163.043	192.619	186.191	126.649	147.369	163.558	126.214	169.513	257.428	186.424	195.642	170.897	225.975	175.181	190.56	213.204
AGAP004783-RA	54.8221	52.57	45.5518	37.7651	56.8001	108.316	21.8077	17.4329	29.5482	48.2678	36.1507	8.09044	95.0397	18.1385	46.4611	21.5148	46.7018
AGAP004784-RA	52.7534	78.4741	35.7907	63.2345	42.9838	94.3163	90.8655	48.1148	53.6533	60.7817	63.0865	60.3106	87.1924	61.9731	60.9325	64.5444	69.7143
AGAP004785-RA	39.3064	48.7606	51.4085	47.4259	47.5893	47.1582	93.5915	31.3792	28.7706	36.6478	51.0363	39.7167	72.3697	68.775	66.2641	53.0186	46.7018
AGAP004786-RA	1571.22	1839.19	2278.24	1875.08	1789.2	2444.12	2032.66	1852.07	2314.09	2152.39	2210.15	2207.22	2031.58	1793.44	2022.96	2353.57	2132.72
AGAP004787-RA	36.2033	54.0938	21.4744	37.7651	45.2866	16.2106	49.976	71.1263	22.5499	10.7262	57.4158	24.2713	69.7539	22.6731	17.5181	55.3238	20.982
AGAP004789-RA	510.984	453.321	437.948	512.024	447.493	476.74	417.982	499.279	384.904	479.997	559.981	432.471	557.159	458.752	530.113	589.352	433.176
AGAP004790-RA	4606.09	4182.74	5243.67	6314.67	4792.7	6359.72	6157.05	4589.04	5827.22	7942.74	5484.27	4682.16	5693.66	5147.54	5409.29	6918.55	4343.95
AGAP004792-RA	158.26	80.7597	151.622	128.226	82.1298	108.316	80.8703	86.4672	77.7584	78.6587	107.034	108.853	74.1135	189.698	217.834	92.9747	78.5132
AGAP004792-RB	1068.51	833.501	910.386	1033.71	876.563	873.163	845.05	878.619	1094.84	902.787	837.846	1048.82	844.894	915.236	936.076	909.769	1129.64
AGAP004793-RA	4.13752	3.04754	17.57	8.78257	18.4216	2.94739	7.26924	27.1953	6.22067	29.497	9.21488	13.9744	27.9016	9.06923	7.61657	3.07354	64.9765
AGAP004793-RB	24.8251	42.6655	29.9341	26.3477	44.519	68.5267	55.428	18.8275	24.1051	28.6032	34.0242	44.8652	25.2858	23.4288	48.746	53.0186	12.1831
AGAP004794-RA	272.042	589.698	493.912	173.017	302.422	334.528	129.938	152.015	120.526	396.869	523.122	706.81	923.367	491.25	631.414	1287.05	1210.86
AGAP004795-RA	907.151	701.695	761.366	803.605	663.947	619.688	1056.77	741.247	774.474	842.899	718.052	608.99	633.017	802.627	862.957	696.926	855.523
AGAP004797-RA	266.87	231.613	242.075	270.503	241.784	296.949	234.433	251.731	245.717	333.406	279.991	240.507	238.907	225.975	255.155	278.924	263.967
AGAP004798-RA	720.963	683.41	840.106	714.901	799.807	959.374	764.179	758.68	762.81	716.867	695.369	698.72	726.312	717.225	769.273	736.114	725.571
AGAP004799-RA	140.676	900.547	103.468	170.382	64.4758	599.793	1749.16	92.7431	71.5377	63.4633	73.7191	67.6655	2399.53	51.3923	62.4559	113.721	638.258
AGAP004800-RA	1358.14	1052.92	1244.87	1280.5	1132.16	978.532	1315.73	1267.02	1330.45	1736.75	1480.76	1151.78	1050.67	1304.46	1635.28	1171.79	1180.41
AGAP004801-RA	849.226	624.745	653.343	596.337	598.704	380.213	550.645	531.355	493.766	702.565	600.385	411.142	476.07	473.111	721.289	593.962	611.185
AGAP004801-RB	343.414	427.417	189.365	77.2866	59.8704	504.003	221.712	229.417	435.447	54.5248	170.121	302.288	470.839	355.211	117.295	58.3973	818.297
AGAP004802-RA	97.2317	68.5696	105.42	89.5822	170.4	145.159	36.3462	47.4175	63.7619	44.6924	83.6428	59.5751	126.429	48.3692	57.1243	75.3018	36.5493
AGAP004803-RA	145.848	109.711	149.67	150.182	151.211	114.211	138.116	152.712	123.636	143.91	146.729	149.305	157.818	183.652	211.741	182.876	150.258
AGAP004804-RA	148.951	150.091	147.067	170.382	122.811	117.895	152.654	154.804	94.0877	182.345	163.033	119.886	151.715	139.817	126.435	202.085	120.477
AGAP004805-RA	36.2033	53.3319	48.1548	21.0782	23.7946	29.4739	20.8991	38.3524	68.4274	59.8879	16.3033	55.8976	50.5716	42.3231	44.1761	34.5774	73.7754
AGAP004805-RB	359.964	427.417	399.555	474.259	391.46	368.423	468.866	376.551	460.33	365.584	341.66	368.483	363.592	421.719	434.906	378.046	493.415
AGAP004811-RA	32.0658	11.4283	11.0626	37.7651	16.1189	14.7369	32.7116	10.4597	14.7741	19.6647	13.4679	13.9744	13.0789	27.2077	25.1347	14.5993	14.8904
AGAP004812-RA	254.457	137.139	364.415	187.947	340.8	314.633	256.241	323.555	293.927	243.127	269.358	433.206	200.542	296.261	85.3056	244.347	609.831
AGAP004812-RB	267.904	262.088	268.105	174.773	213.384	223.264	153.563	301.241	190.508	173.407	205.563	207.409	364.464	348.41	344.269	238.2	132.66
AGAP004812-RC	165.501	284.945	124.942	233.616	87.5028	78.1057	134.481	138.766	207.615	179.664	207.689	152.247	123.813	285.681	347.316	166.74	213.204
AGAP004816-RA	283.42	310.087	296.087	377.651	301.654	313.897	296.222	333.317	275.265	380.78	270.067	280.959	311.277	281.902	287.906	304.281	331.651
AGAP004817-RA	959.905	682.648	1178.49	785.162	597.936	966.742	980.439	883.5	750.369	1513.29	1197.23	850.232	770.78	1252.31	1181.33	910.537	1224.4
AGAP004817-RB	1147.13	1110.07	888.911	1248.88	1290.28	803.162	994.978	902.328	1217.7	975.189	771.924	1076.03	1173.61	1187.31	1080.79	1030.41	1051.13
AGAP004818-RA	680.622	707.029	830.345	930.953	947.18	919.584	930.463	926.036	746.481	863.458	1014.35	803.896	801.298	773.907	777.652	1157.96	692.405
AGAP004819-RA	194.463	156.948	156.178	209.025	70.6163	88.4216	86.3223	140.858	237.163	261.004	141.059	97.0853	179.616	195.744	223.165	145.225	154.319
AGAP004819-RB	0	15.9996	7.80888	7.90431	25.3298	5.89477	47.2501	26.498	9.33101	48.2678	11.3414	2.94198	18.3104	22.6731	21.3264	9.98902	20.982
AGAP004819-RC	2077.04	1980.9	2519.02	2525.87	2331.87	2982.75	2392.49	2036.16	2106.48	1998.65	1786.98	2165.3	2436.15	2271.09	1971.93	2476.51	2247.1
AGAP004820-RA	367.205	407.608	314.958	399.607	376.109	360.318	339.837	368.88	265.156	302.121	360.798	340.534	361.848	288.704	311.518	384.961	436.561
AGAP004823-RA	1767.76	1377.49	1273.5	1840.83	1281.84	1309.38	1858.2	1458.09	1547.39	1728.7	1462.33	1301.83	1185.82	1623.39	1907.19	1172.56	1554.7
AGAP004824-RA	189.292	222.47	179.604	256.451	184.216	212.212	185.366	175.026	160.182	204.691	131.844	153.718	207.518	198.011	260.487	175.192	157.026
AGAP004826-RA	16.5501	16.7615	11.7133	21.0782	16.1189	8.10531	25.4424	18.8275	20.9948	26.8155	9.21488	13.2389	13.0789	21.9173	18.2798	15.3677	8.7989
AGAP004827-RA	289.626	280.373	136.005	230.103	194.962	399.371	121.76	107.387	122.081	176.088	97.8195	77.9624	222.341	89.9365	169.088	97.585	335.035
AGAP004828-RA	364.102	240.755	341.639	283.677	353.849	238.001	326.207	301.241	299.37	419.215	365.051	391.283	238.907	379.396	323.704	350.384	262.613
AGAP004830-RA	1396.41	1558.82	1838.34	1377.11	1548.19	1515.69	1842.75	1644.27	1504.63	1446.25	1763.59	1717.38	1513.66	1435.96	1565.97	1952.47	1866.72
AGAP004833-RA	2534.23	1721.86	1403	2183.35	1369.34	1310.11	1782.78	1612.2	2111.14	1700.1	1455.95	1362.14	1534.59	2104.82	2621.62	1461.47	1354.35
AGAP004834-RA	64.1316	64.7602	80.6918	64.991	43.7514	94.3163	69.9665	58.5746	71.5377	55.4186	75.8456	55.8976	87.1924	71.0423	36.5595	41.4928	59.5618
AGAP004835-RA	698.207	597.317	589.571	616.537	541.136	460.529	527.929	490.213	533.423	622.119	418.214	456.007	505.716	652.984	770.035	531.723	500.86
AGAP004838-RA	360.999	389.323	432.742	515.537	449.795	626.319	567.001	498.581	477.437	432.623	489.098	410.406	614.706	358.99	417.388	636.224	477.848
AGAP004839-RA	352.724	365.704	388.492	480.407	387.622	450.95	393.448	311.003	328.918	297.652	351.583	336.121	543.208	331.027	418.15	547.091	370.23
AGAP004840-RA	205.842	180.567	189.365	215.173	229.503	177.58	188.092	182	142.298	123.351	147.438	196.377	218.853	195.744	191.176	298.902	215.235
AGAP004841-RA	507.881	253.707	216.046	213.416	260.973	344.107	76.3271	280.321	795.469	303.909	63.0865	313.321	295.582	134.527	0	175.96	380.383
AGAP004841-RB	2.06876	319.229	379.382	413.659	203.406	103.158	325.299	504.857	34.9913	454.969	239.587	273.604	73.2416	503.342	552.963	312.733	255.845
AGAP004841-RC	84.8192	0	52.0592	0	0	115.685	209.899	0	0	0	106.326	22.0648	0	99.7615	100.539	0	23.6893
AGAP004841-RD	1002.31	1031.59	1058.75	1062.69	882.704	844.426	953.18	801.217	1195.15	1023.46	1184.47	1012.78	873.667	1036.16	1318.43	783.754	1195.3
AGAP004842-RA	237.907	201.899	163.336	277.529	271.719	198.948	285.318	269.164	195.951	186.814	211.942	233.152	233.676	213.127	221.642	246.652	204.405
AGAP004843-RA	272.042	242.279	281.12	335.494	231.038	281.475	258.967	289.386	255.048	231.507	269.358	247.126	233.676	249.404	339.699	254.336	273.443
AGAP004844-RA	294.798	279.612	290.881	368.868	346.173	325.686	423.433	324.252	339.027	308.378	353.001	344.947	326.099	318.935	404.44	378.814	297.132
AGAP004845-RA	34.1345	44.9512	14.967	50.9389	0	24.3159	39.9808	32.0766	18.662	30.3909	23.3916	18.3874	66.2662	19.65	0	13.0626	23.0125
AGAP004846-RA	12.4126	79.236	13.0148	11.4173	23.0271	70.0004	132.664	57.8773	40.4344	11.62	25.5181	7.35495	102.887	16.6269	52.5543	56.8606	54.1471
AGAP004846-RB	432.371	317.706	500.419	490.068	400.671	567.372	443.424	386.313	489.1	311.953	74.4279	333.915	212.749	343.875	238.399	348.079	399.335
AGAP004846-RC	146.882	307.039	190.016	122.078	317.773	184.948	522.477	318.674	213.058	58.994	349.457	239.771	459.504	97.4942	195.746	149.835	180.039
AGAP004847-RA	41.3752	43.4274	14.967	30.739	30.7027	123.053	99.0434	48.8122	45.8775	39.3293	26.9358	31.6263	90.6801	20.4058	18.2798	21.5148	59.5618
AGAP004848-RA	831.642	927.975	991.728	955.544	873.493	774.425	996.795	1005.53	969.647	1077.98	1082.39	1087.8	815.249	968.896	1016.81	989.681	903.579
AGAP004849-RA	227.564	226.28	188.064	245.034	276.325	281.475	206.265	197.341	178.067	101.899	196.348	230.21	265.065	222.196	209.456	328.101	230.802
AGAP004850-RA	853.364	770.265	855.073	620.928	655.504	440.634	665.136	683.37	822.684	958.206	643.624	653.119	568.494	982.5	785.268	588.584	584.788
AGAP004851-RA	7.24066	31.9991	13.0148	6.1478	18.4216	13.2632	11.8125	32.7739	22.5499	8.93849	42.5302	8.09044	24.4139	6.80192	15.9948	34.5774	6.76838
AGAP004852-RA	1421.24	1293.68	1849.4	1458.79	1110.67	1783.9	1200.33	1156.15	1535.73	1655.41	1245.43	1629.86	1373.28	1510.78	1608.62	1330.84	1863.34
AGAP004852-RB	3073.14	2945.44	2897.1	3646.52	3158.55	3056.44	3073.07	3504.02	3057.46	2855.85	3448.49	2984.64	2868.63	2980	3488.39	3072.78	3386.9
AGAP004853-RA	711.653	722.266	911.687	728.075	713.839	661.688	791.439	861.883	805.577	948.373	840.681	758.295	708.002	746.7	738.807	814.489	802.053
AGAP004854-RA	1278.49	1231.97	1453.75	1145.25	1254.97	1186.32	1130.37	1237.04	1444.75	1472.17	1439.65	1394.5	974.811	1640.77	1506.56	1113.39	1356.38
AGAP004855-RA	216.185	310.849	434.695	195.851	317.006	431.055	331.659	230.812	250.382	242.233	406.873	457.478	576.341	300.04	263.533	613.94	610.508
AGAP004856-RA	169.638	129.52	91.7544	129.104	108.227	123.053	135.39	87.1646	98.7532	101.005	115.54	123.563	157.818	103.54	121.865	161.361	116.416
AGAP004859-RA	58.9597	62.4745	52.71	38.6433	40.6811	39.7897	58.1539	40.4444	42.7671	37.5416	60.96	44.8652	111.606	49.125	44.1761	49.1767	68.3607
AGAP004860-RA	38.2721	12.952	25.3789	20.1999	14.5838	11.0527	2.72597	16.0383	13.2189	5.36309	19.8474	11.7679	6.10347	37.0327	12.9482	3.07354	16.2441
AGAP004861-RA	1111.96	1339.39	1622.95	1337.59	1327.89	1500.96	1421.14	1208.45	1541.95	1252.28	1639.54	1758.57	1524.12	1645.31	1287.96	1463.78	1514.76
AGAP004863-RA	21.722	0	0	20.1999	16.1189	68.5267	15.4471	8.3678	29.5482	0	23.3916	23.5358	30.5173	3.02308	28.943	11.5258	21.6588
AGAP004864-RA	3260.37	1993.09	2844.39	3272.39	2466.97	2245.17	2536.97	2377.85	2796.97	2172.95	1665.77	2070.42	1630.5	3186.32	3503.62	2154.55	2653.21
AGAP004864-RB	753.029	582.08	618.203	590.189	280.163	567.372	464.323	183.394	712.267	581.002	513.907	533.969	530.13	433.811	541.538	512.513	526.58
AGAP004865-RA	678.553	656.744	380.683	599.85	502.757	750.846	476.135	421.179	412.897	538.991	407.581	446.445	596.396	490.494	557.533	515.587	768.888
AGAP004866-RA	2010.83	1559.58	1736.18	1891.77	1707.07	1486.96	2124.44	1800.47	1969.62	2200.66	1675.69	1546.75	1381.13	1727.69	1846.26	1594.4	1683.97
AGAP004867-RA	3767.21	3182.39	4052.16	3867.84	3636.74	4405.6	4040.79	3656.73	3822.6	4061.65	4038.25	3890.03	4020.44	3678.33	4098.48	4050.16	4151.05
AGAP004870-RA	441.68	431.226	495.864	324.955	396.833	488.529	328.933	359.118	416.008	298.545	416.087	488.368	469.095	459.508	434.906	396.487	544.178
AGAP004871-RA	365.136	362.657	187.413	239.764	204.173	310.212	173.553	145.042	248.049	235.976	180.753	172.841	357.489	156.444	268.103	109.111	320.821
AGAP004873-RA	37.2377	78.4741	46.8533	59.7215	63.7082	176.843	86.3223	94.835	141.52	150.167	71.5926	5.14846	129.045	34.7654	36.5595	40.7245	252.461
AGAP004873-RB	107.576	153.139	51.4085	91.3387	55.2649	142.948	101.769	28.59	66.0947	92.9603	85.7693	66.1945	122.941	90.6923	103.585	53.0186	115.739
AGAP004874-RB	43.444	57.9032	35.7907	41.2781	40.6811	56.0003	58.1539	41.1417	68.4274	75.0833	48.2009	25.0068	46.212	57.4384	62.4559	29.1987	36.5493
AGAP004877-RA	2352.18	3226.58	3838.72	2192.13	3159.31	3074.86	4496.94	2467.11	3678.75	4932.26	3446.37	2752.22	4879.28	4092.49	3323.11	2899.12	3780.82
AGAP004877-RB	671.313	793.883	994.982	743.884	790.596	1195.9	1512	646.412	961.872	2027.25	940.627	637.674	1475.29	1177.49	1152.39	795.279	1235.91
AGAP004878-RA	59.994	47.2368	22.7759	45.6694	39.9136	61.1582	47.2501	10.4597	40.4344	11.62	12.0502	9.56143	27.9016	29.475	25.1347	28.4303	10.1526
AGAP004880-RA	57.9253	46.4749	75.4859	72.8953	94.4109	44.2108	19.0818	54.3907	36.5465	84.0218	51.7451	44.1297	8.71924	30.2308	76.1657	37.6509	49.4092
AGAP004880-RB	122.057	44.9512	131.45	75.5301	79.8271	100.211	133.572	156.199	163.293	35.7539	155.235	166.222	108.119	104.296	41.8911	158.287	99.4952
AGAP004881-RA	3810.66	3135.92	4302.04	3475.26	3476.32	3450.65	4195.26	3823.39	4823.35	4981.42	4597.52	4293.08	3119.74	4979.76	4413.04	3180.35	3669.14
AGAP004882-RA	1072.65	1218.25	1223.39	918.657	1026.24	1329.27	1140.36	1218.91	1185.04	1162.9	1401.37	1133.4	1133.5	1044.47	1202.66	1323.93	1417.3
AGAP004883-RA	11.3782	41.1417	16.2685	5.26954	10.746	44.9476	163.558	6.27585	18.662	30.3909	21.2651	1.47099	76.7293	7.55769	14.4715	7.68386	43.9945
AGAP004884-RA	1960.15	2186.61	2284.1	2084.1	2396.35	1929.8	1943.61	2581.47	2227	2049.59	2741.07	2731.63	2168.47	2440.38	2456.34	2275.96	2328.32
AGAP004885-RA	745.788	672.744	680.024	920.414	848.163	764.846	727.833	913.485	699.826	833.961	830.048	753.147	821.352	618.219	771.558	1141.05	812.206
AGAP004886-RA	767.51	516.558	624.06	644.641	596.401	660.951	535.198	584.351	526.424	471.058	490.515	563.389	612.962	523.748	647.408	745.334	614.569
AGAP004886-RB	767.51	607.222	584.365	699.971	703.093	666.109	824.15	533.447	629.843	691.839	749.241	592.809	872.796	602.348	668.735	602.415	701.881
AGAP004887-RA	3655.5	2356.51	2833.97	4376.36	3226.09	3140.44	4924.91	3425.22	3149.99	4900.97	3369.81	2530.1	3468.51	2860.59	3309.4	4032.49	2155.05
AGAP004888-RA	491.331	491.415	686.531	505.876	484.336	296.212	433.429	506.949	548.197	489.829	584.791	691.365	400.213	681.704	556.01	535.565	626.752
AGAP004889-RA	1040.59	894.452	1002.79	1154.03	987.093	1021.27	1127.64	1028.54	972.758	993.066	1115.71	1078.97	1001.84	957.559	1211.03	1267.84	1170.25
AGAP004890-RA	106.541	123.425	117.133	107.147	245.622	58.2109	407.078	188.275	201.394	103.686	301.256	191.964	283.375	253.183	204.886	301.976	361.432
AGAP004890-RB	3573.78	2937.83	4119.19	3260.09	3212.27	3332.76	2682.35	3126.77	3051.24	3149.92	3149.36	3976.82	2881.71	3815.12	3763.35	3795.06	3577.09
AGAP004891-RA	222.392	196.566	212.141	276.651	274.022	242.422	259.875	241.272	235.608	202.01	216.904	301.553	232.804	257.717	246.777	266.63	208.466
AGAP004892-RA	264.801	267.421	315.609	281.921	346.941	204.843	266.236	258.704	312.589	332.512	297.003	250.804	257.217	374.861	366.357	248.189	321.498
AGAP004892-RB	264.801	267.421	315.609	281.921	346.941	204.843	266.236	258.704	312.589	332.512	297.003	250.804	257.217	374.861	366.357	248.189	321.498
AGAP004894-RA	188.257	164.567	141.861	230.982	195.73	187.159	304.4	198.038	192.063	173.407	207.689	149.305	170.897	162.49	283.336	215.148	192.222
AGAP004895-RA	244.114	451.035	660.501	292.46	472.822	491.476	344.38	343.08	509.318	355.752	241.713	347.889	350.513	259.229	230.782	415.697	331.651
AGAP004896-RA	58.9597	52.57	71.5814	36.0085	66.7785	58.2109	115.399	38.3524	55.9861	75.9771	70.8837	41.1877	82.8327	43.8346	65.5025	47.6399	60.9154
AGAP004902-RA	116.885	0	77.4381	50.0607	33.773	89.8952	45.4328	53.6934	76.9808	15.1954	93.5665	25.7423	136.02	80.1115	74.6424	0	91.3732
AGAP004902-RB	74.4754	204.947	29.9341	0	65.2433	62.6319	37.2549	11.8544	48.2102	106.368	27.6446	12.5034	45.34	54.4154	121.103	23.0516	81.2206
AGAP004902-RC	63.0972	148.567	42.9489	82.5562	31.4703	0	0	31.3792	40.4344	0	0	55.8976	0	10.5808	0	45.3348	31.1346
AGAP004903-RA	366.171	390.847	462.026	512.902	499.687	478.95	481.587	484.635	440.113	403.126	494.059	456.742	590.292	432.3	421.958	704.61	441.975
AGAP004904-RA	649.591	732.933	683.277	517.293	640.152	790.636	611.525	677.792	585.521	513.069	625.903	675.184	760.317	525.259	495.077	593.962	628.783
AGAP004905-RA	1104.72	877.691	1211.03	1068.84	988.628	1064.01	1065.85	1211.24	1189.7	1160.22	1186.59	1148.84	891.978	1192.6	1243.02	1020.42	1333.37
AGAP004906-RA	476.849	470.844	605.188	707.875	601.006	634.425	819.607	673.608	606.516	746.364	704.584	538.382	666.15	560.781	587.999	732.272	487.324
AGAP004908-RA	4664.02	4289.41	4649.54	4402.7	3782.58	3357.07	3421.09	4193.66	4635.18	5428.34	5068.89	5528.71	3674.29	4646.47	4372.67	4948.41	3866.1
AGAP004909-RA	301.005	308.563	345.543	289.825	338.498	317.581	228.073	405.141	279.153	218.099	298.42	327.295	294.71	285.681	270.388	410.318	307.961
AGAP004910-RA	393.064	323.801	390.444	281.042	393.763	428.108	342.563	350.75	384.127	370.947	446.567	436.884	424.627	371.838	386.16	440.285	519.812
AGAP004911-RA	98.2661	114.283	111.927	133.495	148.141	130.422	129.029	161.08	94.0877	105.474	108.452	131.654	118.582	122.435	126.435	155.214	142.136
AGAP004912-RA	348.586	118.092	308.451	283.677	224.13	148.106	105.404	316.582	160.96	229.719	426.72	288.314	239.779	361.258	274.196	205.159	252.461
AGAP004912-RB	1843.27	1980.9	1757	1538.71	1618.8	1732.33	1513.82	1768.39	2016.28	1913.73	1790.52	1696.79	1477.91	1694.43	1811.22	1719.65	1526.95
AGAP004915-RA	374.446	428.941	188.715	325.833	195.73	688.214	164.467	60.6665	198.284	346.813	121.211	132.389	508.331	108.831	247.538	122.173	395.95
AGAP004918-RA	16.5501	6.09507	10.4118	4.39129	5.37298	70.0004	213.534	4.1839	10.1086	0	17.0121	8.09044	16.5665	5.29038	9.90154	2.30516	14.2136
AGAP004919-RA	2560.09	1875	2461.1	2855.21	2806.23	2728.54	3416.54	2555.66	2792.3	3553.94	2787.15	2390.36	2693.37	2747.22	2556.12	2800.77	1966.21
AGAP004928-RA	1566.05	1363.01	1580	1631.8	1423.84	1995.38	1730.08	1423.92	1627.48	1571.39	1597.01	1421.71	1681.07	1425.38	1506.56	1581.34	2016.3
AGAP004929-RA	676.485	716.171	694.34	795.701	876.563	920.321	820.516	894.657	604.96	619.437	847.06	793.599	993.993	610.661	740.33	1289.35	819.651
AGAP004931-RA	194.463	187.424	258.995	189.704	191.892	232.843	235.342	265.678	203.727	141.228	228.246	249.333	240.651	182.14	216.311	259.714	200.344
AGAP004933-RA	555.462	486.082	529.052	547.154	594.866	501.055	572.453	470.689	482.88	498.768	540.134	565.595	530.13	442.125	472.989	579.363	510.336
AGAP004934-RA	697.172	810.645	867.437	678.015	733.028	680.109	761.453	719.631	877.893	932.284	688.281	896.568	600.755	951.513	749.47	602.415	830.48
AGAP004935-RA	151.019	105.902	150.321	108.904	142.768	118.632	118.125	128.306	113.527	172.513	134.679	146.363	174.385	150.398	103.585	152.909	123.185
AGAP004936-RA	230.667	300.944	185.461	290.703	286.303	539.371	244.428	500.673	184.287	318.21	328.9	314.056	480.43	145.108	266.58	256.641	544.178
AGAP004937-RA	10144.2	7694.27	7755.52	11148.6	7710.23	7169.51	10949.3	7791.81	8245.5	9537.37	7870.93	7371.13	7144.54	8203.12	10252.7	8993.19	7674.67
AGAP004938-RA	228.598	164.567	186.112	198.486	160.422	196.738	159.923	184.789	177.289	315.529	201.31	155.925	197.927	149.642	188.129	187.486	133.337
AGAP004938-RB	212.048	101.331	102.166	172.138	151.211	164.317	219.895	112.268	117.415	128.714	149.565	161.073	147.355	137.55	214.787	165.971	136.721
AGAP004940-RA	9145.99	6787.63	10162	8809.8	7189.82	8142.89	12005.2	8263.9	10450	12712.3	9952.78	8808.28	7293.64	10213.5	10974.7	7897.47	9935.98
AGAP004940-RB	209.979	171.424	226.458	262.599	161.957	103.895	223.529	109.479	262.823	256.535	199.892	157.396	164.794	300.04	319.134	183.644	291.717
AGAP004942-RA	941.286	975.212	502.371	790.431	543.439	814.952	677.857	517.409	537.311	802.676	518.869	560.447	710.618	579.675	851.532	517.892	921.854
AGAP004942-RB	1036.45	1043.78	972.206	951.153	813.623	747.162	1079.48	928.826	1005.42	947.48	698.913	643.558	713.233	838.148	1038.9	703.073	936.744
AGAP004942-RC	725.1	584.365	415.172	503.241	471.287	415.581	461.597	367.486	592.519	534.521	475.63	271.398	456.016	461.019	484.414	314.27	647.057
AGAP004943-RA	34.1345	57.1413	46.8533	36.0085	39.9136	0	0	35.5631	40.4344	107.262	35.4419	13.2389	15.6946	30.9865	27.4196	14.5993	29.7809
AGAP004943-RB	3131.07	2827.35	3496.43	2684.83	3008.1	2513.38	2061.74	2902.23	3240.97	2426.8	2708.47	3042.01	2077.79	3979.88	3186.01	2817.67	3321.92
AGAP004943-RC	742.685	371.038	262.899	390.824	267.114	194.527	278.957	279.624	434.67	306.59	269.358	399.374	211.006	457.996	461.564	200.549	264.644
AGAP004944-RA	44.4783	99.8068	99.5633	51.8172	79.0596	59.6845	63.6059	57.18	46.6551	77.7648	74.4279	106.647	168.281	126.213	53.316	66.8496	102.879
AGAP004944-RB	44.4783	99.8068	99.5633	51.8172	79.0596	59.6845	63.6059	57.18	46.6551	77.7648	74.4279	106.647	168.281	126.213	53.316	66.8496	102.879
AGAP004945-RA	267.904	297.135	245.329	291.581	303.19	304.318	278.957	304.727	245.717	226.144	289.206	288.314	351.385	237.311	256.678	310.428	252.461
AGAP004946-RA	1112.99	1295.2	1455.06	1056.54	1212.76	1199.59	1113.1	1296.31	1384.1	949.267	1326.23	1565.13	1195.41	1297.66	1229.31	1247.09	1461.97
AGAP004947-RA	69.3035	39.618	33.8385	42.1563	33.0055	102.422	58.1539	30.6819	56.7636	69.7202	29.0623	16.9164	70.6258	12.8481	52.5543	8.45225	35.1956
AGAP004948-RA	35.1689	25.9041	14.967	36.0085	25.3298	36.8423	45.4328	27.8927	16.3293	25.0278	20.5563	8.09044	35.7489	10.5808	18.2798	14.5993	24.3662
AGAP004952-RA	852.329	745.123	842.709	932.709	849.699	848.847	946.819	794.941	929.991	901.893	1003	850.232	871.052	813.963	816.496	932.821	771.596
AGAP004953-RA	605.112	587.413	730.131	661.328	591.795	659.477	507.938	630.374	592.519	621.225	637.245	710.488	663.534	602.348	622.274	709.22	759.412
AGAP004955-RA	64.1316	66.2839	85.8977	144.912	92.1082	161.369	138.116	69.0343	76.9808	102.793	81.5163	53.6911	102.015	83.8904	77.689	111.416	79.8669
AGAP004956-RA	108.61	126.473	210.189	165.112	125.114	269.686	142.659	96.2297	175.734	88.491	70.1749	244.92	129.045	127.725	125.673	116.026	211.174
AGAP004957-RA	38.2721	22.0946	60.5188	31.6173	33.773	80.3162	27.2597	16.7356	40.4344	30.3909	12.7591	61.0461	22.67	18.8942	34.2746	33.0406	38.5798
AGAP004958-RA	220.323	189.709	231.664	223.077	206.476	242.422	157.197	238.482	194.396	191.284	179.336	229.474	167.409	178.361	208.694	207.464	172.594
AGAP004959-RB	350.655	349.705	269.406	432.103	242.552	323.476	417.073	379.34	396.568	408.489	394.822	356.715	306.917	327.248	377.782	376.509	347.895
AGAP004960-RA	723.032	838.073	791.951	824.683	918.78	824.531	782.352	872.343	763.588	652.51	827.922	897.303	1086.42	760.304	754.802	1057.3	954.342
AGAP004964-RA	160.329	104.378	117.784	197.608	163.492	137.053	182.64	117.846	150.851	173.407	137.514	155.925	177.872	128.481	137.86	188.255	154.319
AGAP004965-RA	32.0658	28.1897	22.1252	52.6954	26.0973	58.9477	68.1492	29.2873	39.6568	50.9494	31.1888	33.0973	27.0296	43.8346	27.4196	57.6289	48.0555
AGAP004965-RB	72.4066	81.5216	72.2322	83.4344	114.368	104.632	98.1348	79.4941	89.4222	66.1448	92.8577	58.8396	108.119	68.0192	76.9273	87.596	76.4827
AGAP004968-RA	78.6129	113.521	301.943	115.052	85.2001	207.791	143.568	123.425	107.307	119.776	150.982	107.382	139.508	160.223	153.855	107.574	104.91
AGAP004968-RB	924.736	657.506	892.816	710.51	570.304	519.477	538.833	617.125	731.707	700.777	715.926	759.03	435.09	758.792	672.543	423.381	675.485
AGAP004969-RA	11.3782	6.09507	15.6178	11.4173	14.5838	11.0527	5.45193	16.7356	29.5482	12.5139	12.0502	22.0648	6.97539	14.3596	21.3264	5.3787	4.73787
AGAP004970-RA	193.429	203.423	42.2981	111.539	79.0596	218.843	88.1396	39.747	127.524	142.122	36.8595	39.7167	170.897	76.3327	108.917	33.809	110.325
AGAP004977-RA	173.776	185.9	316.911	440.007	263.276	650.635	300.765	266.375	248.827	454.075	158.071	257.423	282.503	241.846	294	199.012	668.716
AGAP004978-RA	5.1719	14.4758	16.2685	30.739	16.8865	35.3686	9.99521	31.3792	10.8862	12.5139	13.4679	14.7099	27.0296	24.9404	38.8445	10.7574	87.989
AGAP004981-RA	51.719	47.2368	50.107	81.6779	69.0812	46.4213	31.8029	52.9961	41.9895	42.9047	27.6446	41.1877	28.7735	40.8115	48.746	17.6729	53.4702
AGAP004982-RA	1723.28	1563.39	1586.5	1377.99	1348.62	1458.22	1075.85	1485.98	1650.81	1477.53	1675.69	1471.72	1266.03	1377.01	1443.34	1273.22	1182.44
AGAP004983-RA	51.719	74.6647	99.5633	128.226	101.319	98.7374	92.6829	83.678	94.0877	77.7648	98.5284	52.9556	79.345	77.0884	89.8755	86.8276	96.111
AGAP004984-RA	304.108	239.232	248.583	338.129	346.173	361.055	346.198	357.723	297.815	371.841	343.077	283.165	294.71	272.077	390.73	337.321	205.759
AGAP004985-RA	273.076	239.232	307.8	315.294	309.33	319.054	230.798	305.425	259.713	292.289	288.497	375.102	346.154	315.156	278.766	432.601	266.674
AGAP004986-RA	317.555	475.416	400.856	452.302	486.639	449.476	423.433	513.922	358.466	437.092	510.363	411.877	506.588	397.534	364.072	620.856	416.255
AGAP004988-RA	11.3782	8.38073	28.6326	28.9825	9.97839	32.4212	12.7212	5.57853	34.2137	19.6647	12.0502	19.8584	18.3104	18.1385	19.8031	12.2942	29.104
AGAP004989-RA	267.904	271.231	0	0.878257	171.168	0	99.0434	64.8504	62.9843	0	206.272	206.674	180.488	0.755769	0	278.156	304.577
AGAP004989-RB	886.464	816.74	738.59	897.579	555.72	585.056	694.213	821.439	813.353	816.084	562.817	533.969	561.519	953.78	1144.01	444.127	743.168
AGAP004990-RA	4165.45	3154.2	4363.21	4400.07	5303.13	3213.39	3778.19	5075.07	3662.42	4127.79	5202.86	4957.23	3062.2	4342.65	3840.27	4407.46	3929.72
AGAP004991-RA	684.76	848.739	955.937	766.719	858.142	974.111	831.42	946.258	684.274	1026.14	1170.29	1031.16	1002.71	783.732	712.149	1194.07	992.245
AGAP004992-RA	525.465	498.272	561.589	508.511	596.401	565.898	447.967	518.106	480.547	521.114	466.415	573.686	561.519	523.748	501.17	634.687	622.014
AGAP004993-RA	46.5471	70.0933	95.6588	103.634	93.6434	169.475	113.582	110.873	100.308	78.6587	71.5926	66.93	94.1677	108.075	89.8755	71.4599	88.6658
AGAP005002-RA	61.0284	63.2364	27.9818	37.7651	35.3082	72.2109	21.8077	15.341	52.8757	51.8432	13.4679	19.8584	72.3697	40.8115	76.9273	10.7574	50.7629
AGAP005003-RA	755.097	765.694	847.915	837.857	781.385	851.794	705.117	880.711	835.903	866.139	857.693	845.083	730.672	694.552	820.304	863.666	805.437
AGAP005004-RA	422.027	483.796	515.386	561.206	597.936	614.53	624.246	622.704	546.642	367.372	552.893	500.872	562.391	442.125	432.621	633.918	580.05
AGAP005005-RA	2100.83	2546.22	2283.45	1979.59	2515.32	2200.96	2651.46	2665.84	2025.61	2390.15	2714.14	2299.16	3321.16	2651.99	2629.24	2798.46	3891.14
AGAP005006-RA	667.175	589.698	636.424	492.702	515.039	572.53	577.905	493.003	651.616	623.013	561.399	581.041	508.331	572.117	569.719	425.686	482.586
AGAP005007-RA	198.601	268.183	214.094	228.347	243.319	153.264	177.188	255.218	227.832	211.842	211.233	217.706	258.089	202.546	268.865	356.531	242.308
AGAP005008-RA	138.607	110.473	106.721	141.399	118.206	114.211	130.846	106.689	132.189	81.3402	99.946	74.285	119.454	123.19	127.958	104.5	98.1415
AGAP005008-RB	10.3438	8.38073	13.6655	29.8607	36.0757	8.84216	10.9039	31.3792	30.3258	24.1339	13.4679	19.1229	6.97539	13.6038	28.1813	13.8309	11.5062
AGAP005009-RA	29.997	51.0462	29.2833	53.5737	52.1947	106.106	172.645	87.8619	73.0929	37.5416	73.7191	25.0068	107.247	15.8711	28.943	43.0296	76.4827
AGAP005010-RA	77.5785	43.4274	52.71	51.8172	44.519	72.9478	31.8029	14.6436	26.4379	85.8095	21.2651	16.9164	32.2612	6.04615	57.1243	12.2942	53.4702
AGAP005011-RA	172.741	106.664	77.4381	76.4084	71.3839	88.4216	94.5002	45.3256	51.3206	73.2956	40.4037	43.3942	94.1677	55.1711	72.3574	52.2502	78.5132
AGAP005012-RA	91.0254	125.711	108.023	48.3041	105.924	122.316	87.2309	78.7968	106.529	88.491	135.388	113.266	162.178	80.8673	92.1605	143.688	121.154
AGAP005013-RA	72.4066	66.2839	36.4415	60.5997	30.7027	53.0529	33.6203	36.2605	52.8757	25.0278	43.9479	37.5102	32.2612	21.1615	47.2227	30.7354	47.3787
AGAP005014-RA	392.03	412.941	359.859	354.816	460.541	392.739	417.073	463.018	409.787	365.584	465.706	476.601	406.316	448.927	392.253	452.579	409.487
AGAP005015-RA	1691.21	1303.58	1585.2	1574.72	1375.48	1382.32	1456.57	1260.05	1545.06	1354.18	1234.79	1243.72	1382	1498.69	1613.95	1404.61	1630.5
AGAP005017-RA	156.191	176.757	195.222	162.478	138.93	168.738	224.438	139.463	189.731	195.753	200.601	182.403	156.074	197.256	158.425	181.339	134.691
AGAP005018-RA	438.577	390.847	408.665	563.841	366.13	476.003	480.679	417.693	451.776	394.187	421.758	390.548	387.134	369.571	420.435	465.642	444.683
AGAP005020-RA	259.629	268.183	383.286	316.173	341.568	319.791	331.659	358.421	322.697	398.657	277.155	368.483	313.021	396.779	343.507	249.725	411.518
AGAP005021-RA	1133.68	1448.34	1535.1	1035.47	1492.15	1137.69	1044.95	1582.91	1451.75	1039.55	1560.86	1359.19	1276.5	1369.45	1176.76	1224.04	1322.54
AGAP005022-RA	87.9223	77.7122	83.9455	122.956	105.924	77.3689	162.649	82.2833	69.9826	110.837	83.6428	103.705	99.3993	78.6	112.725	80.6805	84.6048
AGAP005027-RA	86.8879	60.9507	64.4233	77.2866	79.0596	81.0531	82.6876	73.9155	83.2015	105.474	48.2009	65.459	53.1873	57.4384	59.4092	66.8496	67.007
AGAP005029-RB	1548.47	1619.77	1282.61	1522.02	1360.13	1580.54	1315.73	1416.25	1371.66	1100.33	1414.84	1503.35	1547.66	1282.54	1238.45	1310.1	1581.77
AGAP005030-RA	1578.46	1055.97	901.275	1474.59	1061.55	853.268	1467.48	1073.17	1083.17	1454.29	1002.3	845.819	850.997	1346.78	1496.66	896.706	917.793
AGAP005030-RB	26.8939	63.9983	77.4381	35.1303	52.1947	58.9477	102.678	107.387	73.0929	72.4017	92.1488	50.0136	45.34	91.448	83.0206	95.2799	46.025
AGAP005031-RA	469.609	412.941	536.861	397.851	368.433	411.16	427.068	456.742	451.776	380.78	365.76	532.498	456.888	470.088	424.243	410.318	542.147
AGAP005031-RB	200.67	233.137	223.204	310.903	227.968	229.896	88.1396	200.13	157.072	99.2172	251.637	284.636	211.877	213.883	254.393	209.001	353.986
AGAP005032-RA	794.404	650.649	919.496	729.832	804.412	863.584	586.991	572.497	677.276	671.28	583.373	793.599	688.82	951.513	920.843	885.949	663.978
AGAP005032-RB	444.783	719.219	209.538	468.989	72.1515	1398.53	578.814	521.593	328.918	38.4355	57.4158	54.4266	416.779	86.1577	135.575	225.137	1846.41
AGAP005033-RA	208.945	297.897	256.392	228.347	246.39	176.843	185.366	329.133	335.139	224.356	253.055	222.119	238.035	317.423	268.103	270.472	323.529
AGAP005034-RA	1302.28	996.545	1172.63	909.874	734.563	753.794	885.03	868.856	1202.15	1002	890.299	825.225	698.411	1000.64	1019.86	891.328	827.096
AGAP005035-RA	740.616	662.077	815.378	709.632	759.125	621.898	516.116	610.849	831.237	601.56	648.586	640.616	624.297	743.677	731.191	670.801	638.258
AGAP005036-RA	147.916	169.138	156.828	137.886	207.244	159.896	147.202	179.21	134.522	110.837	182.171	180.196	191.823	142.84	155.378	199.012	134.014
AGAP005037-RA	2163.92	1266.25	956.588	1493.92	1183.59	920.321	1575.61	1094.09	1345.22	1868.14	1116.42	1080.44	800.426	1343	1799.8	967.398	1000.37
AGAP005037-RB	0	67.8077	41.6474	194.973	52.1947	43.4739	172.645	57.8773	58.3188	58.1002	58.8335	59.5751	255.474	101.273	73.8807	63.0076	104.233
AGAP005038-RA	44.4783	60.1889	37.0922	36.8868	36.8433	38.316	34.5289	29.9846	30.3258	32.1786	39.6949	35.3037	72.3697	34.0096	38.0828	38.4193	56.8544
AGAP005039-RA	1211.26	1305.87	1384.12	1223.41	1305.63	1261.48	1163.08	1347.91	1323.45	1192.39	1404.92	1532.77	1081.19	1625.66	1361.08	1176.4	1368.57
AGAP005040-RA	605.112	462.464	571.35	425.076	435.211	585.056	536.107	448.374	515.538	478.209	474.921	481.014	540.593	499.563	418.911	496.377	666.009
AGAP005041-RA	14.4813	47.9987	10.4118	43.9129	6.90812	30.9475	36.3462	4.88122	10.8862	19.6647	2.12651	0.735495	13.0789	2.26731	11.4249	1.53677	30.4577
AGAP005042-RA	2006.7	2226.23	2488.43	2007.7	2080.88	1802.33	2529.7	2531.26	2702.11	2907.69	2974.99	2513.19	2223.41	2738.15	2595.73	2123.82	2938.83
AGAP005043-RA	4492.31	3719.52	3479.51	3647.4	2800.86	2950.33	3325.68	2941.98	3884.03	2847.8	3420.85	3402.4	3004.65	3704.78	4175.4	3047.42	3182.49
AGAP005044-RA	286.523	247.612	274.612	352.181	255.6	225.475	285.318	216.168	258.936	250.278	241.713	254.481	269.424	207.836	252.87	277.387	270.058
AGAP005044-RB	4.13752	51.0462	0	5.26954	36.0757	39.7897	24.5337	85.0726	0	8.93849	0	0	42.7243	35.5211	33.5129	0	12.8599
AGAP005046-RA	0	6.09507	10.4118	80.7997	31.4703	10.3158	8.1779	34.1685	12.4413	0	0	17.6519	13.0789	0	13.7098	34.5774	5.41471
AGAP005046-RB	3222.09	2707.74	3249.15	3888.92	3274.45	3626.76	4708.65	3256.47	3621.21	4843.77	3663.98	3008.17	3730.09	3619.38	3416.03	4011.74	2371.64
AGAP005048-RA	123.091	155.424	197.825	153.695	171.168	164.317	160.832	170.145	145.408	119.776	134.679	211.087	185.72	163.246	163.756	189.791	183.423
AGAP005049-RA	88.9567	56.3794	50.107	88.704	58.3352	86.211	94.5002	68.337	65.3171	37.5416	71.5926	64.7235	83.7047	70.2865	65.5025	76.8386	54.1471
AGAP005050-RA	175.845	159.234	186.762	188.825	180.379	224.738	213.534	179.908	179.622	251.171	223.284	166.222	195.311	180.629	185.083	211.306	153.642
AGAP005051-RA	125.16	143.234	110.626	133.495	149.676	192.317	144.476	141.555	160.182	133.183	175.083	148.57	164.794	104.296	165.28	184.413	101.526
AGAP005052-RA	78.6129	143.234	130.799	119.443	161.957	123.79	122.668	124.122	125.969	104.58	137.514	136.067	112.478	104.296	107.394	167.508	128.599
AGAP005053-RA	1047.83	891.405	860.929	915.144	916.477	719.899	1044.05	905.117	987.532	978.764	927.159	827.431	764.677	1008.2	1032.81	800.658	837.926
AGAP005054-RA	384.789	368.752	276.565	351.303	366.13	412.634	409.804	426.758	367.797	353.964	382.063	356.715	403.701	297.017	372.45	367.288	347.218
AGAP005055-RB	687.863	821.311	754.859	509.389	632.477	699.267	777.809	633.861	413.675	1371.16	1423.34	984.827	1213.72	951.513	1259.78	1496.05	1926.96
AGAP005056-RA	169.638	225.518	175.7	134.373	184.984	198.948	155.38	211.984	100.308	91.1726	121.92	148.57	204.902	119.412	149.285	244.347	248.4
AGAP005057-RA	191.36	228.565	208.237	100.121	123.579	182.001	247.154	107.387	185.843	193.965	143.185	100.027	200.542	198.011	159.186	108.342	261.26
AGAP005057-RB	367.205	484.558	259.645	312.66	364.595	518.003	316.212	264.283	283.041	445.137	282.117	228.739	607.731	237.311	332.082	298.134	415.579
AGAP005058-RA	56.8909	83.0454	154.876	96.6083	143.535	53.0529	85.4136	75.3102	167.181	95.6418	105.617	110.324	75.8574	143.596	153.093	105.269	104.233
AGAP005058-RB	230.667	220.185	169.192	253.816	144.303	108.316	216.26	168.751	146.963	107.262	160.906	136.067	138.636	127.725	219.357	159.056	157.703
AGAP005059-RA	13.4469	15.2377	14.967	7.90431	10.746	14.0001	19.9904	12.5517	15.5517	5.36309	9.21488	13.9744	9.59116	21.9173	16.7565	34.5774	16.921
AGAP005060-RA	157.226	179.805	158.781	161.599	178.844	162.843	139.933	147.831	164.07	113.519	141.767	157.396	203.158	154.933	156.14	203.622	157.026
AGAP005061-RA	41.3752	30.4754	23.4266	13.1739	24.5622	6.63162	20.8991	19.5249	34.9913	20.5585	11.3414	23.5358	14.8227	40.0558	23.6114	26.8935	14.8904
AGAP005061-RB	1309.53	1206.82	1237.71	1487.77	1460.68	1458.22	1633.76	1546.65	1335.11	1779.65	1555.19	1253.28	1550.28	1319.57	1296.34	1609	1141.15
AGAP005062-RA	2458.72	2356.51	2269.78	2376.56	1989.54	1820.01	2079	2329.04	2178.79	2307.92	2408.63	2625.72	2220.79	2692.8	2568.31	2259.82	2580.11
AGAP005063-RA	472.712	417.513	437.297	433.859	418.325	460.529	506.121	449.072	601.85	417.427	427.429	392.754	392.366	510.144	510.31	364.215	445.36
AGAP005064-RA	138.607	108.949	137.957	186.191	135.86	131.159	111.765	133.885	114.305	165.362	142.476	141.95	132.532	183.652	122.627	131.394	163.118
AGAP005068-RA	303.073	246.85	74.8351	198.486	109.762	389.055	171.736	48.8122	142.298	200.222	63.7953	79.4334	256.346	40.0558	124.912	66.8496	178.008
AGAP005069-RA	78.6129	121.14	52.71	101.878	50.6595	152.527	83.5963	29.2873	41.212	88.491	20.5563	17.6519	90.6801	18.8942	60.9325	19.2096	89.3426
AGAP005070-RA	317.555	316.182	344.242	286.312	287.071	324.212	256.241	292.176	286.929	378.098	398.366	370.689	394.981	358.99	267.342	361.91	357.371
AGAP005071-RA	916.461	1036.92	1059.41	1081.13	1047.73	1040.43	1235.77	1400.21	1088.62	1352.39	1222.04	1109.13	1125.65	1002.15	1068.6	1016.57	1022.7
AGAP005071-RB	357.896	247.612	184.159	327.59	206.476	205.58	420.707	345.172	408.232	360.221	375.684	226.532	261.577	225.219	329.797	213.611	253.814
AGAP005073-RA	72.4066	76.1884	35.7907	35.1303	23.0271	42.0002	31.8029	18.8275	23.3275	61.6756	25.5181	26.4778	54.0593	37.7885	35.0362	15.3677	50.086
AGAP005074-RA	70.3378	78.4741	11.0626	40.3998	36.8433	36.1055	62.6972	5.57853	41.9895	17.877	12.0502	10.2969	51.4435	18.8942	41.8911	16.1361	37.9029
AGAP005075-RA	294.798	299.421	213.443	325.833	204.941	232.843	263.51	223.839	347.58	214.524	267.94	300.817	178.744	257.717	241.445	188.255	339.096
AGAP005075-RB	698.207	682.648	829.694	695.58	806.715	854.005	561.549	734.274	781.472	882.229	718.761	839.199	777.756	838.148	870.574	772.996	715.418
AGAP005076-RA	440.646	403.799	719.719	403.12	481.266	529.792	597.895	490.213	701.381	458.544	373.557	426.587	266.809	602.348	409.771	298.134	366.846
AGAP005076-RB	540.981	345.134	827.091	610.389	473.59	531.266	721.472	481.148	557.528	512.175	615.271	502.343	197.927	553.979	600.186	569.374	339.773
AGAP005076-RC	618.559	528.748	398.904	657.815	690.044	617.477	756.001	583.654	674.165	752.621	438.77	297.875	721.081	617.463	617.704	331.174	599.002
AGAP005076-RD	58.9597	0	26.0296	0	0	41.2634	0	89.2565	0	95.6418	0	18.3874	0	42.3231	0	0	0
AGAP005077-RA	104.472	193.519	216.697	210.782	264.044	213.685	207.173	276.137	202.949	105.474	235.334	227.268	180.488	202.546	145.476	245.883	209.143
AGAP005079-RD	376.514	459.416	222.553	257.329	76.7569	676.425	1344.81	1370.23	877.893	626.588	774.05	308.908	3401.37	607.638	217.834	641.602	6050.26
AGAP005079-RI	379.617	498.272	603.236	352.181	326.217	384.634	270.779	453.953	439.335	218.993	424.593	314.056	339.178	611.417	376.258	305.818	594.264
AGAP005080-RA	175.845	179.805	196.524	245.034	254.833	210.738	187.183	252.429	166.403	163.574	189.26	198.584	228.444	151.91	154.616	235.126	226.741
AGAP005081-RA	271.008	337.515	316.26	365.355	404.509	335.265	292.587	338.198	255.825	257.428	329.609	274.34	397.597	305.331	301.616	380.351	325.559
AGAP005082-RA	1352.97	1066.64	1095.85	1214.63	914.174	877.584	1158.54	1025.75	1326.56	1598.2	1126.34	1038.52	795.194	1197.14	1306.24	864.434	843.34
AGAP005088-RA	5992.16	5831.46	5621.09	5317.85	5509.61	4836.66	7050.26	6240.98	5793	6547.44	6808.38	5327.92	4948.17	7356.66	6981.35	5248.84	6266.84
AGAP005091-RA	2353.21	2534.03	2701.87	1796.91	2226.72	2438.22	1827.31	2616.33	2178.01	1922.67	2699.96	2997.88	2702.96	2566.59	2204.23	2596.38	4547.68
AGAP005091-RB	9491.47	8171.97	7468.55	8005.31	6105.24	6093.72	5908.99	6638.45	7394.05	6601.97	6495.78	7431.44	6058.13	8374.68	7917.42	6145.55	8330.52
AGAP005091-RD	1664.32	1203.78	1229.9	1262.06	1053.1	1212.11	1213.96	950.442	1181.15	1075.3	926.45	1259.9	1034.97	1188.07	1262.83	917.453	1124.91
AGAP005091-RE	0	39.618	0	6.1478	0	0	39.0722	0	0	0	89.3135	0	176.129	45.3461	62.4559	53.787	0
AGAP005094-RA	112.747	95.2355	162.034	192.338	194.962	209.264	153.563	149.226	121.303	153.742	153.109	165.486	157.818	102.785	150.046	186.718	150.258
AGAP005095-RA	4806.76	5794.13	7560.3	5102.67	4871.76	6551.3	7365.56	3877.78	6798.42	12418.2	5555.87	6649.61	13053.6	9975.4	7107.78	6765.64	8534.93
AGAP005099-RA	184.12	108.188	35.14	85.1909	87.5028	106.106	45.4328	37.6551	59.0964	136.759	55.2893	32.3618	156.946	27.9635	111.964	40.7245	106.94
AGAP005100-RA	597.872	479.225	603.887	548.911	612.52	836.321	580.631	619.217	586.298	629.269	611.726	641.351	667.022	560.781	524.782	595.499	538.763
AGAP005101-RA	403.408	367.99	435.996	330.225	336.195	265.265	316.212	405.141	390.347	384.355	393.405	360.392	232.804	488.227	400.632	280.461	305.254
AGAP005102-RA	207.91	299.421	292.182	287.19	377.644	263.054	274.414	347.264	251.16	266.367	270.776	451.594	494.381	335.561	300.093	471.021	383.767
AGAP005103-RA	241.011	453.321	164.637	276.651	254.833	493.687	833.237	297.057	243.384	299.439	200.601	222.119	743.751	165.513	178.228	142.151	248.4
AGAP005104-RA	351.689	284.183	313.657	369.746	339.265	311.686	414.347	342.382	349.135	435.304	391.278	256.688	387.134	310.621	396.823	417.234	332.328
AGAP005105-RA	179.982	179.805	180.906	208.147	191.892	171.685	233.524	222.444	183.51	214.524	211.233	222.119	238.035	188.942	233.829	238.2	267.351
AGAP005106-RA	109.644	109.711	122.339	137.886	159.654	145.159	153.563	165.264	144.631	120.67	131.135	164.751	156.074	142.085	122.627	140.615	128.599
AGAP005106-RB	55.8565	58.6651	33.1878	58.8432	52.9622	39.7897	38.1635	68.337	46.6551	50.9494	43.9479	44.8652	34.8769	37.7885	54.0776	51.4819	64.9765
AGAP005108-RA	1220.57	1129.87	1243.56	1189.16	1218.9	1395.59	1145.81	1151.97	1209.92	1005.58	1244.01	1234.16	1295.68	1257.6	1142.49	1263.99	1346.23
AGAP005108-RB	73.441	86.0929	31.2355	62.3563	42.2163	43.4739	35.4376	64.1531	69.9826	89.3849	59.5423	40.4522	63.6504	42.3231	44.1761	65.3128	60.2386
AGAP005109-RA	1391.24	1322.63	1588.46	1727.53	1701.7	1822.22	1979.96	1619.17	1659.36	1824.35	1796.19	1543.07	1999.32	1355.85	1424.3	2123.05	1431.51
AGAP005110-RA	822.332	802.264	862.231	813.266	718.444	911.479	776.9	850.726	780.695	707.928	799.568	845.083	850.997	719.492	789.077	707.683	1022.7
AGAP005111-RA	103.438	81.5216	121.688	111.539	38.3784	108.316	82.6876	82.2833	136.855	33.0724	60.2512	95.6143	70.6258	85.4019	76.1657	39.9561	80.5437
AGAP005111-RB	1226.77	959.974	922.75	1089.04	865.817	730.952	889.574	804.703	1349.89	1040.44	741.444	789.921	706.258	1186.56	1218.65	627.003	733.016
AGAP005113-RA	653.728	494.463	503.022	528.711	476.66	449.476	486.131	623.401	732.484	525.583	533.754	556.769	333.075	472.356	560.579	392.645	476.494
AGAP005114-RA	95.163	72.379	67.677	134.373	80.5947	61.8951	117.217	122.03	128.301	119.776	90.7312	110.324	61.9066	85.4019	138.622	89.9012	87.989
AGAP005114-RB	188.257	126.473	137.957	152.817	135.86	121.58	151.745	183.394	174.956	196.647	158.071	152.983	90.6801	123.19	142.43	106.806	132.66
AGAP005115-RA	594.769	652.935	771.778	663.962	546.509	636.635	708.751	734.972	721.598	669.493	747.823	764.179	633.888	765.594	706.818	617.782	661.948
AGAP005116-RA	178.948	180.567	129.497	216.051	151.979	189.369	136.298	124.122	144.631	210.948	135.388	149.305	163.922	157.956	156.14	169.045	152.965
AGAP005117-RA	302.039	229.327	262.248	306.512	306.26	297.686	336.203	316.582	257.38	242.233	221.866	241.978	265.065	198.011	270.388	337.321	235.54
AGAP005118-RA	488.227	495.987	475.691	536.615	542.671	539.371	430.703	465.807	374.796	325.361	417.505	506.02	581.573	433.811	476.797	681.558	529.287
AGAP005119-RA	1049.9	863.977	987.824	968.718	1018.56	759.689	921.377	1013.9	954.873	1065.47	982.448	914.955	723.697	958.315	917.035	988.144	728.278
AGAP005120-RA	768.544	852.548	838.153	772.866	764.498	743.478	753.275	911.393	746.481	818.765	912.273	803.896	826.584	741.409	794.408	869.813	758.059
AGAP005121-RA	197.567	166.853	289.579	221.321	247.157	270.423	151.745	229.417	305.591	269.942	280.7	191.964	200.542	247.136	198.031	171.35	187.484
AGAP005121-RB	507.881	574.461	629.266	707.875	596.401	842.215	798.708	624.796	493.766	664.13	591.879	595.015	748.11	532.061	552.201	721.514	687.668
AGAP005122-RA	1123.34	1195.4	1323.61	957.3	1129.09	1198.85	982.257	1221.7	1029.52	942.116	1407.75	1302.56	1402.93	1240.97	1157.72	1609.77	1402.41
AGAP005123-RA	124.126	127.997	117.784	151.06	125.881	151.053	158.106	138.766	86.3118	116.2	131.135	115.473	186.592	119.412	139.383	228.211	178.685
AGAP005124-RA	1295.04	1190.06	1706.24	1190.04	1172.08	1551.8	1164.9	979.73	1339	879.547	889.591	1126.78	1121.29	1632.46	1232.36	1419.98	1215.6
AGAP005124-RB	954.733	816.74	969.603	846.64	812.088	966.742	720.564	670.121	790.026	531.84	685.446	806.102	888.49	1053.54	829.444	973.545	975.324
AGAP005124-RD	712.688	836.549	909.735	708.754	824.369	1035.27	860.497	675.7	811.02	430.835	592.588	744.321	639.12	830.59	674.828	749.176	879.89
AGAP005124-RE	18.6188	27.4278	16.9192	14.9304	16.1189	19.8948	23.625	20.2222	15.5517	16.0893	26.9358	29.4198	18.3104	24.9404	30.4663	20.7464	27.7504
AGAP005124-RF	33.1002	38.0942	31.2355	24.5912	22.2595	29.4739	31.8029	28.59	25.6603	32.1786	38.986	43.3942	31.3892	46.8577	53.316	37.6509	37.2261
AGAP005125-RA	138.607	142.472	104.118	109.782	105.924	83.2636	167.193	116.452	139.965	92.0664	131.844	84.5819	117.71	139.817	185.083	124.479	121.831
AGAP005126-RA	38.2721	32.761	20.1729	14.0521	46.8217	12.5264	34.5289	55.088	37.324	9.83234	46.7833	19.1229	24.4139	16.6269	22.088	31.5038	13.5368
AGAP005127-RA	265.836	201.137	286.976	165.112	260.206	230.633	335.294	277.532	332.806	371.841	271.485	231.681	235.419	339.34	273.435	203.622	295.101
AGAP005128-RA	191.36	182.09	160.082	236.251	229.503	210.001	226.255	208.498	173.401	196.647	192.804	247.862	217.109	179.873	201.839	256.641	198.314
AGAP005129-RA	163.432	197.328	203.682	169.504	147.373	254.212	160.832	163.869	169.513	170.725	143.894	177.99	169.153	177.606	156.14	172.887	201.021
AGAP005130-RA	244.114	297.135	258.344	219.564	245.622	227.685	171.736	275.44	201.394	202.904	246.675	335.386	273.784	243.358	246.777	303.512	278.857
AGAP005131-RA	3438.28	2817.45	3729.39	4073.36	4002.1	3710.02	5351.98	3918.92	4005.34	5577.62	4586.89	3430.35	3801.59	3871.05	3861.6	4617.23	2782.48
AGAP005132-RA	562.703	535.605	496.515	454.059	470.52	621.161	415.256	419.087	553.64	475.527	451.529	547.944	592.036	566.071	531.636	563.227	613.215
AGAP005133-RA	1055.07	1005.69	1030.77	1003.85	904.963	803.162	962.266	992.281	1125.94	1211.16	1073.89	1012.78	823.096	1067.9	1016.81	884.412	1048.42
AGAP005134-RA	23383.2	22695.8	32507.7	22288.4	22301.7	32321.8	23082.6	20998.3	30249.6	29942.1	24992.9	29808.1	23946.5	27210	25546.7	27233.9	29368.7
AGAP005135-RA	702.344	412.941	685.23	476.015	528.087	401.581	848.684	633.861	638.397	607.817	495.477	422.174	374.055	748.211	707.579	493.304	496.799
AGAP005136-RA	149.985	218.661	188.715	274.016	250.227	253.475	255.332	244.758	195.951	207.373	217.613	247.126	326.099	188.186	199.554	398.024	220.649
AGAP005137-RA	38.2721	60.9507	5.20592	34.252	34.5406	62.6319	24.5337	15.341	29.5482	21.4524	15.5944	5.88396	62.7785	3.77885	31.2279	13.8309	78.5132
AGAP005138-RA	53.7878	52.57	11.0626	23.7129	28.4	96.5269	19.0818	9.76243	18.662	118.882	18.4298	2.94198	47.0839	18.1385	55.601	9.22063	43.9945
AGAP005139-RA	346.517	345.895	337.083	305.633	301.654	329.37	387.996	362.605	393.458	386.143	377.101	350.831	277.272	426.254	335.129	378.814	435.207
AGAP005141-RA	697.172	551.604	842.709	715.78	720.747	837.057	686.035	734.972	903.553	804.464	810.201	864.942	599.883	706.644	773.082	680.022	849.432
AGAP005142-RA	1273.32	1478.82	1408.2	1453.52	1650.27	1190.74	1516.55	1644.27	1577.72	1657.2	1701.21	1511.44	1464.83	1447.3	1386.98	1429.2	1486.34
AGAP005143-RA	1421.24	1379.77	1617.74	1301.58	1433.82	1253.38	1348.44	1492.26	1630.59	1658.98	1739.49	1607.06	1252.95	1961.98	1648.99	1177.17	1644.72
AGAP005144-RA	165.501	136.377	122.99	165.991	121.276	123.053	95.4088	123.425	139.188	151.06	88.6046	103.705	115.094	114.121	127.197	109.111	96.7879
AGAP005147-RA	893.704	1023.97	1060.06	945.883	1004.75	988.848	818.699	1052.25	929.213	638.208	1135.56	853.174	776.012	1099.64	1009.2	911.306	977.354
AGAP005147-RB	278.248	308.563	244.678	280.164	275.557	220.317	220.803	114.36	367.02	343.238	127.591	354.508	333.947	290.971	163.756	260.483	227.418
AGAP005148-RA	292.73	300.944	294.135	367.99	333.892	358.107	357.102	338.896	273.71	164.468	311.888	425.851	399.341	307.598	326.751	522.502	358.047
AGAP005149-RA	292.73	444.179	430.139	477.772	501.99	490.003	522.477	538.328	370.13	397.763	547.222	416.29	679.228	392.244	366.357	799.89	370.23
AGAP005150-RA	715.791	506.653	755.509	674.502	542.671	534.214	637.876	564.129	723.153	715.079	628.03	679.597	532.745	708.156	652.74	521.734	722.863
AGAP005152-RA	206.876	239.994	193.27	246.79	304.725	292.528	198.996	245.455	206.06	165.362	209.107	232.416	236.291	225.219	231.544	243.578	266.674
AGAP005153-RA	37.2377	46.4749	23.4266	32.4955	43.7514	123.79	118.125	54.3907	65.3171	117.988	80.8074	40.4522	107.247	65.7519	25.8963	32.2722	46.7018
AGAP005155-RA	1282.63	1202.25	1458.31	1194.43	1063.85	1043.37	1515.64	1457.39	1839.76	1454.29	1365.22	1231.95	973.067	1534.97	1574.34	1071.9	1207.48
AGAP005159-RA	726.135	732.171	603.236	750.032	457.471	639.583	617.886	521.593	610.404	677.537	822.96	587.66	619.066	667.344	667.211	628.54	581.404
AGAP005160-RA	1036.45	633.126	637.725	995.065	534.228	520.213	887.756	580.865	657.059	1004.69	682.61	656.797	494.381	735.363	644.362	639.297	597.648
AGAP005160-RB	1088.17	1389.68	1255.28	1323.53	1555.86	1360.96	1341.18	1529.22	1472.74	1668.82	1625.36	1399.65	1648.81	1445.79	1665.74	1456.86	1365.86
AGAP005160-RC	105.507	156.186	114.53	78.1649	145.838	244.633	169.919	158.988	202.172	217.205	236.043	169.164	123.813	155.688	161.471	121.405	130.63
AGAP005160-RD	52.7534	86.0929	104.769	92.217	30.7027	103.895	121.76	59.2719	77.7584	40.2232	60.96	94.1433	28.7735	84.6461	49.5077	72.9967	90.6963
AGAP005160-RE	1541.23	1347.01	1382.82	1615.99	1321.75	1232.74	1402.96	1370.23	1310.23	1252.28	1325.53	1241.51	1291.32	1337.71	1310.05	1342.37	1199.36
AGAP005161-RA	230.667	223.232	228.41	251.182	396.065	260.107	232.616	237.088	181.955	92.9603	140.35	330.237	270.296	301.552	262.772	331.174	228.094
AGAP005162-RA	2387.35	1757.67	1934	1869.81	1413.09	1247.48	1859.11	1379.29	2109.59	1981.66	1278.03	1288.59	1203.25	2104.06	2136.45	1101.87	1487.01
AGAP005164-RA	1579.5	1711.95	2048.53	1644.98	1436.89	1434.64	1651.03	1944.82	1810.22	1976.3	1826.67	1829.91	1514.53	1903.03	1769.33	1492.97	1900.56
AGAP005165-RA	917.495	880.738	601.935	765.84	518.109	611.582	834.146	502.765	751.146	870.609	504.692	434.677	504.844	551.711	786.03	431.064	688.344
AGAP005167-RA	45.5127	51.0462	52.0592	45.6694	54.4974	36.8423	69.0578	53.6934	39.6568	12.5139	22.6828	36.0392	18.3104	43.8346	34.2746	45.3348	33.1651
AGAP005168-RA	494.434	483.796	714.513	541.006	634.779	508.424	515.208	445.585	513.206	379.886	406.164	519.259	405.444	703.621	518.688	420.307	449.421
AGAP005170-RA	464.437	409.894	437.297	386.433	361.525	439.897	551.554	396.076	395.79	508.6	442.314	511.904	494.381	457.24	439.476	381.888	380.383
AGAP005171-RA	26.8939	49.5225	63.7725	39.5216	52.9622	64.1056	36.3462	41.839	45.0999	39.3293	51.7451	36.7747	25.2858	35.5211	33.5129	43.0296	39.9335
AGAP005173-RA	1318.83	1210.63	1224.69	1215.51	1153.66	1048.53	1476.57	1156.85	1343.67	1420.33	1284.41	1026.75	1014.92	1356.61	1552.26	933.589	1432.87
AGAP005174-RA	195.498	166.091	165.939	154.573	214.152	193.054	225.347	177.118	174.956	100.111	143.894	254.481	203.158	188.186	183.559	257.409	178.008
AGAP005175-RA	1842.23	2315.37	2680.4	1890.89	1985.7	2492.01	2383.4	2610.75	2616.57	2788.81	2929.62	2524.95	2261.77	2664.84	2623.15	1944.02	2845.43
AGAP005175-RB	213.082	159.996	143.163	22.8347	30.7027	31.6844	232.616	0	160.182	185.027	157.362	160.338	154.33	119.412	143.191	91.4379	110.325
AGAP005176-RA	265.836	220.946	206.935	211.66	250.995	214.422	227.164	264.283	199.062	195.753	248.093	355.979	231.06	271.321	276.481	257.409	213.204
AGAP005177-RA	253.423	293.325	330.576	190.582	338.498	249.791	145.385	278.229	320.365	202.904	331.736	389.812	256.346	358.99	222.404	354.994	364.816
AGAP005178-RA	425.13	387.799	528.401	385.555	457.471	464.95	385.27	443.493	457.997	439.774	486.971	541.324	489.149	467.821	383.113	501.756	429.115
AGAP005180-RA	291.695	328.372	342.289	397.851	396.065	351.476	357.102	391.892	316.477	264.579	406.873	330.237	363.592	334.05	359.502	364.983	309.315
AGAP005183-RA	794.404	780.169	441.202	625.319	561.86	417.792	457.962	479.754	661.724	521.114	513.907	509.698	458.632	640.136	581.144	328.869	529.287
AGAP005187-RA	5370.5	4390.74	4400.31	4963.03	4140.27	3325.39	5000.33	4118.35	4623.52	5094.04	4423.14	4376.19	3266.23	5443.05	5039.88	3911.08	3983.19
AGAP005188-RA	475.815	412.941	362.462	364.477	409.114	346.318	286.226	380.735	416.785	220.781	379.228	468.51	370.568	456.484	515.642	388.035	411.518
AGAP005189-RA	262.733	284.945	223.855	303.877	254.833	253.475	348.924	296.36	256.603	258.322	336.698	232.416	271.168	230.51	278.005	325.796	214.558
AGAP005190-RA	169.638	121.901	158.13	212.538	159.654	139.264	190.818	214.076	167.958	208.267	232.499	175.048	191.823	146.619	160.71	212.843	163.118
AGAP005191-RA	294.798	412.179	369.62	273.138	307.027	324.949	269.871	328.436	337.472	168.937	285.661	453.065	377.543	429.277	340.461	431.064	449.421
AGAP005192-RA	614.422	512.748	516.037	442.642	524.249	465.687	458.871	475.57	615.847	466.589	584.791	525.143	393.238	628.8	549.155	478.704	523.873
AGAP005193-RA	236.873	315.42	297.388	262.599	313.168	287.37	151.745	350.053	294.704	290.501	265.105	328.766	300.814	370.327	285.621	274.314	338.419
AGAP005197-RA	3763.07	3781.23	4407.46	4047.89	3804.07	5128.45	4100.76	4217.37	4284.49	4181.42	3835.52	4447.54	3790.25	4007.09	4010.12	3699.78	4882.03
AGAP005198-RA	542.015	573.699	605.188	634.102	669.32	683.793	582.448	674.305	690.495	757.984	722.305	649.442	570.238	582.698	556.01	630.845	559.068
AGAP005201-RA	174.81	188.947	185.461	179.164	189.589	168.738	156.289	207.8	151.629	203.797	168.703	190.493	176.129	177.606	171.373	174.424	165.149
AGAP005202-RA	93.0942	86.0929	182.207	146.669	188.054	117.159	133.572	168.053	149.296	172.513	175.792	145.628	160.434	111.854	180.513	168.277	125.215
AGAP005202-RB	1185.4	1081.11	1119.27	1255.03	1298.73	1222.43	1346.63	1301.89	1048.18	1357.76	1337.58	1257.7	1415.13	1181.27	1014.53	1419.98	978.031
AGAP005203-RA	178.948	208.756	117.784	178.286	247.925	260.107	229.89	250.337	184.287	99.2172	182.171	105.911	89.8081	205.569	114.249	133.699	173.947
AGAP005203-RB	37.2377	0.761884	169.843	105.391	104.389	0	84.505	50.9041	123.636	97.4295	157.362	165.486	252.858	22.6731	79.2123	72.9967	65.6533
AGAP005203-RC	14.4813	0	37.0922	0.878257	24.5622	59.6845	29.077	12.5517	33.4361	57.2063	19.1386	31.6263	6.97539	17.3827	36.5595	24.5883	18.9515
AGAP005203-RD	36.2033	153.139	0	57.0867	157.352	170.211	130.846	103.9	52.8757	87.5972	48.2009	0.735495	0	197.256	198.792	76.8386	73.7754
AGAP005203-RE	128.263	0.761884	157.479	85.1909	18.4216	24.3159	103.587	49.5095	71.5377	149.273	164.45	158.131	161.306	7.55769	0	125.247	142.136
AGAP005205-RA	110.679	94.4736	130.148	66.7475	69.0812	99.4742	76.3271	91.3485	81.6463	50.9494	74.4279	84.5819	111.606	92.2038	60.1709	56.0922	42.6408
AGAP005205-RB	735.444	692.553	885.658	663.962	763.731	658.741	646.963	691.041	615.847	1231.72	1146.19	861.264	971.323	856.286	685.491	844.456	938.098
AGAP005205-RC	36.2033	35.0467	40.9966	19.3217	26.8649	40.5265	35.4376	39.747	20.2172	18.7708	59.5423	32.3618	40.9804	34.0096	25.8963	55.3238	61.5923
AGAP005206-RA	291.695	294.849	272.009	289.825	414.487	425.897	427.977	350.053	283.818	363.796	396.24	353.037	406.316	314.4	274.196	474.862	335.712
AGAP005207-RA	212.048	105.14	36.4415	124.713	47.5893	100.948	64.5145	39.0497	69.9826	84.0218	60.96	22.8003	152.587	48.3692	92.9221	39.1877	67.007
AGAP005209-RA	602.009	688.743	890.213	604.241	592.563	754.531	574.27	716.144	608.071	656.085	742.861	853.174	920.751	784.488	658.072	786.827	823.712
AGAP005210-RA	258.595	253.707	285.024	272.26	296.282	254.212	264.419	268.467	236.386	298.545	255.89	324.353	316.508	327.248	243.73	335.785	347.218
AGAP005211-RA	563.737	581.318	606.49	502.363	653.969	600.53	565.184	739.853	488.323	413.852	671.978	740.643	687.948	575.14	521.735	777.607	642.319
AGAP005212-RA	227.564	232.375	294.135	252.06	279.395	309.475	222.621	260.796	281.485	313.741	279.282	317.734	274.656	366.548	230.782	252.031	280.888
AGAP005213-RA	143.779	157.71	180.906	198.486	200.335	181.264	236.25	191.065	171.846	163.574	186.424	168.428	119.454	252.427	188.891	135.236	189.515
AGAP005215-RA	89.9911	96.7593	112.578	154.573	130.487	117.895	130.846	80.1914	80.0912	50.9494	68.0484	122.092	98.5274	126.969	127.197	116.026	130.63
AGAP005216-RA	1021.97	1064.35	1479.13	941.492	1110.67	1050.74	1064.94	1230.76	1303.23	1204.01	1051.21	1024.54	759.445	1419.33	1106.69	902.853	1155.36
AGAP005217-RA	507.881	377.895	526.449	352.181	409.114	434.739	315.303	395.378	499.209	402.232	524.539	519.995	341.794	575.14	392.253	429.528	485.293
AGAP005218-RA	503.743	500.558	538.813	487.433	598.704	599.056	549.737	559.248	573.857	488.041	601.803	551.621	517.051	591.011	499.647	675.411	529.287
AGAP005219-RA	239.976	289.516	144.464	122.956	111.297	247.58	56.3366	47.4175	95.6429	200.222	60.2512	72.0785	292.094	86.1577	108.155	34.5774	188.838
AGAP005220-RA	197.567	182.852	233.616	219.564	297.049	226.949	243.52	281.019	199.839	187.708	263.687	221.384	216.237	208.592	173.658	251.262	186.131
AGAP005221-RA	322.727	366.466	258.344	305.633	306.26	246.844	221.712	252.429	290.816	250.278	307.635	278.017	324.356	331.783	300.093	297.365	301.87
AGAP005222-RA	165.501	225.518	38.3937	104.513	110.53	190.106	88.1396	23.0114	57.5412	204.691	38.2772	30.8908	151.715	37.7885	81.4973	24.5883	174.624
AGAP005222-RB	483.055	548.557	587.618	415.416	495.082	621.898	437.972	597.6	580.078	629.269	637.245	558.24	534.489	402.069	381.59	499.451	702.558
AGAP005223-RA	255.492	276.564	277.215	250.303	242.552	308.002	250.789	225.931	216.168	134.077	274.32	228.739	285.991	238.823	185.083	243.578	335.712
AGAP005225-RA	324.795	352.752	370.271	340.764	346.173	316.844	267.145	382.129	332.806	270.836	342.368	358.921	357.489	361.258	286.383	361.91	351.279
AGAP005226-RA	126.194	140.949	141.211	145.791	166.562	145.159	211.717	202.222	185.065	166.256	219.031	144.157	201.414	137.55	121.103	171.35	142.813
AGAP005227-RA	971.283	1157.3	1083.48	830.831	997.839	811.268	937.732	1037.61	1065.29	977.87	1093.03	1103.98	881.515	1062.61	928.46	975.85	1044.36
AGAP005228-RA	204.807	190.471	213.443	233.616	271.719	233.58	246.246	213.379	239.496	218.993	284.244	242.713	285.119	218.417	207.171	328.101	217.942
AGAP005229-RA	136.538	128.758	111.277	122.078	139.698	112.001	83.5963	89.2565	115.86	155.53	129.717	81.6399	152.587	105.052	117.295	95.2799	108.294
AGAP005234-RA	370.308	815.978	309.752	493.581	317.006	1134.74	668.77	473.478	377.906	272.624	326.774	294.933	705.386	227.486	203.362	377.277	735.046
AGAP005234-RB	372.377	460.94	305.197	502.363	376.876	777.373	741.463	442.099	488.323	596.197	519.578	438.355	679.228	343.119	342.746	399.561	562.453
AGAP005235-RA	79.6473	64.7602	91.1036	64.1128	72.1515	74.4215	63.6059	47.4175	70.7602	107.262	63.0865	50.0136	45.34	84.6461	45.6994	27.6619	74.4522
AGAP005236-RA	340.311	413.703	508.228	568.232	524.249	499.582	541.559	564.129	420.673	468.377	516.033	411.142	469.095	417.94	437.191	534.028	444.683
AGAP005237-RA	662.003	505.891	545.971	591.067	619.428	635.161	602.439	633.861	564.526	512.175	496.895	589.867	510.947	689.261	683.968	535.565	554.33
AGAP005239-RA	116.885	107.426	134.052	120.321	112.833	71.4741	74.5097	119.241	84.7567	78.6587	110.579	141.215	101.143	124.702	124.912	129.857	144.843
AGAP005240-RA	870.948	834.263	863.532	901.97	845.093	865.058	986.8	769.14	955.651	1148.6	957.639	898.039	756.83	767.106	916.273	779.143	810.175
AGAP005241-RA	33.1002	26.6659	33.1878	54.4519	35.3082	25.7896	35.4376	37.6551	41.9895	38.4355	21.974	21.3293	15.6946	18.1385	31.2279	14.5993	20.3051
AGAP005242-RA	634.075	628.554	592.824	700.849	596.401	489.266	719.655	777.508	674.165	819.659	715.926	674.449	611.218	531.306	604.756	583.205	560.422
AGAP005243-RA	965.077	758.837	619.505	828.197	795.201	725.057	830.511	701.5	911.329	1094.07	742.861	498.665	591.164	488.227	804.31	557.08	656.533
AGAP005243-RB	92.0598	17.5233	12.3641	31.6173	27.6325	0	164.467	46.0229	41.9895	0	41.8214	36.0392	36.6208	23.4288	0	27.6619	24.3662
AGAP005244-RA	1313.66	871.596	1201.92	1015.27	586.422	608.635	746.915	693.133	1199.03	681.113	647.877	892.155	592.036	1505.49	1101.36	598.573	774.98
AGAP005244-RB	8867.74	6668.77	5531.94	8922.21	6438.37	4411.5	7674.5	7047.78	7891.7	6848.67	6548.95	5135.96	4785.99	7179.05	7828.31	5155.87	5075.61
AGAP005245-RA	493.399	609.507	659.851	379.407	419.093	439.16	427.068	599.692	723.153	507.706	674.813	567.066	492.637	594.79	552.201	421.844	695.113
AGAP005245-RB	107.576	160.758	137.957	162.478	115.135	117.895	278.049	115.057	94.8653	170.725	167.286	156.66	147.355	117.144	183.559	238.968	145.52
AGAP005245-RC	278.248	159.996	126.894	230.103	166.562	156.211	184.457	205.708	194.396	147.485	146.729	88.2594	146.483	211.615	254.393	137.541	131.983
AGAP005245-RD	89.9911	98.2831	70.2799	118.565	81.3623	53.0529	85.4136	55.7853	110.417	209.161	100.655	72.814	58.4189	83.8904	63.2175	54.5554	129.953
AGAP005245-RE	47.5815	55.6175	65.7248	65.8693	28.4	17.6843	84.505	41.1417	60.6516	82.2341	41.1126	13.9744	24.4139	81.6231	76.9273	19.2096	62.2691
AGAP005245-RF	272.042	295.611	264.201	243.277	286.303	229.896	264.419	326.344	273.71	258.322	226.828	264.778	229.316	256.206	334.367	249.725	157.026
AGAP005245-RG	410.649	275.802	206.935	307.39	253.298	183.475	371.64	358.421	359.244	311.059	285.661	278.752	215.365	275.856	403.678	252.799	317.437
AGAP005245-RH	187.223	133.33	142.512	200.243	140.465	130.422	192.635	195.249	225.499	92.0664	140.35	72.814	139.508	182.14	238.399	175.96	176.655
AGAP005245-RI	455.127	357.324	406.713	422.442	344.638	229.896	415.256	318.674	436.225	380.78	326.065	291.991	352.257	405.092	405.201	323.49	328.267
AGAP005245-RJ	405.477	530.271	408.665	334.616	402.974	294.002	387.996	374.459	446.333	267.261	399.075	327.295	340.922	457.24	479.082	447.969	347.218
AGAP005245-RK	394.099	321.515	344.242	363.598	367.665	460.529	347.106	467.899	475.104	569.382	399.075	266.985	426.371	361.258	446.331	491.767	297.809
AGAP005245-RL	1377.79	1439.96	975.46	1265.57	958.693	921.058	1239.41	1200.78	1259.69	1027.93	1503.44	1040.72	1305.27	1581.82	1047.28	1178.7	764.15
AGAP005246-RA	128.263	78.4741	115.832	110.66	97.4812	105.369	128.12	112.965	115.082	99.2172	111.287	89.7303	115.094	97.4942	100.539	71.4599	143.49
AGAP005246-RC	12.4126	28.1897	16.2685	19.3217	9.97839	25.0528	21.8077	4.1839	27.993	16.0893	14.8856	29.4198	16.5665	21.1615	44.9378	22.2832	8.7989
AGAP005246-RD	327.898	366.466	413.871	308.268	341.568	490.003	297.13	336.804	305.591	302.121	388.443	354.508	426.371	325.736	274.196	399.561	365.493
AGAP005246-RE	196.532	196.566	165.288	170.382	179.611	135.58	183.548	188.973	182.732	143.91	183.589	188.287	188.335	158.711	191.176	215.148	190.868
AGAP005247-RA	510.984	464.749	647.487	494.459	534.228	636.635	667.862	482.543	415.23	547.035	484.136	547.208	541.465	532.817	533.921	510.977	570.575
AGAP005248-RA	42.4096	77.7122	45.5518	42.1563	41.4487	48.6319	32.7116	27.8927	58.3188	58.994	32.6065	27.9488	71.4977	26.4519	33.5129	30.7354	47.3787
AGAP005249-RA	404.443	387.799	301.293	278.408	338.498	299.16	250.789	387.011	291.594	319.104	324.647	400.109	257.217	433.811	341.984	338.09	349.925
AGAP005250-RA	1656.04	1614.43	1732.27	1843.46	1651.04	1537.8	1582.88	1714	1801.66	1675.97	1726.02	1988.78	1603.47	1844.83	1699.26	1819.54	1575
AGAP005251-RA	390.996	355.038	219.299	320.564	307.795	241.686	175.371	228.022	422.228	341.45	203.436	166.222	238.907	237.311	248.3	134.468	175.978
AGAP005252-RA	276.179	270.469	305.848	303.877	288.606	294.739	299.856	276.835	295.482	345.919	337.406	308.908	271.168	318.179	319.896	298.902	256.522
AGAP005253-RA	229.632	189.709	162.034	190.582	261.741	263.791	189	265.678	229.387	364.69	267.94	266.985	238.035	219.173	309.233	295.06	138.075
AGAP005254-RA	2795.93	1681.48	1350.29	2734.01	1399.28	1332.22	2114.44	1362.56	1839.76	2081.77	1446.03	1401.85	1450.88	1889.42	2416.74	1451.48	1204.77
AGAP005255-RA	672.347	716.171	690.435	519.05	508.898	913.689	524.294	486.727	651.616	711.504	568.487	645.764	728.928	575.896	621.512	447.969	810.852
AGAP005256-RA	43.444	9.90449	14.3163	16.6869	15.3514	58.9477	29.9856	12.5517	37.324	136.759	17.7209	8.09044	220.597	20.4058	19.0414	13.8309	12.8599
AGAP005259-RA	555.462	639.983	579.81	544.519	521.947	374.318	586.083	525.079	597.962	577.426	499.021	536.911	514.435	672.634	578.859	474.094	559.745
AGAP005260-RA	159.295	191.995	162.685	194.973	178.844	137.053	125.394	148.528	136.855	109.943	126.173	253.01	221.469	209.348	188.129	246.652	177.332
AGAP005261-RA	720.963	633.126	455.518	694.701	456.703	252.738	498.852	525.079	658.614	446.03	424.593	314.056	540.593	532.061	584.191	369.594	346.541
AGAP005261-RB	0	0	0.65074	0	0	184.212	9.08655	0	9.33101	0	63.0865	105.176	0	1.51154	0	155.982	0
AGAP005262-RA	489.262	426.655	440.551	488.311	383.017	500.319	366.188	418.39	401.233	370.053	477.756	431	378.415	445.904	452.424	409.55	528.611
AGAP005263-RA	1749.14	1660.91	1670.45	1594.04	1669.46	1414.01	1641.03	1720.98	1525.62	1731.38	1605.52	1541.6	1502.32	1742.05	1741.91	1469.15	1458.59
AGAP005267-RA	136.538	156.948	163.987	154.573	155.049	151.79	159.923	161.777	147.741	186.814	161.615	237.565	172.641	142.085	191.176	236.663	171.917
AGAP005268-RA	76.5441	110.473	131.45	97.4865	158.119	107.58	125.394	105.992	108.862	151.954	173.665	180.932	146.483	129.237	99.0154	175.192	117.77
AGAP005269-RB	531.671	636.935	732.083	558.572	558.022	488.529	542.467	533.447	650.06	324.467	624.486	595.015	535.361	646.938	593.331	557.08	617.953
AGAP005270-RA	45.5127	40.3799	48.1548	46.5476	29.9352	59.6845	38.1635	43.2336	37.324	27.7093	25.5181	64.7235	54.9312	66.5077	38.0828	52.2502	40.6103
AGAP005271-RA	29.997	45.7131	42.2981	14.0521	28.4	17.6843	22.7164	24.4061	10.8862	9.83234	21.974	32.3618	24.4139	15.1154	35.0362	48.4083	38.5798
AGAP005272-RA	132.401	92.188	136.655	129.982	119.741	184.212	120.851	125.517	125.969	34.8601	79.3898	120.621	121.197	74.0654	137.098	137.541	102.203
AGAP005273-RA	43.444	36.5704	54.6622	33.3738	38.3784	30.9475	28.1683	49.5095	27.2154	8.04464	13.4679	13.9744	30.5173	28.7192	19.0414	16.9045	28.4272
AGAP005274-RA	346.517	216.375	293.484	294.216	232.573	256.423	205.356	240.574	198.284	268.155	219.031	236.829	226.7	320.446	284.86	237.431	184.1
AGAP005275-RA	6030.44	5353.76	5573.59	5394.26	4866.39	4404.13	4585.98	4848.44	6023.94	6441.07	4917.91	5017.54	3820.77	5382.59	6218.17	4057.08	5137.88
AGAP005277-RA	44.4783	125.711	0.65074	66.7475	21.4919	61.1582	14.5385	2.78927	20.2172	4.46924	4.25302	2.94198	399.341	3.02308	10.6632	3.84193	35.1956
AGAP005279-RA	528.568	595.793	635.773	526.954	530.39	568.845	581.539	517.409	562.971	792.844	548.64	430.264	539.721	677.169	582.667	459.495	608.478
AGAP005281-RA	530.637	501.32	406.713	435.616	464.379	447.266	409.804	351.448	423.006	511.281	515.325	432.471	516.179	365.792	467.657	423.381	422.347
AGAP005282-RA	227.564	187.424	264.851	194.095	243.319	187.896	222.621	214.076	185.065	217.205	219.031	221.384	240.651	222.196	265.818	219.758	257.875
AGAP005285-RA	53.7878	133.33	142.512	181.799	158.887	101.685	106.313	157.594	94.0877	75.0833	127.591	68.401	60.1627	217.661	79.974	106.806	94.0805
AGAP005285-RB	423.061	304.754	199.127	274.016	208.011	147.369	378.001	159.685	276.042	269.048	332.445	185.345	328.715	120.923	373.974	169.813	299.839
AGAP005287-RA	656.831	838.073	961.794	529.589	767.569	929.9	507.938	845.148	990.642	748.151	916.526	984.092	701.898	735.363	648.17	779.143	935.39
AGAP005288-RA	1523.64	1466.63	1550.71	1602.82	1383.93	1372.74	1949.97	1502.72	1506.96	1936.97	1479.34	1450.4	1273.01	1605.25	1703.83	1320.09	1700.22
AGAP005289-RA	5324.99	3778.18	2153.3	5071.06	3318.97	2466.22	4455.14	3872.2	4086.98	3658.52	2836.06	2267.53	2558.22	2509.91	4575.27	2720.85	1956.74
AGAP005290-RA	309.28	343.61	327.973	260.842	343.871	366.949	322.573	345.869	407.454	253.853	371.431	414.819	367.952	544.154	361.025	300.439	477.171
AGAP005291-RA	686.828	711.6	559.637	544.519	522.714	437.687	488.857	538.328	534.2	595.303	566.361	513.375	453.4	773.152	725.859	460.263	657.887
AGAP005292-RA	6990.34	4352.64	3349.36	6444.65	3601.43	3327.6	6008.03	3434.98	4597.86	5167.34	3545.6	2967.72	3346.44	3360.9	5219.63	3758.18	2932.06
AGAP005293-RA	177.913	172.948	186.112	110.66	158.119	250.528	339.837	115.755	183.51	258.322	250.928	202.261	384.518	244.113	219.357	187.486	364.816
AGAP005293-RB	32.0658	28.1897	6.5074	48.3041	15.3514	6.63162	80.8703	52.2987	4.66551	0	42.5302	69.872	57.547	0	12.1865	25.3567	64.2996
AGAP005293-RC	16.5501	0	0	53.5737	0	61.1582	0	0	28.7706	24.1339	0	0	29.6454	18.8942	0	39.1877	20.3051
AGAP005294-RA	446.852	422.084	444.456	403.12	727.655	581.372	551.554	371.67	948.653	464.801	701.04	729.611	605.987	776.931	593.331	557.08	456.866
AGAP005294-RB	563.737	443.417	499.769	527.833	322.379	313.16	359.828	645.715	115.86	538.991	402.619	356.715	368.824	222.196	393.777	364.983	445.36
AGAP005295-RA	204.807	237.708	269.406	288.068	299.352	226.212	202.63	252.429	249.605	228.825	265.814	264.043	258.961	225.975	249.823	260.483	242.985
AGAP005296-RA	56.8909	81.5216	68.3277	28.1042	56.0325	50.8424	45.4328	59.2719	50.543	50.0555	58.1246	83.8464	65.3943	101.273	60.9325	68.3863	84.6048
AGAP005297-RA	201.704	253.707	212.792	225.712	254.833	251.265	248.063	314.49	203.727	262.792	300.547	308.172	280.759	249.404	223.927	343.469	239.601
AGAP005298-RA	298.936	284.945	245.98	335.494	294.746	268.949	268.053	230.114	274.487	217.205	340.951	337.592	333.075	309.11	283.336	323.49	261.936
AGAP005299-RA	552.359	515.796	529.703	491.824	577.979	542.319	604.256	494.397	573.08	584.577	651.421	628.112	561.519	578.163	647.408	520.966	561.776
AGAP005300-RB	1128.51	871.596	677.421	774.623	682.369	617.477	656.958	732.182	826.572	756.196	659.219	622.964	755.086	892.563	750.232	508.671	666.009
AGAP005300-RC	795.438	997.306	1179.79	959.935	1009.35	1039.69	1159.44	1163.82	1101.06	1096.75	989.537	1191.5	863.204	1174.47	1164.57	1104.17	1270.43
AGAP005301-RA	1864.99	1417.1	1537.05	2102.55	1624.18	1579.8	2611.48	2871.55	3761.17	2284.68	1566.53	1324.63	933.83	1368.7	2123.5	1323.16	1455.88
AGAP005301-RB	242.045	193.519	124.291	181.799	170.4	252.001	191.726	145.739	224.722	224.356	126.882	160.338	166.537	257.717	219.357	122.942	201.021
AGAP005302-RA	4055.8	2431.93	2547.65	3251.31	2068.6	2290.86	2636.01	2425.96	3593.99	3081.1	2351.92	2546.28	1886.84	2581.71	3319.3	2195.28	2210.55
AGAP005305-RA	621.662	585.889	488.055	554.18	445.957	434.002	537.924	543.907	611.181	355.752	506.11	526.614	551.056	665.077	551.44	408.013	558.392
AGAP005305-RB	828.538	917.309	1075.02	907.24	1063.85	853.268	969.535	968.573	1175.71	964.463	912.273	919.368	717.593	1002.91	950.548	880.57	929.299
AGAP005306-RA	2639.74	1740.14	1659.39	2690.1	1761.57	1719.06	2432.47	1832.55	2485.94	2627.02	1861.41	1668.84	1529.35	2033.77	2456.34	1567.51	1571.62
AGAP005307-RA	108.61	169.138	128.847	133.495	152.746	126.738	145.385	118.544	104.974	74.1894	79.3898	88.9949	108.99	111.098	136.337	127.552	117.77
AGAP005308-RA	143.779	175.995	169.192	173.895	172.703	158.422	193.544	195.249	164.848	120.67	191.386	168.428	174.385	156.444	165.28	186.718	167.856
AGAP005311-RA	52.7534	98.2831	5.85666	29.8607	18.4216	65.5793	43.6155	12.5517	7.77584	60.7817	4.25302	2.94198	103.759	9.06923	29.7046	7.68386	37.9029
AGAP005312-RA	68.2691	70.8552	33.8385	65.8693	39.9136	36.8423	44.5241	42.5363	52.0981	28.6032	46.7833	37.5102	33.1331	49.8808	48.746	54.5554	20.3051
AGAP005313-RA	27.9283	22.8565	21.4744	36.8868	23.7946	18.4212	20.8991	31.3792	28.7706	9.83234	12.7591	13.9744	17.4385	14.3596	13.7098	14.5993	8.7989
AGAP005314-RA	241.011	260.564	270.057	320.564	319.309	332.318	295.313	294.965	255.048	200.222	273.611	270.662	310.405	236.556	251.347	355.763	250.43
AGAP005316-RA	1401.59	1271.58	1489.54	1629.17	1420	1436.11	1615.59	1430.89	1704.46	1764.46	1628.91	1487.17	1439.55	1364.16	1399.16	1499.12	1369.92
AGAP005317-RA	283.42	351.229	370.271	342.52	305.492	353.686	362.554	370.275	386.459	371.841	459.326	405.993	377.543	389.977	319.134	345.774	329.62
AGAP005320-RA	264.801	321.515	309.102	325.833	353.849	327.16	208.082	313.792	213.058	202.01	350.874	316.998	325.228	278.879	261.248	378.814	261.936
AGAP005321-RA	273.076	246.089	259.645	267.868	214.152	243.159	158.106	209.195	221.611	170.725	193.513	246.391	204.902	181.385	167.565	206.696	203.051
AGAP005322-RA	2880.75	2073.85	2250.91	2504.79	1832.19	1773.59	1860.02	1990.84	2000.72	2513.5	2219.37	2121.17	1458.73	2270.33	2805.94	1795.72	2036.61
AGAP005323-RA	59.994	50.2844	58.5666	36.8868	59.8704	61.8951	35.4376	76.7048	70.7602	0	27.6446	20.5939	35.7489	24.9404	22.8497	22.2832	12.1831
AGAP005323-RB	35.1689	55.6175	0	57.0867	77.5244	95.0532	86.3223	0	28.7706	57.2063	36.1507	45.6007	84.5766	15.8711	49.5077	36.8825	76.4827
AGAP005324-RA	76.5441	49.5225	39.0444	50.9389	39.9136	70.7372	40.8895	64.1531	53.6533	35.7539	26.227	28.6843	59.2908	55.1711	42.6528	32.2722	55.5007
AGAP005324-RB	2711.11	1871.19	2224.88	2281.71	1588.1	1789.8	1843.66	1575.94	1912.86	1665.24	1751.54	2008.64	1832.78	1906.05	2112.84	2086.94	1889.73
AGAP005325-RA	287.558	294.087	243.377	136.13	231.806	257.159	322.573	129.701	243.384	224.356	130.426	251.539	310.405	260.74	272.673	262.02	387.828
AGAP005325-RB	254.457	105.902	119.736	266.112	96.7137	208.527	20.8991	164.567	163.293	116.2	128.3	115.473	105.503	139.817	133.29	139.846	134.014
AGAP005326-RA	67.2347	54.8557	68.3277	119.443	66.7785	80.3162	82.6876	23.0114	113.527	76.871	83.6428	59.5751	82.8327	102.029	76.9273	51.4819	89.3426
AGAP005327-RA	263.767	296.373	348.797	408.39	526.552	602.003	711.477	456.742	425.339	355.752	289.206	287.578	361.848	224.463	217.072	291.987	333.681
AGAP005328-RA	93.0942	79.236	91.1036	56.2085	70.6163	76.632	64.5145	88.5592	94.8653	55.4186	68.0484	76.4914	88.9362	77.8442	86.0672	75.3018	73.0985
AGAP005329-RA	91.0254	108.188	52.71	82.5562	52.1947	122.316	39.0722	26.498	36.5465	109.943	25.5181	35.3037	62.7785	29.475	76.1657	28.4303	58.2081
AGAP005330-RA	695.103	687.22	793.903	455.815	555.72	431.055	396.174	578.075	678.053	583.683	633.7	778.153	473.455	915.236	566.673	518.66	594.941
AGAP005331-RA	317.555	433.512	342.94	357.451	468.984	362.528	389.813	456.045	395.79	394.187	442.314	479.543	419.395	449.683	380.828	433.37	406.103
AGAP005334-RA	100.335	118.854	103.468	124.713	102.087	335.265	278.049	111.571	127.524	88.491	109.87	91.2013	321.74	110.342	89.1139	69.9231	216.588
AGAP005335-RA	50.6846	101.331	78.7396	92.217	96.7137	255.686	243.52	105.992	70.7602	96.5357	109.161	40.4522	256.346	59.7058	56.3626	54.5554	184.1
AGAP005336-RA	431.336	548.557	566.795	456.694	575.677	548.214	427.068	523.685	497.654	377.204	555.728	614.138	670.509	516.946	464.611	567.837	582.758
AGAP005341-RA	342.38	280.373	344.242	304.755	186.519	318.318	310.76	259.402	293.149	380.78	251.637	333.179	290.351	247.136	287.906	242.042	305.931
AGAP005341-RB	560.634	497.51	439.25	390.824	443.655	551.161	374.366	384.221	482.88	509.494	361.507	433.942	438.578	420.208	382.352	343.469	380.383
AGAP005342-RA	108.61	123.425	145.766	181.799	63.7082	120.843	89.9569	94.835	154.739	77.7648	60.2512	41.1877	70.6258	110.342	85.3056	90.6695	91.3732
AGAP005343-RA	130.332	83.0454	87.1992	110.66	81.3623	106.843	94.5002	89.9538	80.0912	66.1448	68.7572	111.795	114.222	99.7615	96.7304	98.3534	142.813
AGAP005344-RA	464.437	468.559	453.566	600.728	524.249	532.003	592.443	542.512	475.882	591.728	508.236	558.24	569.366	391.488	447.093	576.289	492.061
AGAP005347-RA	557.531	552.366	680.024	602.484	551.882	450.95	543.376	557.156	568.414	586.365	538.007	619.287	439.449	597.058	597.139	549.396	605.77
AGAP005348-RA	211.014	203.423	190.016	177.408	142	172.422	218.986	205.708	186.62	148.379	197.766	194.171	181.36	128.481	208.694	195.17	167.856
AGAP005350-RA	181.017	216.375	201.729	230.103	253.298	392.739	191.726	140.161	248.827	137.653	104.908	187.551	173.513	126.969	147	161.361	163.118
AGAP005351-RA	1512.26	1550.43	1227.95	1334.95	1248.07	1148.74	1185.8	1086.42	1227.81	1128.04	1197.23	1475.4	1274.75	1478.28	1361.08	1221.73	1336.08
AGAP005352-RA	6325.23	5406.33	6347.32	6608.01	5868.06	4365.08	5465.56	6010.17	6596.25	6833.47	5486.4	6195.81	3996.9	7809.36	7057.51	4479.69	5814.72
AGAP005353-RA	141.71	157.71	158.781	167.747	211.849	165.79	217.169	207.8	196.729	193.965	186.424	157.396	145.611	154.933	171.373	210.538	158.38
AGAP005359-RA	1247.46	1132.92	1289.77	1267.33	1102.23	798.741	1336.63	1344.43	1425.31	1222.78	1135.56	1008.36	768.165	1630.95	1288.72	938.199	1047.07
AGAP005360-RA	445.818	424.37	510.18	459.329	366.13	624.109	442.515	401.654	422.228	374.523	353.001	380.986	455.144	362.769	349.6	412.623	452.805
AGAP005361-RA	17.5845	23.6184	14.967	19.3217	36.8433	9.579	6.36059	8.3678	10.8862	17.877	14.1767	10.2969	15.6946	12.8481	15.2331	13.0626	15.5673
AGAP005362-RA	329.967	278.85	266.804	216.051	265.579	189.369	289.861	250.337	191.286	129.608	284.953	377.309	280.759	292.483	272.673	311.196	272.089
AGAP005364-RA	930.942	774.836	872.643	803.605	782.92	1006.53	793.256	882.803	960.316	891.167	733.646	640.616	791.707	724.782	797.455	800.658	971.94
AGAP005365-RA	297.901	294.087	272.66	288.068	310.098	245.37	217.169	274.743	191.286	188.602	255.181	297.875	285.119	266.031	236.875	329.638	274.119
AGAP005366-RA	697.172	732.171	672.865	661.328	731.493	590.214	566.092	631.071	711.49	905.469	634.409	689.894	551.056	915.992	692.346	597.036	620.661
AGAP005369-RA	1148.16	912.737	1293.67	1308.6	1172.08	1210.64	1400.24	1142.2	1384.1	1372.06	1122.8	1033.37	1088.16	1138.94	1286.44	1258.62	1124.91
AGAP005369-RB	390.996	266.659	480.246	391.703	395.298	304.318	492.491	493.003	442.445	279.775	406.164	328.766	329.587	406.604	431.098	446.432	388.505
AGAP005369-RC	112.747	163.043	106.721	103.634	163.492	66.3162	99.9521	83.678	118.97	63.4633	146.02	80.9044	82.8327	80.8673	76.9273	114.49	43.3176
AGAP005372-RA	45.5127	75.4265	67.0262	60.5997	46.8217	167.264	162.649	57.8773	43.5447	64.3571	87.187	53.6911	183.976	52.1481	42.6528	47.6399	107.617
AGAP005374-RA	561.668	675.029	499.118	512.024	495.082	472.318	571.544	569.708	588.631	581.002	563.526	513.375	449.041	529.038	514.88	415.697	481.909
AGAP005375-RA	522.362	552.366	488.706	447.911	516.574	570.319	457.054	493.003	521.759	407.595	570.614	597.957	560.647	496.54	476.036	670.033	520.489
AGAP005376-RA	2329.42	2342.03	2429.86	1896.16	2323.43	2288.64	1815.49	2329.04	2143.8	2151.49	2456.12	2784.58	2497.19	2422.24	2337.52	2838.42	2467.75
AGAP005377-RA	525.465	535.605	475.691	613.024	554.185	544.529	607.89	509.738	496.876	524.689	522.413	457.478	574.598	436.079	447.093	632.382	418.286
AGAP005378-RA	963.008	1062.07	933.162	981.013	876.563	838.531	801.434	911.393	1178.04	1336.3	990.245	832.58	639.992	856.286	888.092	571.679	698.497
AGAP005378-RC	31.0314	32.761	31.8863	21.0782	19.1892	22.1054	34.5289	32.7739	31.1034	17.877	29.0623	22.8003	40.9804	27.2077	20.5647	16.9045	39.2566
AGAP005379-RA	53.7878	59.427	55.3129	55.3302	61.4055	79.5794	49.0674	42.5363	38.1016	31.2847	43.2391	50.7491	68.01	34.7654	52.5543	53.0186	43.9945
AGAP005380-RA	1354	1204.54	1096.5	1178.62	1073.06	1656.43	1347.54	1199.38	1110.39	1219.21	1044.83	967.911	1482.27	1053.54	1060.99	1170.25	1809.19
AGAP005381-RA	449.955	323.039	497.166	375.894	360.757	474.529	335.294	340.988	293.149	363.796	406.164	436.148	364.464	402.825	386.922	427.223	402.042
AGAP005381-RB	322.727	199.614	286.976	307.39	450.563	487.055	417.982	530.658	424.561	446.924	378.519	316.998	508.331	315.911	246.015	581.668	546.885
AGAP005381-RC	639.247	950.07	741.193	577.893	572.606	832.636	436.155	734.274	540.421	442.455	683.319	714.901	638.248	515.434	622.274	614.709	826.419
AGAP005382-RA	448.921	402.275	479.596	471.624	494.314	554.108	455.236	490.213	468.883	424.578	559.981	480.278	537.105	448.927	400.632	509.44	408.133
AGAP005387-RA	122.057	92.9499	136.005	94.8518	80.5947	106.843	29.077	31.3792	28.7706	45.5863	37.5684	77.2269	118.582	99.0057	118.818	115.258	163.795
AGAP005388-RA	500.64	382.466	597.38	522.563	425.233	538.635	136.298	92.7431	100.308	203.797	133.261	283.165	324.356	278.879	348.839	391.108	473.11
AGAP005390-RA	21.722	22.0946	4.55518	9.66083	9.97839	13.2632	5.45193	9.06511	17.8844	20.5585	22.6828	8.09044	22.67	26.4519	9.90154	12.2942	21.6588
AGAP005391-RA	889.567	863.215	926.003	691.188	730.725	810.531	756.91	776.113	1016.3	920.664	883.211	870.826	667.022	1054.3	1046.52	729.198	833.865
AGAP005392-RA	253.423	220.185	202.38	252.06	222.595	220.317	168.101	223.839	216.168	182.345	258.017	283.165	265.065	208.592	252.87	237.431	230.802
AGAP005393-RA	2791.79	3140.49	2610.77	2618.08	2587.47	3009.28	2684.17	3143.5	2956.38	3150.82	3230.88	3307.52	3151.13	2639.15	2681.79	2826.89	3158.13
AGAP005394-RA	91.0254	23.6184	159.431	137.008	65.2433	50.1055	0	85.0726	26.4379	43.7986	121.92	55.8976	120.325	54.4154	54.8393	95.2799	117.093
AGAP005394-RB	457.196	484.558	424.933	244.155	262.508	400.108	294.404	197.341	405.121	514.857	340.242	307.437	294.71	442.881	297.808	281.998	303.224
AGAP005396-RA	67.2347	83.0454	63.7725	64.1128	59.8704	52.3161	59.9713	43.9309	31.1034	133.183	43.9479	28.6843	80.217	63.4846	42.6528	37.6509	50.7629
AGAP005397-RA	36.2033	29.7135	31.8863	36.8868	29.9352	46.4213	50.8847	84.3753	102.641	42.0109	44.6567	36.7747	32.2612	72.5538	46.4611	35.3458	46.025
AGAP005398-RA	102.404	125.711	120.387	79.9214	105.924	99.4742	205.356	163.869	199.062	183.239	148.856	143.421	102.015	183.652	122.627	113.721	136.721
AGAP005399-RA	46.5471	37.3323	27.9818	34.252	20.7244	44.2108	139.933	27.1953	48.2102	54.5248	23.3916	40.4522	50.5716	20.4058	29.7046	20.7464	124.538
AGAP005400-RA	848.192	1043.02	987.173	755.301	845.093	966.005	1245.77	905.814	1169.49	1436.41	978.904	927.459	1234.64	1157.08	1033.57	796.048	996.306
AGAP005400-RB	154.123	198.852	198.476	216.051	119.741	188.633	301.674	179.21	242.606	388.824	319.686	210.351	289.479	186.675	199.554	183.644	252.461
AGAP005401-RA	1421.24	1591.58	1429.03	1186.53	1254.97	1237.16	1007.7	1350.7	1432.31	1263.9	1309.93	1426.12	1225.92	1461.66	1267.4	1258.62	1316.45
AGAP005402-RA	181.017	191.995	127.545	204.634	254.065	147.369	99.9521	136.674	111.195	126.927	137.514	204.468	230.188	215.394	172.896	246.652	224.033
AGAP005404-RA	312.383	432.75	428.187	389.946	369.968	449.476	314.395	381.432	349.913	336.087	370.013	387.606	417.651	347.654	390.73	462.568	492.061
AGAP005405-RA	2245.64	1998.42	2244.4	2442.43	1995.68	1887.06	3216.64	3121.89	3484.35	3097.19	2581.58	2263.85	1534.59	2189.46	2645.23	1997.03	2180.77
AGAP005406-RA	499.606	509.701	607.791	488.311	525.017	589.477	676.948	611.547	658.614	444.243	586.917	673.713	536.233	531.306	556.01	640.065	632.844
AGAP005407-RA	13.4469	37.3323	9.7611	28.1042	22.2595	38.316	27.2597	18.1302	25.6603	13.4077	29.0623	33.0973	31.3892	20.4058	19.0414	36.1141	27.0735
AGAP005408-RA	320.658	352.752	397.602	291.581	294.746	316.844	203.539	290.084	362.354	275.305	341.66	342.741	241.523	345.386	278.766	255.104	341.803
AGAP005409-RA	263.767	234.66	263.55	263.477	285.536	266.738	275.323	287.992	241.051	206.479	278.573	251.539	281.631	238.823	223.927	267.398	178.685
AGAP005410-RA	476.849	350.467	238.822	383.798	389.925	384.634	492.491	350.75	398.901	470.164	423.176	367.012	319.124	284.169	325.989	305.049	271.412
AGAP005410-RC	392.03	548.557	527.1	526.954	586.422	555.582	341.654	473.478	410.564	340.556	447.985	663.416	733.288	532.817	459.279	661.58	549.593
AGAP005411-RA	97.2317	112.759	61.8203	70.2606	63.7082	112.001	75.4184	65.5477	80.0912	59.8879	53.8716	46.3362	77.6012	57.4384	70.0724	29.9671	83.2511
AGAP005411-RB	201.704	273.516	243.377	187.069	224.898	222.528	97.2261	267.77	193.618	172.513	187.842	183.138	214.493	201.035	203.362	185.949	244.339
AGAP005413-RA	356.861	380.942	449.662	445.276	428.303	516.529	479.77	439.309	391.902	429.047	451.529	476.601	437.706	392.244	407.486	498.682	428.439
AGAP005414-RA	1089.2	1244.92	1088.69	964.326	1045.43	1036.01	962.266	1133.84	1093.28	1074.41	1235.5	1128.98	1163.15	927.329	977.206	1142.59	1028.79
AGAP005415-RA	232.736	246.089	231.664	159.843	221.827	222.528	211.717	260.796	220.834	181.451	212.651	217.706	235.419	160.223	185.083	225.905	249.753
AGAP005417-RA	46.5471	81.5216	71.5814	85.1909	59.8704	78.8426	69.9665	80.8887	86.3118	134.077	93.5665	74.285	53.1873	33.2538	57.8859	51.4819	64.9765
AGAP005418-RA	781.991	863.977	853.771	728.953	980.185	1054.43	912.29	939.285	915.994	953.737	1013.64	1020.87	994.865	860.821	726.621	1118	1013.9
AGAP005419-RA	588.562	376.371	549.876	764.962	420.628	487.792	661.501	502.068	697.493	522.008	488.389	503.078	373.183	590.256	552.201	534.028	403.396
AGAP005420-RA	3440.35	2854.78	3659.76	3637.74	2880.69	2661.49	2948.59	3145.59	3373.94	3791.71	3405.25	3478.15	2738.71	3403.23	3438.12	3412.4	2600.41
AGAP005421-RA	645.453	815.216	767.874	707.875	766.801	792.11	653.323	1009.71	626.733	540.778	1032.78	928.194	1018.41	700.598	732.714	1153.35	823.712
AGAP005422-RA	584.425	606.46	582.413	682.406	621.731	659.477	712.386	648.504	563.749	641.783	744.988	603.841	735.904	562.292	539.253	769.923	551.623
AGAP005423-RA	433.405	564.556	521.243	481.285	537.298	559.266	442.515	454.65	332.806	278.881	517.451	602.37	721.953	467.821	479.082	639.297	606.447
AGAP005425-RA	2074.97	1772.9	2289.96	2515.33	2001.82	2144.96	3051.27	2051.51	2485.94	1947.7	1469.42	2061.59	1814.47	2368.58	1981.07	1749.61	1699.54
AGAP005425-RB	2820.75	1948.14	2117.51	2897.37	1958.07	1845.06	1649.21	2011.76	2723.88	2241.77	2199.52	1979.95	1347.12	2358	2843.27	1701.21	1665.7
AGAP005427-RA	5616.68	4703.87	6256.87	6436.75	6060.72	6383.3	7102.05	6058.29	6422.07	8868.77	6626.92	5861.16	5774.75	6532.87	5762.7	6657.3	4333.8
AGAP005428-RA	176.879	157.71	167.24	203.756	171.168	190.843	220.803	169.448	171.846	185.027	163.741	147.834	211.006	144.352	182.036	252.031	148.228
AGAP005429-RA	168.604	166.091	189.365	208.147	191.892	197.475	144.476	184.092	136.855	163.574	177.209	219.177	200.542	185.163	162.233	243.578	229.448
AGAP005430-RA	461.334	519.605	485.452	488.311	548.044	466.424	511.573	572.497	453.332	463.014	547.931	533.234	480.43	472.356	432.621	632.382	473.787
AGAP005431-RA	295.833	319.229	272.66	232.738	276.325	363.265	292.587	206.406	221.611	246.702	226.119	233.887	309.533	231.265	252.108	245.883	364.816
AGAP005432-RA	998.177	1071.97	950.081	979.257	1180.52	974.848	1077.67	1052.95	968.092	1013.62	1144.77	1098.09	1083.8	939.421	937.6	1172.56	940.128
AGAP005433-RA	5586.69	3791.9	5703.74	6298.86	4213.18	4372.45	5972.59	4359.62	5555.06	6278.39	5183.73	4674.8	3559.19	5718.9	6077.26	3880.35	4131.42
AGAP005434-RA	121.022	89.1405	101.515	115.93	98.2488	136.317	99.0434	126.214	121.303	161.787	125.464	102.234	155.202	110.342	95.2071	93.7431	111.678
AGAP005435-RA	23.7907	18.2852	39.6952	25.4695	56.8001	37.5792	34.5289	29.2873	43.5447	25.0278	19.1386	25.0068	18.3104	22.6731	25.8963	34.5774	43.3176
AGAP005437-RA	156.191	207.994	178.954	234.495	244.087	161.369	211.717	228.022	179.622	187.708	243.84	171.37	227.572	176.85	212.502	236.663	162.441
AGAP005438-RA	255.492	246.85	220.601	207.269	234.876	271.896	159.015	260.099	221.611	210.054	238.169	283.901	196.183	289.46	211.741	227.442	316.083
AGAP005440-RA	305.142	332.943	180.906	225.712	170.4	361.792	248.972	183.394	204.505	274.412	196.348	144.157	251.114	185.919	215.549	106.806	260.583
AGAP005448-RA	566.84	470.844	512.133	396.094	617.893	347.055	418.89	569.708	492.988	574.745	620.233	642.822	481.302	626.533	469.942	568.606	539.44
AGAP005449-RA	338.242	309.325	313.657	354.816	304.725	232.843	357.102	281.019	356.911	386.143	244.549	263.307	256.346	386.198	339.699	250.494	227.418
AGAP005450-RA	26.8939	24.3803	4.55518	14.0521	9.97839	36.8423	21.8077	13.249	12.4413	24.1339	17.7209	3.67747	35.7489	1.51154	11.4249	4.61032	7.44522
AGAP005456-RA	265.836	200.376	65.074	131.739	30.7027	311.686	86.3223	117.149	74.6481	52.7371	41.1126	20.5939	155.202	38.5442	49.5077	40.7245	309.992
AGAP005459-RA	295.833	444.179	232.965	138.765	150.443	384.634	312.577	339.593	168.736	769.604	598.259	256.688	848.382	186.675	381.59	266.63	627.429
AGAP005460-RA	222.392	300.944	238.171	287.19	300.119	285.896	270.779	298.451	239.496	227.038	287.788	284.636	304.301	226.731	263.533	313.501	274.796
AGAP005461-RA	48.6159	70.8552	76.7874	75.5301	79.8271	53.0529	40.8895	62.7585	48.2102	20.5585	65.213	91.2013	58.4189	67.2634	51.031	77.607	84.6048
AGAP005462-RA	572.012	712.362	665.707	685.041	901.126	843.689	701.482	849.331	725.486	704.353	869.743	784.037	979.17	659.786	645.885	855.982	703.912
AGAP005464-RA	0	124.187	39.0444	70.2606	61.4055	54.5266	61.7886	20.9195	74.6481	0	29.0623	33.0973	37.4927	24.9404	32.7512	45.3348	97.4647
AGAP005464-RB	47.5815	0	0	0	0	71.4741	20.8991	40.4444	0	52.7371	0	14.7099	57.547	7.55769	14.4715	6.91547	0
AGAP005465-RA	111.713	144.758	72.8829	63.2345	62.1731	162.843	64.5145	23.7088	73.8705	111.731	43.2391	22.8003	103.759	40.0558	56.3626	20.7464	82.5743
AGAP005467-RA	1855.68	2242.23	1778.47	1912.84	2057.08	1756.64	2472.45	2526.38	2040.38	1878.87	2298.76	1879.19	1888.59	2185.68	2195.86	2101.54	2212.58
AGAP005467-RB	164.466	482.273	429.489	283.677	256.368	324.212	298.948	458.834	367.797	201.116	426.72	280.959	249.37	319.69	468.419	394.95	266.674
AGAP005468-RB	3170.37	3228.87	3163.25	3454.19	3209.97	2730.02	3901.77	4392.4	5200.48	4976.95	4121.89	3882.68	2034.2	3344.28	3759.54	3323.27	1878.9
AGAP005470-RA	17.5845	37.3323	48.8055	39.5216	33.0055	30.2107	59.9713	23.7088	63.7619	81.3402	38.986	41.1877	39.2366	85.4019	40.3678	18.4413	55.5007
AGAP005471-RA	202.738	342.086	430.79	202.877	318.541	305.054	471.592	398.865	380.239	413.852	345.204	229.474	437.706	542.642	304.663	233.589	366.846
AGAP005472-RA	314.452	417.513	455.518	288.947	333.125	390.529	290.77	317.279	401.233	270.836	280.7	330.237	255.474	410.383	403.678	256.641	398.658
AGAP005473-RA	107.576	110.473	99.5633	181.799	133.557	103.158	119.034	158.291	84.7567	72.4017	126.173	120.621	120.325	93.7154	86.8289	123.71	117.093
AGAP005474-RA	273.076	287.992	276.565	272.26	313.168	296.212	251.698	326.344	254.27	261.898	282.826	253.746	265.065	275.856	264.295	262.02	222.68
AGAP005475-RA	80.6816	95.9974	97.611	103.634	115.135	103.895	90.8655	114.36	89.4222	108.156	103.49	81.6399	100.271	74.0654	102.824	103.732	99.4952
AGAP005476-RA	164.466	147.044	143.163	235.373	174.238	166.527	157.197	154.107	129.857	126.033	167.286	149.305	161.306	142.84	156.14	161.361	136.044
AGAP005477-RA	126.194	187.424	153.575	187.947	151.211	171.685	150.837	223.839	164.848	175.194	207.689	174.312	203.158	123.946	132.528	238.2	152.965
AGAP005478-RA	51.719	39.618	34.4892	28.1042	52.1947	36.8423	29.9856	25.1034	34.2137	24.1339	26.227	33.0973	33.1331	27.9635	38.0828	49.1767	41.964
AGAP005479-RA	136.538	76.1884	90.4529	92.217	83.665	84.0005	51.7934	62.0612	75.4257	66.1448	76.5544	85.3174	81.9608	64.9961	74.6424	88.3644	82.5743
AGAP005480-RA	189.292	198.09	216.046	189.704	223.362	141.474	131.755	218.957	217.724	221.674	243.131	205.939	202.286	182.896	241.445	201.317	174.624
AGAP005481-RA	287.558	302.468	253.138	307.39	277.86	193.054	256.241	268.467	227.832	204.691	272.193	286.843	244.139	224.463	255.917	254.336	226.741
AGAP005482-RA	75.5097	48.7606	64.4233	54.4519	67.546	46.4213	65.4232	57.8773	69.205	50.0555	56.707	63.988	47.9558	79.3557	56.3626	73.765	61.5923
AGAP005483-RA	246.182	225.518	237.52	302.999	233.341	247.58	210.808	269.861	213.836	255.641	226.828	261.836	195.311	228.242	198.792	269.703	209.82
AGAP005484-RA	243.079	200.376	266.153	136.13	154.281	174.633	224.438	191.065	209.948	182.345	201.31	255.952	196.183	183.652	165.28	185.181	159.057
AGAP005485-RA	170.673	140.949	139.258	134.373	133.557	105.369	141.75	142.253	131.412	75.9771	142.476	141.215	142.995	144.352	122.627	159.824	132.66
AGAP005486-RA	308.245	400.751	408.665	403.998	427.536	361.792	338.928	446.98	367.797	323.573	394.113	519.259	548.44	480.669	413.58	653.896	439.945
AGAP005490-RA	3720.67	2130.99	1999.72	2681.32	1919.69	1499.48	2122.62	1928.08	2888.73	2363.34	1811.08	1688.7	1470.94	2144.87	2765.58	1222.5	1658.25
AGAP005494-RA	110.679	109.711	100.214	90.4605	113.6	127.474	115.399	114.36	90.9773	93.8541	97.1107	139.744	115.966	160.223	116.533	137.541	126.569
AGAP005496-RA	21.722	124.187	23.4266	30.739	22.2595	36.1055	111.765	25.8007	2.33275	0	9.21488	22.0648	69.7539	19.65	30.4663	9.98902	62.946
AGAP005498-RA	39.3064	22.8565	13.6655	29.8607	23.0271	21.3685	6.36059	14.6436	24.8827	9.83234	8.50605	16.1809	15.6946	21.9173	20.5647	13.0626	18.2746
AGAP005499-RA	7.24066	12.1901	3.2537	29.8607	10.746	66.3162	318.938	15.341	18.662	3.57539	3.54419	0.735495	32.2612	1.51154	0	4.61032	13.5368
AGAP005504-RA	19.6532	54.0938	40.9966	45.6694	23.0271	71.4741	33.6203	56.4826	46.6551	120.67	54.5805	73.5495	84.5766	31.7423	28.1813	38.4193	71.7448
AGAP005504-RB	31.0314	63.9983	111.927	59.7215	50.6595	40.5265	28.1683	43.2336	41.9895	81.3402	51.0363	110.324	0	79.3557	53.316	48.4083	23.6893
AGAP005504-RC	123.091	89.9023	93.7066	77.2866	93.6434	111.264	81.779	94.1377	106.529	80.4464	108.452	79.4334	119.454	86.1577	86.8289	84.5225	107.617
AGAP005504-RD	243.079	179.805	184.81	144.912	183.449	216.633	161.741	173.632	192.841	151.954	196.348	148.57	246.754	158.711	173.658	172.887	211.174
AGAP005505-RA	445.818	296.373	208.237	418.05	308.563	245.37	338.02	296.36	323.475	390.612	231.79	219.177	245.882	324.981	505.74	242.042	244.339
AGAP005506-RA	640.281	454.083	357.256	431.224	366.898	296.212	471.592	346.566	464.995	473.74	294.876	304.495	364.464	470.844	472.989	243.578	470.403
AGAP005507-RA	1521.57	1006.45	1784.98	2384.47	2011.03	935.795	2223.48	1498.53	1315.67	1979.87	2010.97	1621.77	891.106	2039.82	1530.93	1987.05	1043.68
AGAP005507-RB	5465.66	3494.76	3386.45	4545.86	2455.45	4230.97	4472.4	2931.52	4280.6	3999.08	2626.95	3165.57	3600.17	3489.39	5105.39	3064.32	3286.05
AGAP005507-RC	780.957	1062.07	687.182	624.441	683.136	1136.22	546.102	708.474	664.834	623.013	572.74	767.121	925.111	501.831	466.896	560.922	960.433
AGAP005508-RA	321.692	265.136	176.351	228.347	204.941	131.895	192.635	190.367	214.613	176.088	138.223	80.1689	82.8327	152.665	269.627	106.037	161.087
AGAP005508-RB	336.174	318.468	265.502	189.704	212.617	204.843	146.294	216.865	372.463	198.434	206.272	218.442	161.306	275.1	295.523	151.372	209.82
AGAP005508-RC	93.0942	31.9991	149.02	79.0431	140.465	64.1056	182.64	117.149	113.527	229.719	58.8335	148.57	84.5766	160.223	103.585	57.6289	103.556
AGAP005509-RA	292.73	324.563	303.245	289.825	257.903	276.317	266.236	330.528	317.254	228.825	236.043	242.713	271.168	204.058	229.259	229.747	287.656
AGAP005510-RA	1697.42	1325.68	1464.17	2021.75	1450.7	1241.59	2008.13	1780.95	2146.91	1812.73	1572.91	1475.4	1034.1	1501.71	1747.24	1448.41	1389.55
AGAP005511-RA	726.135	496.749	591.523	648.154	521.947	658.741	776.9	843.056	1137.61	803.57	576.993	662.681	369.696	532.061	900.278	644.676	562.453
AGAP005512-RA	13.4469	17.5233	9.11036	14.9304	6.90812	11.7895	22.7164	11.1571	10.8862	32.1786	6.37953	11.0324	20.9262	8.31346	15.2331	15.3677	18.2746
AGAP005513-RA	78.6129	85.331	74.1844	45.6694	62.1731	74.4215	79.053	73.2182	101.086	50.9494	63.0865	57.3686	46.212	81.6231	76.1657	54.5554	54.1471
AGAP005515-RA	8.27504	7.61884	17.57	26.3477	16.8865	19.158	36.3462	37.6551	33.4361	25.9216	9.92372	20.5939	8.71924	15.1154	18.2798	5.3787	4.73787
AGAP005518-RA	278.248	376.371	228.41	173.895	226.433	272.633	150.837	188.275	213.836	76.871	153.109	207.409	245.882	229.754	182.798	186.718	272.089
AGAP005520-RA	121.022	95.9974	86.5485	79.0431	102.087	154.001	97.2261	115.755	89.4222	98.3234	65.213	72.814	144.739	52.1481	68.5491	69.9231	125.215
AGAP005521-RA	2021.18	1996.14	2056.99	2024.38	1889.75	1926.12	2339.79	2708.38	3136	2865.68	2430.6	1621.03	1436.93	1902.27	2499	1698.13	1896.5
AGAP005522-RA	130.332	115.806	162.685	158.086	167.33	215.159	173.553	217.563	152.406	192.177	201.31	147.834	188.335	127.725	133.29	182.876	132.66
AGAP005523-RA	220.323	214.851	261.598	219.564	293.211	289.581	219.895	315.884	178.067	159.105	212.651	314.056	261.577	244.869	238.399	388.035	271.412
AGAP005524-RB	203.773	179.805	141.211	129.104	158.119	182.738	158.106	163.869	136.077	92.0664	114.123	169.164	215.365	146.619	105.109	200.549	203.051
AGAP005525-RA	99.3005	120.378	96.3096	120.321	105.924	84.7373	117.217	133.187	146.186	56.3125	110.579	138.273	88.9362	77.0884	141.668	117.563	98.8184
AGAP005526-RA	12.4126	18.2852	57.9159	30.739	39.9136	34.6318	18.1731	27.1953	45.8775	61.6756	38.2772	33.8328	21.7981	37.0327	38.0828	32.2722	56.8544
AGAP005527-RA	252.389	235.422	182.858	263.477	160.422	174.633	224.438	154.804	262.046	303.909	176.5	172.841	191.823	239.579	262.01	162.129	165.825
AGAP005528-RA	1381.93	1436.15	1308.64	1161.06	1280.3	1538.54	1352.08	1375.11	1319.56	1458.76	1495.65	1364.34	1747.33	1096.62	1108.21	1392.32	1713.75
AGAP005529-RA	1217.47	1118.45	1302.13	1203.21	1045.43	1144.32	1080.39	1305.38	1194.37	1216.53	1285.12	1372.43	1193.66	1249.29	1107.45	1236.33	1451.82
AGAP005529-RB	12.4126	71.6171	50.7577	24.5912	99.0164	86.211	39.9808	50.2068	86.3118	39.3293	65.213	25.7423	39.2366	36.2769	41.8911	30.7354	25.7199
AGAP005529-RC	20.6876	38.8561	18.2207	14.9304	11.5135	16.9475	2.72597	20.2222	24.1051	0	2.83535	14.7099	3.48769	27.9635	21.3264	9.22063	23.6893
AGAP005530-RA	11.3782	62.4745	7.15814	5.26954	33.0055	98.0006	28.1683	7.67048	10.1086	17.877	19.1386	8.82594	32.2612	7.55769	7.61657	21.5148	69.7143
AGAP005531-RA	453.058	755.789	663.755	497.972	601.774	557.056	426.159	691.041	617.402	581.895	644.333	751.676	646.095	668.856	527.828	710.757	676.838
AGAP005532-RA	168.604	236.946	208.888	198.486	241.017	207.054	152.654	232.206	181.177	149.273	195.639	183.874	232.804	175.338	137.86	209.001	253.137
AGAP005533-RA	501.674	384.752	507.577	444.398	535.763	233.58	403.443	522.987	446.333	425.472	355.836	438.355	399.341	538.108	477.559	445.664	489.354
AGAP005534-RA	50.6846	78.4741	95.6588	96.6083	88.2704	78.1057	84.505	57.8773	68.4274	94.748	68.7572	82.3754	68.882	74.0654	82.2589	117.563	64.2996
AGAP005535-RA	513.053	633.888	749.002	624.441	660.109	758.952	628.79	646.412	582.411	673.962	752.785	711.959	667.022	615.196	538.491	784.522	689.698
AGAP005536-RA	4097.18	3071.16	3618.77	4536.2	3414.91	3094.02	4306.12	3279.48	3567.56	3545.9	2802.03	2905.2	2247.82	3365.44	3685.66	2794.62	2699.23
AGAP005537-RA	616.491	697.124	814.727	656.936	693.882	624.109	686.944	771.232	778.362	616.756	848.478	739.172	602.499	882.738	757.849	643.139	769.565
AGAP005538-RA	153.088	179.805	212.792	223.077	307.795	203.37	142.659	208.498	133.744	88.491	133.97	226.532	280.759	133.771	193.461	338.09	267.351
AGAP005539-RA	374.446	329.896	342.94	396.094	369.201	450.95	422.525	398.168	364.687	294.97	340.242	331.708	416.779	308.354	320.658	444.895	325.559
AGAP005540-RA	551.325	568.366	551.828	515.537	570.304	468.634	421.616	513.922	450.221	336.087	564.234	603.106	571.11	467.065	484.414	650.823	530.641
AGAP005541-RA	89.9911	63.2364	65.7248	51.8172	65.2433	25.7896	89.9569	72.5209	103.419	59.8879	42.5302	66.93	40.9804	95.2269	48.746	39.9561	67.6838
AGAP005542-RA	566.84	449.512	348.146	581.406	547.276	392.002	596.078	461.624	422.228	515.751	360.798	405.258	361.848	414.917	513.357	563.995	386.475
AGAP005543-RA	1387.1	1554.24	1468.07	1788.13	1322.52	2311.49	1776.42	1611.5	1698.24	1529.38	1396.41	1451.87	1803.14	1395.15	1354.99	1528.32	1792.27
AGAP005544-RA	297.901	401.513	430.139	414.537	536.531	497.371	384.361	459.532	332.806	336.981	396.949	560.447	527.514	451.95	370.927	522.502	489.354
AGAP005545-RA	1320.9	1368.34	1226.65	1044.25	991.699	1293.17	1065.85	1020.17	1143.05	1231.72	1239.05	1160.61	1155.3	1221.32	1115.83	1023.49	1288.7
AGAP005546-RA	285.489	249.136	143.814	232.738	183.449	175.369	192.635	111.571	115.082	114.413	115.54	107.382	170.025	139.061	215.549	70.6915	171.24
AGAP005547-RA	0	14.4758	3.2537	3.51303	0	23.5791	69.9665	5.57853	3.11034	0	185.006	0	9.59116	0	4.56994	0	0
AGAP005548-RA	0	7.61884	4.55518	10.5391	4.60541	2.21054	25.4424	16.0383	0	0	253.055	2.94198	0	0	0	3.07354	2.03051
AGAP005549-RA	453.058	473.13	445.757	526.076	511.968	346.318	439.789	490.911	362.354	325.361	470.668	441.297	510.947	447.415	429.574	533.26	406.103
AGAP005550-RA	245.148	210.28	254.439	228.347	198.8	230.633	197.178	157.594	210.725	188.602	180.753	261.101	141.252	266.031	242.207	154.446	212.527
AGAP005551-RA	783.026	874.643	962.445	789.553	1008.59	1038.22	792.348	1074.56	1042.74	945.692	1197.23	1128.98	905.929	933.375	926.175	989.681	919.823
AGAP005552-RA	212.048	167.615	229.711	201.121	157.352	53.7898	212.625	135.977	111.195	233.294	216.904	133.86	115.966	144.352	152.331	222.832	188.838
AGAP005552-RB	41.3752	43.4274	39.6952	96.6083	61.4055	204.843	284.409	127.609	93.3101	72.4017	78.6809	75.7559	85.4485	27.9635	25.8963	26.1251	58.2081
AGAP005553-RA	748.891	708.552	766.572	367.99	430.606	291.054	418.89	396.076	327.363	679.325	779.721	558.976	456.016	420.963	474.512	667.727	614.569
AGAP005555-RA	1177.12	1082.64	1136.84	1016.14	1133.7	918.11	852.319	1068.99	1255.8	943.01	1037.74	1342.28	1000.1	1190.34	1166.86	1092.64	1317.13
AGAP005556-RA	453.058	347.419	455.518	490.068	545.741	439.897	573.362	731.485	845.234	698.096	533.046	456.742	290.351	526.015	643.6	350.384	320.821
AGAP005556-RB	1311.59	1097.88	1436.18	1637.95	1452.24	1327.06	1354.81	1530.61	1570.72	1536.53	1256.06	1557.04	1181.46	1478.28	1517.98	1267.07	1386.16
AGAP005557-RC	352.724	296.373	333.179	348.668	236.411	468.634	532.472	368.183	540.421	589.046	311.888	303.759	224.956	307.598	379.305	295.06	345.187
AGAP005557-RD	357.896	278.85	332.528	260.842	304.725	398.634	425.251	384.919	542.754	552.398	314.015	336.857	298.198	280.39	299.331	260.483	362.108
AGAP005558-RA	4531.62	4546.93	5783.13	4739.95	5506.54	5923.51	5536.44	5295.42	5245.58	6374.93	6120.81	6483.39	5676.22	5065.92	4479.3	5689.9	5597.45
AGAP005559-RA	513.053	595.032	614.299	593.702	555.72	570.319	617.886	581.562	577.745	628.376	611.726	697.249	583.317	507.121	541.538	583.205	542.824
AGAP005560-RA	682.691	809.883	801.712	767.597	885.774	603.477	697.847	863.278	795.469	866.139	942.045	1002.48	807.401	800.359	774.605	838.309	643.673
AGAP005561-RA	392.03	540.938	441.853	587.554	568.001	586.53	584.265	704.29	539.643	488.041	654.966	639.145	601.627	532.817	555.248	676.948	460.927
AGAP005562-RA	230.667	205.709	240.774	287.19	252.53	323.476	214.443	250.337	279.93	308.378	248.093	187.551	268.552	253.183	215.549	283.534	225.387
AGAP005563-RA	665.106	768.741	493.912	1274.35	865.05	966.742	2944.04	1689.6	1028.74	1237.09	1335.45	499.401	1748.21	753.502	754.802	564.764	902.225
AGAP005563-RB	680.622	839.596	1067.86	507.633	1180.52	929.163	855.045	1129.65	1094.84	1037.76	1012.22	789.921	499.612	721.759	589.522	930.515	779.041
AGAP005564-RB	58.9597	36.5704	29.9341	46.5476	20.7244	50.8424	57.2453	52.2987	43.5447	48.2678	62.3777	41.1877	51.4435	45.3461	32.7512	32.2722	43.3176
AGAP005565-RA	662.003	732.171	659.2	624.441	586.422	645.477	632.424	611.547	786.915	596.197	736.482	643.558	624.297	810.94	710.626	606.256	787.163
AGAP005566-RA	538.912	566.08	739.241	591.067	792.131	613.056	626.064	689.646	586.298	701.671	751.367	841.406	614.706	657.519	645.885	739.956	628.783
AGAP005567-RA	7536.49	6461.54	7769.84	8075.57	7585.88	7720.68	6980.29	8808.5	8946.88	7533.36	9289.31	8325.06	6600.46	8212.19	8401.84	7150.6	7791.08
AGAP005568-RA	296.867	218.661	185.461	182.677	297.817	167.264	308.034	253.126	158.627	231.507	221.866	264.778	209.262	259.229	226.974	270.472	210.497
AGAP005569-RA	3466.21	3330.96	3025.29	3098.49	3308.22	2891.38	3194.83	3313.65	3232.42	3831.04	3836.23	3509.05	3032.55	2986.04	3182.96	3292.53	3134.44
AGAP005570-RA	587.528	510.462	408.665	519.928	530.39	387.581	505.212	534.842	454.109	430.835	569.196	511.904	502.228	485.204	483.652	529.418	464.988
AGAP005571-RA	144.813	191.995	203.031	159.843	230.271	145.159	235.342	239.877	192.841	121.563	225.41	156.66	185.72	201.79	183.559	215.148	201.698
AGAP005572-RA	254.457	284.183	312.355	266.99	247.925	306.528	258.967	320.766	262.046	319.104	355.127	291.256	248.498	238.067	255.155	274.314	256.522
AGAP005573-RA	327.898	365.704	337.734	312.66	350.779	310.949	348.015	354.237	363.909	293.182	380.646	356.715	313.892	306.842	319.896	395.719	351.956
AGAP005574-RA	369.274	444.179	454.217	388.19	459.774	348.528	459.78	590.627	426.894	455.863	521.704	436.148	416.779	427.009	437.953	477.936	385.798
AGAP005575-RA	626.834	746.647	610.394	655.18	589.493	627.056	527.02	717.539	587.076	589.046	749.241	761.972	581.573	657.519	594.092	636.224	674.808
AGAP005576-RA	972.317	1181.68	1073.72	1014.39	1137.54	1076.53	847.776	919.76	834.348	651.616	1034.19	1198.12	1368.05	1042.21	917.797	1417.67	1077.53
AGAP005577-RA	177.913	167.615	139.909	212.538	189.589	176.106	185.366	181.302	151.629	125.139	178.627	142.686	247.626	156.444	138.622	201.317	188.838
AGAP005578-RA	276.179	320.753	249.234	230.103	379.946	240.949	156.289	363.999	220.056	202.904	375.684	298.611	271.168	280.39	203.362	308.123	253.814
AGAP005581-RA	777.854	961.498	905.18	793.944	1287.21	1123.69	905.929	1057.13	863.118	1020.78	1166.75	985.563	1262.55	820.765	626.844	1206.37	1018.64
AGAP005582-RA	280.317	232.375	241.425	243.277	340.8	263.054	282.592	330.528	226.277	254.747	301.965	269.191	322.612	281.902	226.974	334.248	273.443
AGAP005583-RA	5965.27	5621.18	4174.5	5053.49	5075.16	3054.96	6101.62	5190.13	5252.58	4305.67	4345.17	3823.84	3248.79	4971.45	5532.68	3976.4	4224.82
AGAP005584-RA	612.353	553.89	482.199	422.442	614.823	616.74	527.02	582.259	531.868	364.69	592.588	597.957	415.908	464.798	501.932	533.26	561.099
AGAP005585-RA	36.2033	43.4274	14.3163	15.8086	30.7027	19.8948	19.9904	36.9578	20.9948	32.1786	44.6567	26.4778	19.1823	30.2308	13.7098	6.91547	35.8724
AGAP005585-RB	646.488	534.843	631.218	755.301	648.596	628.53	1196.7	770.535	968.092	993.96	782.556	581.041	599.012	768.617	766.988	540.175	532.672
AGAP005585-RC	19.6532	0.761884	115.832	67.6258	89.038	106.843	0	169.448	94.8653	24.1339	151.691	169.899	62.7785	51.3923	50.2694	159.824	102.879
AGAP005595-RA	3884.1	2917.25	2669.99	3618.42	2873.78	2419.07	3825.44	2680.48	3159.32	3509.25	2714.85	2411.69	2493.7	3134.93	3757.25	2591.77	2521.22
AGAP005599-RA	1707.76	1328.73	1199.97	1396.43	1191.27	996.953	993.16	1261.45	1727.79	1512.39	993.79	950.259	543.208	1258.36	1766.28	856.75	1126.94
AGAP005599-RB	0	153.901	425.584	126.469	190.357	278.528	172.645	403.746	180.4	8.93849	421.049	276.546	0	68.775	0	281.229	628.783
AGAP005599-RG	179.982	149.329	295.436	222.199	258.671	84.7373	142.659	193.157	137.632	137.653	190.677	60.3106	125.557	172.315	313.041	85.2908	243.662
AGAP005599-RK	1248.5	857.882	570.048	729.832	571.071	243.896	526.112	688.949	905.108	799.101	499.73	546.473	355.745	771.64	1014.53	344.237	260.583
AGAP005601-RA	14438.9	10134.6	11455	11371.7	9019.7	7890.15	9316.44	10533.7	14383.8	12558.6	11386.1	12161.4	7369.5	11474.1	12866.7	8797.25	7957.59
AGAP005602-RA	1619.84	1285.3	1389.33	1799.55	1661.02	1302.01	1552.89	1547.35	1456.42	1704.57	1694.12	1557.78	1401.18	1572.76	1373.27	1668.17	1277.19
AGAP005603-RA	406.511	412.179	342.289	461.963	495.849	379.476	482.496	509.738	365.465	367.372	512.489	386.87	523.154	377.129	405.201	518.66	358.724
AGAP005604-RA	58.9597	63.9983	54.6622	63.2345	85.9677	46.4213	43.6155	87.8619	31.881	46.4801	68.7572	87.5239	67.1381	63.4846	47.2227	82.9857	62.946
AGAP005605-RA	114.816	106.664	132.751	100.121	100.551	126.001	130.846	145.739	125.969	164.468	150.982	132.389	108.119	94.4711	116.533	138.309	115.062
AGAP005606-RA	778.888	1004.16	950.732	592.824	907.266	781.057	835.054	975.546	844.456	914.407	1023.56	828.902	653.071	987.034	948.263	781.448	977.354
AGAP005608-RA	938.183	1471.2	1502.56	1154.03	1446.1	1570.22	1234.86	1445.54	1485.19	1272.84	1517.62	1655.6	1285.22	1423.11	1250.64	1452.25	1392.26
AGAP005609-RA	1112.99	968.355	1096.5	902.848	1000.91	1107.48	998.612	1131.74	1108.84	1144.13	1073.18	1099.56	1068.11	1062.61	1029.76	993.523	1208.16
AGAP005610-RA	7.24066	14.4758	7.80888	11.4173	6.90812	5.15792	25.4424	14.6436	11.6638	37.5416	40.4037	19.8584	43.5962	23.4288	8.37823	21.5148	57.5312
AGAP005611-RA	416.855	451.035	434.044	627.076	477.428	982.216	1024.96	518.106	396.568	672.174	494.059	292.727	1396.82	532.061	429.574	268.935	687.668
AGAP005612-RA	145.848	334.467	255.09	270.503	203.406	583.582	495.217	294.268	258.936	465.695	366.469	244.92	1386.36	373.35	214.026	88.3644	458.896
AGAP005615-RA	193.429	108.188	176.351	141.399	138.162	160.632	137.207	138.069	129.857	123.351	131.135	119.15	177.872	138.306	110.44	155.214	171.24
AGAP005616-RA	178.948	220.946	168.542	210.782	208.779	180.527	214.443	212.682	216.946	275.305	260.143	189.758	181.36	222.196	199.554	187.486	192.899
AGAP005617-RA	3368.98	2054.04	2306.87	2765.63	2025.61	2385.17	2157.15	1762.12	1906.64	2955.96	1847.23	2049.82	1865.04	2672.4	3462.49	2389.68	2347.95
AGAP005617-RB	11752.6	11738.4	15179.8	9915.52	10356.8	8677.84	10249.6	12292.3	15529.9	13423.8	13449.5	12869.7	7856.9	14778.3	12085.2	8976.28	11457.5
AGAP005618-RA	4162.35	2259.75	2816.4	4016.27	2667.3	2329.17	3983.55	2737.66	2885.61	4162.65	2962.23	2630.13	2451.85	3072.96	4055.06	3031.28	2421.05
AGAP005619-RA	1063.34	1155.02	1285.86	1075.87	1079.2	971.9	1264.85	1112.22	1203.7	1190.61	1326.23	888.478	872.796	1134.41	1521.03	1118	1206.13
AGAP005620-RA	32.0658	44.1893	18.2207	49.1824	74.4542	100.211	110.856	44.6283	50.543	97.4295	87.187	47.8072	135.148	40.8115	38.0828	19.2096	86.6353
AGAP005621-RA	960.939	969.117	1154.41	1218.14	1106.83	1121.48	1100.38	1034.82	1040.41	1039.55	1129.89	1068.67	1138.73	959.827	925.413	1200.99	851.462
AGAP005622-RA	4016.5	3525.24	3936.98	3399.73	3120.17	2353.49	3270.25	3654.64	4000.67	3966.9	4080.78	3934.9	2452.72	4152.95	3801.43	2674.75	3152.71
AGAP005623-RA	344.449	236.184	269.406	291.581	237.179	240.949	280.775	282.413	328.141	343.238	292.75	294.198	250.242	245.625	313.803	238.968	242.308
AGAP005624-RA	18.6188	42.6655	52.71	38.6433	66.0109	44.9476	123.577	40.4444	85.5343	143.91	16.3033	56.6331	61.0347	91.448	65.5025	74.5334	43.9945
AGAP005624-RB	942.32	811.407	911.036	981.892	908.034	931.374	866.857	820.741	905.886	972.507	873.996	797.276	882.387	762.571	853.817	879.802	781.071
AGAP005625-RA	980.592	1596.15	1770.66	1165.45	1554.33	2100.75	1581.97	1481.1	1362.33	1034.18	1616.86	1557.78	2027.22	1176.73	815.734	1409.22	2069.77
AGAP005628-RA	139.641	123.425	134.703	140.521	127.416	123.053	177.188	156.199	168.736	176.982	129.008	136.067	143.867	140.573	170.611	139.846	138.075
AGAP005629-RA	281.351	178.281	194.571	196.73	194.962	160.632	231.707	224.536	249.605	271.73	206.98	194.906	163.922	217.661	202.601	222.832	169.21
AGAP005630-RA	1420.2	1647.96	1755.05	1161.93	1672.53	1727.17	1073.12	1488.07	1359.22	1031.5	1561.57	1869.63	1758.67	1664.2	1349.66	1715.04	2044.05
AGAP005631-RA	157.226	209.518	231.664	143.156	224.898	181.264	174.462	218.26	202.172	149.273	211.942	273.604	228.444	200.279	173.658	222.064	194.929
AGAP005632-RA	1003.35	1087.21	964.397	1040.73	866.585	1159.8	994.069	895.354	984.422	997.535	947.715	998.066	1137.86	1020.29	1043.47	950.493	1067.37
AGAP005633-RA	489.262	499.034	541.416	390.824	390.692	448.003	346.198	511.83	566.859	484.466	502.566	466.304	453.4	528.283	444.808	345.005	452.128
AGAP005635-RA	1137.82	831.978	991.728	706.119	945.645	805.373	607.89	968.573	985.199	741.001	963.31	856.851	753.342	1167.66	1016.81	681.558	856.2
AGAP005635-RB	17.5845	100.569	45.5518	73.7736	0	0	154.471	18.1302	0	10.7262	95.693	44.1297	113.35	27.2077	60.1709	49.9451	134.014
AGAP005639-RA	116.885	273.516	103.468	162.478	285.536	274.844	377.092	283.11	344.47	205.585	231.79	273.604	400.213	296.261	167.565	155.214	276.827
AGAP005639-RB	250.32	176.757	413.871	250.303	181.146	204.843	305.308	376.551	391.902	262.792	345.913	213.293	191.823	164.758	265.818	199.78	179.362
AGAP005640-RA	399.271	492.177	438.599	437.372	425.233	381.686	416.164	520.198	419.895	306.59	445.859	541.324	449.041	525.259	439.476	402.634	425.054
AGAP005641-RA	771.648	627.793	639.027	750.91	654.736	733.162	674.222	674.305	686.607	556.868	629.447	704.604	469.967	522.992	690.061	467.179	577.343
AGAP005643-RA	159.295	186.662	147.718	145.791	164.26	159.159	171.736	156.199	138.41	183.239	166.577	208.145	196.183	177.606	176.704	189.023	185.454
AGAP005644-RA	2067.73	2092.9	2126.62	2557.48	2499.2	2099.28	2637.83	2234.9	2346.75	2332.05	1991.83	1966.71	1366.3	2270.33	2647.52	1768.06	1891.09
AGAP005645-RA	61.0284	60.9507	86.5485	80.7997	86.7353	98.7374	592.443	282.413	269.822	2273.95	1129.89	117.679	936.446	200.279	242.207	99.8902	364.816
AGAP005646-RA	128.263	159.996	145.115	129.104	138.93	160.632	120.851	123.425	135.3	89.3849	161.615	145.628	132.532	138.306	102.062	129.857	138.752
AGAP005647-RA	338.242	420.56	381.334	259.086	385.319	369.897	321.664	387.011	391.125	276.199	348.039	371.425	294.71	520.725	389.968	230.516	420.317
AGAP005650-RA	179.982	167.615	117.784	130.86	144.303	138.527	90.8655	146.436	80.0912	117.094	140.35	166.222	142.124	161.735	111.964	152.14	171.24
AGAP005651-RA	122.057	111.997	178.954	130.86	157.352	114.948	159.923	154.107	154.739	60.7817	131.844	150.041	150.843	161.735	153.093	164.435	110.325
AGAP005652-RA	14426.5	15450.3	13574.4	10631.3	9821.81	11204.5	10033.4	14047.4	16459.9	10143.4	19257	11631.1	13469.5	11762.8	12319.8	12548.5	13033.2
AGAP005653-RA	80.6816	67.0458	100.865	23.7129	75.2217	64.1056	47.2501	96.2297	66.0947	49.1617	67.3395	148.57	119.454	114.121	53.316	137.541	118.447
AGAP005654-RA	466.505	582.841	579.159	580.528	534.228	500.319	544.285	594.811	510.873	586.365	625.194	648.706	639.992	527.527	631.414	666.959	554.33
AGAP005655-RA	2029.45	1996.14	2043.98	3140.65	2655.79	3151.49	3124.87	2310.21	2995.25	618.543	423.885	798.747	708.874	1132.14	1173.71	968.935	889.365
AGAP005656-RA	75.5097	131.806	182.858	238.886	229.503	278.528	273.505	207.103	214.613	58.1002	89.3135	102.969	106.375	99.7615	50.2694	142.151	106.94
AGAP005657-RA	55.8565	75.4265	83.9455	27.226	54.4974	46.4213	42.7068	43.9309	65.3171	53.6309	46.7833	52.2201	87.1924	74.0654	70.0724	54.5554	66.3301
AGAP005659-RA	130.332	105.902	115.832	93.0953	127.416	128.211	104.495	96.927	127.524	104.58	85.0605	120.621	99.3993	148.886	126.435	106.806	136.721
AGAP005660-RA	104.472	73.1409	104.769	65.8693	67.546	75.1583	70.8751	54.3907	84.7567	54.5248	50.3274	77.2269	72.3697	77.0884	88.3522	77.607	77.1596
AGAP005661-RA	2460.79	1356.15	1222.09	2102.55	1712.45	1247.48	2060.83	1631.72	1799.33	1901.22	1397.12	1469.52	1079.44	1974.07	2067.14	1247.86	1294.79
AGAP005661-RB	2537.33	2361.08	2086.92	2613.69	1703.23	1504.64	2514.25	2025.7	2965.71	2113.06	1933.71	1371.7	1752.57	2654.26	2860.78	2144.57	1673.82
AGAP005661-RC	847.157	881.5	927.956	943.248	823.601	599.056	1273.93	1289.34	1022.52	1234.4	961.183	511.904	565.878	942.444	1174.47	968.935	1237.94
AGAP005662-RA	2564.23	3072.68	3143.73	2670.78	3365.79	2978.33	3318.41	3416.85	2629.79	3029.25	3532.84	3648.79	3431.89	2961.1	2459.39	3083.53	2910.4
AGAP005672-RA	904.048	1078.07	952.033	778.136	736.866	1083.9	636.967	799.125	848.344	627.482	908.729	1071.62	1052.41	981.744	747.947	909.001	1183.11
AGAP005672-RB	125.16	71.6171	76.7874	47.4259	127.416	78.8426	160.832	89.9538	90.1998	77.7648	66.6307	90.4658	98.5274	18.8942	86.0672	63.776	63.6228
AGAP005673-RA	55.8565	48.7606	42.9489	50.9389	54.4974	47.895	32.7116	41.1417	29.5482	16.9831	37.5684	47.8072	78.4731	52.1481	47.9844	72.2283	70.3912
AGAP005674-RA	159.295	166.091	214.094	378.529	221.827	436.213	422.525	184.092	255.825	110.837	249.511	109.589	355.745	244.869	210.979	161.361	276.15
AGAP005674-RB	1377.79	1811.76	675.468	962.57	815.158	2376.33	578.814	245.455	657.059	1645.58	386.316	322.882	2307.98	307.598	805.833	401.097	1747.6
AGAP005675-RA	1105.75	1179.4	1429.03	1464.05	1608.06	1544.43	1554.71	1781.64	1477.41	1415.86	1681.36	1429.8	1400.31	1182.02	1257.5	1580.57	1181.08
AGAP005680-RA	775.785	809.883	687.832	694.701	726.12	745.688	825.968	777.508	964.982	1068.15	822.251	706.075	657.43	887.273	975.682	593.962	806.791
AGAP005681-RA	10146.2	5608.23	5535.85	9224.34	5028.34	4337.81	6774.94	5133.64	7104.01	7114.14	5134.11	4874.12	3868.72	6028.77	8283.02	4333.7	3966.27
AGAP005682-RA	105.507	83.0454	71.5814	118.565	108.995	144.422	137.207	113.663	111.972	125.139	167.286	147.834	161.306	126.969	131.005	131.394	142.813
AGAP005683-RA	775.785	755.027	616.251	815.901	716.909	653.583	660.593	636.65	720.821	541.672	664.18	728.14	631.273	802.627	683.206	666.959	587.496
AGAP005684-RA	672.347	602.65	816.028	816.779	709.233	714.004	706.934	663.845	839.791	802.676	831.466	871.561	699.283	713.446	661.118	697.694	641.643
AGAP005685-RA	1371.59	1241.11	1546.81	1500.94	1631.08	1786.85	1818.22	1652.64	1866.2	2424.12	2085.4	1449.66	1679.32	1582.58	1511.13	1794.18	1224.4
AGAP005693-RA	211.014	435.036	276.565	366.233	264.811	860.636	714.203	392.589	342.915	548.823	284.244	166.222	781.244	139.817	258.963	217.453	526.58
AGAP005699-RA	1531.92	1193.87	1322.3	1396.43	1091.48	1162.01	1280.3	1061.32	1272.91	1228.15	1239.76	1292.26	954.756	1434.45	1628.42	1207.13	1415.27
AGAP005700-RA	381.686	460.94	530.353	403.998	548.812	509.898	450.693	525.777	503.097	594.409	443.732	439.826	389.75	664.321	481.367	364.983	480.555
AGAP005701-RA	669.244	613.317	786.745	473.381	576.444	514.319	728.742	680.581	653.948	1169.15	976.778	897.303	594.652	683.215	572.004	753.018	693.082
AGAP005710-RA	415.821	410.656	442.503	418.929	360.757	387.581	447.058	364.697	557.528	574.745	341.66	360.392	358.361	500.319	469.181	291.987	348.572
AGAP005711-RA	2623.19	2090.61	2000.38	3192.46	2566.75	2542.86	4411.52	3565.38	5697.36	2439.31	1835.18	1734.3	1348.87	2227.25	2634.57	1263.99	1626.44
AGAP005712-RA	11.3782	6.09507	9.7611	9.66083	6.14055	16.9475	23.625	16.7356	2.33275	67.0386	9.92372	18.3874	88.9362	29.475	28.1813	3.07354	35.1956
AGAP005712-RB	0	0	8.45962	0	0	0	26.351	6.97316	0	307.484	206.272	38.9812	83.7047	85.4019	60.9325	66.0812	0
AGAP005712-RC	27.9283	32.761	74.1844	110.66	8.44326	78.8426	119.034	80.1914	89.4222	224.356	168.703	66.1945	344.41	48.3692	57.1243	23.82	117.093
AGAP005713-RA	292.73	281.135	111.927	180.921	157.352	287.37	155.38	91.3485	192.063	151.06	112.705	71.343	315.636	87.6692	150.046	96.8166	186.131
AGAP005715-RA	188.257	289.516	314.958	271.381	194.962	176.843	245.337	281.716	268.267	267.261	382.772	348.624	142.124	287.948	309.233	335.016	295.778
AGAP005715-RB	138.607	151.615	72.8829	51.8172	204.941	247.58	119.034	46.0229	69.205	178.77	81.5163	0	193.567	59.7058	25.1347	0	93.4037
AGAP005716-RA	73.441	93.7118	69.6292	73.7736	86.7353	83.2636	89.9569	78.7968	73.8705	106.368	121.92	70.6075	157.818	91.448	76.1657	79.9121	73.0985
AGAP005717-RA	107.576	54.0938	29.9341	42.1563	52.9622	66.3162	79.9617	38.3524	43.5447	141.228	70.1749	59.5751	34.8769	57.4384	51.031	33.0406	83.9279
AGAP005720-RA	12.4126	28.9516	42.2981	25.4695	21.4919	23.5791	18.1731	33.4712	19.4396	8.04464	28.3535	33.0973	27.9016	22.6731	29.7046	29.1987	23.0125
AGAP005721-RA	3235.54	2982.01	3185.37	3126.6	2853.05	3057.18	2849.54	3100.97	3590.11	3744.33	3296.8	3221.47	2748.3	3113.01	3364.24	2793.08	3298.23
AGAP005722-RA	25.8595	30.4754	33.1878	19.3217	24.5622	33.8949	20.8991	34.8658	21.7724	8.93849	33.3153	30.1553	29.6454	30.9865	32.7512	29.9671	31.1346
AGAP005723-RA	145.848	158.472	123.641	172.138	138.93	190.843	140.842	113.663	108.084	145.697	121.92	146.363	170.897	148.886	135.575	169.813	141.459
AGAP005724-RA	61.0284	41.1417	27.9818	43.0346	49.1244	81.7899	47.2501	36.9578	31.881	64.3571	18.4298	44.8652	21.7981	38.5442	38.8445	23.0516	34.5187
AGAP005725-RA	4.13752	18.2852	8.45962	5.26954	3.07027	22.1054	62.6972	25.8007	30.3258	8.04464	42.5302	5.88396	47.0839	12.0923	6.09325	15.3677	20.3051
AGAP005728-RA	1059.21	1153.49	1181.09	973.987	1133.7	1285.06	925.011	1237.74	1199.03	906.363	1029.94	1379.79	1158.79	1048.25	1123.44	1220.97	1353
AGAP005729-RA	1331.25	1350.82	1585.2	1429.8	1324.82	1321.17	1511.09	1474.82	1697.47	1370.27	1377.98	1317.27	1121.29	1755.65	1438.77	960.482	1506.64
AGAP005731-RA	496.502	463.226	542.067	385.555	431.374	456.845	396.174	565.524	615.069	363.796	511.78	525.143	374.055	502.586	488.222	394.182	477.848
AGAP005734-RA	27.9283	29.7135	55.3129	40.3998	37.6109	33.8949	26.351	35.5631	43.5447	37.5416	43.2391	53.6911	31.3892	39.3	47.9844	32.2722	30.4577
AGAP005735-RA	1742.93	1319.58	963.746	1642.34	1254.21	900.426	1408.42	1225.19	1769	1809.15	1168.16	1098.83	883.259	1469.97	1729.72	1001.98	860.938
AGAP005736-RA	301.005	412.941	387.841	368.868	481.266	364.739	305.308	379.34	328.141	331.618	339.533	395.696	353.129	362.769	351.124	450.274	423.024
AGAP005737-RA	1202.98	1117.68	1198.66	1113.63	1112.21	893.058	819.607	1025.06	1074.62	1000.22	925.032	1204	902.441	1315.79	1297.1	878.265	1049.1
AGAP005738-RA	337.208	297.135	293.484	292.46	322.379	249.791	268.053	302.635	321.92	223.462	349.457	321.411	358.361	275.856	293.238	321.185	298.486
AGAP005742-RA	148.951	179.805	240.774	139.643	174.238	235.791	227.164	239.18	290.039	248.49	187.133	159.602	146.483	257.717	175.943	167.508	208.466
AGAP005743-RA	52.7534	83.8073	65.7248	64.991	74.4542	58.9477	36.3462	57.18	58.3188	51.8432	48.9098	88.2594	97.6554	88.425	62.4559	112.953	112.355
AGAP005744-RA	195.498	255.231	233.616	222.199	180.379	257.159	149.928	175.026	173.401	130.502	163.033	208.145	314.764	173.071	147.761	258.946	358.724
AGAP005745-RA	344.449	367.228	376.779	382.92	350.779	337.476	358.919	407.233	437.002	328.936	325.356	492.046	375.799	359.746	389.207	374.204	362.785
AGAP005746-RA	551.325	554.652	588.269	508.511	532.693	571.056	427.068	525.079	518.649	504.131	584.791	629.583	505.716	582.698	516.403	550.933	474.464
AGAP005747-RA	1126.44	940.165	1113.42	924.805	1083.04	827.478	931.372	970.665	1182.71	1151.28	1196.52	1098.09	881.515	1090.57	1217.13	882.107	980.739
AGAP005748-RA	866.811	671.982	772.429	745.64	715.374	739.794	716.929	779.6	896.555	1060.1	898.097	867.148	637.376	829.834	801.263	656.202	758.059
AGAP005749-RA	604.078	677.315	685.88	641.128	670.855	940.216	615.16	534.144	512.428	560.443	643.624	817.135	824.84	612.929	551.44	786.059	966.525
AGAP005750-RA	1708.8	1768.33	2939.39	2311.57	2258.95	3148.54	3154.85	2282.32	3002.25	3735.39	3006.18	3476.68	2926.18	2573.39	2752.63	2572.56	2674.86
AGAP005751-RA	6.20628	13.7139	10.4118	8.78257	3.07027	2.94739	9.99521	9.06511	6.22067	65.251	48.9098	35.3037	61.0347	25.6961	21.3264	20.7464	21.6588
AGAP005752-RA	850.26	774.074	1568.28	434.737	482.033	782.531	765.997	699.408	802.467	4262.76	2910.49	2715.45	3563.55	2249.92	1451.72	1841.82	2113.09
AGAP005753-RA	368.239	360.371	468.533	303.877	343.103	435.476	461.597	440.007	498.431	1337.2	871.87	836.993	898.953	695.307	477.559	463.337	615.923
AGAP005755-RA	3.10314	30.4754	21.4744	17.5651	12.2811	25.7896	19.9904	9.76243	16.3293	52.7371	4.96186	11.0324	8.71924	15.8711	22.088	6.14709	23.6893
AGAP005755-RB	660.969	403.799	479.596	560.328	454.401	405.265	568.818	424.666	639.174	659.66	376.393	482.484	411.548	451.95	680.921	435.675	304.577
AGAP005757-RA	82.7504	60.1889	97.611	97.4865	80.5947	55.2635	77.2357	61.3638	44.3223	109.943	50.3274	94.8788	69.7539	96.7384	60.1709	64.5444	69.0375
AGAP005758-RA	134.469	117.33	186.112	173.895	132.022	110.527	120.851	149.923	147.741	178.77	126.173	166.222	130.789	146.619	135.575	122.942	107.617
AGAP005759-RA	1692.25	1535.2	1917.08	1811.84	1803.79	1617.38	2169.87	2112.17	1985.17	2087.14	1743.74	1977.75	1531.1	2001.28	1859.97	1786.5	1633.89
AGAP005761-RA	1220.57	1015.59	1324.26	1502.7	1251.9	1272.53	2095.36	1815.11	2021.72	2047.81	1486.43	1198.86	1049.8	1139.7	1393.07	1212.51	1149.27
AGAP005762-RA	374.446	414.465	406.713	414.537	485.103	476.74	663.318	742.642	659.391	546.142	539.425	478.807	290.351	363.525	462.326	308.123	410.164
AGAP005762-RB	968.18	690.267	1212.98	1156.66	963.299	1066.95	1382.97	1523.64	1891.08	1967.36	1375.85	1113.54	694.051	951.513	1051.85	842.151	851.462
AGAP005763-RA	97.2317	99.0449	102.817	60.5997	106.692	88.4216	140.842	135.279	122.081	164.468	139.641	94.1433	115.966	134.527	117.295	107.574	87.3121
AGAP005764-RA	343.414	502.844	467.232	475.137	579.514	535.687	428.885	580.865	472.771	373.629	630.865	488.368	607.731	446.659	397.585	791.437	420.993
AGAP005765-RA	800.61	644.554	758.763	688.554	614.823	663.898	1031.32	732.182	779.139	627.482	594.714	645.029	613.834	824.544	834.014	619.319	764.15
AGAP005769-RA	247.217	225.518	264.201	293.338	312.4	274.844	253.515	287.992	249.605	308.378	333.862	306.701	302.557	279.635	219.357	358.068	253.137
AGAP005770-RA	2416.31	1526.82	1581.95	1894.4	1215.83	938.005	1511.09	1381.38	1817.99	1935.18	1336.87	1390.08	1021.89	1816.87	1856.16	1137.98	1179.05
AGAP005771-RA	961.973	1126.83	1335.97	763.205	1090.72	984.427	957.723	1214.73	1196.7	900.106	1048.37	948.053	1020.15	1166.15	1029	1016.57	1302.24
AGAP005772-RA	394.099	318.468	293.484	331.981	267.881	365.476	460.688	329.831	268.267	345.026	292.75	311.114	285.119	344.631	331.321	353.458	326.913
AGAP005773-RA	230.667	210.28	156.828	163.356	145.07	124.527	146.294	132.49	155.517	188.602	129.717	169.164	99.3993	179.873	185.083	92.2063	138.752
AGAP005773-RB	16.5501	14.4758	11.7133	5.26954	10.746	19.158	19.0818	4.1839	16.3293	4.46924	18.4298	19.1229	13.9508	17.3827	19.8031	9.22063	29.104
AGAP005774-RA	226.529	172.186	171.145	231.86	139.698	131.159	269.871	188.973	188.953	265.473	151.691	167.693	131.66	184.408	181.274	134.468	111.678
AGAP005775-RA	3780.66	3689.81	4311.15	3965.33	4243.12	4612.66	4512.38	4573	4520.1	4937.62	4215.45	4148.19	3922.78	3797.74	3919.49	4197.69	4200.46
AGAP005776-RA	107.576	797.693	35.14	176.53	69.8488	304.318	90.8655	23.0114	54.4309	101.005	9.92372	20.5939	1287.83	86.9134	109.679	11.5258	223.357
AGAP005777-RA	146.882	233.898	44.2503	307.39	162.725	406.002	163.558	76.7048	323.475	134.077	125.464	40.4522	147.355	547.933	272.673	46.8715	455.512
AGAP005777-RB	2147.37	2179.75	2414.25	1850.49	1938.88	1691.8	1919.99	2294.87	2353.75	2280.21	2402.25	2613.21	2201.61	2124.47	2272.02	2209.11	2237.63
AGAP005778-RA	34.1345	25.9041	31.2355	50.9389	33.773	67.7899	40.8895	41.839	19.4396	8.04464	20.5563	17.6519	42.7243	26.4519	29.7046	32.2722	52.7934
AGAP005781-RA	187.223	213.328	318.212	158.965	208.011	152.527	124.486	193.157	139.965	273.518	261.561	258.894	380.159	235.8	224.689	243.578	304.577
AGAP005782-RA	591.665	631.602	595.427	638.493	634.012	771.478	586.991	554.367	606.516	602.454	615.271	652.384	701.898	588.744	565.149	693.084	637.582
AGAP005783-RA	26.8939	22.0946	17.57	27.226	36.8433	24.3159	57.2453	64.1531	52.0981	61.6756	38.986	29.4198	37.4927	37.7885	38.8445	19.2096	29.7809
AGAP005784-RA	5219.48	4917.2	3614.86	4098.83	3014.24	4339.29	3371.11	2615.63	3797.72	3500.31	2424.22	3533.32	3948.94	3688.15	4063.44	2604.06	4009.59
AGAP005785-RA	251.354	268.183	228.41	256.451	223.362	343.37	228.073	215.471	205.282	352.176	253.764	214.029	253.73	176.85	185.844	199.012	256.522
AGAP005788-RA	1176.09	1029.31	998.886	1177.74	1122.95	1135.48	1515.64	1268.42	1055.96	1557.08	1288.67	1348.16	1246.85	1081.51	1348.13	1514.49	1015.93
AGAP005789-RA	53.7878	134.092	95.6588	95.73	89.8055	68.5267	57.2453	60.6665	98.7532	50.9494	45.3656	61.0461	84.5766	86.1577	104.347	92.2063	75.8059
AGAP005794-RA	475.815	319.229	325.37	377.651	269.417	317.581	348.015	240.574	453.332	398.657	246.675	211.822	275.528	305.331	386.16	174.424	214.558
AGAP005796-RA	2.06876	25.9041	4.55518	26.3477	6.90812	23.5791	27.2597	12.5517	12.4413	6.25694	19.1386	21.3293	26.1577	12.0923	9.13988	6.14709	18.2746
AGAP005797-RA	91.0254	123.425	93.0559	116.808	118.973	101.685	63.6059	135.279	52.8757	25.9216	64.5042	119.886	142.995	126.213	108.917	156.751	134.691
AGAP005799-RA	239.976	255.993	301.293	357.451	409.882	389.792	421.616	444.888	601.85	623.906	295.585	412.613	325.228	409.627	228.497	216.685	280.888
AGAP005799-RB	263.767	163.043	160.733	157.208	147.373	193.054	157.197	131.793	212.28	98.3234	153.109	55.1621	50.5716	64.2404	176.704	129.857	62.946
AGAP005800-RA	262.733	214.089	185.461	234.495	244.087	235.791	177.188	188.973	280.708	145.697	149.565	219.177	197.055	172.315	198.792	208.233	230.802
AGAP005801-RA	385.824	594.27	572.001	325.833	449.028	611.582	389.813	545.301	492.211	500.555	603.22	544.266	541.465	504.854	497.362	532.491	619.984
AGAP005802-RA	6674.85	6186.5	6660.33	7501.19	8074.06	6832.04	8734.9	7591.68	6860.63	8742.73	7691.59	7121.06	7504.65	7141.26	6745.23	8049.61	5532.48
AGAP005803-RA	259.629	118.092	463.978	261.721	556.487	320.528	795.982	280.321	268.267	642.677	206.272	121.357	454.272	322.713	459.279	228.211	35.1956
AGAP005803-RB	1886.71	1845.28	1706.24	1630.05	1418.47	1397.8	1464.75	1743.29	2396.51	1438.2	1579.29	1719.59	1209.36	2197.78	1846.26	1197.91	2248.46
AGAP005806-RA	795.438	771.027	549.876	706.119	620.195	739.794	544.285	445.585	788.47	854.519	450.82	433.942	707.13	521.481	744.139	484.852	560.422
AGAP005809-RA	1542.26	1318.06	1293.67	1413.99	1090.72	977.795	1284.84	1299.8	1322.67	1544.57	1224.87	1273.14	1105.6	1532.7	1801.32	1433.81	1415.27
AGAP005810-RA	87.9223	124.187	121.038	40.3998	67.546	48.6319	66.3318	111.571	92.5325	69.7202	110.579	66.93	65.3943	103.54	78.4507	93.7431	100.849
AGAP005811-RA	407.546	315.42	346.845	349.546	317.773	434.002	431.611	291.478	426.894	341.45	372.848	350.095	292.966	451.95	363.31	354.994	374.968
AGAP005812-RA	170.673	140.187	113.88	170.382	163.492	166.527	164.467	169.448	132.189	158.211	178.627	166.222	197.055	153.421	162.995	199.78	139.429
AGAP005813-RA	8329.86	8195.59	10332.5	10247.5	9117.18	10296	10348.7	9602.05	10663	11046.2	10755.2	11032.4	10968.8	9546.87	8791.04	11045.5	8939
AGAP005814-RA	514.087	431.988	636.424	431.224	383.784	423.687	431.611	338.896	554.418	416.533	440.897	502.343	436.834	483.692	515.642	416.465	515.074
AGAP005815-RA	302.039	291.802	356.606	317.051	374.574	373.581	388.905	340.988	427.671	347.707	279.991	301.553	348.769	316.667	354.932	298.134	324.205
AGAP005816-RA	412.718	326.848	150.321	303.877	234.876	288.844	278.049	152.015	257.38	289.607	158.78	135.331	347.026	152.665	259.725	136.773	273.443
AGAP005817-RA	192.395	180.567	176.351	183.556	204.173	186.422	212.625	177.118	164.07	203.797	188.551	247.862	197.055	181.385	194.984	219.758	251.107
AGAP005818-RA	94.1286	107.426	144.464	139.643	117.438	116.422	127.212	115.755	105.751	83.1279	125.464	127.976	129.045	94.4711	105.87	122.942	116.416
AGAP005819-RA	192.395	138.663	108.674	123.834	112.833	125.264	124.486	133.187	160.182	151.954	124.047	178.725	99.3993	160.223	92.1605	147.53	138.075
AGAP005820-RA	119.988	90.6642	82.644	116.808	96.7137	98.7374	113.582	90.6511	152.406	131.396	85.0605	79.4334	122.069	114.877	101.3	93.7431	83.2511
AGAP005822-RA	21.722	76.1884	5.85666	6.1478	10.746	214.422	99.0434	11.1571	38.1016	37.5416	1.41767	2.94198	48.8277	11.3365	7.61657	0.768386	133.337
AGAP005823-RA	118.954	153.901	141.211	133.495	140.465	153.264	112.673	157.594	137.632	85.8095	120.502	163.28	172.641	180.629	148.523	179.802	141.459
AGAP005824-RA	425.13	452.559	410.617	476.015	460.541	595.372	518.842	517.409	475.882	420.109	493.351	474.394	512.691	389.221	367.88	556.311	487.324
AGAP005825-RA	353.758	319.229	294.135	355.694	465.914	344.107	285.318	387.011	314.922	370.053	416.087	358.186	372.311	387.71	300.093	438.748	337.742
AGAP005826-RA	1042.66	1112.35	1033.38	1077.62	1078.43	861.373	1098.56	1220.3	1341.33	1134.29	1076.72	1034.84	937.318	1457.12	1116.59	785.29	1045.72
AGAP005828-RA	840.951	531.795	536.21	607.754	478.963	565.898	558.823	521.593	625.178	471.952	360.089	467.039	534.489	551.711	605.517	434.906	502.891
AGAP005828-RB	194.463	187.424	188.715	129.104	115.135	158.422	128.12	185.486	207.615	142.122	119.085	162.544	193.567	185.163	133.29	151.372	175.978
AGAP005830-RA	460.299	461.702	434.695	390.824	446.725	424.423	584.265	445.585	527.98	493.404	332.445	319.205	460.376	487.471	404.44	268.935	391.889
AGAP005831-RA	801.645	649.125	700.847	738.614	635.547	575.477	749.641	771.232	937.767	761.559	734.355	804.631	554.543	966.629	689.299	567.069	735.723
AGAP005832-RA	59.994	83.8073	99.5633	24.5912	70.6163	81.7899	70.8751	66.2451	73.8705	73.2956	51.0363	55.1621	115.966	63.4846	54.0776	48.4083	71.068
AGAP005832-RB	408.58	489.13	369.62	432.981	419.86	384.634	441.607	357.026	339.804	267.261	303.382	398.638	441.193	433.811	401.393	351.921	453.482
AGAP005834-RA	18.6188	22.8565	5.20592	57.965	17.6541	22.8422	616.977	271.953	202.172	196.647	94.2753	19.1229	41.8523	11.3365	28.943	13.0626	18.2746
AGAP005837-RA	34.1345	56.3794	42.2981	65.8693	46.8217	106.106	67.2405	80.8887	43.5447	59.8879	90.0223	77.9624	125.557	67.2634	54.0776	59.9341	84.6048
AGAP005838-RA	40.3408	83.8073	203.031	72.0171	70.6163	80.3162	136.298	59.9692	84.7567	92.0664	160.906	76.4914	211.006	78.6	54.0776	77.607	54.8239
AGAP005839-RA	527.534	560.747	404.11	392.581	410.649	624.109	432.52	340.29	429.226	541.672	338.824	386.135	597.268	526.015	387.683	360.373	619.984
AGAP005842-RA	117.919	127.997	108.023	175.651	93.6434	221.791	112.673	84.3753	107.307	145.697	85.7693	97.0853	162.178	96.7384	147	119.1	171.24
AGAP005843-RA	540.981	634.65	522.544	742.127	702.325	635.898	636.967	607.363	576.19	630.163	661.345	608.99	728.928	534.329	568.196	803.732	618.63
AGAP005844-RA	104.472	92.9499	76.7874	101.878	115.903	113.474	103.587	115.057	83.2015	30.3909	90.7312	108.853	122.941	95.9827	106.632	134.468	125.892
AGAP005845-RA	1376.76	1778.24	1720.56	1406.09	1499.83	1710.22	1510.19	1612.89	1985.17	1744.79	1812.5	1869.63	1629.63	1619.61	1449.43	1413.83	1707.66
AGAP005847-RA	516.156	626.269	606.49	489.189	685.439	576.214	487.039	695.922	688.94	479.997	527.375	801.689	802.17	763.327	662.641	766.081	800.023
AGAP005848-RA	22.7564	4.57131	50.107	112.417	19.1892	39.0529	75.4184	24.4061	48.2102	25.0278	91.44	25.0068	72.3697	31.7423	34.2746	3.07354	27.7504
AGAP005849-RA	404.443	324.563	328.624	341.642	300.887	378.739	399.808	305.425	449.444	299.439	292.75	194.906	309.533	300.04	280.29	172.887	342.48
AGAP005850-RA	383.755	397.704	441.853	382.042	369.968	274.844	287.135	435.125	370.13	349.495	383.481	497.93	365.336	451.95	442.523	404.939	393.92
AGAP005851-RA	108.61	103.616	100.865	132.617	124.346	112.001	63.6059	105.992	80.0912	74.1894	111.996	140.479	125.557	133.015	127.197	160.593	125.215
AGAP005852-RA	572.012	571.413	686.531	728.953	868.12	724.32	598.804	717.539	672.61	596.197	752.785	697.249	831.815	650.717	534.683	952.03	597.648
AGAP005853-RA	282.386	240.755	299.341	314.416	232.573	353.686	216.26	310.306	253.492	265.473	284.244	358.186	305.173	394.511	287.906	268.167	295.778
AGAP005856-RA	1630.18	2018.23	1429.03	1473.72	1684.05	2395.49	1807.32	1949	1804.77	1478.43	1616.86	1765.92	2083.03	1558.4	1374.03	1748.85	2852.87
AGAP005857-RA	400.305	330.658	381.334	380.285	392.995	321.265	368.914	331.225	271.377	336.087	285.661	427.322	438.578	389.977	390.73	417.234	407.457
AGAP005858-RA	453.058	578.27	623.409	496.215	538.833	600.53	437.972	557.156	513.206	695.414	493.351	647.235	539.721	533.573	541.538	483.315	565.837
AGAP005860-RA	610.284	638.459	754.208	673.623	838.953	797.268	1042.23	958.81	997.64	1019.88	1044.83	912.749	614.706	736.119	603.994	738.419	779.718
AGAP005861-RA	201.704	331.42	257.042	321.442	340.033	496.634	356.193	327.041	262.046	162.68	232.499	290.52	429.858	298.529	205.647	377.277	291.717
AGAP005861-RB	258.595	217.137	189.365	255.573	322.379	305.054	189	262.191	125.191	236.87	319.686	225.061	204.902	132.26	158.425	240.505	205.082
AGAP005863-RA	714.757	538.652	506.276	591.067	506.595	375.055	521.568	499.279	433.892	417.427	531.628	562.653	469.095	547.933	533.921	505.598	485.293
AGAP005864-RA	578.218	532.557	624.711	633.223	501.99	562.214	661.501	689.646	734.817	521.114	644.333	517.788	612.09	544.154	632.937	557.08	656.533
AGAP005865-RA	172.741	171.424	134.052	170.382	238.714	218.106	195.361	202.919	150.851	139.44	202.727	218.442	242.395	166.269	136.337	173.655	199.667
AGAP005866-RA	1290.91	2091.37	842.709	1086.4	981.72	3066.02	736.92	296.36	938.544	1744.79	535.881	787.715	2421.33	496.54	658.833	424.149	1987.2
AGAP005869-RA	5907.34	5570.14	2850.89	5194.01	3646.72	9348.37	3193.92	1287.94	3236.31	6154.15	2006.01	2321.96	9878.02	1621.12	3640.72	2052.36	6031.31
AGAP005870-RA	748.891	677.315	674.167	795.701	699.255	596.109	746.915	759.378	790.803	541.672	676.939	580.305	486.533	770.884	608.564	558.617	601.032
AGAP005871-RA	251.354	271.993	203.031	205.512	231.038	179.79	191.726	206.406	155.517	145.697	155.944	252.275	236.291	339.34	224.689	204.391	238.924
AGAP005872-RA	952.664	748.17	857.676	917.779	850.466	627.793	567.001	794.243	839.013	656.979	898.097	957.614	697.539	848.729	787.553	868.276	644.35
AGAP005873-RA	428.233	418.274	464.629	549.789	638.617	491.476	672.405	520.895	429.226	302.121	460.744	481.014	527.514	479.913	311.518	554.775	479.878
AGAP005874-RA	124.126	131.044	146.417	119.443	139.698	120.843	119.034	146.436	171.069	127.82	129.008	147.099	113.35	159.467	103.585	156.751	144.167
AGAP005878-RA	344.449	291.802	208.888	389.946	276.325	420.002	689.669	320.766	439.335	404.913	242.422	253.01	340.922	204.813	300.093	173.655	240.954
AGAP005880-RA	151.019	155.424	97.611	112.417	115.135	92.8426	142.659	140.161	104.196	247.596	130.426	125.77	134.276	134.527	121.865	109.111	125.215
AGAP005881-RA	196.532	209.518	278.517	122.956	209.546	182.738	208.082	190.367	234.053	107.262	189.968	175.048	185.72	272.833	152.331	126.015	296.455
AGAP005881-RB	153.088	255.231	255.09	186.191	319.309	211.475	195.361	346.566	232.498	138.547	270.067	264.043	288.607	246.381	246.015	272.009	280.888
AGAP005882-RA	316.52	249.898	307.149	228.347	284	270.423	278.957	291.478	316.477	236.87	370.013	294.933	275.528	265.275	225.45	278.156	283.595
AGAP005883-RA	854.398	720.742	793.903	858.936	782.152	557.793	742.372	707.776	711.49	729.381	733.646	795.805	689.692	724.782	872.097	645.444	867.707
AGAP005884-RA	1956.01	1610.62	1914.48	1826.77	1726.26	1514.22	1844.57	1985.26	2098.7	1796.64	1626.07	1985.1	1356.71	2373.11	2151.68	1641.27	1922.22
AGAP005886-RA	376.514	415.227	367.018	334.616	267.114	279.265	381.635	373.064	440.89	261.004	377.101	391.283	335.691	509.388	364.072	299.671	407.457
AGAP005888-RA	1812.23	2594.22	2233.34	2970.27	2179.9	5457.08	5662.74	2827.62	2667.89	2947.02	2559.61	1735.77	8311.18	2687.51	2134.16	1221.73	3812.63
AGAP005889-RA	628.903	607.984	960.493	1187.4	753.752	2248.12	1239.41	732.182	905.886	1331.83	810.91	261.101	1086.42	401.313	444.046	235.126	707.973
AGAP005890-RB	8.27504	21.3328	18.8715	37.7651	6.90812	48.6319	59.9713	2.78927	41.212	42.0109	9.92372	11.7679	21.7981	12.8481	7.61657	0.768386	18.9515
AGAP005891-RA	155.157	230.089	203.031	245.912	244.854	206.317	206.265	290.781	305.591	259.216	214.069	291.991	241.523	214.638	211.741	246.652	178.685
AGAP005891-RB	152.054	294.849	303.245	155.452	206.476	281.475	251.698	154.107	195.174	304.802	215.486	191.229	192.695	318.179	309.994	195.17	272.089
AGAP005892-RA	2786.62	2367.94	2231.39	2475.81	2164.54	1709.48	2323.43	2293.47	2583.91	2148.81	2040.74	2078.51	1809.24	2866.63	2607.15	1920.2	1924.25
AGAP005893-RA	302.039	326.848	260.947	329.346	320.844	310.949	306.217	324.252	276.82	210.948	346.621	342.005	334.819	322.713	299.331	440.285	302.547
AGAP005894-RA	1080.93	1101.68	1175.89	1217.26	1522.09	1415.48	1192.16	1270.51	1219.25	1277.31	1404.92	1411.41	1325.32	1288.59	1015.29	1164.1	1186.5
AGAP005895-RA	15.5157	13.7139	23.4266	14.9304	11.5135	11.0527	39.9808	11.8544	16.3293	8.93849	4.96186	6.61945	12.2069	4.53461	15.9948	10.7574	10.8294
AGAP005896-RA	26.8939	35.8086	11.0626	25.4695	13.8162	18.4212	34.5289	28.59	27.2154	0	19.1386	29.4198	25.2858	38.5442	22.8497	20.7464	31.1346
AGAP005897-RA	903.014	1057.5	1069.17	957.3	855.839	893.058	1021.33	957.416	1077.73	1014.52	1017.89	998.066	870.18	1086.04	955.118	736.114	910.347
AGAP005898-RA	1273.32	727.599	886.308	1133.83	834.347	823.057	1412.96	852.818	1231.69	1102.12	794.606	786.979	739.391	1148.77	1151.63	713.831	714.741
AGAP005901-RA	187.223	227.803	261.598	177.408	282.465	156.211	196.27	165.961	272.154	341.45	243.131	186.816	201.414	178.361	214.787	106.037	153.642
AGAP005901-RB	101.369	112.759	186.762	92.217	43.7514	44.2108	243.52	223.839	313.366	322.679	444.441	239.771	229.316	354.456	272.673	206.696	224.033
AGAP005901-RC	38.2721	45.7131	65.7248	32.4955	59.1028	89.1584	39.0722	26.498	58.3188	50.0555	31.8977	33.8328	26.1577	42.3231	55.601	9.22063	31.1346
AGAP005901-RD	307.211	342.848	265.502	222.199	222.595	159.896	388.905	377.248	543.531	456.757	429.555	381.722	288.607	546.421	337.414	206.696	295.101
AGAP005901-RE	10.3438	12.1901	36.4415	7.02606	0	3.68423	11.8125	72.5209	31.881	18.7708	14.1767	20.5939	19.1823	52.9038	19.0414	11.5258	9.47573
AGAP005904-RA	446.852	305.516	396.952	464.598	392.995	414.108	419.799	430.244	392.68	346.813	372.848	358.921	411.548	405.848	338.937	361.91	286.303
AGAP005905-RA	114.816	115.045	101.515	140.521	108.995	148.106	66.3318	108.781	149.296	100.111	92.8577	113.266	138.636	117.144	104.347	71.4599	110.325
AGAP005906-RA	213.082	278.088	270.057	197.608	236.411	246.844	189	248.942	272.932	299.439	187.133	236.094	249.37	249.404	259.725	181.339	228.094
AGAP005909-RA	231.701	269.707	256.392	216.93	292.444	278.528	288.952	293.57	227.832	253.853	267.94	316.263	261.577	269.81	239.16	320.417	238.924
AGAP005910-RA	3662.74	2796.12	3432	3203	2296.57	2911.28	2845	2819.95	3877.81	3798.86	3057.92	3461.24	2503.29	3705.54	3514.28	2407.35	2972.67
AGAP005910-RB	137.573	105.902	110.626	0	135.092	54.5266	78.1444	94.1377	87.0894	0	160.906	225.061	63.6504	239.579	61.6942	362.678	261.936
AGAP005911-RA	3347.25	2246.8	2163.71	3249.55	2016.4	1940.85	2496.99	1976.89	2508.49	2627.92	1898.27	2265.32	1946.13	2619.5	3434.31	2106.15	2172.65
AGAP005912-RA	4918.48	4471.5	1958.73	3130.11	2083.95	2220.12	1640.12	1705.64	2682.67	3794.39	1665.06	2126.32	2379.48	2218.94	4211.2	1334.69	1799.71
AGAP005913-RA	1963.25	1935.19	1984.76	2123.63	1859.82	2041.06	2430.65	1897.4	2191.23	2777.19	2115.88	2290.33	1990.6	2197.78	2116.64	1730.41	2225.44
AGAP005914-RA	449.955	1161.87	275.263	308.268	126.649	1511.27	408.895	378.643	195.951	43.7986	57.4158	36.7747	124.685	64.2404	52.5543	194.402	888.012
AGAP005915-RA	52.7534	92.188	48.1548	34.252	75.2217	30.2107	47.2501	62.7585	25.6603	35.7539	58.1246	101.498	49.6996	92.2038	51.7927	69.9231	74.4522
AGAP005916-RA	2433.9	1803.38	2604.26	2481.95	1697.09	2360.12	2319.8	1888.33	2503.82	2145.24	2100.28	2399.92	1903.41	2363.29	2344.38	1967.07	2215.97
AGAP005917-RA	121.022	123.425	122.99	44.7911	68.3136	131.895	90.8655	116.452	122.858	56.3125	58.8335	102.969	86.3204	181.385	103.585	73.765	119.124
AGAP005918-RA	74.4754	85.331	63.1218	69.3823	59.8704	57.474	57.2453	88.5592	94.0877	71.5079	86.4781	58.8396	51.4435	71.0423	91.3988	40.7245	51.4397
AGAP005918-RB	39.3064	54.0938	49.4563	85.1909	54.4974	28.737	75.4184	55.7853	52.8757	142.122	37.5684	55.8976	61.0347	79.3557	67.0258	39.1877	62.946
AGAP005919-RA	287.558	287.23	178.303	254.695	165.027	165.054	235.342	180.605	292.372	178.77	232.499	196.377	197.055	211.615	207.171	228.211	237.57
AGAP005920-RA	530.637	479.987	565.493	444.398	623.266	601.267	410.712	596.903	487.545	410.277	547.931	731.082	522.282	624.265	522.497	618.551	590.203
AGAP005922-RA	295.833	339.038	270.708	324.077	307.027	266.002	278.957	321.463	248.049	272.624	263.687	374.367	308.661	371.838	288.668	340.395	276.15
AGAP005923-RA	81.716	75.4265	92.4051	92.217	108.995	89.8952	81.779	65.5477	71.5377	51.8432	91.44	96.3498	121.197	74.0654	92.1605	104.5	62.2691
AGAP005926-RA	292.73	335.229	301.293	204.634	282.465	224.738	185.366	354.237	279.93	134.971	180.753	339.063	236.291	293.238	239.922	219.758	353.986
AGAP005927-RA	503.743	383.99	422.981	499.728	482.801	448.003	438.881	441.401	450.221	336.981	395.531	432.471	504.844	488.983	428.813	555.543	373.615
AGAP005928-RA	254.457	328.372	293.484	288.947	293.211	360.318	323.481	292.873	391.902	251.171	411.834	214.764	295.582	347.654	292.476	335.785	378.353
AGAP005929-RA	193.429	187.424	173.748	202.877	166.562	197.475	209.899	179.21	196.729	370.053	250.22	201.526	241.523	176.094	188.891	195.17	200.344
AGAP005931-RA	489.262	412.179	435.345	378.529	314.703	557.793	430.703	368.183	625.178	533.628	374.975	397.903	445.553	311.377	383.113	337.321	420.317
AGAP005932-RA	31.0314	26.6659	16.9192	11.4173	6.14055	10.3158	11.8125	16.0383	16.3293	11.62	15.5944	16.1809	7.84731	21.9173	19.0414	16.1361	15.5673
AGAP005933-RA	966.111	979.783	1125.78	937.979	880.401	1145.8	1073.12	967.178	1066.07	1085.13	1309.93	1166.49	1282.6	971.163	968.828	970.471	1117.46
AGAP005934-RA	563.737	629.316	650.74	627.076	626.336	664.635	623.338	665.937	631.398	690.945	620.941	631.79	593.78	686.238	613.895	670.801	590.88
AGAP005935-RA	368.239	444.94	549.876	516.415	548.044	680.846	566.092	512.528	494.544	465.695	431.682	511.904	575.47	550.956	515.642	690.779	493.415
AGAP005936-RA	324.795	352.752	306.499	316.173	340.033	267.475	283.501	279.624	254.27	297.652	319.686	329.502	372.311	334.05	367.119	300.439	341.126
AGAP005937-RA	816.126	891.405	1039.23	872.109	982.488	980.006	1034.05	935.101	1087.84	942.116	990.245	969.382	945.165	941.688	942.931	962.019	806.791
AGAP005938-RA	165.501	134.854	180.906	182.677	142	170.948	159.923	144.345	186.62	168.044	158.071	181.667	172.641	147.375	167.565	174.424	184.777
AGAP005939-RA	274.111	282.659	322.116	322.32	258.671	267.475	244.428	245.455	370.13	283.35	302.673	353.037	255.474	307.598	300.093	323.49	346.541
AGAP005940-RA	977.489	844.93	759.414	930.953	809.017	694.846	876.853	717.539	1038.07	1035.08	730.102	807.573	707.13	1074.7	1067.08	693.084	683.607
AGAP005943-RA	334.105	112.759	48.1548	0	59.1028	5.89477	0	0	11.6638	0	41.1126	0.735495	0	0	0	0	43.9945
AGAP005943-RB	226.529	467.035	564.192	569.989	379.179	574.74	582.448	595.508	891.111	472.846	391.278	325.824	380.159	692.284	666.45	426.454	656.533
AGAP005943-RC	738.547	535.605	589.571	763.205	640.92	490.003	764.179	489.516	656.281	922.452	495.477	464.833	476.07	755.769	715.957	395.719	514.397
AGAP005944-RA	259.629	221.708	561.589	441.763	485.871	491.476	746.006	467.899	712.267	695.414	282.117	386.135	197.055	347.654	314.564	350.384	361.432
AGAP005945-RA	42.4096	81.5216	81.3425	103.634	94.4109	123.053	115.399	69.0343	80.8688	79.5525	38.986	60.3106	85.4485	38.5442	60.1709	36.1141	83.2511
AGAP005945-RB	23.7907	28.1897	9.7611	24.5912	29.1676	100.211	55.428	16.7356	31.881	0	17.0121	0	31.3892	0	7.61657	4.61032	21.6588
AGAP005946-RA	2864.2	2438.79	2926.38	2714.69	2730.24	2357.17	2351.6	2836.68	3069.9	2689.59	2695	3429.61	2651.52	3410.03	2431.21	2906.04	2627.49
AGAP005947-RA	3415.52	2691.74	3526.36	3822.18	3495.51	3813.18	4616.88	3372.22	3786.83	5033.26	3527.88	3178.07	3320.29	3830.99	3574.46	3828.1	2402.78
AGAP005948-RA	52.7534	41.9036	9.7611	56.2085	36.8433	96.5269	56.3366	67.6397	34.9913	12.5139	26.9358	27.2133	39.2366	9.825	19.8031	26.8935	49.4092
AGAP005949-RB	2.06876	10.6664	30.5848	17.5651	12.2811	16.9475	39.0722	18.8275	20.9948	9.83234	15.5944	8.82594	27.0296	30.2308	4.56994	23.0516	31.1346
AGAP005953-RA	1606.39	1347.01	1594.31	1308.6	1434.59	1237.16	1367.53	1603.83	1747.23	1370.27	1529.67	1237.84	1177.97	1646.82	1454.76	1314.71	1278.55
AGAP005954-RA	1795.68	1407.2	1524.03	1861.91	1535.9	1521.59	1850.02	1655.43	1657.81	1705.46	1728.85	1687.22	1856.33	1580.31	1681.74	1659.71	1531.68
AGAP005955-RA	353.758	347.419	284.374	324.955	345.406	393.476	412.53	264.98	323.475	277.987	294.167	339.799	414.164	389.221	357.217	371.899	369.554
AGAP005956-RA	107.576	82.2835	61.1696	93.0953	68.3136	43.4739	120.851	85.7699	137.632	52.7371	79.3898	57.3686	74.1135	59.7058	73.1191	60.7025	102.203
AGAP005957-RA	116.885	79.236	102.166	128.226	77.5244	109.053	118.125	89.9538	87.867	128.714	68.7572	92.6723	106.375	68.775	102.824	122.173	86.6353
AGAP005960-RA	6392.47	6052.41	8073.08	7190.29	8673.53	8461.21	10016.1	8528.88	7639.76	11286.6	9889.7	8233.86	8893.62	8477.46	6991.25	10363.2	6502.38
AGAP005961-RA	2576.64	2350.41	2991.45	2517.96	2381	2187.7	2994.02	3026.35	3630.54	3899.86	3030.28	2738.98	2252.18	3359.39	3109.84	2362.02	2825.12
AGAP005962-RA	1517.44	2185.08	2199.5	1715.24	2397.12	2147.17	1969.97	2667.93	2080.04	2319.54	2780.06	2747.07	2285.31	1792.68	1723.63	2464.21	2077.22
AGAP005963-RA	1782.24	2036.52	2408.39	2067.42	2320.36	2156.01	2197.13	2402.26	2541.92	2162.22	2597.89	2083.66	2302.75	2580.2	2210.33	2272.12	2165.88
AGAP005964-RA	1928.08	1556.53	1392.58	1732.8	1462.99	1411.8	1476.57	1361.16	1786.89	1652.73	1205.73	1243.72	1288.7	1625.66	1868.34	1174.86	1575.68
AGAP005971-RA	3342.08	3465.81	4002.7	2231.65	2621.25	2034.43	4031.7	4142.76	3761.17	7494.03	9264.5	6271.56	5342.28	5652.4	4735.98	5377.16	5067.49
AGAP005972-RA	3202.44	3428.48	4069.08	3585.92	4729.76	3416.02	3471.06	5243.12	4084.65	2417.86	5006.52	4739.53	4269.81	4420.49	2423.59	6436.77	4278.97
AGAP005972-RB	50.6846	98.2831	55.9637	101.878	29.1676	32.4212	67.2405	142.253	80.0912	17.877	72.3014	74.285	83.7047	123.946	73.8807	126.784	43.9945
AGAP005973-RA	334.105	433.512	383.286	346.912	446.725	435.476	422.525	428.85	363.909	313.741	416.087	425.851	431.602	392.244	354.17	494.841	358.724
AGAP005976-RA	768.544	601.127	597.38	761.449	598.704	547.477	984.074	569.01	656.281	610.499	549.349	561.918	639.12	724.027	703.009	582.437	552.3
AGAP005977-RA	1192.64	950.07	996.283	1092.55	887.309	1156.11	1140.36	964.389	1316.45	930.496	754.203	964.969	878.899	1056.57	1018.34	719.209	915.762
AGAP005978-RA	314.452	340.562	276.565	317.929	337.73	192.317	348.924	279.624	260.491	263.685	243.131	271.398	201.414	412.65	354.17	252.031	260.583
AGAP005978-RB	439.612	403.037	460.073	426.833	326.217	403.792	415.256	453.953	449.444	378.098	382.063	468.51	462.12	494.273	496.6	437.98	592.233
AGAP005979-RA	303.073	255.231	238.171	261.721	224.13	249.054	271.688	215.471	179.622	207.373	244.549	264.043	277.272	225.975	257.44	321.954	274.796
AGAP005980-RA	937.148	911.975	1231.85	1122.41	1367.81	961.584	766.905	1048.07	920.66	935.86	997.334	1239.31	850.997	1193.36	956.641	1085.73	988.184
AGAP005981-RA	1098.51	1392.72	1660.04	1030.2	1544.35	1356.53	822.333	1423.22	1300.9	1636.64	1617.57	1492.32	1127.4	1610.54	1391.55	1155.65	1436.25
AGAP005982-RA	269.973	390.847	323.418	218.686	250.995	290.317	276.231	237.088	126.746	155.53	367.886	227.268	397.597	212.371	196.507	266.63	245.692
AGAP005983-RA	224.46	156.186	70.9307	180.921	76.7569	236.528	88.1396	64.8504	65.3171	79.5525	38.986	27.9488	245.882	50.6365	105.109	60.7025	199.667
AGAP005984-RA	100.335	66.2839	39.6952	80.7997	45.2866	61.8951	38.1635	69.0343	61.4291	103.686	169.412	87.5239	117.71	64.2404	76.9273	74.5334	99.4952
AGAP005987-RA	118.954	113.521	96.3096	64.991	42.9838	192.317	27.2597	20.9195	45.0999	53.6309	15.5944	57.3686	125.557	58.95	67.0258	38.4193	154.996
AGAP005988-RA	271.008	251.422	165.288	285.434	251.763	214.422	353.467	297.754	313.366	317.316	412.543	322.147	329.587	358.235	224.689	348.079	217.942
AGAP005989-RA	67.2347	63.9983	117.133	74.6519	41.4487	51.5792	100.861	65.5477	80.0912	171.619	228.954	167.693	101.143	157.956	143.191	158.287	135.368
AGAP005990-RA	497.537	482.273	468.533	479.528	447.493	481.161	510.664	425.363	484.435	461.226	406.164	508.227	472.583	467.821	440.999	404.171	407.457
AGAP005991-RA	3989.6	3286.77	4561.69	4676.72	4821.1	5334.77	5816.3	4538.83	4852.9	6290.01	5115.68	4439.45	4778.14	4831.63	4231	5222.72	3422.09
AGAP005992-RA	22.7564	44.9512	32.537	58.8432	83.665	51.5792	49.0674	34.1685	42.7671	1.7877	21.974	30.1553	34.005	63.4846	14.4715	70.6915	30.4577
AGAP005993-RA	650.625	803.788	837.503	701.727	795.201	705.899	491.583	799.822	831.237	360.221	641.498	821.548	566.75	699.842	645.123	728.43	660.594
AGAP005994-RA	370.308	253.707	206.285	268.747	261.741	149.58	179.005	294.268	216.946	229.719	253.055	305.966	245.882	334.05	278.766	350.384	206.436
AGAP006001-RA	69.3035	26.6659	3.2537	0.878257	0	16.2106	1.81731	0	0	1.7877	2.83535	0	12.2069	1.51154	9.13988	9.22063	118.447
AGAP006015-RA	811.988	913.499	1022.31	888.796	1016.26	742.004	721.472	873.738	898.11	940.329	948.424	909.807	751.598	1022.56	1003.86	840.614	900.872
AGAP006017-RA	2583.88	1678.43	1796.69	2142.95	1583.49	1434.64	2179.86	1766.3	2185.01	2058.53	1643.79	1622.5	1415.13	2223.47	2489.86	1462.24	1755.04
AGAP006018-RA	1476.06	966.069	1140.1	1567.69	1007.82	830.426	1521.09	930.917	1293.9	1041.33	813.036	1170.91	1136.12	1742.05	1569.01	1130.3	1223.05
AGAP006021-RA	3024.53	2863.16	2242.45	2581.2	2365.65	2500.86	2183.5	2301.14	2518.6	2164.01	2443.36	2364.62	2612.28	2178.13	2618.58	2333.59	2628.16
AGAP006022-RA	768.544	726.838	1021.66	747.397	780.617	666.846	537.924	818.65	832.015	590.834	601.803	678.126	527.514	1072.44	971.874	621.624	1009.84
AGAP006023-RA	678.553	721.504	728.178	1203.21	1187.43	1362.43	834.146	511.83	856.12	669.493	796.024	711.959	617.322	594.79	547.631	494.841	497.476
AGAP006024-RA	91.0254	95.2355	26.6804	76.4084	24.5622	102.422	54.5193	44.6283	53.6533	88.491	11.3414	29.4198	96.7835	13.6038	44.1761	16.1361	93.4037
AGAP006025-RA	55.8565	67.0458	31.2355	25.4695	33.0055	52.3161	57.2453	55.7853	42.7671	151.954	44.6567	48.5426	49.6996	25.6961	73.1191	30.7354	25.043
AGAP006026-RA	77.5785	92.188	26.6804	29.8607	29.1676	67.053	29.9856	9.76243	20.2172	25.9216	13.4679	16.9164	56.675	10.5808	57.8859	6.91547	76.4827
AGAP006027-RA	436.508	349.705	110.626	297.729	135.86	434.002	161.741	91.3485	136.855	252.959	109.161	91.2013	396.725	88.425	215.549	60.7025	286.979
AGAP006028-RB	783.026	623.221	357.256	575.258	310.865	420.739	400.717	398.168	645.395	531.84	352.292	344.211	292.094	405.092	629.89	301.976	434.53
AGAP006028-RC	1470.89	762.646	510.831	1130.32	540.368	343.37	792.348	622.006	919.104	796.419	615.979	485.426	435.962	789.779	1236.17	438.748	356.017
AGAP006029-RA	161.363	131.044	88.5007	178.286	101.319	103.895	112.673	96.927	87.867	113.519	100.655	127.241	140.38	91.448	102.824	153.677	135.368
AGAP006030-RA	2119.44	1920.71	2295.81	2153.49	2194.48	1886.33	2163.51	2242.57	2615.02	2113.06	2074.06	1927	1770.88	2091.21	1921.66	1705.05	2142.19
AGAP006031-RA	2165.99	2259.75	809.521	1069.72	666.25	3404.97	1743.71	1635.9	957.984	308.378	756.329	746.527	4220.11	709.667	596.377	1415.37	5309.12
AGAP006032-RA	479.952	444.94	102.166	180.921	74.4542	502.529	159.923	101.808	82.4239	144.803	124.755	97.8208	871.052	123.946	121.865	330.406	1177.7
AGAP006033-RA	165.501	140.187	147.718	145.791	282.465	107.58	108.13	218.26	116.638	101.899	199.183	208.145	124.685	170.804	167.565	170.582	159.057
AGAP006034-RA	123.091	207.994	75.4859	119.443	211.081	148.106	123.577	206.406	138.41	130.502	191.386	185.345	207.518	179.873	118.818	169.813	134.691
AGAP006036-RA	371.342	618.65	551.828	327.59	594.098	397.16	266.236	675.002	468.106	267.261	724.432	562.653	490.021	420.963	428.813	804.5	460.927
AGAP006037-RA	5468.77	5141.19	5496.15	6221.57	6869.74	5600.77	7162.93	6535.95	5963.29	6824.53	6582.26	5775.1	6231.64	6368.11	5482.41	7164.43	4335.83
AGAP006038-RA	5046.74	3484.86	2900.35	4461.55	3184.64	2390.33	3568.29	3122.58	3920.58	3427.02	3240.09	3073.63	2590.48	3917.91	4336.11	2888.36	2764.88
AGAP006039-RA	182.051	135.615	141.861	175.651	158.887	132.632	146.294	138.766	172.624	120.67	164.45	158.131	167.409	130.748	159.186	124.479	171.917
AGAP006040-RA	466.505	497.51	437.297	518.172	509.666	610.109	581.539	472.781	500.764	354.858	480.592	439.09	552.8	418.696	389.207	515.587	553.654
AGAP006041-RA	390.996	327.61	441.853	339.886	373.038	380.95	479.77	366.091	390.347	449.606	381.354	343.476	355.745	399.046	335.129	315.038	343.157
AGAP006042-RA	584.425	356.562	286.976	523.441	340.033	417.055	620.612	392.589	490.656	304.802	323.939	415.554	420.267	460.263	454.709	297.365	221.326
AGAP006042-RB	745.788	1184.73	1157.67	615.658	903.428	1054.43	716.929	942.772	1284.57	1328.26	1117.13	820.812	818.736	1234.17	913.227	772.996	1281.93
AGAP006045-RA	291.695	226.28	341.639	278.408	280.163	269.686	453.419	283.11	249.605	378.992	299.838	355.979	477.814	396.023	706.056	457.958	435.884
AGAP006045-RB	803.713	938.641	704.101	1263.81	969.439	725.794	1624.68	1053.65	1067.62	1397.98	1032.07	636.938	827.455	970.407	744.9	891.328	769.565
AGAP006046-RA	331.002	464.749	300.642	186.191	273.254	240.949	200.813	311.7	290.039	203.797	277.155	339.063	292.966	333.294	333.606	311.965	358.047
AGAP006048-RA	32.0658	16.7615	16.9192	32.4955	27.6325	41.2634	39.9808	36.2605	6.22067	23.2401	14.8856	12.5034	45.34	19.65	19.8031	16.9045	39.9335
AGAP006050-RA	499.606	511.986	555.732	517.293	624.801	569.582	580.631	584.351	444.001	609.605	612.435	602.37	672.253	643.159	529.352	656.202	626.752
AGAP006051-RA	557.531	527.224	492.61	617.415	616.358	492.95	417.073	579.47	480.547	513.963	522.413	590.602	633.888	527.527	481.367	615.477	490.708
AGAP006054-RA	259.629	212.566	201.729	230.103	183.449	168.001	169.919	188.275	238.718	124.245	144.603	200.055	226.7	255.45	180.513	178.266	183.423
AGAP006055-RA	159.295	233.137	221.252	199.364	271.719	168.001	204.447	234.298	187.398	117.094	173.665	291.256	196.183	269.81	220.119	225.137	219.972
AGAP006056-RA	598.906	513.51	537.511	728.953	580.282	554.845	615.16	617.125	527.202	496.086	624.486	572.215	577.213	620.486	615.419	630.845	552.3
AGAP006057-RA	285.489	203.423	178.954	294.216	190.357	266.002	215.351	198.038	227.832	167.15	165.159	226.532	228.444	201.035	188.129	206.696	187.484
AGAP006059-RA	1701.56	1187.78	1080.23	1319.14	924.153	965.269	1270.3	988.795	1532.62	1237.09	839.972	864.206	862.332	1278.76	1511.13	882.875	955.696
AGAP006061-RA	578.218	446.464	577.857	614.78	534.228	485.582	588.809	512.528	604.96	666.811	558.564	481.014	449.041	701.354	518.688	411.086	483.262
AGAP006062-RA	348.586	317.706	330.576	274.894	336.195	285.16	378.909	320.766	354.578	227.931	304.091	250.068	269.424	339.34	290.953	316.575	257.199
AGAP006063-RA	25587.5	29655.6	38534.2	24931.1	34872.9	31601.9	28398.2	37623.7	34387.9	23306.2	31522	40723.6	25567.4	37145.3	24635	28822.2	26693.1
AGAP006064-RA	188.257	186.662	176.351	139.643	156.584	204.106	140.842	177.816	171.069	194.859	155.944	197.113	196.183	172.315	212.502	159.056	184.1
AGAP006065-RA	117.919	156.186	207.586	156.33	178.076	176.106	166.284	154.804	153.962	171.619	169.412	178.725	149.971	142.84	159.186	167.508	176.655
AGAP006068-RA	732.341	707.029	624.06	430.346	469.752	640.319	499.76	527.171	759.7	869.715	710.964	642.087	633.888	637.869	641.315	625.466	702.558
AGAP006068-RC	291.695	512.748	685.88	245.912	333.125	469.371	340.746	299.846	395.79	656.979	594.006	670.036	483.918	555.49	428.051	415.697	613.215
AGAP006070-RA	949.561	1043.02	1071.77	996.822	1164.4	1027.16	1136.73	1091.3	965.76	952.843	1149.73	1242.25	1128.27	1074.7	1002.34	1307.79	1107.31
AGAP006071-RA	414.786	441.131	392.396	342.52	374.574	374.318	443.424	476.267	559.861	685.582	710.255	620.757	508.331	511.656	472.989	493.304	471.079
AGAP006072-RA	93.0942	315.42	286.976	151.938	194.195	140.001	303.491	255.915	274.487	240.445	326.065	356.715	216.237	122.435	149.285	295.06	274.796
AGAP006072-RB	634.075	531.795	503.022	420.685	487.406	451.687	517.025	723.117	755.034	1021.67	1032.07	906.865	775.14	973.43	673.305	595.499	720.833
AGAP006073-RA	39.3064	25.1422	26.6804	27.226	45.2866	66.3162	150.837	78.0994	133.744	52.7371	41.1126	25.7423	27.0296	52.9038	39.6062	19.2096	39.2566
AGAP006082-RA	246.182	270.469	314.958	347.79	320.076	309.475	436.155	333.317	285.373	282.456	328.192	345.682	306.917	337.829	348.077	258.178	229.448
AGAP006083-RA	245.148	264.374	242.726	287.19	211.081	179.79	264.419	196.643	277.598	285.138	187.133	195.642	219.725	291.727	292.476	197.475	255.168
AGAP006084-RA	323.761	326.848	310.403	267.868	266.346	235.791	237.159	313.792	381.016	330.724	285.661	308.908	238.907	315.911	299.331	246.652	289.01
AGAP006085-RA	4758.15	3628.09	5394.64	4494.04	3594.52	4387.92	3422	3665.79	4833.46	4312.82	4225.38	4974.89	2787.54	4268.58	4006.32	4022.5	3319.89
AGAP006088-RA	174.81	170.662	63.7725	115.052	75.9893	287.37	116.308	76.0075	86.3118	63.4633	85.7693	83.1109	177	77.8442	69.3108	65.3128	152.289
AGAP006089-RA	384.789	288.754	190.667	261.721	306.26	246.844	602.439	170.843	547.419	345.026	171.539	242.713	360.976	362.769	249.062	313.501	234.186
AGAP006089-RB	3061.77	1857.47	1755.7	3002.76	1622.64	1784.64	2652.37	1773.97	2237.11	2677.08	1738.07	1390.08	1708.97	2318.7	2991.79	1722.72	1658.93
AGAP006090-RA	424.096	417.513	371.573	464.598	412.952	392.002	391.63	432.336	364.687	437.986	428.138	403.787	446.425	385.442	370.165	478.704	366.846
AGAP006091-RA	2082.21	1734.81	1796.69	1942.7	1584.26	1545.17	2355.23	2001.3	2307.09	2416.07	2078.31	1952	1735.13	2135.05	2157.01	1777.28	1900.56
AGAP006092-RA	77.5785	154.662	158.13	78.1649	161.189	122.316	76.3271	144.345	80.0912	148.379	121.92	136.067	112.478	80.1115	103.585	123.71	129.276
AGAP006096-RA	1956.01	2009.09	2392.12	1822.38	2342.62	2181.8	1836.39	2375.76	1944.74	2020.99	2303.72	2191.04	1939.16	1909.83	1862.25	2315.15	2047.44
AGAP006097-RA	3224.16	3123.73	3296.65	3195.98	2963.58	3062.33	3429.27	3144.2	3405.04	2643.11	2915.45	3239.12	2947.97	3198.41	3058.05	2922.17	3281.31
AGAP006099-RA	5882.52	6065.36	7280.48	5385.47	6397.69	7165.83	5844.47	6371.38	7217.54	6231.91	6596.44	7782.27	6235.13	6501.88	5422.24	6562.78	6623.54
AGAP006100-RA	501.674	419.036	453.566	481.285	471.287	420.002	463.414	478.359	471.994	479.103	423.885	510.433	499.612	378.64	407.486	462.568	402.719
AGAP006101-RA	1753.27	1663.96	1694.53	1822.38	1484.48	1794.22	2010.85	1916.23	2182.68	1750.16	1720.35	1569.55	1346.25	1621.88	1795.99	1503.73	1497.17
AGAP006104-RA	389.961	332.182	262.899	360.964	323.146	367.686	349.832	258.704	284.596	267.261	236.043	272.869	379.287	225.975	288.668	295.829	331.651
AGAP006105-RA	4.13752	15.9996	15.6178	12.2956	23.7946	23.5791	21.8077	14.6436	14.7741	8.93849	12.0502	17.6519	16.5665	10.5808	17.5181	26.8935	6.09154
AGAP006108-RA	3925.47	4399.12	5104.41	4298.19	4876.36	4743.08	4204.35	5082.04	4974.21	4581.87	5088.74	5025.63	3778.92	5091.62	4275.94	4239.95	5548.72
AGAP006109-RA	396.168	303.992	338.385	359.207	403.741	392.002	402.534	405.838	318.81	409.383	372.848	375.102	392.366	292.483	332.844	375.741	291.04
AGAP006111-RA	111.713	130.282	108.674	101	97.4812	81.7899	92.6829	59.9692	129.079	143.016	88.6046	87.5239	95.9116	117.9	110.44	77.607	52.7934
AGAP006115-RA	23220.8	22391.8	28554.5	21269.6	22377.7	19796.1	23538.7	25885.1	30173.4	29262.8	28322.3	27563.4	18130.8	30080.4	28314.6	20479.8	26460.3
AGAP006116-RA	878.189	853.31	924.051	846.64	788.293	856.952	783.261	882.105	916.772	1231.72	967.563	894.362	810.017	1034.65	889.615	779.912	935.39
AGAP006117-RA	1002.31	843.406	851.168	936.222	1312.54	669.056	841.415	1105.25	815.686	694.52	987.41	967.911	629.529	1051.27	834.776	839.077	722.863
AGAP006118-RA	386.858	292.564	471.787	264.355	333.892	229.896	909.564	691.041	758.922	822.341	674.813	272.133	219.725	404.336	270.388	283.534	311.346
AGAP006119-RA	358.93	254.469	293.484	388.19	368.433	296.949	340.746	302.635	331.251	253.853	302.673	385.399	321.74	321.958	330.559	298.134	307.961
AGAP006120-RA	721.997	526.462	600.633	634.102	608.682	653.583	1058.58	822.136	944.765	836.642	719.47	728.14	496.125	722.515	576.574	509.44	489.354
AGAP006121-RA	257.561	306.277	318.212	241.521	326.984	268.949	385.27	297.754	371.685	359.327	403.328	328.031	333.947	297.773	253.632	222.064	271.412
AGAP006125-RA	367.205	453.321	428.187	461.085	534.995	530.529	387.996	508.344	430.004	467.483	500.439	503.078	464.735	421.719	437.191	559.385	424.378
AGAP006126-RA	646.488	965.307	119.736	216.93	216.454	700.004	479.77	536.934	315.699	82.2341	323.939	122.092	679.228	139.817	81.4973	153.677	491.385
AGAP006126-RB	3156.93	4378.55	402.157	1022.29	737.634	2659.28	2520.61	2693.73	1314.12	409.383	1275.91	292.727	3441.48	625.777	445.569	497.914	2287.04
AGAP006127-RA	165.501	159.234	195.222	106.269	153.514	135.58	111.765	149.226	147.741	103.686	175.083	182.403	136.892	164.758	153.855	101.427	150.258
AGAP006128-RA	938.183	817.502	724.925	756.179	871.958	744.215	940.458	932.312	887.224	1018.99	749.241	841.406	701.898	950.002	960.449	754.555	761.443
AGAP006129-RA	105.507	91.4261	72.2322	75.5301	74.4542	76.632	69.9665	78.7968	62.2067	55.4186	53.1628	85.3174	74.9854	79.3557	86.8289	84.5225	61.5923
AGAP006130-RA	751.994	841.12	873.944	706.119	845.861	1033.06	690.578	827.017	741.815	695.414	813.745	1036.31	1074.21	838.148	707.579	1033.48	1022.03
AGAP006131-RA	259.629	163.043	214.744	232.738	247.157	221.054	231.707	186.881	272.154	263.685	220.448	261.836	291.222	250.16	193.461	218.222	212.527
AGAP006132-RA	40.3408	58.6651	59.2174	50.9389	78.292	22.1054	62.6972	70.429	87.0894	44.6924	36.1507	79.4334	77.6012	65.7519	41.8911	49.9451	68.3607
AGAP006133-RA	4285.44	3516.86	3361.07	3299.61	3251.42	2177.38	3714.58	3652.54	4122.75	3861.43	3347.13	3095.7	2474.52	4983.54	4057.35	2405.05	2934.77
AGAP006134-RA	617.525	489.892	591.523	621.806	590.26	492.95	423.433	436.52	554.418	658.766	581.955	690.629	486.533	590.256	671.781	659.275	417.609
AGAP006135-RA	6005.61	6060.03	8233.82	6439.38	6720.83	6407.62	5239.31	6306.53	6799.2	6768.22	7858.17	8879.63	7457.56	8098.06	6119.15	9775.41	5826.9
AGAP006136-RA	907.151	953.117	891.514	800.092	723.817	1046.32	775.992	919.76	915.217	913.513	891.717	933.343	919.879	858.554	946.739	773.765	1011.87
AGAP006138-RA	261.698	259.041	248.583	229.225	256.368	217.37	237.159	299.846	248.827	224.356	250.928	314.056	257.217	290.971	240.684	333.479	270.058
AGAP006139-RA	997.142	1083.4	894.117	726.319	504.293	371.371	772.357	699.408	729.374	745.47	670.56	877.445	655.687	1049.01	972.636	811.416	708.65
AGAP006139-RB	381.686	396.18	571.35	462.842	753.752	770.004	376.183	550.88	527.202	413.852	628.739	636.203	713.233	648.45	571.243	400.329	904.256
AGAP006140-RA	76.5441	92.9499	108.023	113.295	105.924	123.79	96.3175	110.176	115.082	95.6418	99.946	119.886	112.478	95.9827	118.818	123.71	100.172
AGAP006141-RA	239.976	330.658	316.911	204.634	268.649	263.054	185.366	239.877	325.03	392.4	429.555	355.979	200.542	218.417	199.554	243.578	268.705
AGAP006141-RB	93.0942	126.473	119.736	120.321	102.854	194.527	162.649	194.551	53.6533	55.4186	149.565	97.0853	158.69	116.388	156.901	121.405	121.154
AGAP006142-RA	387.893	301.706	299.341	419.807	336.195	316.844	309.852	302.635	344.47	294.076	340.951	239.771	288.607	208.592	293.238	214.38	356.017
AGAP006146-RA	11.3782	10.6664	16.2685	3.51303	13.8162	5.15792	5.45193	2.09195	4.66551	19.6647	9.21488	44.1297	45.34	61.2173	6.09325	33.0406	6.09154
AGAP006158-RA	133.435	127.997	143.814	116.808	155.049	84.0005	72.6924	200.13	160.96	103.686	180.753	161.073	79.345	181.385	111.964	141.383	150.258
AGAP006159-RA	731.307	793.883	733.384	717.536	713.839	680.109	599.713	650.596	737.927	900.106	869.743	789.921	732.416	676.413	734.237	687.705	749.26
AGAP006160-RA	250.32	237.708	242.726	265.234	367.665	282.949	251.698	301.938	307.923	210.948	326.774	310.379	295.582	368.815	307.709	291.218	294.425
AGAP006161-RA	478.918	506.653	609.744	706.119	997.072	573.266	602.439	866.067	511.65	639.102	708.128	744.321	485.661	650.717	553.725	576.289	578.697
AGAP006162-RA	203.773	198.852	196.524	238.886	268.649	212.949	241.702	221.747	189.731	223.462	275.029	273.604	208.39	230.51	194.984	221.295	207.789
AGAP006163-RA	233.77	245.327	260.947	397.851	286.303	319.791	278.049	278.927	269.822	303.909	320.394	277.281	330.459	176.85	232.305	295.829	200.344
AGAP006164-RA	26.8939	29.7135	25.3789	17.5651	24.5622	22.8422	15.4471	28.59	24.1051	13.4077	4.96186	26.4778	23.5419	23.4288	17.5181	26.1251	31.1346
AGAP006165-RA	771.648	598.841	598.03	779.014	643.223	400.844	759.636	494.397	706.824	684.688	460.744	433.942	462.12	742.165	843.154	393.414	415.579
AGAP006165-RB	224.46	255.231	194.571	171.26	193.427	98.7374	286.226	251.731	237.941	410.277	255.89	183.874	121.197	318.179	222.404	155.214	224.033
AGAP006166-RA	328.933	287.992	233.616	232.738	266.346	140.001	179.914	313.792	328.141	160.893	273.611	301.553	207.518	306.842	242.969	277.387	224.033
AGAP006168-RA	58.9597	65.522	56.6144	87.8257	62.1731	66.3162	133.572	91.3485	118.193	129.608	87.187	55.8976	66.2662	77.0884	131.767	59.1657	61.5923
AGAP006169-RA	343.414	219.423	184.159	201.999	125.881	116.422	192.635	217.563	345.247	261.898	172.956	165.486	115.966	143.596	228.497	126.784	117.77
AGAP006171-RA	279.283	106.664	195.873	272.26	133.557	214.422	251.698	133.885	185.843	198.434	108.452	120.621	119.454	216.15	194.222	205.159	213.881
AGAP006172-RA	215.151	252.184	260.947	239.764	283.233	220.317	130.846	264.283	214.613	278.881	390.569	311.85	266.809	244.869	240.684	378.814	165.825
AGAP006173-RA	536.843	527.986	474.39	491.824	592.563	481.897	549.737	518.803	528.757	433.517	516.742	514.111	493.509	470.844	472.989	497.146	427.762
AGAP006174-RA	973.352	964.545	1151.81	1154.91	1165.17	985.163	992.252	1193.81	1160.16	1427.48	1471.55	1244.46	1229.41	1206.21	993.962	1614.38	918.469
AGAP006175-RA	227.564	246.85	264.851	320.564	327.752	263.791	310.76	335.409	324.253	240.445	362.925	327.295	308.661	252.427	233.067	322.722	215.911
AGAP006176-RA	36.2033	35.0467	44.9011	55.3302	48.3568	78.1057	40.8895	80.1914	82.4239	32.1786	33.3153	27.9488	41.8523	71.0423	39.6062	35.3458	37.2261
AGAP006176-RB	24.8251	31.9991	29.9341	4.39129	20.7244	8.10531	29.9856	33.4712	17.8844	0	26.227	30.1553	14.8227	14.3596	25.8963	16.1361	16.2441
AGAP006177-RA	66.2003	53.3319	46.8533	104.513	77.5244	156.211	185.366	68.337	35.7689	89.3849	30.48	28.6843	236.291	61.2173	71.5957	37.6509	99.4952
AGAP006178-RC	67.2347	71.6171	78.7396	72.8953	39.9136	49.3687	80.8703	41.1417	47.4326	65.251	29.7712	38.9812	88.9362	55.9269	63.2175	63.0076	52.1165
AGAP006179-RB	18.6188	20.5709	14.967	25.4695	4.60541	8.84216	29.9856	4.1839	17.1069	46.4801	14.8856	0	32.2612	3.77885	37.3212	8.45225	7.44522
AGAP006179-RC	963.008	1140.54	1439.44	1163.69	1149.82	1357.27	1560.16	853.515	1308.67	2455.4	1260.31	997.331	2126.62	1753.38	1296.34	1254.77	1315.1
AGAP006180-RA	10.3438	11.4283	11.0626	42.1563	13.0487	35.3686	50.8847	17.4329	33.4361	68.8263	12.0502	24.2713	9.59116	25.6961	35.7979	25.3567	15.5673
AGAP006182-RA	1.03438	10.6664	2.60296	0	0	58.2109	519.751	0	1.55517	2.68155	0.708837	0	326.099	0	2.28497	1.53677	157.026
AGAP006183-RA	5154.32	4944.63	3023.34	4030.32	3217.65	4869.82	3265.71	2492.91	3484.35	4611.37	3125.97	2711.77	5516.66	2828.84	3623.2	2860.7	4536.85
AGAP006184-RA	470.643	852.548	713.862	672.745	864.282	792.847	665.136	516.014	555.195	513.069	551.475	757.559	792.579	617.463	498.885	514.819	561.099
AGAP006185-RA	27.9283	33.5229	52.0592	68.5041	92.1082	105.369	174.462	111.571	249.605	120.67	35.4419	82.3754	80.217	61.2173	41.8911	36.1141	49.4092
AGAP006186-RA	1059.21	1035.4	1119.27	1101.33	1107.6	1173.8	1382.97	909.301	1233.25	1932.5	1070.34	774.476	1158.79	1303.7	1214.84	888.254	1046.39
AGAP006186-RB	1005.42	883.786	871.341	1053.91	815.926	1050.74	1712.82	755.891	860.786	1837.75	786.809	742.85	1398.57	1067.9	1246.83	910.537	1074.82
AGAP006186-RC	248.251	387.037	437.297	171.26	215.687	319.791	487.948	351.448	332.028	538.097	361.507	374.367	620.81	229.754	207.171	251.262	588.172
AGAP006186-RD	0	0	0	0	0	0	0	0	0	0	0	0	0	0	0	0	0
AGAP006186-RE	794.404	2152.32	1663.94	365.355	1132.16	1243.06	935.915	1194.5	1412.87	1267.48	1425.47	1010.57	1241.62	1748.85	655.787	905.159	1442.34
AGAP006193-RA	41.3752	45.7131	55.3129	59.7215	51.4271	105.369	94.5002	46.7202	51.3206	54.5248	64.5042	83.8464	170.897	92.9596	52.5543	47.6399	94.7573
AGAP006194-RA	5.1719	0	2.60296	10.5391	0.767569	949.795	1482.02	7.67048	8.55343	0	1.41767	0	20.9262	3.02308	9.13988	1.53677	20.3051
AGAP006195-RA	1.03438	2.28565	0	0	0	168.001	244.428	0	3.88792	0	0	0	6.10347	0	5.3316	1.53677	3.38419
AGAP006203-RA	543.05	552.366	525.147	491.824	529.622	444.318	502.486	446.98	590.964	439.774	506.819	628.848	469.967	607.638	503.455	444.895	439.268
AGAP006204-RA	415.821	491.415	398.904	529.589	583.352	481.897	511.573	526.474	353.801	497.874	485.553	426.587	580.701	417.94	402.916	640.065	455.512
AGAP006205-RA	494.434	454.845	386.54	418.929	500.455	462.739	454.328	377.946	390.347	332.512	377.81	523.672	420.267	508.633	494.315	441.822	454.835
AGAP006209-RA	171.707	254.469	578.508	190.582	379.946	316.844	198.087	346.566	408.232	286.925	423.885	444.239	331.331	362.013	201.839	412.623	440.622
AGAP006216-RA	38.2721	18.2852	11.7133	20.1999	4.60541	16.2106	21.8077	26.498	17.1069	21.4524	20.5563	11.7679	21.7981	18.1385	14.4715	16.1361	8.7989
AGAP006219-RA	315.486	361.895	203.682	259.086	237.179	154.738	240.794	208.498	223.944	216.311	215.486	201.526	218.853	255.45	278.005	162.898	259.906
AGAP006220-RA	96.1973	147.806	149.67	169.504	204.173	207.054	173.553	198.038	164.07	159.999	185.715	180.196	186.592	131.504	117.295	132.931	181.393
AGAP006222-RA	3.10314	12.1901	5.85666	2.63477	1.53514	20.6317	51.7934	0.697316	2.33275	32.1786	24.1005	11.0324	70.6258	4.53461	9.90154	6.91547	10.8294
AGAP006224-RA	44.4783	46.4749	67.677	78.1649	48.3568	96.5269	59.9713	58.5746	74.6481	79.5525	48.9098	57.3686	55.8031	61.2173	54.8393	61.4709	60.2386
AGAP006225-RA	557.531	529.51	811.473	799.214	594.098	854.742	833.237	599.692	905.108	1025.24	576.993	614.138	654.815	742.165	707.579	608.562	538.763
AGAP006226-RA	27.9283	22.8565	40.3459	22.8347	33.773	44.2108	43.6155	52.2987	42.7671	59.8879	54.5805	37.5102	30.5173	80.1115	52.5543	27.6619	37.9029
AGAP006227-RA	13.4469	25.1422	25.3789	10.5391	16.1189	22.8422	47.2501	27.1953	15.5517	7.15079	25.5181	21.3293	16.5665	23.4288	21.3264	19.2096	18.9515
AGAP006228-RA	97.2317	66.2839	59.8681	65.8693	58.3352	118.632	32.7116	51.6014	47.4326	54.5248	54.5805	88.2594	104.631	71.0423	55.601	99.1218	96.7879
AGAP006229-RA	215.151	174.471	191.318	235.373	204.941	240.212	274.414	231.509	213.058	232.401	239.587	172.106	210.134	186.675	202.601	211.306	228.771
AGAP006231-RA	438.577	445.702	381.985	353.059	348.476	363.265	377.092	373.064	465.773	342.344	298.42	325.824	328.715	306.086	407.486	333.479	283.595
AGAP006232-RA	311.348	344.372	330.576	353.938	330.822	305.054	323.481	368.183	300.925	267.261	353.001	314.792	319.124	333.294	298.569	321.954	330.297
AGAP006233-RA	40.3408	43.4274	37.7429	49.1824	42.2163	58.9477	28.1683	49.5095	15.5517	8.04464	21.2651	44.8652	53.1873	27.9635	35.7979	58.3973	48.0555
AGAP006234-RA	94.1286	124.949	164.637	95.73	160.422	142.211	138.116	155.502	110.417	126.927	147.438	114.002	105.503	86.9134	104.347	148.298	111.678
AGAP006235-RA	846.123	863.215	1122.53	686.797	914.174	751.583	693.304	875.132	890.334	610.499	861.946	1060.58	796.066	917.504	761.657	824.478	950.958
AGAP006236-RA	202.738	163.043	203.682	188.825	188.054	213.685	201.722	172.934	208.393	144.803	204.145	217.706	175.257	189.698	208.694	153.677	170.563
AGAP006237-RA	110.679	132.568	177.001	108.026	149.676	169.475	115.399	133.885	105.751	153.742	138.223	124.299	143.867	117.9	126.435	142.92	169.21
AGAP006238-RA	2361.49	2069.28	2545.05	2453.85	2210.6	2444.12	2282.54	2110.78	2386.41	2591.27	2690.04	2547.02	2390.81	2674.67	2342.09	2431.17	2222.06
AGAP006239-RA	431.336	447.988	439.9	424.198	420.628	420.739	378.909	435.823	439.335	550.611	393.405	483.22	366.208	432.3	415.103	451.811	408.133
AGAP006240-RA	456.162	493.701	533.607	440.885	540.368	489.266	418.89	575.983	497.654	372.735	511.072	522.937	475.198	607.638	519.45	547.859	492.738
AGAP006243-RA	2297.36	2146.99	2233.99	2146.46	1887.45	2358.64	2086.27	2019.43	2334.31	2106.8	1867.08	1976.27	2269.62	2209.11	2236.22	1809.55	2590.94
AGAP006244-RA	833.71	769.503	788.046	774.623	855.072	798.741	684.218	786.573	733.262	574.745	682.61	761.237	799.554	662.054	808.118	932.821	724.217
AGAP006245-RA	252.389	268.945	295.436	270.503	348.476	332.318	272.597	317.976	272.154	225.25	288.497	297.14	299.942	255.45	289.43	327.332	272.766
AGAP006246-RA	446.852	528.748	572.001	504.998	519.644	577.687	503.395	585.049	581.633	511.281	569.905	667.829	612.962	535.084	476.036	563.227	676.161
AGAP006247-RA	639.247	495.225	475.691	538.372	520.412	485.582	550.645	564.826	471.994	618.543	594.006	508.962	525.77	518.458	501.932	573.984	429.792
AGAP006248-RA	297.901	286.468	308.451	408.39	329.287	317.581	338.02	310.306	314.144	343.238	326.065	303.759	297.326	312.133	273.435	345.005	266.674
AGAP006249-RA	244.114	358.847	315.609	295.973	303.957	272.633	295.313	317.279	286.929	326.255	346.621	388.341	313.892	280.39	353.409	337.321	368.877
AGAP006250-RA	93.0942	102.092	110.626	128.226	172.703	148.843	141.75	141.555	109.639	97.4295	138.932	181.667	164.794	97.4942	115.01	185.181	165.825
AGAP006251-RA	2033.59	1698.24	1809.06	1832.04	1370.88	1573.17	1516.55	1398.12	1658.59	1547.25	1641.67	1801.96	1545.92	1665.71	2006.97	1510.65	1829.49
AGAP006252-RA	39.3064	22.8565	26.0296	33.3738	16.8865	17.6843	16.3558	18.8275	37.324	24.1339	26.227	27.9488	15.6946	26.4519	35.7979	13.0626	20.982
AGAP006253-RA	65.1659	47.9987	48.8055	48.3041	28.4	29.4739	21.8077	34.8658	55.9861	33.0724	43.2391	88.2594	27.9016	73.3096	64.7408	30.7354	41.964
AGAP006254-RA	1415.03	1559.58	1892.35	1102.21	1505.2	1568.75	1664.66	1813.72	1973.51	1742.11	1882.67	2092.48	1585.16	2095.75	1566.73	1467.62	2241.01
AGAP006254-RC	446.852	303.23	325.37	440.007	297.049	287.37	419.799	423.968	464.218	448.712	350.874	364.805	349.641	399.046	450.139	268.167	350.602
AGAP006255-RA	895.773	838.073	1018.41	786.918	941.039	772.215	805.977	914.182	973.535	980.552	896.679	948.788	842.278	791.29	888.854	882.107	807.468
AGAP006257-RA	10.3438	17.5233	13.6655	28.9825	13.0487	26.5265	12.7212	55.088	16.3293	19.6647	12.7591	6.61945	10.4631	10.5808	12.9482	8.45225	26.3967
AGAP006258-RA	101.369	85.331	125.593	224.834	118.206	263.791	147.202	198.038	90.9773	201.116	146.02	194.906	236.291	132.26	140.145	132.931	278.857
AGAP006259-RA	86.8879	585.127	70.9307	243.277	79.0596	890.847	1759.16	93.4404	93.3101	84.0218	55.2893	57.3686	912.032	37.0327	39.6062	65.3128	312.699
AGAP006260-RB	207.91	331.42	237.52	173.017	244.854	212.949	340.746	229.417	265.934	470.164	243.131	219.177	407.188	267.542	241.445	218.222	274.119
AGAP006260-RD	305.142	412.941	329.925	286.312	416.79	337.476	424.342	263.586	380.239	684.688	337.406	297.875	458.632	408.115	327.512	252.031	422.347
AGAP006263-RA	100866	158077	44559.4	68376.7	21142.7	240643	85012	89555	55162.6	24991.1	37338.7	31180.6	236213	55508.2	31211.9	61760.6	339020
AGAP006264-RB	134.469	159.996	46.2026	107.147	59.8704	95.0532	108.13	65.5477	94.0877	110.837	46.7833	34.5682	211.006	50.6365	57.8859	86.8276	172.594
AGAP006265-RA	220.323	124.949	97.611	86.9475	95.1785	110.527	85.4136	141.555	149.296	126.927	124.755	111.06	120.325	120.923	121.103	94.5115	106.264
AGAP006266-RA	234.804	218.661	186.112	223.077	218.757	131.895	208.082	217.563	169.513	227.038	196.348	183.138	177	227.486	216.311	203.622	176.655
AGAP006267-RA	527.534	396.18	414.522	528.711	428.303	545.266	684.218	457.44	504.652	523.795	309.053	325.089	483.046	406.604	381.59	262.788	394.597
AGAP006269-RA	482.021	488.368	630.567	549.789	524.249	579.898	477.044	534.842	555.973	382.567	402.619	581.776	541.465	635.602	508.025	490.999	669.393
AGAP006270-RA	1531.92	1412.53	1333.37	1399.94	1354.76	1148.01	1655.57	1308.17	1436.98	1810.94	1451.7	1581.31	1653.17	1893.96	1771.61	1387.7	1376.69
AGAP006271-RA	170.673	256.755	236.869	166.869	219.525	190.106	197.178	193.854	250.382	372.735	448.694	286.843	309.533	405.092	326.751	249.725	279.534
AGAP006272-RA	116.885	86.0929	90.4529	97.4865	105.157	70.0004	126.303	100.414	97.198	59.8879	94.2753	107.382	135.148	111.098	99.0154	117.563	95.4342
AGAP006273-RA	112.747	146.282	122.99	127.347	137.395	148.843	65.4232	111.571	118.97	81.3402	116.958	185.345	165.665	179.117	163.756	167.508	120.477
AGAP006275-RA	406.511	362.657	290.881	478.65	353.082	838.531	867.766	400.957	317.254	420.109	327.483	214.029	902.441	293.994	270.388	257.409	467.695
AGAP006278-RA	319.623	405.322	334.481	272.26	241.017	549.687	487.039	216.865	208.393	424.578	287.788	362.599	838.79	405.092	357.979	328.101	570.575
AGAP006279-RA	29.997	24.3803	24.7281	33.3738	23.7946	33.8949	71.7838	32.0766	29.5482	22.3462	24.1005	33.8328	40.9804	22.6731	48.746	52.2502	41.2871
AGAP006280-RA	124.126	177.519	136.005	96.6083	154.281	147.369	115.399	150.62	94.0877	50.9494	136.806	119.886	156.074	226.731	193.461	138.309	204.405
AGAP006281-RA	678.553	556.937	481.548	574.38	517.341	388.318	417.073	518.803	444.778	390.612	474.212	569.273	500.484	626.533	700.724	551.701	514.397
AGAP006282-RA	387.893	485.32	313.006	385.555	297.049	479.687	561.549	324.949	420.673	481.784	297.712	305.966	421.139	365.792	339.699	239.736	351.956
AGAP006283-RB	42.4096	40.3799	40.3459	46.5476	52.1947	46.4213	24.5337	16.7356	23.3275	9.83234	14.1767	79.4334	46.212	24.1846	22.088	48.4083	37.2261
AGAP006323-RA	321.692	299.421	264.201	287.19	285.536	356.634	272.597	246.85	276.042	284.244	270.067	328.766	306.045	343.875	258.202	267.398	321.498
AGAP006324-RA	472.712	421.322	528.401	365.355	452.866	375.792	394.356	586.443	485.99	432.623	526.666	608.99	357.489	516.946	472.227	516.355	442.652
AGAP006328-RA	2057.38	1335.58	1874.13	2020.87	1274.93	1556.22	2572.4	1590.58	2108.03	1971.83	1529.67	1626.18	1108.21	2073.07	1977.26	1466.85	1696.16
AGAP006330-RA	48.6159	35.8086	39.6952	43.0346	43.7514	28.737	30.8943	25.1034	50.543	53.6309	25.5181	30.1553	48.8277	30.2308	35.7979	18.4413	31.1346
AGAP006339-RA	404.443	441.131	553.78	422.442	614.823	565.898	1046.77	808.19	940.099	1217.42	1358.84	725.933	714.977	965.117	782.222	684.632	800.7
AGAP006340-RA	127.229	140.187	159.431	82.5562	221.06	54.5266	89.0482	132.49	173.401	69.7202	102.781	81.6399	68.01	156.444	93.6838	108.342	83.2511
AGAP006340-RB	73.441	143.234	93.0559	106.269	67.546	151.79	155.38	142.95	134.522	187.708	60.2512	78.6979	58.4189	151.91	241.445	0	192.222
AGAP006340-RC	863.707	742.075	821.234	630.589	632.477	708.109	641.511	707.079	886.446	717.76	565.652	820.812	564.135	1049.01	810.403	473.326	830.48
AGAP006342-RA	17.5845	11.4283	39.6952	23.7129	11.5135	92.1058	9.08655	9.06511	8.55343	29.497	5.6707	2.94198	135.148	26.4519	14.4715	5.3787	24.3662
AGAP006343-RA	18.6188	21.3328	20.8237	11.4173	13.8162	58.9477	7.26924	9.06511	9.33101	54.5248	4.96186	5.88396	68.01	13.6038	12.9482	6.91547	23.0125
AGAP006344-RA	337.208	354.276	392.396	401.364	473.59	399.371	407.986	544.604	408.232	306.59	428.846	354.508	476.942	367.304	355.694	499.451	441.975
AGAP006345-RA	88.9567	59.427	61.1696	93.0953	61.4055	49.3687	100.861	80.8887	97.198	72.4017	68.0484	36.7747	55.8031	77.0884	91.3988	58.3973	52.1165
AGAP006346-RA	98.2661	57.1413	72.8829	29.8607	100.551	28.737	44.5241	50.2068	66.8722	25.0278	44.6567	83.1109	95.9116	66.5077	54.0776	51.4819	58.8849
AGAP006346-RB	6.20628	72.379	78.7396	58.8432	67.546	78.1057	13.6298	115.057	64.5395	77.7648	75.8456	104.44	49.6996	53.6596	81.4973	53.0186	100.172
AGAP006346-RC	253.423	176.757	201.729	139.643	184.984	161.369	118.125	162.475	220.834	151.06	170.83	179.461	192.695	208.592	187.368	121.405	198.314
AGAP006347-RA	22.7564	75.4265	10.4118	5.26954	0	14.7369	55.428	19.5249	0	32.1786	42.5302	0	37.4927	12.0923	83.0206	0	22.3357
AGAP006347-RB	159.295	86.8548	78.0888	98.3648	74.4542	49.3687	40.8895	43.2336	54.4309	33.0724	41.8214	44.8652	29.6454	96.7384	56.3626	58.3973	51.4397
AGAP006347-RC	111.713	44.9512	29.9341	51.8172	48.3568	29.4739	41.7982	41.1417	84.7567	71.5079	48.9098	59.5751	34.005	49.8808	35.0362	34.5774	52.1165
AGAP006348-RA	285.489	705.505	332.528	408.39	423.698	1213.59	773.266	533.447	387.237	472.846	485.553	348.624	1374.15	488.983	312.279	186.718	852.139
AGAP006350-RA	25.8595	50.2844	12.3641	0	39.9136	7.36846	15.4471	4.1839	13.2189	16.0893	26.9358	47.0717	45.34	45.3461	36.5595	56.8606	21.6588
AGAP006353-RA	266.87	253.707	292.182	322.32	348.476	372.844	290.77	244.758	254.27	210.948	222.575	280.959	387.134	240.335	252.87	409.55	320.144
AGAP006354-RA	278.248	246.85	266.153	331.103	335.428	284.423	311.669	278.229	256.603	244.021	340.951	330.237	311.277	330.271	268.865	347.31	225.387
AGAP006355-RA	230.667	179.805	229.061	253.816	243.319	247.58	280.775	271.256	278.375	308.378	284.953	228.739	249.37	237.311	207.932	240.505	198.99
AGAP006356-RA	146.882	203.423	181.557	231.86	224.13	187.159	182.64	195.249	182.732	226.144	199.892	203.732	217.109	212.371	159.948	234.358	148.228
AGAP006357-RA	1092.31	987.402	1269.59	985.405	1089.95	1071.37	1048.59	1182.65	1088.62	1065.47	1292.21	1323.89	992.249	1143.48	1157.72	990.449	1059.93
AGAP006358-RA	165.501	143.234	175.7	150.182	175.006	156.948	128.12	158.291	157.072	106.368	173.665	160.338	179.616	169.292	156.14	163.666	160.411
AGAP006359-RA	159.295	157.71	242.726	280.164	574.909	177.58	171.736	414.206	174.956	92.0664	239.587	297.14	164.794	246.381	185.844	285.071	247.723
AGAP006360-RA	4897.79	3811.71	3968.21	5211.58	4377.44	3347.49	4166.19	3780.85	3877.81	3081.99	2591.51	3448.73	2976.75	4502.12	4179.97	3171.13	3504.67
AGAP006360-RB	238.942	247.612	141.211	201.999	175.773	121.58	187.183	165.961	229.387	49.1617	75.1367	111.06	72.3697	125.458	87.5905	43.798	165.149
AGAP006363-RA	408.58	325.325	265.502	326.712	247.157	349.265	293.496	236.39	244.161	282.456	191.386	272.869	415.036	178.361	265.818	288.913	360.078
AGAP006364-RA	1260.91	1059.78	1149.21	1184.77	1028.54	1184.11	846.867	916.274	1339.78	995.747	1078.85	1275.35	1147.45	1135.17	1140.96	1011.2	856.877
AGAP006364-RB	140.676	123.425	258.995	160.721	181.914	198.212	228.981	175.026	157.85	223.462	156.653	175.048	135.148	188.186	210.217	180.571	198.99
AGAP006364-RC	140.676	123.425	258.995	160.721	181.914	198.212	228.981	175.026	157.85	223.462	156.653	175.048	135.148	188.186	210.217	180.571	198.99
AGAP006365-RA	454.093	491.415	504.974	552.424	541.136	502.529	449.784	459.532	460.33	351.283	449.403	552.356	602.499	439.858	472.227	580.131	466.342
AGAP006366-RA	1477.09	1711.19	2593.2	1653.76	2110.05	1792.75	1860.93	2202.82	2936.16	2618.98	2026.57	2847.1	1598.24	2111.62	1861.49	1487.6	2496.18
AGAP006366-RB	1034.38	572.937	732.734	553.302	418.325	730.952	396.174	707.776	1025.63	627.482	486.971	576.628	358.361	652.229	781.46	370.362	614.569
AGAP006366-RC	1479.16	1558.82	1834.44	1127.68	1789.97	1627.69	1874.56	1723.77	2298.54	1908.37	1808.24	1652.66	1431.7	2294.51	1685.55	1472.23	1711.72
AGAP006366-RD	3458.97	3222.01	5792.89	3111.67	4190.93	3937.71	3636.44	4899.35	5085.4	5059.18	4473.47	4181.29	2675.06	5212.54	3469.35	2981.34	3930.4
AGAP006366-RE	0	0	0	0	0	0.736846	0	0	0	0	0	0	0	0	0	0	0
AGAP006369-RA	67.2347	29.7135	82.644	67.6258	18.4216	48.6319	51.7934	28.59	48.2102	99.2172	62.3777	79.4334	88.0643	83.1346	83.7823	46.1032	61.5923
AGAP006370-RA	122.057	304.754	150.972	184.434	210.314	567.372	198.087	89.9538	130.634	44.6924	19.8474	34.5682	139.508	27.2077	42.6528	43.0296	150.258
AGAP006372-RA	186.188	213.328	237.52	219.564	233.341	205.58	198.996	252.429	203.727	167.15	250.22	275.075	226.7	199.523	197.269	262.02	178.008
AGAP006373-RA	2379.07	2370.98	1963.93	1719.63	2054.78	1549.59	1505.64	1972.71	2579.25	1951.27	1853.61	2102.04	1585.16	3039.7	2446.44	1773.43	1931.02
AGAP006376-RA	1748.1	1789.67	1792.14	649.032	587.19	526.108	998.612	965.086	996.085	1667.03	2264.73	1780.63	1606.08	2648.21	1956.7	1864.1	2362.17
AGAP006376-RB	659.934	689.505	737.289	686.797	683.136	620.425	567.001	693.133	779.139	800.888	771.924	826.696	565.878	996.104	740.33	477.168	913.732
AGAP006377-RA	101.369	76.9503	83.9455	81.6779	92.8758	100.948	59.0626	61.3638	93.3101	82.2341	89.3135	75.7559	84.5766	86.9134	78.4507	92.2063	65.6533
AGAP006377-RB	299.97	291.802	195.873	260.842	217.99	318.318	208.082	183.394	192.063	292.289	212.651	224.326	318.252	188.942	208.694	238.968	260.583
AGAP006378-RA	124.126	99.0449	75.4859	58.8432	57.5677	50.8424	52.702	52.2987	48.9878	67.0386	44.6567	52.2201	47.9558	55.9269	72.3574	40.7245	41.964
AGAP006379-RA	27.9283	25.1422	48.1548	13.1739	40.6811	28.0002	38.1635	30.6819	9.33101	27.7093	48.9098	72.0785	69.7539	30.2308	38.0828	31.5038	37.2261
AGAP006380-RA	15.5157	11.4283	7.15814	7.90431	9.21082	3.68423	14.5385	4.88122	11.6638	24.1339	31.1888	8.82594	7.84731	12.8481	7.61657	18.4413	13.5368
AGAP006381-RA	73.441	60.9507	14.3163	20.1999	35.3082	46.4213	29.9856	24.4061	53.6533	68.8263	48.9098	44.8652	34.8769	35.5211	30.4663	22.2832	47.3787
AGAP006382-RA	138.607	153.139	100.214	93.9735	92.8758	112.001	104.495	97.6243	132.967	101.899	105.617	84.5819	123.813	101.273	100.539	49.1767	121.154
AGAP006383-RA	468.574	643.792	597.38	613.024	796.736	800.952	706.025	773.324	549.752	535.415	747.823	763.443	880.643	622.754	584.191	884.412	779.718
AGAP006384-RA	181.017	218.661	245.98	192.338	169.633	170.948	192.635	182	195.174	244.915	155.944	192.7	186.592	246.381	214.026	162.898	205.082
AGAP006386-RA	528.568	342.848	449.011	520.807	350.779	324.212	641.511	407.93	499.987	468.377	704.584	405.993	347.026	465.554	482.129	405.708	276.15
AGAP006388-RA	880.257	1040.73	1050.29	860.692	954.088	828.215	745.097	1112.92	991.42	699.883	1136.27	1062.79	776.012	1076.22	846.201	856.75	896.134
AGAP006389-RA	1649.84	1689.86	1581.3	1875.96	1659.48	1932.01	1929.08	1700.06	1644.59	2209.59	1862.12	1912.29	2125.75	1724.66	1719.82	1755.76	1915.45
AGAP006392-RA	149.985	162.281	132.1	143.156	117.438	117.895	136.298	145.042	141.52	182.345	146.729	155.925	175.257	159.467	122.627	145.225	136.721
AGAP006393-RA	266.87	260.564	184.81	197.608	227.968	268.212	165.375	160.383	202.949	144.803	150.982	223.59	227.572	135.283	131.005	175.192	224.71
AGAP006394-RA	13.4469	28.1897	26.6804	17.5651	33.773	26.5265	19.9904	23.0114	12.4413	0	19.1386	28.6843	56.675	40.8115	33.5129	24.5883	20.982
AGAP006402-RA	1804.99	1683.76	1577.39	1675.71	1548.95	1329.27	1782.78	1857.65	2225.45	2235.52	1599.85	1643.83	1246.85	1927.97	1866.82	1249.4	1429.48
AGAP006403-RA	756.132	508.177	598.681	512.024	402.206	418.529	640.602	501.371	545.087	686.476	488.389	489.104	511.819	732.34	710.626	493.304	484.616
AGAP006405-RA	272.042	278.85	180.906	264.355	215.687	166.527	131.755	211.287	192.841	185.027	197.057	193.435	159.562	182.14	253.632	130.626	153.642
AGAP006408-RA	745.788	772.551	792.602	809.753	902.661	848.11	818.699	1008.32	853.01	1021.67	959.765	949.524	898.953	830.59	776.89	832.93	794.608
AGAP006409-RA	214.117	198.852	230.362	305.633	249.46	299.16	276.231	249.639	213.836	228.825	253.055	208.145	255.474	239.579	278.766	325.796	206.436
AGAP006410-RA	408.58	191.995	279.168	91.3387	128.952	202.633	57.2453	168.053	110.417	13.4077	46.7833	115.473	82.8327	95.9827	14.4715	113.721	204.405
AGAP006410-RB	2030.49	1961.09	2584.09	782.527	1667.16	1296.11	633.333	1075.26	673.388	202.904	512.489	1554.1	1409.9	1206.96	435.668	998.902	1374.66
AGAP006413-RA	732.341	475.416	527.75	634.102	458.239	650.635	620.612	478.359	677.276	440.667	512.489	600.899	579.829	653.74	612.372	495.609	568.544
AGAP006415-RA	109.644	117.33	117.133	92.217	60.6379	80.3162	79.053	57.8773	69.9826	90.2787	65.213	52.2201	66.2662	68.0192	97.4921	48.4083	54.1471
AGAP006416-RA	4.13752	0.761884	0.65074	1.75651	0	299.16	192.635	0	0.777584	0	0	1.47099	7.84731	0	7.61657	0	13.5368
AGAP006419-RA	0	10.6664	0.65074	0	3.07027	193.791	139.933	1.39463	56.7636	0	0	0	27.0296	0	0	0	85.2816
AGAP006422-RA	15.5157	19.809	14.967	14.9304	3.83784	42.0002	14.5385	4.88122	3.88792	29.497	9.21488	6.61945	47.9558	15.1154	18.2798	7.68386	64.2996
AGAP006426-RA	126.194	123.425	144.464	165.991	156.584	277.054	275.323	246.153	369.352	167.15	95.693	88.2594	76.7293	89.9365	95.9688	82.9857	92.05
AGAP006427-RA	2266.33	1837.66	2455.24	2173.69	2335.71	1897.38	2731.42	2858.3	3195.09	2575.18	2315.06	2007.9	1309.63	2588.51	2601.82	1686.61	1793.62
AGAP006428-RA	887.498	913.499	994.331	831.71	796.736	794.32	819.607	782.389	809.465	739.213	805.239	972.324	770.78	980.988	882.76	749.176	919.823
AGAP006431-RA	814.057	529.51	607.791	759.692	548.812	515.792	857.771	606.665	777.584	771.391	567.779	563.389	626.041	870.646	802.025	505.598	563.806
AGAP006436-RA	3047.28	1719.57	1318.4	3401.49	1647.2	1335.9	3114.87	1651.94	2110.36	2337.41	1812.5	1246.66	1416.88	2083.66	2989.5	1457.63	910.347
AGAP006436-RB	869.914	835.787	867.437	554.18	668.552	450.95	600.621	1025.06	1097.95	1128.04	535.881	726.669	707.13	978.721	872.097	715.367	914.408
AGAP006437-RA	387.893	476.94	421.029	444.398	508.13	364.002	476.135	495.095	481.325	394.187	530.919	426.587	472.583	367.304	406.725	535.565	375.645
AGAP006438-RA	112.747	196.566	174.398	173.895	230.271	164.317	147.202	239.18	137.632	105.474	170.83	204.468	235.419	191.21	188.129	305.049	210.497
AGAP006439-RA	253.423	185.9	210.84	187.947	161.189	257.159	268.962	177.118	297.037	241.339	167.994	154.454	254.602	163.246	201.839	134.468	238.247
AGAP006441-RA	130.332	138.663	112.578	110.66	134.325	212.949	254.424	136.674	158.627	149.273	197.766	214.029	257.217	126.969	125.673	133.699	204.405
AGAP006441-RB	37.2377	67.0458	47.504	61.478	54.4974	101.685	99.0434	38.3524	88.6446	62.5694	58.8335	46.3362	76.7293	35.5211	67.7875	27.6619	67.007
AGAP006442-RA	41.3752	15.2377	15.6178	28.9825	6.90812	52.3161	49.0674	6.27585	26.4379	18.7708	26.9358	11.0324	52.3154	12.8481	23.6114	3.84193	23.6893
AGAP006444-RA	810.954	739.028	551.828	533.102	426.001	411.16	437.972	462.321	658.614	669.493	420.34	497.194	476.07	519.969	513.357	307.354	539.44
AGAP006445-RA	718.894	815.978	691.086	810.631	783.688	726.53	666.953	784.481	732.484	612.286	777.594	901.716	800.426	763.327	785.268	909.769	787.84
AGAP006446-RA	282.386	245.327	224.505	329.346	298.584	154.738	210.808	207.103	137.632	152.848	194.93	291.991	263.321	194.988	246.015	279.692	270.735
AGAP006447-RA	16.5501	25.1422	4.55518	14.9304	9.21082	22.1054	36.3462	15.341	13.9965	9.83234	10.6326	13.2389	22.67	15.1154	9.13988	10.7574	7.44522
AGAP006448-RA	774.751	678.077	667.66	690.31	648.596	621.161	460.688	605.271	663.279	653.403	614.562	834.786	591.164	702.865	610.087	542.48	588.172
AGAP006448-RB	111.713	143.234	175.049	136.13	102.087	263.054	243.52	186.881	216.168	328.042	204.145	72.0785	190.079	106.563	101.3	109.111	238.924
AGAP006448-RC	203.773	200.376	166.59	145.791	125.114	260.844	170.827	188.275	229.387	164.468	143.185	161.809	189.207	148.886	164.518	141.383	217.265
AGAP006451-RA	725.1	612.555	748.351	736.858	822.834	644.74	576.996	673.608	657.059	646.253	696.078	870.826	574.598	850.24	785.268	542.48	745.199
AGAP006452-RA	58.9597	146.282	156.178	75.5301	107.46	127.474	178.096	95.5324	194.396	196.647	53.1628	110.324	221.469	215.394	158.425	29.9671	276.827
AGAP006452-RB	181.017	185.138	174.398	145.791	208.779	140.001	407.986	148.528	213.058	361.115	172.956	140.479	211.006	299.285	203.362	124.479	288.333
AGAP006452-RC	19.6532	60.1889	80.0411	21.9564	69.8488	86.9479	67.2405	69.7316	128.301	106.368	84.3516	63.2525	32.2612	114.877	42.6528	94.5115	72.4217
AGAP006453-RA	112.747	83.0454	80.6918	48.3041	66.7785	51.5792	79.053	60.6665	106.529	77.7648	84.3516	60.3106	39.2366	80.8673	65.5025	47.6399	58.8849
AGAP006454-RA	901.979	876.929	814.727	873.866	766.034	657.267	852.319	877.921	1060.62	986.809	725.14	667.829	672.253	980.988	1013.77	588.584	634.874
AGAP006456-RA	1749.14	1785.09	2407.74	1760.91	2237.46	2604.75	1974.51	2103.8	2060.6	2248.03	2517.79	2396.98	2247.82	2011.1	1998.59	2491.88	2120.53
AGAP006457-RA	87.9223	57.9032	76.1366	64.1128	55.2649	54.5266	53.6107	50.9041	65.3171	57.2063	47.4921	48.5426	43.5962	83.8904	46.4611	56.8606	54.1471
AGAP006458-RA	28.9626	44.9512	55.3129	40.3998	69.0812	81.7899	66.3318	32.7739	55.9861	42.0109	51.0363	37.5102	35.7489	46.8577	31.9896	30.7354	54.1471
AGAP006459-RA	8886.36	10697.6	13834.1	9316.55	11530.4	12718.7	11745.3	13240.6	12494.2	14091.5	14620.5	12271.7	12690.8	12727.9	11680	13038.7	13217.3
AGAP006460-RA	1454.34	837.311	784.142	1423.65	941.807	784.741	1425.68	863.975	1147.71	1153.06	756.329	737.701	841.406	1180.51	1476.09	826.015	867.707
AGAP006461-RA	626.834	484.558	516.037	617.415	377.644	298.423	514.299	362.605	507.762	454.969	249.511	219.913	247.626	482.181	522.497	332.711	408.81
AGAP006461-RB	217.22	129.52	227.108	135.252	184.216	180.527	253.515	149.923	331.251	265.473	231.79	251.539	231.932	296.261	233.067	189.791	213.204
AGAP006462-RA	281.351	269.707	337.083	217.808	286.303	284.423	241.702	256.612	335.916	305.696	297.003	228.739	300.814	194.233	159.948	342.7	307.961
AGAP006462-RB	1586.74	1399.58	1241.61	1508.85	1466.06	1365.38	1185.8	1469.25	1352.22	1347.03	1412	1630.59	1257.31	1362.65	1513.41	1346.21	1564.85
AGAP006467-RA	157.226	336.753	126.244	254.695	62.9406	915.163	126.303	179.908	109.639	2.68155	11.3414	7.35495	109.862	13.6038	22.8497	36.8825	253.814
AGAP006469-RA	232.736	220.185	184.81	181.799	241.784	165.79	213.534	235.693	171.069	151.06	211.942	210.351	246.754	194.988	193.461	238.968	190.868
AGAP006470-RA	68.2691	96.7593	92.4051	86.0692	105.924	86.9479	69.0578	80.8887	53.6533	58.1002	87.187	87.5239	108.99	70.2865	86.8289	132.931	94.0805
AGAP006471-RA	463.402	341.324	415.823	371.503	329.287	306.528	323.481	345.172	482.102	366.478	343.786	472.188	271.168	417.184	458.517	294.292	318.114
AGAP006472-RA	326.864	304.754	285.024	297.729	275.557	319.054	414.347	418.39	433.114	355.752	332.445	275.81	220.597	403.581	257.44	231.284	314.73
AGAP006473-RA	713.722	1074.26	1140.1	637.615	1052.34	888.637	785.987	1180.56	1055.96	1031.5	1466.58	1026.02	949.525	1094.35	958.164	911.306	1114.08
AGAP006474-RA	847.157	411.417	395.65	660.449	379.179	642.53	532.472	475.57	499.209	524.689	312.597	440.561	607.731	774.663	361.787	457.958	659.917
AGAP006474-RB	5.1719	334.467	303.896	9.66083	232.573	0.736846	132.664	89.2565	173.401	522.008	452.947	354.508	249.37	324.225	460.041	234.358	221.326
AGAP006475-RA	296.867	31.9991	136.005	0	32.2379	30.9475	34.5289	58.5746	129.857	75.0833	0	153.718	73.2416	0	31.9896	27.6619	141.459
AGAP006475-RB	17.5845	278.088	174.398	314.416	233.341	277.791	382.544	213.379	176.512	278.881	216.904	88.9949	222.341	305.331	291.715	208.233	157.703
AGAP006477-RA	647.522	487.606	445.106	724.562	580.282	448.003	794.165	502.765	653.948	698.096	457.2	531.027	546.696	613.684	686.253	565.532	448.067
AGAP006478-RA	608.215	534.081	334.481	498.85	338.498	529.792	590.626	372.367	513.206	478.209	338.824	280.959	631.273	409.627	426.528	285.071	355.34
AGAP006479-RA	186.188	236.946	155.527	119.443	142.768	179.79	194.452	138.766	209.17	159.999	85.0605	121.357	149.971	196.5	144.715	92.2063	266.674
AGAP006480-RA	1450.2	1379.77	1581.3	1646.73	1418.47	2165.59	1610.14	772.627	1433.09	145.697	78.6809	167.693	217.981	263.763	175.943	155.982	203.051
AGAP006480-RB	1217.47	1006.45	878.499	1378.86	1031.61	1520.11	865.04	399.562	674.165	83.1279	31.1888	138.273	101.143	132.26	38.8445	116.795	127.246
AGAP006490-RA	1131.61	895.976	1214.93	1131.2	1281.07	1042.64	1517.45	1398.12	1303.23	1583.9	1210.69	1076.03	772.524	1302.95	1209.51	882.107	931.329
AGAP006493-RA	106.541	96.7593	144.464	68.5041	117.438	93.5795	81.779	128.306	173.401	99.2172	135.388	109.589	84.5766	149.642	108.917	67.618	114.386
AGAP006494-RA	57.9253	38.0942	40.3459	52.6954	35.3082	40.5265	119.943	43.2336	61.4291	62.5694	39.6949	25.0068	30.5173	40.8115	62.4559	27.6619	32.4882
AGAP006496-RA	63.0972	60.1889	56.6144	57.965	54.4974	37.5792	57.2453	90.6511	101.086	67.0386	57.4158	42.6587	28.7735	63.4846	71.5957	40.7245	46.7018
AGAP006504-RA	0	211.804	0.65074	1.75651	28.4	627.056	480.679	21.6168	218.501	165.362	17.0121	0	364.464	0.755769	10.6632	3.84193	500.86
AGAP006506-RA	1.03438	33.5229	0	0	0.767569	162.843	99.0434	4.1839	43.5447	90.2787	4.25302	0	78.4731	3.02308	2.28497	7.68386	111.678
AGAP006507-RA	0	134.854	0	5.26954	5.37298	363.265	257.149	9.06511	91.7549	178.77	23.3916	0	167.409	0	1.52331	3.84193	269.382
AGAP006508-RA	292.73	463.226	335.782	291.581	321.611	274.844	218.986	324.252	340.582	250.278	322.521	332.444	247.626	270.565	336.652	230.516	380.383
AGAP006508-RB	767.51	633.888	912.338	623.563	685.439	686.741	551.554	730.788	855.343	1343.45	1242.59	1550.42	1126.53	1443.52	1135.63	991.986	1604.11
AGAP006509-RA	401.339	487.606	457.47	580.528	420.628	547.477	571.544	462.321	490.656	404.913	406.873	509.698	567.622	465.554	460.802	528.65	445.36
AGAP006510-RA	407.546	386.275	322.767	345.155	327.752	288.107	364.371	299.149	427.671	450.5	229.663	270.662	309.533	393	361.025	210.538	318.114
AGAP006511-RA	834.745	876.929	816.028	866.84	853.536	764.11	727.833	894.657	758.922	606.029	805.948	777.418	797.81	649.961	754.802	890.559	850.786
AGAP006514-RA	97.2317	70.8552	86.5485	77.2866	105.157	129.685	101.769	97.6243	60.6516	101.005	68.0484	72.814	73.2416	106.563	96.7304	69.9231	155.673
AGAP006517-RA	626.834	768.741	780.238	456.694	632.477	621.161	527.929	730.788	749.591	470.164	593.297	750.94	500.484	776.175	683.206	498.682	681.576
AGAP006518-RA	770.613	693.315	765.271	791.31	750.682	903.374	856.862	865.37	733.262	778.542	856.275	814.928	939.934	657.519	719.004	931.284	869.737
AGAP006520-RA	142.744	99.0449	108.674	86.0692	102.854	107.58	126.303	115.755	108.862	106.368	49.6186	56.6331	99.3993	76.3327	80.7356	46.1032	77.1596
AGAP006521-RA	36.2033	30.4754	58.5666	51.8172	39.9136	58.9477	10.9039	14.6436	75.4257	17.877	29.0623	36.7747	35.7489	24.9404	41.1295	11.5258	37.2261
AGAP006522-RA	499.606	446.464	521.243	591.945	511.201	549.687	536.107	531.355	497.654	470.164	447.276	558.24	490.021	520.725	473.751	583.973	475.14
AGAP006526-RA	1698.45	1164.92	1399.09	2135.92	1509.04	1629.17	2534.24	1514.57	2108.03	2229.26	1343.25	1393.76	1429.08	2005.06	1965.07	1434.58	1229.14
AGAP006528-RA	681.656	821.311	836.852	561.206	743.774	565.161	596.987	810.282	854.565	782.118	702.458	644.293	592.036	1213.01	773.082	465.642	799.346
AGAP006529-RA	222.392	224.756	276.565	219.564	227.2	235.054	281.683	237.088	253.492	185.921	266.523	280.223	266.809	210.104	225.45	248.189	272.089
AGAP006530-RA	29.997	33.5229	39.0444	54.4519	23.7946	27.2633	17.2645	36.9578	52.8757	36.6478	46.0744	29.4198	31.3892	32.4981	36.5595	29.9671	35.1956
AGAP006531-RA	61.0284	56.3794	62.4711	75.5301	49.892	51.5792	74.5097	79.4941	48.9878	35.7539	55.9981	61.7816	54.9312	61.2173	43.4144	82.9857	59.5618
AGAP006532-RA	532.706	547.795	509.53	428.59	475.125	413.371	457.962	506.252	758.145	500.555	589.044	520.73	423.755	554.734	513.357	318.112	449.421
AGAP006533-RA	146.882	140.187	140.56	152.817	148.908	151.79	119.034	158.988	141.52	185.027	143.894	204.468	163.05	117.144	121.865	194.402	129.953
AGAP006534-RA	1195.74	1312.73	1146.6	1139.1	1045.43	802.426	1183.98	1093.39	1195.15	1222.78	1144.06	1117.22	893.722	1288.59	1313.86	1050.38	1047.07
AGAP006535-RA	254.457	249.898	368.319	290.703	391.46	331.581	316.212	370.972	348.358	164.468	318.977	497.93	306.917	363.525	281.051	425.686	364.816
AGAP006536-RA	27.9283	19.0471	6.5074	43.9129	17.6541	47.1582	17.2645	2.78927	17.8844	9.83234	2.12651	12.5034	35.7489	7.55769	18.2798	7.68386	15.5673
AGAP006541-RA	23.7907	0	14.3163	0	14.5838	5.15792	9.08655	12.5517	38.8792	0	17.0121	22.8003	40.9804	13.6038	26.658	26.8935	13.5368
AGAP006541-RB	64.1316	53.3319	70.9307	72.0171	46.0541	109.79	86.3223	60.6665	56.7636	51.8432	43.9479	52.9556	43.5962	41.5673	37.3212	50.7135	71.068
AGAP006542-RA	135.504	216.375	247.281	147.547	251.763	224.001	111.765	198.735	190.508	155.53	218.322	239.771	164.794	192.721	189.653	185.949	205.759
AGAP006543-RA	505.812	422.846	445.757	473.381	472.822	432.529	746.006	691.041	620.512	1087.81	782.556	588.396	692.307	586.477	579.621	620.856	500.86
AGAP006546-RA	189.292	195.804	232.965	148.425	154.281	273.37	187.183	156.896	234.83	235.976	118.376	215.5	217.109	238.067	172.896	113.721	240.278
AGAP006548-RA	444.783	454.083	423.632	482.163	524.249	523.161	389.813	395.378	330.473	281.562	430.264	549.415	580.701	420.963	401.393	588.584	497.476
AGAP006569-RA	4648.5	3548.86	4378.18	3978.51	2903.71	4123.39	3828.17	3156.05	4149.97	4273.49	3900.02	5160.97	4819.12	4692.57	3989.56	3551.48	4251.9
AGAP006570-RA	409.615	397.704	372.874	414.537	353.849	629.267	448.876	442.099	399.678	527.371	420.34	417.761	517.051	297.773	383.113	413.392	504.921
AGAP006571-RA	343.414	227.803	134.703	93.0953	139.698	403.055	88.1396	71.1263	122.858	208.267	73.7191	112.531	254.602	82.3788	142.43	68.3863	263.967
AGAP006573-RA	822.332	1012.54	1090.64	969.596	1048.5	1072.11	1158.54	1167.31	1070.73	1325.58	1319.15	1242.99	1149.2	990.813	905.61	1104.94	1169.58
AGAP006574-RA	1833.96	1943.57	1771.32	1535.19	1350.15	1500.22	1250.31	1469.25	1846.76	1688.48	1703.34	1787.99	1445.65	1704.26	1575.11	1585.95	1403.76
AGAP006575-RA	206.876	286.468	233.616	270.503	280.163	253.475	268.962	283.11	239.496	285.138	286.37	275.075	282.503	259.229	258.963	357.299	233.509
AGAP006576-RA	306.177	175.233	81.3425	216.93	167.33	142.948	159.015	160.383	185.065	207.373	237.46	180.932	242.395	127.725	175.181	325.027	129.953
AGAP006576-RB	673.381	572.937	833.598	759.692	762.963	950.532	754.184	789.362	874.782	702.565	611.726	831.844	619.938	671.879	572.004	691.547	609.831
AGAP006579-RA	52.7534	65.522	55.9637	63.2345	59.8704	62.6319	90.8655	81.586	121.303	93.8541	46.0744	54.4266	67.1381	55.9269	71.5957	35.3458	64.9765
AGAP006579-RB	349.62	241.517	258.995	330.225	251.763	211.475	245.337	332.62	366.242	298.545	236.752	247.126	180.488	294.75	252.87	159.056	268.705
AGAP006580-RA	268.939	303.992	270.708	272.26	336.195	292.528	300.765	319.371	287.706	300.333	360.798	313.321	335.691	263.008	283.336	311.196	305.931
AGAP006590-RA	39.3064	93.7118	0.65074	53.5737	34.5406	106.843	41.7982	12.5517	87.867	34.8601	35.4419	36.7747	55.8031	34.7654	27.4196	7.68386	47.3787
AGAP006590-RB	39.3064	83.0454	28.6326	8.78257	19.1892	10.3158	14.5385	0	0	0	0	0	20.0542	26.4519	26.658	0	42.6408
AGAP006590-RC	0	0	80.0411	0	0	0	0	15.341	8.55343	56.3125	0	8.09044	0	24.9404	28.1813	39.9561	50.086
AGAP006590-RD	214.117	259.041	55.9637	174.773	156.584	308.002	97.2261	82.2833	146.963	153.742	114.832	106.647	251.114	119.412	185.844	46.1032	221.326
AGAP006592-RA	1747.07	1672.34	1487.59	2535.53	1717.82	1742.64	3655.52	3022.87	3779.84	1642.89	1405.62	1542.33	1240.75	2330.79	2172.25	1171.79	1658.25
AGAP006592-RB	1245.39	887.595	471.136	788.675	704.628	566.635	1083.12	906.511	1038.07	822.341	531.628	558.24	913.776	683.971	728.906	478.704	495.446
AGAP006592-RC	946.458	694.077	711.259	1619.51	1193.57	1314.53	5193.87	4731.29	5812.44	2187.25	1177.38	1277.55	795.194	1939.3	1886.62	799.89	955.696
AGAP006593-RA	679.588	596.555	585.666	706.997	695.417	829.689	1072.21	695.225	765.143	638.208	632.283	652.384	923.367	541.886	511.072	633.918	760.766
AGAP006594-RA	14.4813	41.9036	14.3163	14.9304	38.3784	50.1055	24.5337	17.4329	7.77584	47.374	1.41767	6.61945	54.9312	29.475	13.7098	9.22063	54.8239
AGAP006598-RA	284.455	214.089	298.039	212.538	247.925	220.317	285.318	239.877	350.69	317.316	203.436	190.493	180.488	250.915	185.844	116.026	202.375
AGAP006599-RA	307.211	298.659	314.958	255.573	270.952	248.317	262.601	246.85	310.256	237.764	209.816	261.836	183.104	310.621	267.342	187.486	232.832
AGAP006600-RA	140.676	140.187	133.402	174.773	152.746	154.738	140.842	143.647	112.75	187.708	191.386	134.596	194.439	149.642	143.953	209.769	138.075
AGAP006601-RA	768.544	822.073	760.715	1081.13	941.039	775.162	679.674	913.485	1168.71	1084.24	922.197	586.925	826.584	1148.77	1166.1	726.893	870.414
AGAP006601-RB	618.559	558.461	668.31	280.164	254.833	656.53	857.771	511.133	763.588	481.784	247.384	548.679	324.356	295.506	345.031	378.046	368.2
AGAP006604-RA	121.022	114.283	112.578	122.078	147.373	159.159	130.846	116.452	106.529	109.05	121.92	111.06	191.823	123.946	146.238	201.317	147.551
AGAP006605-RA	644.419	498.272	432.742	587.554	445.19	462.003	615.16	506.252	661.724	472.846	365.76	366.276	476.07	537.352	559.056	304.281	431.146
AGAP006606-RA	582.356	473.892	544.67	490.068	398.368	429.581	567.91	398.168	640.729	599.772	448.694	478.807	428.114	563.804	582.667	497.914	462.957
AGAP006607-RA	929.908	977.497	1097.8	1137.34	1149.05	1167.16	1243.04	1287.25	913.661	1115.52	1238.34	1123.1	1179.71	1133.65	923.89	1247.09	1053.16
AGAP006608-RA	1116.1	1270.06	1127.08	995.944	934.131	1459.69	1030.42	1002.04	1045.85	903.681	990.954	981.15	787.347	1017.27	1066.32	807.574	944.189
AGAP006609-RA	0	10.6664	2.60296	14.0521	5.37298	0	11.8125	2.09195	0	61.6756	47.4921	25.7423	41.8523	17.3827	11.4249	7.68386	14.8904
AGAP006610-RA	42.4096	84.5691	61.1696	49.1824	105.924	133.369	71.7838	106.689	63.7619	39.3293	63.7953	105.176	108.99	70.2865	48.746	89.9012	85.9585
AGAP006611-RA	94.1286	57.9032	63.7725	84.3127	119.741	71.4741	53.6107	113.663	57.5412	42.9047	104.199	111.795	104.631	93.7154	69.3108	94.5115	71.7448
AGAP006612-RA	1241.26	1004.93	1146.6	1428.05	1357.06	1570.22	1813.68	1384.87	1251.91	1583.9	1484.3	1097.36	1564.23	1254.58	1062.51	1692.75	1013.23
AGAP006613-RB	1331.25	1315.01	1397.79	1530.8	1568.91	1533.38	1229.41	1461.58	1363.88	1304.13	1417.67	1603.38	1413.39	1414.8	1471.52	1569.81	1682.62
AGAP006614-RA	1771.89	1714.24	1886.5	1707.33	2047.11	2037.38	1478.38	1790.71	1733.24	1418.54	1901.1	1786.52	1848.48	1750.36	1441.82	2175.3	1623.06
AGAP006615-RA	1782.24	1856.71	1990.61	1868.05	1908.18	1900.33	1882.73	2099.62	2073.04	2444.68	2205.9	2071.89	1732.51	1953.66	1798.27	1841.05	1843.71
AGAP006616-RA	657.866	895.214	821.234	572.624	794.434	915.163	523.386	924.642	685.829	666.811	836.428	1165.02	921.623	845.706	665.688	913.611	942.836
AGAP006617-RA	214.117	178.281	191.318	155.452	150.443	163.58	130.846	168.053	163.293	99.2172	131.844	158.867	176.129	169.292	162.233	142.151	166.502
AGAP006618-RA	145.848	147.806	161.384	143.156	163.492	140.001	151.745	147.831	152.406	202.904	139.641	136.802	137.764	114.121	148.523	176.729	154.319
AGAP006619-RA	213.082	252.184	222.553	238.886	297.817	222.528	268.962	239.18	276.82	159.105	204.854	185.345	236.291	251.671	229.259	267.398	234.863
AGAP006620-RA	222.392	271.231	249.884	264.355	212.617	245.37	246.246	267.072	216.168	272.624	315.433	309.643	276.4	262.252	295.523	253.567	246.369
AGAP006621-RA	307.211	288.754	281.771	180.921	246.39	156.211	191.726	195.249	341.359	216.311	203.436	234.623	174.385	339.34	257.44	168.277	211.85
AGAP006623-RA	586.494	683.41	581.111	536.615	600.239	622.635	572.453	539.026	582.411	578.32	651.421	533.969	520.538	512.411	568.196	590.889	555.684
AGAP006624-RA	415.821	382.466	389.793	384.677	428.303	442.108	364.371	462.321	364.687	300.333	326.065	464.097	394.109	415.673	440.999	443.359	509.659
AGAP006625-RA	547.187	495.987	493.261	575.258	621.731	606.424	543.376	716.144	550.53	632.845	586.917	632.525	612.09	551.711	493.554	629.308	481.232
AGAP006626-RA	1566.05	1519.96	1617.74	1539.58	1481.41	1472.96	1571.97	1769.09	1553.61	1185.24	1831.64	1719.59	1571.21	1773.79	1565.97	1675.85	1711.05
AGAP006627-RA	815.092	653.697	638.376	763.205	683.904	789.899	1015.88	1051.55	1033.41	1013.62	934.247	734.024	619.066	566.071	757.087	680.022	499.507
AGAP006629-RA	912.323	648.363	715.164	838.736	665.482	554.845	908.655	674.305	862.341	852.732	680.484	633.996	535.361	679.436	774.605	596.267	609.831
AGAP006630-RA	1797.75	1468.15	1689.97	2471.42	1970.35	2162.64	2422.48	1862.53	1778.34	2121.1	1894.72	1715.91	2224.28	1645.31	1712.97	2428.1	1545.9
AGAP006631-RA	379.617	284.945	234.917	262.599	238.714	212.949	229.89	152.015	285.373	235.082	194.221	149.305	207.518	230.51	255.155	133.699	279.534
AGAP006632-RA	324.795	297.135	282.421	334.616	395.298	283.686	248.972	348.658	298.592	255.641	282.117	408.2	366.208	278.123	381.59	385.73	353.986
AGAP006633-RA	280.317	339.8	309.752	264.355	289.373	341.897	190.818	194.551	253.492	206.479	187.133	278.752	284.247	234.288	275.72	162.129	320.144
AGAP006634-RA	1351.93	1147.4	1054.2	1358.66	980.185	1052.95	1148.54	1048.07	1262.02	1365.8	1086.65	987.769	970.451	1151.04	1398.4	962.788	1051.81
AGAP006635-RA	52.7534	86.8548	35.7907	45.6694	52.1947	99.4742	42.7068	19.5249	38.1016	109.943	34.0242	18.3874	169.153	23.4288	46.4611	23.82	104.91
AGAP006636-RA	123.091	115.806	78.7396	77.2866	99.7839	112.001	94.5002	51.6014	95.6429	120.67	84.3516	70.6075	93.2958	55.9269	90.6372	46.8715	86.6353
AGAP006638-RA	71.3722	122.663	174.398	115.93	108.227	218.106	117.217	117.149	146.963	156.424	133.97	132.389	201.414	158.711	146.238	115.258	225.387
AGAP006644-RA	1247.46	1149.68	1691.27	1434.19	1435.35	1487.69	2131.71	1720.28	1946.29	1928.93	2093.9	1526.89	1391.59	1783.61	1394.59	1138.75	1610.87
AGAP006645-RA	1389.17	1467.39	1950.92	1332.32	1743.15	1870.12	1720.99	2057.08	2314.87	1927.14	2210.15	1968.92	1579.05	2135.8	1880.53	1605.93	1637.95
AGAP006645-RD	524.431	465.511	283.723	516.415	302.422	340.423	1017.69	368.183	437.002	703.459	290.623	222.119	445.553	567.583	252.87	420.307	259.229
AGAP006646-RA	168.604	179.043	175.049	154.573	178.844	251.265	129.938	199.433	195.951	159.999	148.856	182.403	201.414	204.813	128.72	169.045	201.021
AGAP006647-RA	1621.91	1356.92	1684.77	1949.73	1358.6	1615.17	1738.26	1315.14	1688.91	2613.61	1575.74	1726.94	1275.62	1945.35	1991.73	1492.21	1411.88
AGAP006647-RB	38.2721	0	11.0626	31.6173	6.14055	5.89477	20.8991	16.0383	34.2137	18.7708	5.6707	50.0136	6.10347	21.9173	6.85491	7.68386	11.5062
AGAP006648-RA	399.271	332.182	420.378	346.912	302.422	385.371	308.034	295.662	343.692	358.433	326.065	414.819	339.178	384.686	344.269	359.605	396.627
AGAP006649-RA	254.457	252.184	236.869	256.451	252.53	254.949	247.154	253.823	293.149	279.775	238.169	277.281	258.089	284.925	267.342	247.42	217.265
AGAP006650-RA	242.045	238.47	245.98	296.851	326.984	259.37	229.89	292.873	199.062	252.959	255.89	335.386	304.301	277.367	202.601	385.73	252.461
AGAP006651-RA	82.7504	61.7126	87.8499	71.1388	89.8055	96.5269	74.5097	64.8504	47.4326	41.117	59.5423	83.1109	115.966	78.6	61.6942	114.49	115.739
AGAP006652-RA	1894.98	1491.77	1122.53	1760.03	1261.88	889.373	1835.48	1338.85	1406.65	1631.27	1214.24	1147.37	1208.49	1601.47	1901.86	1114.93	1350.29
AGAP006652-RB	68.2691	148.567	184.81	18.4434	224.13	142.211	178.096	85.7699	98.7532	196.647	63.0865	71.343	47.0839	157.2	185.083	85.2908	161.764
AGAP006653-RA	32.0658	35.8086	24.7281	27.226	6.90812	41.2634	0	2.78927	52.8757	0	8.50605	9.56143	44.4681	9.825	3.04663	31.5038	33.8419
AGAP006653-RB	1734.66	1464.34	1575.44	1703.82	1548.95	1495.8	1583.79	1580.82	1580.05	1658.98	1629.62	1522.47	1463.09	1544.04	1570.54	1526.78	1389.55
AGAP006655-RA	2864.2	2747.35	3292.75	2380.96	2423.98	2352.75	2940.41	3394.54	3889.48	3163.33	3423.68	2948.6	1961.83	3369.97	3094.61	2185.29	2429.85
AGAP006656-RA	59.994	52.57	40.9966	48.3041	20.7244	21.3685	67.2405	36.9578	73.8705	50.0555	17.7209	15.4454	30.5173	49.8808	75.404	12.2942	7.44522
AGAP006656-RB	831.642	880.738	842.709	667.475	738.401	674.214	527.929	823.531	897.332	732.956	803.821	783.302	510.075	705.888	798.216	660.044	749.937
AGAP006657-RA	348.586	267.421	260.947	314.416	300.119	218.106	208.082	265.678	258.936	213.63	253.055	305.23	210.134	260.74	255.155	258.946	212.527
AGAP006658-RA	116.885	105.902	128.196	101.878	141.233	135.58	113.582	120.636	107.307	136.759	129.008	142.686	162.178	124.702	135.575	147.53	103.556
AGAP006659-RA	266.87	365.704	314.308	367.111	326.217	267.475	308.943	403.049	402.011	236.87	406.873	375.838	299.07	417.94	303.901	321.185	281.565
AGAP006660-RA	242.045	220.946	247.932	178.286	202.638	218.843	67.2405	187.578	203.727	190.39	245.966	227.268	233.676	201.79	178.228	300.439	234.186
AGAP006660-RB	135.504	229.327	194.571	245.034	265.579	237.264	128.12	103.9	66.8722	30.3909	94.9842	291.991	230.188	199.523	152.331	198.244	180.716
AGAP006661-RA	28.9626	44.1893	39.0444	56.2085	42.2163	78.1057	29.077	54.3907	41.212	44.6924	13.4679	38.2457	27.0296	24.9404	20.5647	30.7354	29.104
AGAP006662-RA	182.051	206.471	205.634	204.634	261.741	295.475	203.539	294.965	180.4	212.736	202.727	250.804	217.109	150.398	139.383	224.369	187.484
AGAP006663-RA	127.229	115.045	97.611	130.86	109.762	72.2109	182.64	113.663	74.6481	113.519	109.87	91.9368	79.345	129.992	82.2589	109.111	85.9585
AGAP006665-RA	2052.21	1768.33	1496.05	2098.16	1619.57	1106.74	1924.53	1621.96	2012.39	1905.69	1640.25	1653.39	1471.81	1807.8	2043.53	1325.47	1397.67
AGAP006665-RB	147.916	159.234	88.5007	76.4084	97.4812	74.4215	79.053	115.755	87.0894	157.317	131.844	100.027	93.2958	182.14	118.818	105.269	98.8184
AGAP006665-RC	126.194	210.28	155.527	115.93	135.86	128.948	181.731	146.436	145.408	176.982	235.334	161.809	238.907	126.969	158.425	141.383	143.49
AGAP006668-RA	648.556	1310.44	1323.61	699.971	1137.54	1231.27	974.987	1239.83	1246.47	854.519	1215.66	884.065	1122.17	1247.02	1104.4	1388.47	1286.67
AGAP006669-RA	1781.2	1272.35	1220.79	1437.71	1201.24	1088.32	1466.57	1190.32	1627.48	1893.17	1164.62	970.853	987.018	1318.06	1707.63	909.769	978.031
AGAP006670-RA	453.058	917.309	1186.3	582.285	928.758	973.374	474.318	937.891	800.912	744.576	1385.07	823.019	1827.55	668.856	460.802	1038.09	1003.07
AGAP006678-RA	4169.59	3811.71	3683.19	4414.12	3611.41	2979.81	4071.69	4437.72	4573.75	4679.3	4222.54	3584.8	3253.15	4358.52	4376.48	3503.07	3309.74
AGAP006680-RA	827.504	843.406	883.055	827.318	813.623	617.477	785.987	874.435	883.336	1074.41	818.707	963.498	712.362	835.125	819.543	690.779	797.992
AGAP006681-RA	1095.41	792.36	1019.06	1066.2	810.553	732.425	1153.99	851.423	951.763	1362.23	954.804	768.592	780.372	872.913	1006.91	897.475	742.492
AGAP006682-RA	400.305	372.561	439.9	386.433	392.228	361.792	343.472	396.076	380.239	477.315	435.935	420.703	401.957	368.815	388.445	391.877	372.261
AGAP006683-RA	184.12	159.234	199.127	151.06	151.211	241.686	161.741	253.823	219.279	292.289	282.117	233.887	169.153	175.338	209.456	220.527	183.423
AGAP006683-RB	417.89	432.75	479.596	506.754	493.547	436.95	539.741	345.172	526.424	624.8	433.808	500.136	502.228	363.525	428.813	332.711	314.73
AGAP006683-RC	392.03	524.176	704.101	604.241	577.212	697.793	540.65	671.516	561.416	615.862	698.205	635.467	544.08	572.873	462.326	636.224	572.605
AGAP006684-RA	357.896	339.8	361.161	375.016	418.325	414.844	348.924	414.206	353.801	378.098	434.517	431	476.942	417.184	329.797	578.595	407.457
AGAP006685-RA	314.452	327.61	355.304	301.242	255.6	338.949	244.428	231.509	297.815	328.042	294.167	318.469	218.853	272.833	300.854	284.303	322.175
AGAP006686-RA	3254.16	2883.73	4222	3395.34	3362.72	3537.6	3893.59	3236.25	4128.97	4091.15	3050.84	3155.27	2817.19	4140.86	4157.12	2839.19	3498.58
AGAP006687-RA	201.704	206.471	234.917	218.686	220.292	182.001	133.572	234.298	188.953	170.725	209.107	266.985	268.552	174.583	208.694	285.84	190.868
AGAP006688-RA	244.114	230.089	232.965	229.225	189.589	273.37	260.784	256.612	221.611	237.764	228.954	283.165	350.513	225.219	198.031	308.123	264.644
AGAP006696-RA	29.997	58.6651	46.2026	31.6173	57.5677	16.9475	46.3414	65.5477	57.5412	33.9662	76.5544	44.1297	64.5223	29.475	51.031	90.6695	77.1596
AGAP006699-RA	118.954	140.187	114.53	229.225	133.557	155.475	474.318	425.363	444.001	315.529	200.601	177.99	213.621	253.183	239.16	169.813	186.131
AGAP006701-RA	509.949	442.655	510.18	566.476	422.93	355.16	547.011	486.727	546.642	513.069	648.586	486.897	444.681	352.944	447.854	460.263	519.812
AGAP006701-RB	372.377	498.272	557.684	279.286	504.293	476.74	287.135	466.505	502.319	422.79	589.044	612.667	479.558	527.527	498.885	474.094	580.05
AGAP006701-RC	48.6159	40.3799	17.57	0	36.0757	0	9.08655	29.2873	22.5499	0	12.7591	103.705	48.8277	68.775	0	8.45225	24.3662
AGAP006702-RA	363.067	341.324	355.955	288.947	340.033	285.16	377.092	336.107	388.792	267.261	305.509	250.804	211.877	360.502	303.901	201.317	279.534
AGAP006702-RB	85.8535	127.997	128.196	58.8432	54.4974	48.6319	54.5193	77.4021	108.084	156.424	60.96	104.44	119.454	133.015	54.0776	70.6915	169.21
AGAP006712-RA	21.722	15.9996	9.11036	23.7129	18.4216	16.9475	15.4471	18.8275	19.4396	2.68155	5.6707	8.82594	29.6454	19.65	15.2331	16.1361	18.2746
AGAP006713-RA	44.4783	56.3794	40.3459	43.9129	57.5677	47.895	39.0722	62.0612	40.4344	32.1786	53.1628	42.6587	36.6208	43.0788	51.7927	66.8496	34.5187
AGAP006714-RA	580.287	742.075	627.964	573.502	614.055	639.583	423.433	716.144	629.066	555.08	701.749	798.747	776.012	690.773	682.445	683.095	689.698
AGAP006715-RA	1907.4	1596.91	1721.86	1469.32	1446.87	1394.85	1459.3	1379.29	1682.69	1726.02	1624.65	1849.77	1436.93	2019.41	1837.12	1429.2	1769.93
AGAP006717-RA	22.7564	12.952	15.6178	21.9564	11.5135	24.3159	21.8077	21.6168	25.6603	14.3016	13.4679	16.1809	18.3104	30.2308	10.6632	23.0516	17.5978
AGAP006718-RA	256.526	230.089	326.672	179.164	257.903	238.738	218.986	264.283	292.372	298.545	395.531	373.631	247.626	227.486	274.958	231.284	273.443
AGAP006719-RA	109.644	204.947	195.222	174.773	161.957	185.685	156.289	188.275	155.517	160.893	153.818	181.667	188.335	162.49	133.29	215.148	159.734
AGAP006721-RA	327.898	435.798	249.884	435.616	240.249	236.528	257.149	151.318	363.132	315.529	170.83	141.95	78.4731	267.542	287.145	92.2063	188.161
AGAP006721-RB	340.311	431.988	82.644	31.6173	42.2163	307.265	128.12	55.088	39.6568	50.0555	45.3656	20.5939	224.084	31.7423	76.9273	52.2502	184.777
AGAP006725-RA	215.151	165.329	181.557	222.199	186.519	245.37	256.241	191.065	255.048	396.869	194.93	177.254	183.976	136.794	195.746	169.045	247.723
AGAP006726-RA	407.546	474.654	621.457	382.042	429.838	658.741	372.549	461.624	420.673	593.516	513.198	514.846	560.647	436.079	373.974	500.219	593.587
AGAP006727-RA	378.583	288.754	326.672	267.868	259.438	327.16	244.428	282.413	312.589	390.612	270.067	344.947	286.863	304.575	251.347	262.788	334.358
AGAP006729-RA	135.504	163.805	186.762	194.095	184.216	321.265	399.808	237.088	242.606	340.556	261.561	218.442	245.011	193.477	198.792	179.802	249.076
AGAP006730-RA	683.725	697.886	641.63	757.058	742.239	624.846	646.054	698.014	797.024	842.899	861.237	770.063	596.396	746.7	750.232	653.896	760.089
AGAP006733-RA	1629.15	1214.44	1307.99	1679.23	1307.94	1326.32	1630.13	1351.4	1723.13	1601.78	1217.78	1131.19	1170.12	1474.51	1601	1158.73	1117.46
AGAP006735-RA	94.1286	211.804	213.443	97.4865	132.789	129.685	67.2405	192.459	153.962	170.725	159.488	166.957	114.222	210.86	165.28	122.173	213.204
AGAP006736-RA	86.8879	128.758	41.6474	51.8172	69.0812	77.3689	148.111	85.7699	36.5465	154.636	89.3135	86.7884	256.346	109.587	78.4507	82.9857	73.7754
AGAP006740-RA	952.664	951.593	1324.91	1527.29	1666.39	1525.27	1610.14	1479.01	1418.31	1208.48	1055.46	1176.79	990.505	1121.56	937.6	1128.76	1113.4
AGAP006741-RA	1672.59	1011.02	1246.17	1522.9	1091.48	1015.37	1303.01	1408.58	1808.66	1440.88	1011.51	1045.87	813.505	1381.55	1469.24	845.225	1003.75
AGAP006744-RA	61.0284	49.5225	68.9785	68.5041	70.6163	67.7899	103.587	75.3102	87.867	43.7986	64.5042	59.5751	70.6258	51.3923	44.1761	61.4709	60.2386
AGAP006745-RA	818.195	512.748	774.381	562.963	713.071	664.635	755.093	764.259	666.39	684.688	702.458	789.921	756.83	782.977	694.631	750.713	593.587
AGAP006746-RA	45.5127	25.1422	10.4118	22.8347	26.8649	15.4738	41.7982	27.1953	56.7636	50.0555	36.8595	18.3874	35.7489	34.7654	23.6114	9.98902	29.104
AGAP006747-RA	389.961	487.606	712.561	467.233	525.785	657.267	536.107	571.8	830.46	564.912	590.461	542.06	636.504	816.231	604.756	464.873	619.984
AGAP006748-RA	779.923	489.892	564.192	724.562	459.774	492.95	601.53	483.24	740.26	678.431	482.718	592.809	569.366	669.611	629.129	496.377	511.013
AGAP006749-RA	155.157	106.664	89.8022	119.443	99.7839	75.1583	125.394	105.295	111.972	77.7648	108.452	80.1689	89.8081	99.7615	90.6372	136.773	94.0805
AGAP006755-RA	2391.49	1613.67	1319.05	1919.87	1145.98	926.216	1349.35	1399.51	2090.92	1564.24	1239.76	1287.85	1042.82	1665.71	1923.95	994.291	1033.53
AGAP006756-RA	1922.91	1859	2143.54	1752.12	1918.92	1741.9	2173.5	1994.33	2270.55	2351.72	1859.99	2380.8	1775.24	2530.31	2036.67	1650.49	1859.95
AGAP006757-RA	494.434	395.418	378.08	607.754	519.644	354.423	528.837	525.079	510.095	538.991	534.463	450.858	384.518	405.848	463.849	461.032	311.346
AGAP006758-RA	488.227	349.705	367.668	413.659	363.828	265.265	397.082	351.448	434.67	437.986	360.089	334.65	261.577	420.208	400.632	321.185	306.608
AGAP006762-RA	64.1316	73.9028	59.8681	49.1824	64.4758	63.3688	29.9856	38.3524	45.8775	54.5248	44.6567	47.8072	27.0296	40.8115	54.8393	29.1987	50.7629
AGAP006763-RA	190.326	156.948	163.336	218.686	205.708	191.58	188.092	168.751	153.184	147.485	148.856	194.906	167.409	182.896	155.378	204.391	148.228
AGAP006764-RA	41.3752	57.9032	54.0114	72.8953	49.892	58.9477	42.7068	67.6397	41.9895	69.7202	72.3014	41.9232	54.0593	36.2769	80.7356	61.4709	58.2081
AGAP006765-RA	36.2033	19.0471	4.55518	18.4434	24.5622	32.4212	31.8029	20.2222	24.8827	16.0893	21.2651	16.9164	95.0397	4.53461	28.943	5.3787	62.2691
AGAP006766-RA	2606.64	3165.63	2816.4	2992.22	3181.57	3186.12	2769.58	3165.12	2425.29	2275.74	2786.44	2855.19	3588.84	2612.69	2575.92	4109.33	3276.57
AGAP006767-RA	357.896	420.56	377.429	384.677	322.379	308.002	296.222	320.766	379.461	384.355	400.493	396.432	388.006	406.604	390.73	394.182	408.133
AGAP006768-RA	558.565	537.89	433.393	528.711	501.99	417.055	453.419	594.114	578.523	475.527	535.172	648.706	414.164	529.794	577.336	500.219	467.018
AGAP006770-RA	526.499	730.647	646.185	589.311	635.547	570.319	452.51	574.589	644.617	529.158	808.074	741.379	567.622	643.159	625.32	667.727	604.417
AGAP006771-RA	595.803	582.841	795.205	607.754	709.233	599.793	721.472	710.565	677.276	844.687	740.735	828.167	770.78	718.736	758.61	723.82	847.401
AGAP006772-RA	1994.28	2802.21	1013.2	1633.56	1446.1	3165.49	1057.67	691.041	1097.95	1753.73	696.787	809.044	3572.27	776.175	1300.91	932.821	2818.35
AGAP006774-RA	1025.07	982.831	904.529	790.431	668.552	921.795	756.001	734.972	854.565	832.173	681.192	745.056	873.667	877.448	891.9	542.48	1091.74
AGAP006775-RA	44.4783	19.0471	14.967	40.3998	74.4542	72.2109	68.1492	34.1685	41.9895	47.374	16.3033	13.9744	99.3993	12.8481	38.8445	3.07354	48.7324
AGAP006776-RA	54.8221	46.4749	48.1548	35.1303	51.4271	47.1582	71.7838	39.747	71.5377	39.3293	37.5684	48.5426	20.0542	27.2077	68.5491	25.3567	48.7324
AGAP006776-RB	1177.12	837.311	757.462	1106.6	800.574	556.319	1096.75	854.213	1123.61	1237.98	788.227	730.346	733.288	1170.69	1202.66	668.496	712.711
AGAP006777-RA	684.76	784.741	700.197	557.693	759.125	674.214	585.174	690.343	734.817	540.778	686.154	678.862	702.77	680.192	661.88	634.687	742.492
AGAP006778-RA	336.174	304.754	323.418	347.79	317.773	284.423	306.217	298.451	321.142	241.339	266.523	296.404	326.971	297.017	354.932	306.586	345.187
AGAP006779-RA	238.942	221.708	234.917	272.26	251.763	218.843	169.919	230.812	198.284	206.479	215.486	249.333	316.508	261.496	273.435	286.608	270.735
AGAP006780-RA	473.746	366.466	388.492	378.529	336.963	422.213	279.866	380.735	353.023	384.355	350.166	361.863	374.055	349.165	282.575	394.182	313.376
AGAP006782-RA	27960.3	23114.8	40079.1	30161.1	30233.8	37708.1	31001.5	29651.3	34349.8	41698.9	29632.2	35548.7	27648.7	35302	31135.8	31410.1	30325.1
AGAP006783-RA	147.916	191.995	145.115	150.182	197.265	155.475	108.13	150.62	145.408	151.954	152.4	190.493	194.439	184.408	145.476	180.571	236.217
AGAP006784-RA	1030.24	1105.49	1274.8	1201.46	1229.65	1164.22	1092.2	1259.35	1136.05	1182.56	1251.1	1329.77	1156.17	1214.52	1101.36	1230.95	1220.34
AGAP006785-RA	62.0628	105.902	79.3903	75.5301	87.5028	117.895	81.779	72.5209	53.6533	65.251	52.4539	66.93	66.2662	57.4384	66.2641	70.6915	60.2386
AGAP006789-RA	64.1316	121.901	112.578	47.4259	69.8488	81.7899	79.9617	178.513	79.3136	89.3849	45.3656	66.93	141.252	75.5769	70.0724	48.4083	90.0195
AGAP006789-RB	101.369	28.9516	14.3163	87.8257	74.4542	84.0005	58.1539	0	94.0877	81.3402	124.047	74.285	19.1823	32.4981	86.0672	102.964	58.2081
AGAP006791-RA	419.958	335.229	244.678	206.39	235.644	150.317	164.467	255.915	336.694	272.624	241.713	210.351	119.454	283.413	231.544	168.277	171.24
AGAP006794-RA	2213.57	1575.58	1115.37	1983.1	1247.3	740.531	1593.78	1156.85	1509.29	1826.13	1238.34	1207.68	1011.43	1558.4	2304.77	1111.85	1084.97
AGAP006796-RA	0	0	0.65074	3.51303	1.53514	238.001	348.015	0	1.55517	0	0	0	9.59116	0	4.56994	1.53677	12.1831
AGAP006797-RA	57.9253	53.3319	62.4711	51.8172	66.7785	55.2635	64.5145	47.4175	45.0999	49.1617	73.0102	63.988	35.7489	64.2404	53.316	36.1141	59.5618
AGAP006798-RA	241.011	182.09	219.95	189.704	244.854	175.369	142.659	174.329	143.075	131.396	151.691	275.81	239.779	287.192	249.823	285.84	280.888
AGAP006799-RA	161.363	204.185	146.417	130.86	134.325	158.422	97.2261	113.663	138.41	94.748	146.729	166.222	173.513	138.306	153.093	192.096	157.026
AGAP006800-RA	268.939	284.183	282.421	170.382	254.065	281.475	186.274	255.218	244.939	243.127	295.585	294.933	217.109	296.261	215.549	191.328	254.491
AGAP006802-RA	153.088	183.614	160.733	208.147	221.06	178.317	188.092	225.233	153.962	168.937	164.45	192.7	183.976	167.025	191.938	207.464	164.472
AGAP006803-RA	13.4469	21.3328	15.6178	19.3217	9.97839	9.579	13.6298	21.6168	20.2172	7.15079	34.733	2.20648	14.8227	12.0923	12.1865	6.14709	5.41471
AGAP006804-RA	110.679	106.664	147.067	174.773	154.281	148.106	149.928	172.934	167.958	104.58	172.247	125.77	122.941	120.167	166.803	126.784	100.172
AGAP006805-RA	183.085	182.09	186.112	187.069	218.757	224.001	204.447	260.796	207.615	122.457	206.272	190.493	203.158	129.992	236.875	212.075	166.502
AGAP006806-RA	581.322	473.892	604.538	685.041	611.752	590.214	1073.12	995.071	1227.81	962.675	642.915	552.356	335.691	456.484	678.636	426.454	363.462
AGAP006807-RA	690.966	687.22	912.989	613.902	823.601	832.636	647.871	805.401	959.539	713.291	863.364	965.704	599.012	813.963	744.139	700.768	842.664
AGAP006808-RA	577.184	563.032	689.134	609.51	705.396	631.477	486.131	584.351	534.2	437.986	715.217	806.102	620.81	659.031	534.683	704.61	594.941
AGAP006809-RA	1011.62	825.121	849.216	995.065	742.239	814.215	929.555	848.634	952.541	943.01	881.085	829.638	731.544	891.807	873.62	728.43	791.901
AGAP006810-RA	265.836	363.419	328.624	328.468	418.325	324.212	337.111	382.129	301.703	336.087	394.113	409.671	382.774	363.525	291.715	408.781	293.071
AGAP006811-RA	535.809	508.177	416.474	343.399	426.001	478.95	368.914	474.175	540.421	445.137	454.365	533.969	419.395	428.521	460.802	373.436	374.292
AGAP006814-RA	100.335	118.854	126.894	178.286	121.276	78.1057	94.5002	121.333	100.308	101.899	138.223	180.196	148.227	136.038	143.191	179.802	139.429
AGAP006815-RA	223.426	272.755	308.451	311.781	349.244	271.896	279.866	319.371	228.61	266.367	302.673	316.263	312.149	260.74	271.15	371.13	305.931
AGAP006817-RA	1237.12	1697.48	1606.68	1423.65	1951.16	1258.53	1245.77	1848.59	1279.13	1037.76	1677.82	1644.57	1396.82	1618.86	1367.94	1594.4	1604.78
AGAP006818-RA	710.619	661.316	747.05	656.058	703.093	626.319	614.251	658.267	567.636	578.32	594.714	835.522	673.997	800.359	683.968	721.514	720.833
AGAP006819-RA	1288.84	1198.44	1417.96	1316.51	1291.05	1200.32	1124.92	1550.83	1973.51	1571.39	1432.56	1262.11	897.209	1126.85	1535.5	1273.98	1309.68
AGAP006819-RB	345.483	95.9974	242.726	181.799	96.7137	161.369	454.328	255.915	194.396	172.513	171.539	195.642	115.966	78.6	175.181	0	120.477
AGAP006820-RA	352.724	409.132	468.533	386.433	428.303	484.845	498.852	403.049	476.659	438.88	452.947	450.858	464.735	500.319	424.243	402.634	422.347
AGAP006821-RA	517.19	553.89	506.276	495.337	620.963	677.162	580.631	518.803	479.769	437.092	595.423	489.839	722.825	483.692	456.232	583.973	632.844
AGAP006824-RA	21.722	16.7615	12.3641	15.8086	24.5622	34.6318	26.351	23.7088	17.1069	9.83234	29.7712	24.2713	16.5665	9.06923	12.9482	16.9045	33.1651
AGAP006825-RA	662.003	645.316	644.233	615.658	511.201	510.634	786.896	653.386	948.653	810.721	534.463	447.181	350.513	566.827	645.123	364.983	444.683
AGAP006828-RA	1.03438	35.0467	4.55518	14.9304	3.07027	82.5268	195.361	8.3678	3.11034	0.893849	0	0	26.1577	0	0	1.53677	6.76838
AGAP006829-RA	8.27504	68.5696	26.0296	81.6779	87.5028	186.422	69.9665	9.06511	27.2154	0	0.708837	1.47099	19.1823	12.0923	7.61657	0	18.2746
AGAP006830-RA	1185.4	1599.19	1686.07	2327.38	2928.27	3077.81	2312.53	3512.38	2706.77	2217.64	2575.21	1722.53	1568.59	1258.36	1339.75	2043.14	1276.52
AGAP006835-RB	516.156	665.887	667.66	839.614	897.288	840.005	1492.92	1138.72	954.873	793.738	570.614	620.022	572.854	571.361	507.263	646.981	595.618
AGAP006838-RA	113.782	108.949	119.736	76.4084	118.973	140.738	226.255	204.314	202.172	235.976	211.233	200.055	202.286	149.642	147	235.126	185.454
AGAP006867-RA	39.3064	45.7131	40.3459	185.312	409.114	598.319	202.63	195.249	320.365	0	0	4.41297	0.871924	2.26731	0.761657	1.53677	0
AGAP006871-RA	7032.75	6227.64	7510.84	7921.88	8291.28	8263.73	9631.75	8556.07	8098.54	10542.1	9074.53	8168.4	8370.47	8145.68	7084.17	9599.45	6459.07
AGAP006873-RA	1005.42	991.211	1154.41	809.753	811.32	1016.85	676.948	824.925	1008.53	777.648	923.615	987.034	816.12	933.375	805.071	808.342	878.536
AGAP006878-RA	498.571	444.94	467.882	530.467	620.195	537.161	527.929	534.144	510.095	518.432	494.768	573.686	594.652	479.158	533.16	610.867	480.555
AGAP006879-RA	3603.78	3071.92	4046.3	4192.8	3932.25	4804.24	4896.74	3729.95	4096.31	4779.41	3882.3	3713.51	4116.35	3654.9	3479.25	4276.84	3317.18
AGAP006880-RA	1188.5	1053.69	1073.72	1241.86	1154.42	820.847	1208.51	1161.03	1338.22	1355.97	1190.14	1207.68	967.835	1299.92	1212.56	960.482	931.329
AGAP006881-RA	50.6846	44.9512	48.1548	84.3127	30.7027	39.7897	67.2405	41.1417	20.2172	173.407	44.6567	19.8584	25.2858	34.0096	83.0206	49.1767	30.4577
AGAP006882-RA	2243.57	2569.84	2346.57	2024.38	1974.19	1509.8	1559.25	1985.26	2229.33	2708.36	2725.48	2290.33	1811.86	2200.8	2067.9	2271.35	1796.33
AGAP006883-RA	238.942	231.613	183.509	223.077	219.525	154.738	350.741	332.62	356.134	252.959	362.216	272.133	338.306	267.542	265.057	256.641	197.637
AGAP006884-RA	388.927	419.798	365.065	321.442	331.59	375.792	406.169	349.356	385.682	461.226	351.583	330.973	253.73	364.281	329.797	316.575	328.943
AGAP006885-RA	1312.63	1521.48	1995.82	1179.5	1735.47	1545.17	1549.26	1923.2	1910.52	1353.29	1848.65	1604.11	1411.64	2107.84	1585.01	1499.12	1776.7
AGAP006887-RA	2880.75	1912.33	1806.46	2317.72	1349.39	1422.11	1569.25	1615.68	2635.23	3298.3	1548.1	1949.06	1183.2	2118.42	2986.46	1441.49	1323.22
AGAP006888-RA	8249.18	5105.39	4483.6	6451.68	3670.51	3059.39	4819.51	4286.4	8170.08	5929.79	4023.36	4079.79	2891.3	6005.34	6320.23	3234.9	2657.27
AGAP006889-RA	191.36	170.662	143.163	205.512	217.222	156.211	187.183	195.946	188.953	142.122	161.615	244.92	195.311	171.56	169.088	201.317	204.405
AGAP006890-RA	334.105	222.47	227.108	344.277	261.741	197.475	307.126	257.31	216.168	191.284	275.738	354.508	335.691	291.727	198.792	110.648	209.82
AGAP006890-RB	1443.99	1134.45	1276.75	1126.8	862.747	1120.01	836.872	898.144	1270.57	1075.3	1040.57	1247.4	916.392	1143.48	1096.02	1054.99	1156.04
AGAP006892-RA	1591.91	1694.43	998.886	1284.89	1037.75	1527.48	895.934	861.186	1204.48	1141.44	725.14	800.954	1239	854.775	1236.17	813.721	1428.81
AGAP006894-RA	172.741	119.616	126.244	160.721	114.368	212.212	187.183	151.318	189.731	172.513	119.793	105.176	133.404	145.863	107.394	110.648	115.739
AGAP006895-RA	303.073	289.516	285.675	358.329	377.644	368.423	339.837	347.264	315.699	256.535	295.585	339.063	388.006	289.46	277.243	343.469	331.651
AGAP006900-RA	675.45	639.221	514.736	989.796	758.358	717.688	1628.31	1091.3	1578.5	902.787	486.971	630.319	582.445	962.85	871.335	560.922	612.539
AGAP006901-RA	62.0628	95.2355	105.42	60.5997	49.892	148.843	149.019	97.6243	76.2032	115.306	44.6567	52.2201	122.941	126.969	70.8341	38.4193	184.777
AGAP006901-RB	344.449	373.323	568.096	327.59	409.882	463.476	592.443	325.647	516.316	443.349	339.533	332.444	421.139	441.369	365.595	286.608	346.541
AGAP006901-RC	264.801	193.519	245.329	117.686	108.227	165.79	174.462	135.977	189.731	129.608	76.5544	52.2201	65.3943	90.6923	90.6372	101.427	152.965
AGAP006902-RA	7111.36	4151.51	3644.15	6513.16	3628.3	3250.23	5622.76	3345.03	5150.72	5306.78	3306.02	3710.57	3330.75	5084.06	5998.05	3428.54	3392.31
AGAP006903-RA	241.011	166.091	160.082	137.008	196.498	157.685	163.558	129.004	167.958	124.245	167.994	195.642	211.877	185.919	217.072	185.949	138.075
AGAP006904-RA	457.196	537.89	560.938	440.885	445.957	389.055	574.27	599.692	518.649	354.858	445.859	534.705	408.06	635.602	390.73	377.277	385.798
AGAP006904-RB	0	60.9507	0	191.46	150.443	100.948	35.4376	47.4175	0	123.351	60.2512	100.763	31.3892	33.2538	143.191	64.5444	0
AGAP006904-RC	122.057	0.761884	43.5996	127.347	126.649	147.369	477.953	132.49	320.365	225.25	148.147	83.8464	127.301	188.942	161.471	100.659	171.24
AGAP006906-RA	12.4126	44.1893	32.537	14.0521	17.6541	42.7371	20.8991	20.2222	31.881	22.3462	41.1126	47.0717	45.34	12.0923	16.7565	31.5038	40.6103
AGAP006907-RA	77.5785	70.0933	70.2799	44.7911	37.6109	64.8425	25.4424	36.2605	62.2067	190.39	116.249	118.415	136.02	108.075	133.29	149.835	166.502
AGAP006908-RA	4367.15	3973.99	5282.71	4014.51	4461.11	3771.92	3766.38	4872.85	5766.56	4631.92	3903.57	3490.66	2254.79	3973.08	5125.19	3466.19	4244.45
AGAP006909-RA	165.501	115.806	148.369	140.521	60.6379	140.738	155.38	98.3216	157.85	168.044	124.047	130.918	176.129	136.038	150.808	77.607	102.203
AGAP006910-RA	113.782	161.519	156.178	144.034	188.822	235.054	136.298	146.436	152.406	161.787	182.88	125.034	258.961	111.854	124.912	137.541	180.716
AGAP006911-RA	447.887	750.456	964.397	812.388	667.017	1520.85	1112.19	734.972	927.658	806.251	707.419	676.655	1534.59	656.007	574.289	573.984	1355.03
AGAP006915-RA	314.452	333.705	328.624	375.016	305.492	375.792	419.799	372.367	318.032	347.707	316.85	316.263	399.341	350.677	362.549	438.748	335.712
AGAP006916-RA	158.26	145.52	134.052	140.521	183.449	181.264	132.664	172.237	160.182	151.06	167.286	177.254	200.542	212.371	172.134	255.873	164.472
AGAP006918-RA	1191.61	1110.07	1810.36	1484.25	1429.21	1820.01	1579.24	1337.45	1547.39	1759.09	1418.38	1651.19	1429.08	1463.92	1450.96	1626.67	1470.09
AGAP006921-RA	1270.22	1013.31	1877.39	936.222	1159.03	1216.53	1213.96	1486.68	1817.21	1554.4	1530.38	1502.62	928.599	2073.07	1322.24	1024.26	1341.49
AGAP006921-RB	2076	2142.42	2791.68	2178.96	2253.58	2511.17	2556.96	2200.73	2440.84	2639.54	2395.16	2019.67	2119.65	2803.15	2749.58	2171.46	2662.68
AGAP006924-RA	204.807	207.994	212.141	252.06	244.854	239.475	180.822	218.26	207.615	186.814	208.398	239.771	229.316	225.975	233.829	235.894	173.947
AGAP006925-RA	234.804	146.282	184.159	193.217	188.822	149.58	244.428	202.919	218.501	277.987	214.778	186.816	241.523	200.279	255.917	195.17	162.441
AGAP006927-RA	255.492	243.041	269.406	244.155	271.719	242.422	238.068	258.704	270.599	280.668	288.497	236.829	263.321	200.279	242.969	289.681	217.942
AGAP006928-RA	458.23	195.042	237.52	330.225	294.746	355.16	362.554	337.501	276.82	201.116	276.446	190.493	219.725	343.875	402.155	290.45	336.389
AGAP006929-RA	182.051	211.042	143.814	223.956	175.006	207.791	187.183	182	206.837	143.016	163.741	185.345	164.794	140.573	179.751	192.096	133.337
AGAP006930-RA	22.7564	20.5709	30.5848	8.78257	19.1892	28.0002	13.6298	16.7356	17.1069	8.93849	9.92372	16.1809	9.59116	8.31346	19.8031	16.1361	8.12206
AGAP006932-RA	12.4126	14.4758	29.2833	13.1739	16.8865	19.8948	29.077	30.6819	20.9948	30.3909	16.3033	19.8584	25.2858	7.55769	27.4196	13.8309	6.76838
AGAP006933-RA	732.341	739.028	713.211	655.18	591.028	574.003	506.121	625.493	821.129	636.42	749.95	715.636	495.253	745.188	632.175	669.264	716.095
AGAP006934-RA	413.752	288.754	403.459	326.712	379.946	252.738	299.856	341.685	395.79	463.014	321.812	311.85	252.858	527.527	375.497	321.954	337.742
AGAP006935-RA	2861.1	3076.49	2790.37	2183.35	2563.68	2094.85	2205.31	2773.92	2874.73	2239.98	2525.59	2619.1	2116.16	3104.7	2772.43	2479.58	2658.62
AGAP006935-RB	0	0	0	31.6173	0	33.1581	0	29.9846	26.4379	124.245	93.5665	0	31.3892	0	35.0362	0	37.2261
AGAP006936-RA	5521.52	6212.4	7764.63	4994.65	6310.18	8080.26	5463.75	6660.07	7539.46	7005.99	6953.69	7240.94	6339.76	6089.23	5953.11	6002.63	6147.72
AGAP006936-RB	0	41.1417	80.0411	79.9214	250.227	46.4213	0	72.5209	127.524	51.8432	54.5805	0	0	74.0654	0	0	0
AGAP006937-RA	144.813	19.809	21.4744	22.8347	22.2595	18.4212	12.7212	19.5249	21.7724	26.8155	35.4419	77.2269	24.4139	20.4058	96.7304	95.2799	8.7989
AGAP006937-RB	980.592	710.838	909.084	1085.53	731.493	1008.74	651.506	826.32	816.463	774.967	835.01	718.578	1055.9	980.232	834.776	923.6	1156.72
AGAP006937-RC	737.513	836.549	799.109	897.579	914.174	952.742	1273.93	920.458	991.42	894.743	676.231	937.756	837.047	723.271	748.709	978.924	912.378
AGAP006938-RA	226.529	244.565	177.001	189.704	223.362	208.527	201.722	221.049	236.386	190.39	248.093	225.797	250.242	211.615	238.399	216.685	228.771
AGAP006939-RA	2480.44	2048.71	2567.82	2013.84	1988	2145.7	2236.2	2151.92	2780.64	1882.45	2010.26	2234.43	1803.14	2372.36	2358.09	1423.05	2310.73
AGAP006940-RA	794.404	835.025	866.786	684.162	673.925	630.004	687.852	898.144	890.334	791.95	948.424	865.677	686.204	902.388	776.89	690.779	699.174
AGAP006941-RA	221.357	212.566	191.968	164.234	228.735	150.317	131.755	175.026	231.72	147.485	209.107	197.113	219.725	171.56	220.88	265.093	220.649
AGAP006942-RA	745.788	868.548	888.911	728.953	969.439	593.898	661.501	1006.23	712.267	791.95	780.43	983.356	826.584	1035.4	863.719	966.629	1053.16
AGAP006943-RA	250.32	246.85	221.902	150.182	187.287	204.106	147.202	207.8	193.618	153.742	170.121	261.836	214.493	230.51	208.694	195.938	213.881
AGAP006944-RA	685.794	786.265	798.458	685.041	888.077	868.005	871.401	785.876	688.94	685.582	837.137	855.38	1028	838.148	759.372	1008.89	863.646
AGAP006945-RA	187.223	117.33	113.88	102.756	118.973	142.211	112.673	110.176	75.4257	114.413	112.705	128.712	148.227	139.817	71.5957	106.806	150.258
AGAP006946-RA	312.383	344.372	365.716	413.659	396.833	427.371	318.029	353.539	316.477	323.573	351.583	372.16	480.43	389.977	303.901	467.179	316.76
AGAP006947-RA	148.951	189.709	144.464	150.182	190.357	151.053	128.12	115.057	92.5325	50.9494	95.693	166.957	139.508	158.711	166.041	215.916	164.472
AGAP006948-RA	204.807	271.993	141.211	221.321	168.865	512.108	221.712	49.5095	108.084	281.562	90.0223	65.459	345.282	89.9365	143.191	66.8496	215.911
AGAP006948-RB	42.4096	88.3786	79.3903	46.5476	138.93	79.5794	39.0722	72.5209	88.6446	14.3016	34.0242	91.9368	94.1677	64.9961	67.0258	99.8902	148.904
AGAP006949-RA	618.559	794.645	822.536	638.493	690.044	772.215	456.145	783.086	804.8	629.269	762	923.046	776.884	851.752	629.129	725.356	839.956
AGAP006950-RA	154.123	118.854	141.861	108.904	101.319	142.948	117.217	103.9	102.641	151.06	122.629	155.925	129.917	153.421	147.761	158.287	129.953
AGAP006951-RA	185.154	173.71	194.571	256.451	224.898	229.896	233.524	203.616	202.949	299.439	219.74	203.732	256.346	225.219	217.072	256.641	182.069
AGAP006952-RA	201.704	232.375	204.983	208.147	235.644	229.896	192.635	203.616	159.405	189.496	180.045	249.333	256.346	200.279	192.699	281.229	234.186
AGAP006953-RA	226.529	249.898	247.281	288.068	243.319	271.159	297.13	244.061	282.263	337.875	234.625	264.778	292.966	275.1	234.59	330.406	232.832
AGAP006955-RA	512.018	436.56	415.172	326.712	331.59	392.739	281.683	431.639	471.216	426.366	426.011	358.921	351.385	318.179	398.347	444.127	350.602
AGAP006956-RA	40.3408	65.522	71.5814	32.4955	51.4271	50.1055	42.7068	97.6243	109.639	63.4633	65.213	39.7167	26.1577	34.0096	22.8497	26.8935	38.5798
AGAP006958-RA	6339.72	4718.35	7359.22	6926.81	11693.9	6748.77	4340.65	7485.69	3420.59	3580.76	5752.21	9391.53	2226.89	7707.33	5608.08	4016.35	7933.9
AGAP006959-RA	1948.77	1359.2	2179.33	2193.89	3448.69	1920.22	1495.65	1995.72	908.218	1025.24	1689.87	2776.49	615.578	2169.06	1642.13	1144.13	2309.37
AGAP006960-RA	1093.34	1154.25	1176.54	1138.22	1378.55	1181.9	1264.85	1438.56	1183.48	956.418	1572.91	1451.87	979.17	1234.17	1072.41	1326.23	1000.37
AGAP006961-RA	1033.35	703.219	1212.33	1377.99	1766.94	1020.53	792.348	1250.29	493.766	566.7	810.201	1408.47	386.262	1381.55	971.874	716.904	1242.67
AGAP006962-RA	303.073	400.751	458.772	332.859	321.611	410.423	269.871	384.221	281.485	333.406	355.127	434.677	413.292	324.225	345.031	385.73	365.493
AGAP006963-RA	553.393	655.982	578.508	633.223	670.855	755.267	571.544	636.65	596.407	548.823	581.955	697.249	735.904	529.794	596.377	746.871	777.687
AGAP006964-RA	56.8909	44.1893	54.6622	58.8432	48.3568	65.5793	58.1539	53.6934	43.5447	74.1894	68.7572	41.9232	67.1381	46.8577	73.1191	65.3128	67.6838
AGAP006965-RA	469.609	540.938	674.818	483.92	558.022	569.582	429.794	630.374	639.952	585.471	665.598	734.759	660.046	714.202	516.403	497.146	654.503
AGAP006966-RA	1635.35	1746.24	2910.11	1501.82	2201.39	3324.65	2139.88	2197.94	2565.25	2614.51	2719.81	2116.02	1998.45	1715.6	1677.17	1599.01	3178.43
AGAP006966-RB	554.428	621.698	475.04	981.892	858.142	866.531	925.92	519.501	672.61	1606.25	646.459	841.406	706.258	772.396	755.564	792.206	379.029
AGAP006967-RA	2996.6	3709.61	4877.3	2498.64	3215.35	3777.07	2784.12	3578.63	3548.89	5404.21	5268.79	6461.32	5318.73	4658.56	3541.7	4598.79	5840.44
AGAP006969-RA	424.096	342.848	395.65	335.494	307.795	292.528	349.832	379.34	452.554	270.836	324.647	353.773	272.04	473.867	428.813	257.409	402.719
AGAP006970-RA	64.1316	226.28	119.736	64.991	34.5406	121.58	208.991	43.2336	24.1051	129.608	122.629	176.519	384.518	89.9365	162.995	184.413	319.468
AGAP006974-RA	26.8939	63.9983	46.8533	16.6869	3.07027	22.8422	16.3558	12.5517	24.1051	52.7371	30.48	46.3362	49.6996	43.0788	53.316	46.8715	58.2081
AGAP006975-RA	1333.32	836.549	1256.58	1332.32	781.385	991.795	1203.06	717.539	971.203	1464.12	798.859	1160.61	902.441	1472.99	1488.28	1024.26	1004.43
AGAP006976-RA	154.123	149.329	214.094	144.034	171.168	131.159	141.75	168.053	129.857	152.848	236.752	183.138	149.099	177.606	148.523	142.92	178.008
AGAP006977-RA	99391.5	91724	131690	128200	124674	116092	151117	149745	128912	133574	145246	150298	132378	133029	134902	155268	126638
AGAP006988-RA	147.916	161.519	124.291	176.53	145.838	118.632	133.572	138.766	124.413	91.1726	165.868	202.261	153.459	142.84	168.326	163.666	166.502
AGAP006990-RA	441.68	422.846	572.001	440.885	520.412	434.002	474.318	562.037	627.51	407.595	558.564	533.234	460.376	673.39	471.466	403.403	480.555
AGAP006992-RA	1398.48	1121.49	1231.2	1202.33	1149.82	1176.74	1470.2	1591.28	1559.06	2267.69	2049.96	1490.11	1206.74	1432.18	1677.93	1290.89	1523.56
AGAP006993-RA	1101.61	1111.59	1108.86	1028.44	1145.21	1159.8	1156.72	1234.25	1313.34	1069.04	1050.5	1098.09	987.889	968.14	1067.84	996.597	1112.05
AGAP006994-RA	226.529	221.708	403.459	323.199	432.141	247.58	211.717	424.666	496.876	483.572	197.766	471.452	350.513	429.277	433.383	333.479	200.344
AGAP006994-RB	251.354	238.47	166.59	197.608	132.022	215.159	316.212	214.773	154.739	133.183	303.382	92.6723	61.9066	246.381	263.533	156.751	424.378
AGAP006995-RA	1271.25	1241.87	1293.02	1393.79	1300.26	1086.85	1116.74	1131.74	1283.79	1288.04	957.639	1179	878.899	1462.41	1378.6	1111.85	970.586
AGAP006996-RA	1225.74	1274.63	1396.49	1292.79	1715.52	1290.95	1029.51	1610.8	1131.38	978.764	1719.64	1662.22	1729.9	1348.29	1170.67	1811.09	1466.71
AGAP006997-RA	136.538	115.045	128.196	168.625	168.865	128.948	110.856	181.302	150.074	58.1002	94.2753	199.319	144.739	146.619	140.145	167.508	157.703
AGAP006998-RA	598.906	655.982	642.281	589.311	582.585	760.425	633.333	624.098	688.162	471.952	681.901	769.327	524.026	652.984	641.315	578.595	590.88
AGAP006999-RA	670.278	396.18	390.444	525.198	368.433	327.16	376.183	338.198	475.104	492.511	286.37	314.056	381.903	518.458	464.611	301.976	322.852
AGAP007000-RA	487.193	500.558	496.515	683.284	629.406	593.898	656.049	694.527	454.887	604.242	590.461	538.382	653.943	499.563	532.398	713.062	427.085
AGAP007001-RA	643.384	608.745	622.758	705.241	664.714	669.793	583.357	663.845	677.276	656.979	729.393	714.165	671.381	553.979	555.248	602.415	509.659
AGAP007002-RA	314.452	330.658	391.746	440.007	410.649	334.528	380.727	419.785	338.249	432.623	480.592	468.51	480.43	353.7	449.378	497.146	490.031
AGAP007003-RA	129.298	142.472	154.876	106.269	153.514	139.264	131.755	152.712	85.5343	104.58	105.617	203.732	190.079	182.896	173.658	182.876	187.484
AGAP007005-RA	1861.88	1764.52	1763.51	1592.28	1667.16	1383.8	1867.29	1871.6	2298.54	2267.69	1847.23	1821.08	1179.71	2342.88	1912.52	1429.97	1307.65
AGAP007006-RA	850.26	1163.4	1157.02	749.153	1127.56	932.111	1149.45	1487.38	1269.02	1083.34	1420.51	1557.04	1136.99	1562.17	1056.42	756.86	942.836
AGAP007006-RB	876.12	931.023	801.061	870.353	910.336	857.689	1816.4	1392.54	1389.54	1720.66	1382.23	975.266	982.658	963.605	993.201	1174.86	740.461
AGAP007006-RC	26.8939	9.14261	22.7759	42.1563	0	8.10531	24.5337	7.67048	36.5465	0	30.48	44.8652	0	34.0096	6.09325	13.0626	8.7989
AGAP007007-RA	15.5157	19.809	36.4415	24.5912	22.2595	51.5792	22.7164	23.0114	45.8775	9.83234	8.50605	25.7423	33.1331	37.7885	24.373	9.22063	33.1651
AGAP007008-RA	668.21	550.08	239.472	373.259	220.292	299.896	300.765	183.394	344.47	210.054	170.83	151.512	452.528	130.748	382.352	101.427	280.211
AGAP007010-RA	340.311	746.647	646.836	526.076	627.871	576.214	575.179	679.884	779.139	353.07	549.349	557.505	553.671	633.334	645.885	291.987	676.838
AGAP007010-RB	485.124	253.707	293.484	217.808	204.941	187.896	288.952	195.249	383.349	311.953	184.298	217.706	177	344.631	351.124	165.971	229.448
AGAP007010-RC	494.434	297.135	335.131	334.616	398.368	311.686	326.207	400.26	428.449	390.612	452.947	456.007	240.651	557.758	373.974	436.443	167.856
AGAP007012-RA	67.2347	67.0458	65.074	38.6433	62.1731	40.5265	115.399	100.414	115.082	66.1448	63.7953	74.285	41.8523	103.54	45.6994	44.5664	81.8974
AGAP007012-RB	181.017	101.331	163.987	154.573	177.308	154.738	189.909	182	221.611	150.167	130.426	160.338	99.3993	221.44	121.865	104.5	151.612
AGAP007018-RA	387.893	468.559	404.11	329.346	379.946	312.423	273.505	413.509	493.766	392.4	336.698	387.606	301.686	490.494	405.201	288.913	408.81
AGAP007019-RA	438.577	515.796	398.904	344.277	426.001	459.792	492.491	535.539	520.204	366.478	509.654	444.239	454.272	442.881	433.383	403.403	573.959
AGAP007020-RA	144.813	169.138	195.222	226.59	243.319	277.054	226.255	198.038	192.841	132.29	175.083	231.681	265.937	170.804	159.186	272.009	180.716
AGAP007021-RA	39.3064	22.8565	27.9818	56.2085	36.8433	39.0529	33.6203	16.0383	48.2102	58.994	37.5684	30.8908	44.4681	39.3	28.943	33.0406	37.2261
AGAP007022-RA	182.051	254.469	255.09	227.469	217.99	295.475	228.073	224.536	287.706	175.194	225.41	251.539	196.183	203.302	238.399	264.325	259.229
AGAP007023-RA	952.664	979.021	968.302	805.362	876.563	847.373	708.751	941.377	1139.16	875.078	816.58	948.053	827.455	1036.16	984.822	810.647	866.353
AGAP007024-RA	364.102	412.179	339.686	425.955	428.303	397.16	359.828	446.98	272.932	245.808	393.405	446.445	457.76	401.313	356.455	595.499	469.049
AGAP007025-RA	61.0284	78.4741	65.7248	86.9475	97.4812	81.7899	110.856	99.7163	63.7619	33.9662	67.3395	89.7303	64.5223	97.4942	72.3574	87.596	105.587
AGAP007026-RA	217.22	233.898	174.398	241.521	250.995	217.37	181.731	179.908	166.403	126.033	151.691	236.829	279.016	261.496	257.44	274.314	261.936
AGAP007027-RA	22.7564	12.952	12.3641	48.3041	18.4216	12.5264	44.5241	13.9463	16.3293	13.4077	14.1767	20.5939	30.5173	12.0923	29.7046	20.7464	25.043
AGAP007028-RA	31.0314	11.4283	4.55518	16.6869	19.9568	31.6844	73.6011	9.06511	22.5499	12.5139	6.37953	5.88396	20.0542	1.51154	9.90154	3.84193	24.3662
AGAP007031-RA	263.767	300.944	150.321	192.338	150.443	204.106	170.827	113.663	213.058	247.596	98.5284	86.0529	242.395	142.085	180.513	63.776	247.723
AGAP007032-RA	164.466	210.28	163.336	144.034	188.822	184.948	141.75	186.881	206.837	92.0664	141.059	194.171	138.636	207.081	181.274	119.868	169.21
AGAP007033-RA	156.191	249.898	184.159	194.973	231.806	501.792	387.996	206.406	150.074	243.127	219.74	175.783	667.893	236.556	178.989	77.607	343.834
AGAP007035-RA	20.6876	33.5229	24.7281	16.6869	36.8433	66.3162	31.8029	25.1034	17.1069	40.2232	35.4419	13.2389	66.2662	25.6961	16.7565	3.84193	44.6713
AGAP007036-RA	18.6188	27.4278	24.7281	14.9304	26.0973	61.1582	35.4376	16.0383	13.9965	27.7093	26.9358	13.2389	70.6258	30.9865	15.2331	12.2942	58.2081
AGAP007037-RA	9.30942	19.809	17.57	14.0521	7.67569	38.316	25.4424	13.249	8.55343	28.6032	10.6326	8.82594	34.005	7.55769	12.1865	6.14709	27.0735
AGAP007038-RA	29.997	35.8086	25.3789	23.7129	21.4919	42.0002	25.4424	16.7356	21.7724	18.7708	19.1386	19.1229	13.0789	11.3365	19.8031	19.978	23.0125
AGAP007039-RA	178.948	405.322	236.219	151.938	373.038	604.214	571.544	306.122	224.722	272.624	257.308	275.075	975.683	459.508	186.606	115.258	441.975
AGAP007043-RA	0	14.4758	25.3789	17.5651	29.9352	40.5265	41.7982	0	15.5517	63.4633	55.9981	0	85.4485	0	14.4715	0	20.3051
AGAP007043-RB	64.1316	100.569	41.6474	65.8693	39.146	169.475	118.125	80.8887	48.2102	51.8432	13.4679	53.6911	115.094	70.2865	37.3212	31.5038	125.215
AGAP007044-RA	77.5785	55.6175	20.1729	24.5912	23.7946	88.4216	20.8991	16.0383	26.4379	41.117	26.9358	7.35495	40.9804	22.6731	12.1865	11.5258	50.086
AGAP007045-RA	22.7564	25.9041	14.3163	27.226	23.0271	77.3689	9.99521	27.8927	10.1086	5.36309	7.79721	7.35495	35.7489	19.65	19.0414	10.7574	28.4272
AGAP007046-RA	984.73	915.023	330.576	666.597	366.898	871.689	510.664	292.176	524.869	667.705	263.687	269.191	638.248	318.179	532.398	194.402	684.283
AGAP007049-RA	1849.47	3016.3	2656.32	2178.08	2640.44	3296.65	2386.13	2377.85	1738.68	2490.26	2372.48	2623.51	5193.18	2353.46	2159.3	2732.38	4306.04
AGAP007050-RA	1813.27	1881.09	2433.77	1847.85	2598.99	2154.54	2333.43	2582.16	2069.93	2399.09	2669.48	2430.81	2347.22	2358	1993.26	2492.64	2086.69
AGAP007051-RA	172.741	233.898	339.686	381.164	308.563	329.37	467.049	323.555	388.015	382.567	342.368	283.165	378.415	297.017	236.875	327.332	259.906
AGAP007054-RA	76.5441	58.6651	55.3129	75.5301	46.8217	70.0004	127.212	69.7316	80.0912	130.502	34.0242	62.517	157.818	44.5904	62.4559	21.5148	35.8724
AGAP007055-RA	435.474	560.747	603.887	495.337	462.076	613.056	519.751	532.75	615.069	286.032	255.89	372.16	435.962	349.921	304.663	360.373	486.647
AGAP007056-RA	68.2691	371.8	152.924	673.623	16.1189	443.581	43.6155	130.398	202.949	38.4355	34.733	11.0324	41.8523	15.1154	200.316	19.2096	473.11
AGAP007057-RA	681.656	553.89	553.78	503.241	438.282	459.792	584.265	619.914	628.288	559.549	518.869	563.389	524.898	591.767	603.232	462.568	598.325
AGAP007058-RA	1747.07	1169.49	1111.46	1741.58	1158.26	979.269	1778.24	1197.29	1293.12	1676.86	1139.1	1009.83	1157.91	1400.44	1404.5	937.431	859.585
AGAP007061-RA	14.4813	39.618	31.8863	14.0521	17.6541	2.94739	8.1779	18.1302	28.7706	16.0893	29.7712	16.1809	57.547	16.6269	9.90154	12.2942	88.6658
AGAP007063-RA	63.0972	63.2364	76.7874	54.4519	66.7785	67.7899	78.1444	88.5592	91.7549	46.4801	64.5042	68.401	77.6012	58.1942	44.9378	39.9561	55.5007
AGAP007064-RA	91.0254	118.092	41.6474	67.6258	43.7514	74.4215	36.3462	29.9846	74.6481	31.2847	29.0623	34.5682	53.1873	51.3923	38.8445	35.3458	86.6353
AGAP007064-RB	48.6159	31.9991	29.9341	25.4695	39.146	7.36846	3.63462	25.8007	25.6603	36.6478	21.974	18.3874	2.61577	32.4981	43.4144	18.4413	29.7809
AGAP007064-RC	428.233	315.42	376.779	486.554	383.784	532.003	523.386	417.693	381.794	342.344	406.164	400.109	439.449	367.304	398.347	534.797	454.158
AGAP007065-RA	183.085	54.8557	150.972	264.355	66.0109	162.843	227.164	64.1531	59.0964	294.076	28.3535	113.266	150.843	120.167	209.456	73.765	113.032
AGAP007065-RB	472.712	470.083	612.997	330.225	396.833	484.845	727.833	531.355	771.364	1077.09	714.508	518.524	519.666	714.202	482.89	484.083	574.636
AGAP007066-RA	233.77	271.231	232.965	302.12	360.757	280.738	298.039	347.264	242.606	310.165	294.167	270.662	323.484	273.588	275.72	328.869	279.534
AGAP007068-RA	131.366	140.187	117.784	144.912	125.114	178.317	162.649	104.597	125.969	111.731	129.717	150.041	146.483	116.388	135.575	129.089	106.264
AGAP007069-RA	124.126	232.375	68.9785	173.017	62.1731	278.528	259.875	125.517	118.193	25.9216	105.617	34.5682	189.207	53.6596	35.7979	65.3128	370.23
AGAP007075-RA	14.4813	15.2377	7.15814	10.5391	12.2811	20.6317	19.9904	13.9463	6.99826	8.93849	10.6326	8.09044	20.0542	13.6038	13.7098	6.91547	8.12206
AGAP007078-RA	22.7564	20.5709	27.9818	17.5651	7.67569	22.1054	26.351	8.3678	10.1086	30.3909	23.3916	53.6911	31.3892	26.4519	19.0414	3.84193	34.5187
AGAP007080-RA	1017.83	994.259	1104.96	990.674	848.163	893.058	935.006	864.672	1057.51	1063.68	948.424	977.472	658.302	1104.93	1144.77	777.607	1112.72
AGAP007081-RA	165.501	124.949	163.987	98.3648	122.811	101.685	107.221	147.134	159.405	82.2341	150.273	156.66	102.015	143.596	122.627	100.659	96.111
AGAP007082-RA	1348.83	1512.34	2005.58	1774.96	1733.17	2308.54	2170.78	1810.93	2166.35	2161.33	2043.58	1897.58	2001.94	1810.82	1578.91	2381.23	1826.11
AGAP007083-RA	175.845	137.139	178.954	235.373	172.703	121.58	274.414	127.609	346.803	153.742	111.996	168.428	105.503	191.965	225.45	120.637	128.599
AGAP007085-RA	557.531	549.319	567.446	536.615	576.444	527.582	483.405	603.179	546.642	543.46	657.801	502.343	459.504	448.927	572.766	582.437	491.385
AGAP007086-RA	1439.86	1198.44	601.284	1012.63	665.482	525.371	898.66	433.034	807.132	841.112	463.579	525.879	631.273	630.311	1068.6	414.16	550.946
AGAP007087-RA	5724.26	6366.3	7747.71	7771.7	8009.58	9965.11	10768.5	8196.26	8895.56	12193	9807.47	7225.5	9749.85	7463.97	6995.82	10894.2	6133.51
AGAP007088-RA	1252.63	955.403	1212.33	1514.12	1099.16	1402.22	1438.4	712.657	931.546	1347.03	659.927	931.872	1498.84	1142.72	1158.48	1287.05	976.678
AGAP007093-RA	522.362	664.363	626.012	569.111	539.601	538.635	369.823	486.727	496.876	452.287	604.638	613.403	541.465	618.219	525.543	569.374	559.068
AGAP007093-RB	153.088	12.1901	37.7429	108.026	23.7946	72.2109	146.294	82.9807	41.212	192.177	73.7191	49.2781	98.5274	52.1481	108.917	62.2393	109.648
AGAP007096-RA	273.076	266.659	271.359	358.329	292.444	324.949	367.097	391.195	267.489	242.233	317.559	289.049	313.021	293.238	320.658	346.542	289.687
AGAP007097-RA	211.014	214.089	223.855	241.521	226.433	234.317	220.803	205.011	162.515	136.759	219.031	239.036	204.03	179.117	168.326	235.894	166.502
AGAP007098-RA	278.248	323.801	363.113	319.686	359.222	305.054	326.207	358.421	342.137	361.115	400.493	353.773	363.592	317.423	327.512	444.127	281.565
AGAP007100-RA	54.8221	47.9987	73.5337	43.9129	43.7514	57.474	46.3414	55.088	48.2102	53.6309	62.3777	80.9044	92.4239	68.0192	54.0776	40.7245	54.1471
AGAP007102-RA	175.845	155.424	128.847	169.504	171.935	136.317	125.394	158.291	119.748	126.927	133.97	228.003	183.976	158.711	174.419	209.001	182.069
AGAP007103-RA	115.851	160.758	80.0411	255.573	182.681	16.2106	185.366	211.984	124.413	231.507	60.2512	97.8208	108.119	177.606	67.0258	186.718	43.3176
AGAP007103-RB	407.546	822.835	326.672	364.477	541.136	336.739	541.559	419.785	453.332	287.819	440.897	474.394	249.37	450.438	579.621	452.579	167.856
AGAP007103-RC	741.651	931.023	1004.09	831.71	952.553	1718.33	502.486	1176.37	1126.72	1229.04	1026.4	714.165	1155.3	1073.19	1136.39	570.911	1195.97
AGAP007103-RD	3639.98	3011.73	3776.9	3555.19	2622.78	2937.81	3699.14	2697.92	3930.69	3568.24	2804.16	3169.25	2518.12	3345.79	3534.09	3049.72	2978.76
AGAP007104-RA	1406.76	1654.05	1710.8	2003.3	1733.17	1814.85	1959.97	1785.83	1697.47	1313.06	1281.58	1536.45	1653.17	1531.94	1682.5	1832.6	1489.04
AGAP007105-RA	2438.03	2011.37	2806.64	2133.29	2259.72	2015.27	1913.63	2482.45	2996.81	2327.58	2832.51	2816.21	2178.07	2584.73	2282.69	2318.99	2046.08
AGAP007106-RA	920.598	953.879	1200.62	844.005	1073.06	1080.95	954.088	1033.42	1159.38	1170.94	1012.93	920.104	880.643	1204.7	937.6	716.904	976.001
AGAP007107-RA	1942.57	1684.53	2450.04	2063.03	3581.48	1674.11	2908.61	3927.29	2461.05	2504.56	3155.74	3326.64	1019.28	2979.24	2360.37	1536.77	2588.91
AGAP007108-RA	236.873	441.131	109.975	0.878257	165.795	188.633	351.65	323.555	298.592	145.697	341.66	347.153	0.871924	161.735	283.336	250.494	324.205
AGAP007108-RB	540.981	410.656	899.323	853.666	765.266	714.741	865.04	1081.54	1121.28	1103.01	810.201	385.399	708.002	810.94	747.185	513.282	752.644
AGAP007110-RA	101.369	57.9032	144.464	66.7475	140.465	76.632	126.303	147.831	83.2015	75.0833	90.7312	76.4914	78.4731	146.619	57.8859	77.607	102.879
AGAP007111-RA	341.345	255.993	298.69	323.199	346.941	340.423	215.351	349.356	248.049	172.513	269.358	294.198	380.159	338.585	340.461	275.082	305.931
AGAP007112-RA	599.94	703.219	641.63	671.867	1060.78	443.581	655.141	995.071	660.169	530.946	901.641	750.94	735.904	547.933	658.833	845.993	703.912
AGAP007113-RA	1226.77	1471.96	1516.22	1291.04	1728.56	1503.17	1352.08	1867.41	1636.81	1446.25	1610.48	1673.99	1409.03	1593.16	1401.45	1377.72	1333.37
AGAP007114-RA	1348.83	1051.4	838.153	1272.59	798.271	643.267	1199.43	819.347	962.649	1212.06	790.353	721.52	720.209	1127.61	1322.24	771.459	746.553
AGAP007115-RA	538.912	540.938	467.232	502.363	551.114	566.635	465.232	606.665	524.092	525.583	657.092	542.06	545.824	437.59	510.31	674.643	532.672
AGAP007116-RA	1189.54	1147.4	1097.8	1189.16	1009.35	1128.11	1064.94	1101.06	1034.19	1248.71	1036.32	1176.06	1047.18	1033.14	1093.74	1058.07	1007.14
AGAP007117-RA	507.881	506.653	481.548	471.624	680.066	529.792	517.934	566.221	555.973	403.126	613.144	583.983	622.553	454.217	504.978	676.18	536.733
AGAP007118-RA	908.186	859.405	685.88	844.005	617.893	459.792	763.271	649.202	710.712	973.401	798.859	752.411	711.49	857.042	921.605	583.205	776.333
AGAP007119-RA	2615.95	2160.7	3005.77	2671.66	2439.33	2797.07	2386.13	2268.37	2503.82	2924.67	2488.02	3218.52	2559.97	2733.62	2757.2	2809.99	2935.45
AGAP007120-RA	2476.31	3020.11	2953.71	3090.59	3261.4	4570.66	3197.56	2900.14	2108.03	1996.86	2266.86	2763.25	3775.43	2553.74	2485.29	4649.5	4057.65
AGAP007121-RA	1264.01	1178.63	1334.02	1322.66	1276.47	1323.38	1492.01	1245.41	1217.7	1857.42	1489.27	1409.94	1353.23	1265.16	1281.87	1313.17	1212.22
AGAP007123-RA	23.7907	56.3794	46.8533	52.6954	53.7298	104.632	70.8751	72.5209	30.3258	92.9603	60.96	25.7423	112.478	73.3096	35.0362	22.2832	73.7754
AGAP007125-RA	255.492	333.705	237.52	193.217	304.725	274.844	254.424	294.268	227.055	172.513	242.422	299.346	323.484	208.592	236.114	362.678	289.687
AGAP007126-RA	74.4754	89.9023	83.9455	73.7736	77.5244	83.2636	39.0722	53.6934	111.195	57.2063	78.6809	87.5239	67.1381	64.2404	84.5439	71.4599	90.6963
AGAP007127-RA	2107.03	1452.91	1556.57	1641.46	1227.34	1134.01	1570.16	1096.88	1548.17	1854.74	1211.4	1511.44	1233.77	1877.33	1920.9	1150.27	1345.55
AGAP007128-RA	234.804	204.947	135.354	158.086	171.935	152.527	169.01	251.731	227.055	146.591	160.197	235.358	209.262	193.477	191.938	228.211	187.484
AGAP007130-RA	474.78	505.129	592.824	430.346	468.217	392.739	477.953	492.305	528.757	415.64	459.326	504.549	442.937	503.342	498.124	420.307	522.519
AGAP007131-RA	2018.08	2196.51	2169.57	1743.34	1978.79	2308.54	1599.23	1897.4	2174.9	2052.28	2194.56	2439.64	2096.1	2430.55	2125.78	1750.38	2464.37
AGAP007133-RA	3502.41	2200.32	2052.43	3405.88	2232.09	1434.64	3353.85	2043.14	2725.43	2542.11	1950.72	1611.47	1544.18	2525.78	3380.23	1967.07	1922.22
AGAP007135-RA	338.242	616.364	534.258	242.399	398.368	427.371	583.357	331.225	601.85	726.699	471.377	514.111	849.254	826.811	441.761	386.498	606.447
AGAP007136-RA	46.5471	54.0938	6.5074	12.2956	21.4919	39.0529	7.26924	4.88122	8.55343	13.4077	9.21488	1.47099	25.2858	16.6269	37.3212	1.53677	10.1526
AGAP007137-RA	247.217	284.183	387.19	136.13	168.098	268.949	126.303	189.67	114.305	281.562	317.559	330.237	302.557	445.904	280.29	249.725	486.647
AGAP007137-RB	736.479	804.55	551.828	451.424	542.671	601.267	529.746	400.26	675.721	665.023	462.162	453.065	789.091	508.633	576.574	434.906	810.175
AGAP007137-RC	104.472	131.044	104.769	216.051	114.368	135.58	184.457	106.689	287.706	80.4464	48.9098	66.93	81.0889	80.1115	124.15	56.0922	123.185
AGAP007143-RA	1167.82	988.164	1230.55	739.493	878.099	785.478	838.689	995.768	1130.61	879.547	1162.49	1084.85	938.19	1125.34	1030.52	849.835	961.11
AGAP007145-RA	145.848	137.139	149.02	137.008	148.908	114.948	83.5963	160.383	147.741	120.67	116.958	156.66	190.079	131.504	147.761	132.931	129.953
AGAP007146-RA	529.603	633.888	605.188	534.859	695.417	680.109	551.554	585.746	510.095	554.186	678.357	708.281	764.677	634.09	598.662	694.621	686.314
AGAP007147-RA	217.22	183.614	208.237	229.225	226.433	193.054	209.899	214.076	219.279	220.781	192.095	214.029	216.237	196.5	228.497	249.725	210.497
AGAP007157-RA	2591.12	2365.65	2584.09	2966.75	3252.19	2933.39	3492.87	3193.01	2717.66	3681.76	3574.67	2858.13	3383.06	2822.04	2655.9	3685.95	2178.74
AGAP007158-RA	149.985	158.472	190.016	49.1824	270.952	117.159	184.457	195.946	156.294	139.44	561.399	183.138	81.9608	86.9134	105.109	169.813	117.093
AGAP007159-RA	0	0	0	178.286	0	36.1055	139.024	62.7585	53.6533	80.4464	192.804	0	59.2908	105.052	52.5543	0	0
AGAP007160-RA	0	0	0	0	0	0	0	13.9463	15.5517	0	0	0	0	0	0	0	0
AGAP007160-RB	49908.8	45583.5	83655.3	56135.6	63993	66627.9	86150.5	78730.5	91085.4	98098.1	81494.3	89547.2	54022.6	93231.7	68665.7	53651	61624.1
AGAP007160-RC	72620.7	60671.9	104985	84784.3	71525.1	85276.7	106855	95722.7	121367	129073	94057	103191	62298.9	98295.3	94333.5	72907.5	75326
AGAP007160-RD	9482.16	8587.96	12931.5	8719.34	8290.51	10601.7	7549.11	11173.1	15459.2	12710.5	11296	13384.5	6226.41	10283	9264.03	6366.08	8416.48
AGAP007161-RA	207.91	284.183	420.378	426.833	348.476	386.844	616.977	385.616	582.411	547.929	361.507	444.974	389.75	380.152	421.958	319.649	270.058
AGAP007162-RB	4730.22	4553.78	4976.21	5404.79	5257.08	4827.82	6616.83	6720.04	5705.14	7461.85	6641.8	4956.5	5615.19	4383.46	5237.15	5898.13	4126.01
AGAP007163-RA	710.619	769.503	924.051	620.928	677.763	512.108	744.189	945.561	915.217	792.844	926.45	734.759	518.795	781.465	517.927	345.774	974.647
AGAP007163-RB	565.806	438.083	659.2	501.485	422.93	398.634	706.934	343.08	657.836	487.148	413.252	752.411	305.173	813.963	771.558	573.984	366.846
AGAP007164-RA	255.492	211.042	158.13	143.156	115.903	72.9478	179.005	172.237	283.818	158.211	139.641	136.802	58.4189	252.427	226.974	39.9561	146.874
AGAP007166-RA	319.623	358.086	318.212	231.86	325.449	351.476	365.279	395.378	339.804	389.718	370.013	353.773	283.375	422.475	399.87	401.097	274.796
AGAP007167-RA	377.549	236.946	278.517	317.929	253.298	353.686	269.871	293.57	263.601	305.696	235.334	324.353	301.686	267.542	296.285	298.134	274.796
AGAP007168-RA	208.945	205.709	158.781	176.53	204.941	204.106	134.481	139.463	132.967	155.53	155.944	196.377	180.488	200.279	150.046	240.505	211.174
AGAP007169-RA	371.342	345.134	340.988	389.946	341.568	419.266	449.784	337.501	281.485	484.466	361.507	367.747	447.297	304.575	499.647	285.071	594.941
AGAP007172-RA	8.27504	26.6659	27.3311	38.6433	13.0487	22.8422	36.3462	23.0114	12.4413	7.15079	34.0242	16.9164	6.97539	0	25.8963	13.0626	40.6103
AGAP007172-RB	894.739	946.26	749.653	899.335	857.374	850.321	877.761	925.339	907.441	614.968	830.048	793.599	858.845	950.002	939.123	859.824	1013.23
AGAP007173-RA	37.2377	30.4754	31.8863	36.8868	29.9352	24.3159	27.2597	26.498	16.3293	46.4801	46.7833	30.8908	30.5173	30.9865	29.7046	37.6509	20.3051
AGAP007174-RA	1236.08	1280.73	1175.89	996.822	1103	866.531	894.117	1148.48	1080.06	1155.75	1151.86	1072.35	891.106	1255.33	1122.68	816.794	1099.19
AGAP007175-RA	1900.16	2377.08	2314.68	1485.13	1727.03	2438.22	1346.63	1508.3	1738.68	1535.63	1560.86	1785.05	1746.46	2054.94	1585.77	1476.84	2663.36
AGAP007176-RA	229.632	188.185	205.634	217.808	176.541	190.106	136.298	101.808	185.065	172.513	179.336	191.229	171.769	225.975	210.217	172.887	204.405
AGAP007178-RA	770.613	547.033	364.415	556.815	307.795	256.423	542.467	384.221	727.819	473.74	428.846	262.572	271.168	400.558	631.414	342.7	218.619
AGAP007180-RA	1047.83	889.119	682.627	1082.01	705.396	537.898	929.555	698.711	888.779	925.133	703.875	567.802	704.514	882.738	1067.08	616.246	661.948
AGAP007181-RA	1302.28	982.069	1060.71	1286.65	851.234	681.583	1009.52	818.65	1068.4	1171.84	849.896	1071.62	888.49	1535.72	1346.61	808.342	890.719
AGAP007181-RB	48.6159	37.3323	42.2981	26.3477	23.0271	0	65.4232	16.0383	12.4413	26.8155	5.6707	6.61945	0	6.80192	56.3626	3.07354	51.4397
AGAP007198-RA	254.457	219.423	320.815	354.816	267.881	309.475	319.847	285.9	394.235	379.886	257.308	292.727	251.986	385.442	347.316	218.222	245.015
AGAP007201-RA	672.347	521.129	705.402	815.901	657.039	688.951	771.448	608.757	639.174	833.067	781.847	646.5	687.948	578.919	651.978	661.58	636.905
AGAP007202-RA	389.961	430.465	414.522	440.885	463.611	400.844	462.506	446.283	398.901	388.824	511.072	356.715	455.144	367.304	343.507	522.502	335.035
AGAP007203-RA	175.845	274.278	297.388	274.016	188.054	173.159	285.318	243.363	262.823	321.786	208.398	211.822	236.291	351.433	307.709	220.527	278.181
AGAP007204-RA	1445.03	1170.25	1621.64	1276.11	1242.69	1209.16	1169.44	1257.26	1524.84	1704.57	1766.42	1470.99	1286.96	1444.27	1385.45	1154.88	1410.53
AGAP007205-RA	22.7564	15.9996	28.6326	25.4695	24.5622	53.7898	27.2597	11.1571	18.662	14.3016	14.8856	5.14846	25.2858	14.3596	21.3264	31.5038	31.1346
AGAP007206-RA	354.792	319.991	294.785	309.147	376.876	308.002	280.775	322.16	263.601	220.781	360.089	394.225	395.853	312.888	275.72	431.833	343.834
AGAP007208-RA	2173.23	2196.51	2884.08	2464.39	2720.26	2861.91	2727.78	2772.53	2502.27	2869.25	2918.99	2826.51	2968.9	2433.58	2262.88	3091.98	2264.02
AGAP007209-RA	83.7848	66.2839	98.9125	84.3127	97.4812	128.948	152.654	80.8887	124.413	113.519	83.6428	83.1109	132.532	124.702	132.528	70.6915	103.556
AGAP007209-RB	52.7534	131.806	40.3459	86.9475	103.622	25.7896	27.2597	143.647	76.9808	0	17.7209	72.814	0	0.755769	12.1865	101.427	0
AGAP007209-RD	2252.88	2636.12	2986.25	2374.81	2742.52	3026.96	3515.59	3144.9	3234.75	2858.53	3122.43	3078.78	3188.62	2806.17	2348.95	2755.43	2662
AGAP007209-RE	0	66.2839	15.6178	0	0	3.68423	0	4.1839	0	0	0	0	0	0	0	0	1.35368
AGAP007210-RA	413.752	351.991	421.68	396.972	370.736	419.266	464.323	378.643	412.12	446.03	414.67	429.529	340.922	407.359	415.103	403.403	341.803
AGAP007211-RA	404.443	470.844	403.459	504.12	445.19	540.845	487.039	537.631	452.554	445.137	527.375	427.322	449.041	331.027	477.559	514.819	410.164
AGAP007212-RA	622.697	506.653	545.971	480.407	604.077	476.003	473.409	504.857	622.845	692.733	579.12	575.892	508.331	564.559	557.533	524.808	483.262
AGAP007213-RA	208.945	233.137	236.869	235.373	229.503	242.422	203.539	204.314	206.837	202.01	180.753	205.203	214.493	192.721	180.513	238.2	157.026
AGAP007214-RA	113.782	170.662	201.729	98.3648	254.065	151.053	107.221	188.973	145.408	202.904	257.308	228.003	161.306	154.177	152.331	268.167	188.161
AGAP007215-RA	124.126	121.14	117.133	103.634	112.833	149.58	86.3223	102.506	86.3118	83.1279	116.249	130.918	95.0397	91.448	98.2537	126.784	104.233
AGAP007216-RA	7.24066	40.3799	77.4381	21.0782	49.1244	16.2106	26.351	39.747	53.6533	8.04464	36.8595	16.9164	24.4139	86.1577	53.316	39.9561	23.0125
AGAP007217-RA	341.345	468.559	445.757	465.476	548.812	352.949	326.207	432.336	325.808	283.35	402.619	504.549	515.307	480.669	426.528	565.532	451.451
AGAP007218-RA	1299.18	1186.25	1250.72	1364.81	1310.24	1420.64	1303.92	1156.15	1131.38	1111.05	1450.99	1243.72	1621.78	1293.88	1243.79	1480.68	1306.97
AGAP007219-RA	111.713	102.854	132.751	144.912	128.952	107.58	120.851	120.636	120.526	70.614	124.755	125.034	129.045	166.269	131.767	162.898	152.289
AGAP007237-RA	258.595	409.132	253.789	243.277	179.611	561.477	229.89	181.302	251.937	353.964	175.792	174.312	366.208	139.817	191.176	102.195	458.219
AGAP007238-RA	376.514	364.181	363.113	457.572	386.855	378.002	378.909	393.286	412.897	416.533	398.366	374.367	438.578	377.885	340.461	477.168	351.279
AGAP007239-RA	459.265	380.942	395.65	367.111	479.73	415.581	407.078	486.727	395.013	446.924	428.138	505.285	415.036	419.452	422.72	446.432	316.76
AGAP007240-RA	100.335	93.7118	108.023	150.182	235.644	72.9478	80.8703	178.513	105.751	64.3571	130.426	136.067	87.1924	117.9	83.0206	133.699	87.3121
AGAP007242-RA	429.268	526.462	444.456	461.963	546.509	445.792	295.313	481.148	358.466	315.529	358.672	556.769	651.327	409.627	409.771	368.825	473.11
AGAP007242-RB	230.667	105.902	196.524	235.373	242.552	209.264	207.173	115.755	171.069	216.311	270.067	201.526	209.262	266.786	226.212	323.49	201.021
AGAP007243-RA	991.97	1106.26	1050.95	1010	1241.93	1180.43	963.175	1174.28	1014.75	1075.3	1217.07	1153.99	1254.7	925.061	849.247	1278.59	1067.37
AGAP007244-RA	562.703	653.697	580.46	544.519	656.271	622.635	494.309	632.466	611.181	655.191	665.598	693.571	673.997	594.79	492.03	729.198	605.77
AGAP007245-RA	62.0628	41.9036	55.9637	57.0867	56.8001	55.2635	59.9713	30.6819	46.6551	52.7371	62.3777	50.7491	75.8574	48.3692	49.5077	56.8606	43.3176
AGAP007246-RA	123.091	131.044	147.067	151.06	165.795	130.422	120.851	170.145	107.307	146.591	164.45	169.164	139.508	139.061	143.191	165.971	121.831
AGAP007247-RA	922.667	821.311	743.145	773.745	710.769	588.74	795.074	725.209	950.208	882.229	814.454	630.319	626.913	933.375	1083.84	738.419	589.526
AGAP007247-RB	446.852	431.988	482.199	432.981	466.682	454.634	475.227	446.283	542.754	489.829	524.539	418.496	401.085	573.629	477.559	533.26	456.866
AGAP007247-RC	335.139	175.233	242.726	308.268	185.752	218.106	368.914	235.693	307.146	293.182	301.256	261.101	124.685	201.035	253.632	246.652	212.527
AGAP007248-RA	2926.26	1795.76	1409.5	2342.31	1466.06	1194.43	1591.96	1292.82	1982.06	1819.88	1363.09	2096.9	1440.42	2181.91	2154.73	1466.08	1493.78
AGAP007248-RB	77.5785	118.092	21.4744	50.0607	57.5677	61.1582	0	103.203	132.189	77.7648	106.326	132.389	39.2366	133.771	85.3056	65.3128	57.5312
AGAP007249-RB	68.2691	73.1409	78.7396	65.8693	71.3839	96.5269	104.495	50.9041	76.9808	127.82	69.466	62.517	155.202	135.283	60.1709	88.3644	107.617
AGAP007250-RA	22.7564	50.2844	68.3277	60.5997	62.1731	78.1057	112.673	38.3524	81.6463	126.033	57.4158	55.1621	84.5766	70.2865	51.7927	40.7245	62.2691
AGAP007250-RC	39.3064	22.8565	30.5848	10.5391	9.97839	11.0527	37.2549	4.88122	13.9965	23.2401	17.0121	11.0324	46.212	28.7192	27.4196	6.14709	25.7199
AGAP007253-RA	1877.4	1653.29	1660.69	1582.62	1136	1663.8	1249.4	1173.58	1746.45	2013.84	1105.79	1281.23	1116.06	1625.66	1773.14	1121.08	1601.4
AGAP007253-RB	724.066	767.217	966.349	973.987	840.488	400.844	925.92	834.688	848.344	835.748	1026.4	575.157	513.563	784.488	737.284	484.083	821.682
AGAP007254-RA	186.188	211.804	160.733	145.791	216.454	186.422	143.568	150.62	185.843	117.094	148.856	208.145	206.646	155.688	175.181	195.17	175.978
AGAP007255-RA	29.997	45.7131	17.57	60.5997	36.0757	49.3687	46.3414	57.8773	37.324	39.3293	33.3153	38.2457	47.0839	18.8942	26.658	36.1141	29.7809
AGAP007256-RA	426.165	561.509	386.54	392.581	435.211	422.95	396.174	482.543	457.219	379.886	404.037	340.534	469.095	423.986	404.44	316.575	504.921
AGAP007257-RA	273.076	310.087	271.359	226.59	204.173	227.685	408.895	250.337	417.563	355.752	220.448	275.075	250.242	325.736	312.279	195.17	237.57
AGAP007258-RA	925.77	1020.16	1250.72	895.822	1189.73	1235.69	811.429	1048.76	1230.92	849.156	1108.62	1277.55	1131.76	982.5	941.408	1119.54	1212.89
AGAP007259-RA	1703.62	1903.19	1719.26	2192.13	2062.46	2239.28	2375.23	2045.93	1777.56	2291.83	2276.08	1864.48	2495.45	1677.81	1766.28	2265.2	1984.49
AGAP007264-RA	639.247	774.074	609.744	559.45	610.217	604.214	567.001	897.446	529.535	651.616	828.631	564.124	900.697	454.973	619.989	1011.96	435.207
AGAP007279-RA	509.949	313.896	243.377	531.346	316.238	328.633	706.934	354.934	450.999	907.256	411.834	255.952	333.075	311.377	420.435	269.703	271.412
AGAP007284-RA	697.172	977.497	1270.25	595.458	828.974	1229.06	597.895	849.331	789.248	1178.09	1463.04	1437.16	1709.84	1049.01	850.771	1372.34	1365.18
AGAP007285-RA	126.194	148.567	143.163	115.93	148.141	169.475	81.779	159.685	90.9773	59.8879	99.2372	136.802	215.365	81.6231	76.9273	155.982	152.289
AGAP007286-RA	151.019	90.6642	134.052	77.2866	52.9622	75.8952	87.2309	31.3792	27.993	92.9603	52.4539	106.647	3933.25	53.6596	181.274	79.9121	79.8669
AGAP007287-RA	16.5501	15.9996	29.9341	19.3217	2.30271	29.4739	4.54328	7.67048	16.3293	24.1339	13.4679	7.35495	20.0542	2.26731	22.8497	6.91547	18.2746
AGAP007288-RA	666.141	697.886	653.994	674.502	639.385	667.583	517.025	560.642	561.416	656.979	640.08	709.017	705.386	547.933	614.657	727.661	667.362
AGAP007289-RB	7.24066	21.3328	17.57	21.9564	20.7244	22.8422	15.4471	16.0383	20.2172	14.3016	35.4419	25.0068	21.7981	18.8942	13.7098	16.1361	20.3051
AGAP007291-RA	7.24066	4.57131	10.4118	4.39129	3.07027	16.9475	4.54328	7.67048	7.77584	16.0893	13.4679	10.2969	13.0789	6.80192	15.9948	9.22063	6.09154
AGAP007292-RA	25.8595	37.3323	57.2651	43.0346	26.8649	49.3687	19.9904	55.7853	71.5377	60.7817	44.6567	53.6911	32.2612	68.775	41.8911	43.0296	50.086
AGAP007293-RA	79.6473	161.519	184.159	82.5562	98.2488	171.685	153.563	248.942	220.834	185.921	306.218	219.177	241.523	175.338	99.777	154.446	127.246
AGAP007294-RA	5976.65	6504.21	6787.87	5655.98	5617.84	4920.66	5600.95	6791.86	7481.14	7358.16	8193.45	6601.06	5908.15	6722.57	6124.48	5679.91	6486.82
AGAP007294-RB	386.858	969.879	993.68	518.172	640.92	851.057	557.006	744.734	722.376	683.794	871.87	1009.1	753.342	658.275	632.175	670.801	980.062
AGAP007295-RA	369.274	325.325	289.579	379.407	284.768	215.159	358.919	276.835	298.592	336.087	325.356	264.778	241.523	331.783	401.393	337.321	244.339
AGAP007296-RA	190.326	156.948	144.464	174.773	175.006	167.264	149.019	162.475	180.4	202.904	206.98	170.635	219.725	148.131	161.471	203.622	169.886
AGAP007297-RA	2821.79	3374.39	3981.23	3614.91	4006.71	4428.45	3683.69	4017.24	3803.16	3847.12	4523.8	3972.41	4267.19	3364.68	3315.49	5077.49	3546.63
AGAP007298-RA	318.589	319.229	301.293	260.842	292.444	268.949	222.621	329.831	325.03	278.881	370.722	371.425	317.38	321.958	270.388	238.968	303.9
AGAP007299-RA	380.652	408.37	538.813	319.686	413.72	333.791	260.784	444.191	404.344	259.216	382.772	472.188	319.124	609.15	499.647	350.384	459.573
AGAP007301-RA	51.719	96.7593	65.074	113.295	75.9893	44.2108	83.5963	57.8773	62.9843	93.8541	55.9981	64.7235	59.2908	97.4942	82.2589	72.9967	65.6533
AGAP007302-RA	114.816	108.949	132.751	93.0953	97.4812	100.948	84.505	112.268	116.638	62.5694	103.49	133.86	97.6554	89.1807	111.964	88.3644	104.233
AGAP007303-RA	633.041	574.461	571.35	709.632	533.46	686.004	757.819	532.75	566.859	1351.5	718.052	809.044	891.106	656.007	916.273	733.04	585.465
AGAP007305-RA	65.1659	128.758	30.5848	102.756	41.4487	106.843	35.4376	3.48658	23.3275	80.4464	17.7209	28.6843	202.286	33.2538	20.5647	23.0516	124.538
AGAP007306-RA	743.719	591.984	610.394	646.397	596.401	687.478	620.612	581.562	709.934	788.375	670.56	610.461	651.327	610.661	626.082	605.488	721.51
AGAP007307-RA	838.882	1087.21	1133.59	1117.14	1039.29	914.426	1141.27	1154.06	1057.51	1022.56	1209.28	1065	979.17	1352.07	1005.39	1132.6	1023.38
AGAP007307-RB	477.884	339.8	204.332	222.199	246.39	258.633	228.981	274.743	242.606	369.159	181.462	233.152	340.922	265.275	275.72	188.255	277.504
AGAP007308-RA	941.286	959.212	987.173	1092.55	904.963	893.058	1564.7	1303.28	1532.62	1444.46	1349.63	1293.74	1025.38	1283.3	1397.64	994.291	1089.71
AGAP007309-RA	2287.01	1846.81	2474.11	2165.78	2437.03	2192.12	2313.44	2248.15	2319.53	3123.11	2575.21	2758.1	1872.02	2364.05	2287.26	2097.69	2197.02
AGAP007312-RA	131.366	96.7593	99.5633	121.199	72.1515	132.632	129.029	92.7431	55.9861	73.2956	87.8958	86.7884	123.813	88.425	105.109	86.0592	169.886
AGAP007313-RA	149.985	130.282	165.288	180.921	177.308	145.896	172.645	151.318	104.196	88.491	140.35	168.428	154.33	167.781	174.419	189.791	166.502
AGAP007314-RA	39.3064	50.2844	33.8385	30.739	30.7027	56.0003	80.8703	25.8007	39.6568	15.1954	35.4419	47.0717	74.9854	24.9404	28.943	20.7464	58.2081
AGAP007315-RA	26.8939	79.236	18.8715	26.3477	61.4055	93.5795	103.587	47.4175	48.9878	27.7093	52.4539	34.5682	59.2908	18.8942	36.5595	24.5883	56.1776
AGAP007316-RA	173.776	217.899	162.685	151.938	151.211	167.264	119.034	188.973	168.736	148.379	146.729	191.964	128.173	186.675	172.896	108.342	181.393
AGAP007317-RA	1215.4	1286.06	1453.1	1088.16	1152.89	1003.58	1331.18	1227.28	1246.47	1569.6	1613.31	1473.2	1175.35	1472.24	1428.11	1236.33	1176.34
AGAP007320-RA	756.132	602.65	886.959	641.128	670.855	623.372	694.213	533.447	603.405	501.449	625.903	653.855	635.632	900.877	722.812	763.007	686.991
AGAP007324-RA	176.879	211.042	201.729	244.155	235.644	207.791	248.972	170.145	151.629	210.948	160.197	176.519	211.877	157.956	211.741	245.115	205.759
AGAP007325-RA	2060.49	1258.63	1076.98	1269.08	1036.99	1033.8	993.16	1077.35	1394.21	1177.2	1087.36	1043.67	1018.41	1380.79	1319.19	991.986	812.206
AGAP007325-RB	1609.5	1395.01	1006.7	1684.5	1111.44	613.056	1053.13	1417.64	1610.38	1293.4	1079.56	1212.83	986.146	1496.42	1594.15	1051.92	891.396
AGAP007326-RA	61.0284	73.1409	77.4381	74.6519	69.0812	54.5266	39.9808	65.5477	80.0912	68.8263	54.5805	57.3686	61.0347	44.5904	57.8859	78.3754	49.4092
AGAP007327-RA	490.296	260.564	211.491	416.294	244.087	266.002	273.505	226.628	431.559	424.578	201.31	205.939	173.513	227.486	367.88	204.391	157.026
AGAP007327-RB	99.3005	99.8068	91.7544	64.991	77.5244	26.5265	135.39	116.452	85.5343	45.5863	94.2753	93.4078	55.8031	108.831	113.487	75.3018	96.7879
AGAP007333-RA	1734.66	1742.43	1220.79	1552.76	1404.65	1127.37	1483.83	1644.97	1527.95	1470.38	1620.4	1362.87	1259.06	1457.12	1588.05	1260.92	1097.83
AGAP007334-RA	33.1002	37.3323	30.5848	31.6173	29.9352	15.4738	27.2597	34.8658	28.7706	16.9831	46.0744	43.3942	27.9016	27.2077	29.7046	16.9045	27.0735
AGAP007335-RA	253.423	372.561	382.635	213.416	304.725	255.686	261.693	332.62	372.463	234.188	303.382	313.321	256.346	394.511	348.839	243.578	420.317
AGAP007336-RA	829.573	968.355	1020.36	779.892	751.45	697.057	882.304	1089.91	814.908	668.599	876.123	733.288	708.002	913.725	928.46	712.294	1042.33
AGAP007339-RA	8.27504	31.2373	29.2833	23.7129	13.0487	28.737	154.471	25.1034	18.662	87.5972	29.7712	18.3874	68.01	46.8577	12.1865	19.978	18.2746
AGAP007342-RA	1519.5	1284.54	1200.62	1313.87	1187.43	953.479	1376.61	1207.05	1283.79	1541.89	1260.31	1254.75	1057.64	1677.05	1613.19	1197.15	1032.86
[truncated: 9,158 more rows]
