# Supplementary material for: Hearing of malaria mosquitoes is modulated by a beta-adrenergic-like octopamine receptor which serves as insecticide target
Source: Nat Commun. 2023 Jul 19;14:4338. doi: 10.1038/s41467-023-40029-y (PMC10356864; doi:10.1038/s41467-023-40029-y)
Supplement: Supplementary file 7 — Supplementary Dataset 3 [file 41467_2023_40029_MOESM7_ESM.xlsx]

## Sheet: Sheet1
id	ZT0	ZT0.1	ZT0.2	ZT4	ZT4.1	ZT4.2	ZT8	ZT8.1	ZT8.2	ZT12	ZT12.1	ZT12.2	ZT16	ZT16.1	ZT16.2	ZT20	ZT20.1	ZT20.2
AGAP004677-RA	1061.12	998.248	1492.73	801.748	904.568	908.294	1010.56	740.892	659.864	1704.95	957.503	791.32	818.681	773.866	647.437	1145.03	1209.22	784.105
AGAP004677-RB	1494.76	1382.76	1779.3	1562.05	1482.85	1231.36	1467.02	1412.2	1360.32	1996.9	1651.99	1200.82	1486.55	1342.66	1208.22	1684.68	2004.46	868.703
AGAP004678-RA	221.751	297.89	550.466	255.801	276.216	326.16	297.799	242.53	238.896	1367.47	542.29	638.593	658.638	370.488	361.569	750.571	431.316	224.752
AGAP004679-RA	363.014	450.004	624.941	350.543	332.752	595.552	386.894	476.873	271.368	720.518	376.795	480.138	610.42	427.561	346.628	757.419	460.198	279.046
AGAP004679-RB	134.693	218.664	268.757	343.437	289.139	188.884	244.097	273.23	260.93	296.615	421.124	262.501	186.717	207.009	188.255	147.923	194.477	287.884
AGAP004682-RA	873.862	1086.98	992.458	864.514	920.721	830.883	965.405	817.642	797.867	1015.97	963.414	829.502	788.93	910.26	797.841	1019.02	1060.96	862.39
AGAP004683-RA	689.891	682.4	798.176	826.617	542.741	781.339	969.066	605.812	941.668	610.747	701.874	667.229	669.923	813.527	806.806	835.49	714.367	881.329
AGAP004684-RA	1005.27	1490.51	1678.92	948.597	1400.47	1258.19	1153.36	1178.88	911.517	1786.7	1550.03	1431.82	1121.33	1292.36	989.084	1408.01	2135.4	922.997
AGAP004685-RA	367.942	433.102	524.562	521.077	161.53	485.112	428.391	452.313	410.53	566.371	280.749	498.274	564.254	522.36	357.584	468.422	358.146	419.2
AGAP004686-RA	2385.05	2000.72	1834.35	2104.44	1602.38	1526.55	2405.58	1662.91	2019.02	2073.97	1835.21	1946.32	1736.88	1881.46	1794.89	2173.64	1904.34	2164.18
AGAP004689-RA	606.119	645.428	939.031	652.53	607.353	727.668	655.401	934.302	744.521	658.626	673.799	680.593	1093.63	804.821	681.303	660.174	718.218	530.313
AGAP004689-RC	128.123	172.185	163.521	148.033	114.686	242.556	176.97	320.303	126.406	210.2	190.614	251.046	272.894	284.396	179.29	332.826	246.466	161.619
AGAP004691-RA	1438.92	1181	1491.12	1607.05	927.183	1280.9	1473.13	1127.71	1585.3	1345.28	1176.19	1376.46	1691.74	1503.23	1337.7	1733.98	1525.01	1397.75
AGAP004692-RA	960.92	1401.77	1133.31	1524.15	975.642	1362.44	1288.83	1762.18	978.779	1672.26	1326.91	1780.23	1380.88	1277.85	1013.99	1687.41	1126.43	1417.96
AGAP004692-RB	180.686	369.721	259.043	361.201	263.294	485.112	579.731	334.629	284.124	492.801	231.988	292.092	710.96	225.389	386.47	504.033	236.839	244.954
AGAP004692-RD	157.689	257.749	48.5706	177.64	85.6109	158.951	396.658	108.473	80.0186	206.696	143.33	307.364	287.257	236.029	162.357	232.841	175.222	179.296
AGAP004693-RA	19.7112	66.5499	42.0945	106.584	14.5377	49.5433	39.0556	19.4433	3.47907	28.0266	33.9855	21.0001	19.4924	41.5953	9.96057	30.1324	13.4786	20.2024
AGAP004694-RA	3.2852	17.9579	66.3798	10.6584	37.1519	36.1253	10.9844	44.0033	13.9163	28.0266	8.86577	30.5455	66.6846	4.83666	9.96057	16.4359	9.62758	7.5759
AGAP004695-RA	466.498	260.918	482.467	410.94	200.297	278.681	334.413	197.503	311.957	319.971	295.526	333.137	171.328	209.911	273.916	409.527	346.593	189.397
AGAP004696-RA	1749.37	1897.2	1699.97	1834.43	1516.77	1413.02	1828.29	1203.44	1440.34	1227.33	1431.82	1191.28	1458.85	1638.66	1215.19	1638.11	2064.15	1372.5
AGAP004698-RA	990.486	1060.57	1149.5	936.754	789.882	980.545	1060.6	897.462	888.323	1368.63	944.205	964.094	1164.42	970.235	854.617	1246.39	1097.54	857.339
AGAP004699-RA	719.458	773.246	796.557	733.06	575.047	728.7	693.236	473.803	739.882	602.572	653.112	670.093	739.686	675.198	551.815	649.216	906.918	501.272
AGAP004700-RA	229.964	539.793	611.989	190.667	423.209	610.002	306.342	487.106	197.147	226.549	183.226	398.047	284.179	246.67	243.038	383.503	437.092	247.479
AGAP004703-RA	683.321	836.627	713.987	785.168	625.121	686.381	753.04	563.856	743.361	833.792	713.695	898.23	596.057	759.356	687.279	784.812	541.07	583.344
AGAP004704-RA	412.292	485.92	516.467	410.94	429.67	330.289	405.201	346.909	347.907	447.258	382.706	440.047	434.989	422.724	370.533	549.232	529.517	549.253
AGAP004707-RA	179.043	239.791	32.3804	454.758	188.99	178.562	223.349	69.5866	255.132	147.14	162.539	268.228	291.36	124.786	189.251	150.662	115.531	271.47
AGAP004707-RB	65.7039	44.3666	56.6656	103.031	90.4568	0	305.122	0	84.6574	138.965	280.749	0	0	56.1053	29.8817	0	109.754	0
AGAP004707-RH	37.7797	30.6341	50.1896	0	0	0	0	45.0266	0	0	73.8814	0	0	111.243	113.55	0	0	37.8795
AGAP004707-RJ	903.429	995.079	905.031	800.563	310.138	877.33	1039.85	608.882	679.578	467.11	231.988	678.684	754.049	699.382	654.409	879.318	259.945	792.944
AGAP004707-RK	223.393	89.7895	0	236.853	171.222	0	153.781	2.04666	237.736	0	0	0	60.5291	46.432	61.7555	39.72	102.052	2.5253
AGAP004707-RL	93.6281	0	244.472	37.8965	4.8459	0	10.9844	0	67.262	0	0	0	0	19.3467	36.8541	0	217.583	54.2939
AGAP004707-RM	0	172.185	0	100.663	50.0743	204.366	125.71	138.15	22.0341	84.0799	0	147	312.904	89.9619	142.436	186.273	0	210.862
AGAP004708-RA	379.44	438.384	848.366	467.785	547.587	487.176	455.241	464.593	525.34	664.465	472.841	378.001	324.19	520.425	525.918	616.345	608.463	367.431
AGAP004709-RA	752.31	969.727	1112.27	562.526	849.648	810.24	706.661	734.752	576.366	1233.17	849.637	914.457	951.024	763.225	705.208	1045.05	956.982	643.951
AGAP004710-RA	3950.45	5529.98	6469.6	3336.08	7467.54	4691.13	3864.06	5038.89	4126.18	7804.25	6315.39	5211.83	4183.69	4536.79	3975.26	5600.52	6094.26	3804.36
AGAP004711-RA	344.946	365.496	373.993	300.803	300.446	221.913	236.774	218.993	360.664	317.635	257.107	227.182	176.458	191.532	280.888	345.153	265.721	237.378
AGAP004714-RA	165.902	62.3245	84.189	95.9255	27.4601	42.3183	62.2448	9.20999	98.5737	29.1944	94.5682	33.4092	19.4924	37.726	81.6766	43.829	63.542	40.4048
AGAP004715-RA	1263.16	1065.85	1340.55	1241.11	835.111	1242.71	1115.52	1025.38	1168.97	1104.72	1086.06	1246.64	907.936	1165.64	1345.67	1242.28	1213.08	1257.6
AGAP004717-RA	0	0	59.9037	43.8178	0	14.4501	29.2917	44.0033	48.707	59.5566	17.7315	21.9546	75.9178	0	21.9132	31.5021	25.0317	37.8795
AGAP004718-RA	128.123	0	0	161.06	0	0	0	0	0	0	0	0.954548	0	88.0273	0	20.5448	144.414	0
AGAP004718-RB	0	117.255	110.093	0	95.3027	137.276	115.946	93.1232	86.9768	209.032	103.434	101.182	232.883	0	87.653	186.273	0	87.1228
AGAP004719-RA	83.7725	155.283	239.615	158.692	200.297	372.607	217.247	325.42	151.919	847.805	155.151	242.455	183.639	116.08	115.543	301.324	219.509	145.205
AGAP004720-RA	928.068	71.8316	229.901	495.023	305.292	260.102	385.674	106.427	672.62	91.0865	354.631	129.819	130.291	149.937	402.407	279.41	450.571	244.954
AGAP004720-RB	0	154.227	249.329	76.9772	125.993	0	35.3941	0	44.0682	52.5499	42.8512	0	88.2288	130.59	107.574	0	38.5103	0
AGAP004722-RA	277.599	355.989	398.279	239.222	253.602	229.138	262.405	237.413	200.626	356.172	231.988	276.819	232.883	280.526	256.983	320.499	319.636	222.226
AGAP004723-RA	305.523	406.694	325.423	306.725	300.446	342.675	314.885	244.576	221.501	268.588	268.928	254.864	177.484	255.376	206.184	380.764	302.306	296.723
AGAP004724-RA	277.599	597.892	231.52	305.54	172.837	380.864	416.186	503.479	227.299	388.869	261.54	496.365	504.751	534.935	239.054	476.64	206.03	433.089
AGAP004725-RA	1343.64	1490.51	1946.06	1324.01	1106.48	1537.91	1108.2	1449.04	1507.6	1462.06	1415.57	1278.14	1201.35	1280.75	1466.2	1360.07	1819.61	1368.71
AGAP004726-RA	2105.81	1288.74	1813.3	1729.03	1251.86	1151.88	1564.66	716.332	2232.4	1276.38	1873.63	948.821	1854.86	1545.8	2178.38	1606.61	1677.12	1503.82
AGAP004728-RA	450.072	836.627	435.516	460.679	314.984	647.16	749.378	1235.16	416.329	575.714	388.616	1161.68	1106.96	917.031	577.713	713.59	360.072	912.896
AGAP004729-RA	491.137	407.75	407.993	575.553	342.444	319.967	331.972	422.636	388.496	366.682	323.601	341.728	502.699	476.895	415.356	394.461	381.252	327.026
AGAP004730-RA	77.2021	81.3387	85.808	104.215	41.9978	68.1221	113.505	77.7732	39.4295	29.1944	56.1499	78.2729	78.9956	68.6806	96.6175	47.9379	40.4358	64.3951
AGAP004731-RA	512.49	829.232	568.275	566.079	696.195	823.658	883.632	738.846	673.78	2472.18	1130.39	1073.87	1352.16	915.097	625.524	1353.22	837.6	774.004
AGAP004735-RA	244.747	359.158	260.662	268.828	284.293	361.253	367.366	738.846	170.474	594.398	366.452	670.093	293.412	511.719	309.774	534.165	204.105	417.937
AGAP004736-RA	93.6281	157.396	226.663	130.269	285.908	133.148	134.253	168.85	144.961	136.63	128.554	171.819	153.887	148.969	236.065	216.405	231.062	185.61
AGAP004737-RA	402.436	310.566	192.663	479.627	302.061	285.906	430.832	285.51	304.999	432.077	206.868	285.41	455.507	325.024	246.026	397.2	354.295	337.127
AGAP004738-RA	468.14	397.186	344.851	328.041	300.446	372.607	392.997	331.56	317.755	366.682	345.765	392.319	492.44	480.764	381.49	432.811	356.221	396.472
AGAP004739-RA	768.736	852.472	1053.98	905.963	533.049	790.629	645.637	717.356	570.568	1874.28	1015.13	1439.46	649.405	740.977	695.247	1040.94	947.354	632.587
AGAP004742-RA	451.714	1204.24	1238.55	585.027	1497.38	2378.08	1158.24	3543.8	1799.84	3046.73	1242.69	1785.96	445.248	481.732	1020.96	1461.42	1164.94	823.248
AGAP004742-RB	929.71	1110.22	2290.91	1287.3	1679.91	2865.26	2156.6	2036.43	1143.45	2882.07	1643.12	2214.55	2067.22	1266.24	1183.32	1112.16	1661.72	1469.72
AGAP004743-RA	1282.87	1452.48	1884.54	1149.92	2805.78	1420.24	1128.95	1477.69	1658.36	1633.72	1804.18	1109.18	1015.66	1191.75	1012.99	1246.39	1804.21	946.987
AGAP004744-RA	3295.05	2786.64	4722.68	2987.9	3317.83	3626.98	3150.07	2993.25	3501.1	3886.36	2865.12	3114.69	3202.91	2491.85	3198.34	3314.56	3475.56	2594.75
AGAP004745-RA	745.739	778.528	480.848	767.404	705.886	549.105	685.913	475.849	730.605	470.614	614.694	433.365	548.865	615.224	671.342	486.227	652.75	425.513
AGAP004746-RA	341.66	254.58	257.424	189.482	352.136	329.257	250.2	197.503	245.854	228.884	280.749	236.728	180.561	256.343	327.703	291.736	302.306	270.207
AGAP004747-RA	381.083	231.34	346.47	434.625	290.754	295.196	355.161	348.956	274.847	311.796	299.959	291.137	199.028	237.964	372.525	315.021	475.603	268.944
AGAP004748-RA	453.357	709.865	817.604	431.073	865.801	512.98	391.776	603.766	511.423	1307.91	896.921	717.82	490.388	493.34	422.328	651.956	849.153	457.079
AGAP004749-RA	39.4223	82.3951	280.09	86.4514	282.678	47.479	32.9531	157.593	71.9008	142.469	137.419	140.319	16.4147	84.1579	89.6451	152.032	88.5738	49.2433
AGAP004749-RB	336.733	278.876	124.664	181.193	87.2262	379.832	251.42	387.843	325.873	312.964	236.421	300.683	229.805	225.389	264.951	195.861	446.72	257.581
AGAP004750-RA	1731.3	1259.17	1474.93	1243.48	1154.94	992.931	1203.4	806.385	1484.4	1035.82	1944.56	1722.96	2224.19	1258.5	1178.33	1320.35	1675.2	1482.35
AGAP004750-RB	3523.37	3475.38	3696.22	5333.93	3056.15	3341.08	4226.54	4048.3	4079.79	4333.62	3132.57	3598.65	4337.57	3790.98	3969.29	4078.83	3698.92	3436.93
AGAP004751-RA	302.238	174.297	254.186	343.437	200.297	237.395	235.554	271.183	294.561	296.615	257.107	214.773	525.269	342.436	211.164	273.931	240.69	250.005
AGAP004752-RA	75.5595	162.677	163.521	106.584	159.915	170.305	104.962	143.266	84.6574	131.959	109.345	168.955	76.9437	99.6353	96.6175	128.748	171.371	130.053
AGAP004754-RA	159.332	154.227	166.759	158.692	142.146	146.566	134.253	149.406	125.247	228.884	177.315	100.228	142.602	105.439	90.6411	130.117	173.296	189.397
AGAP004755-RA	121.552	143.663	110.093	125.532	222.912	189.916	139.135	146.336	154.239	176.334	184.704	207.137	94.3843	161.545	193.235	145.183	161.743	98.4867
AGAP004756-RA	202.04	160.565	155.426	213.168	230.988	165.144	202.601	124.846	162.357	140.133	119.688	169.91	135.421	129.623	174.31	130.117	194.477	212.125
AGAP004757-RA	294.025	401.412	432.278	253.433	486.206	314.807	345.398	318.256	353.706	294.28	396.005	398.047	331.371	380.162	331.687	320.499	371.625	270.207
AGAP004758-RA	1154.75	947.543	1479.78	1145.18	1287.39	1109.56	944.656	1533.97	1362.64	1616.2	1400.79	1115.87	726.349	1358.14	1544.88	1286.11	1892.78	1143.96
AGAP004758-RC	36.1371	116.198	153.807	14.2112	188.99	56.7684	107.403	226.156	49.8667	218.374	172.883	130.773	170.302	89.9619	192.239	150.662	155.967	56.8192
AGAP004759-RA	114.982	207.044	237.996	140.928	235.834	196.109	186.734	237.413	149.6	294.28	237.898	277.773	181.587	202.173	136.46	169.837	256.094	198.236
AGAP004761-RA	134.693	303.172	163.521	191.851	116.302	262.167	164.766	236.39	68.4217	270.924	192.092	510.683	500.647	432.398	266.943	271.192	165.594	479.807
AGAP004764-RA	80.4873	212.326	150.569	243.959	159.915	215.72	152.561	235.366	180.912	172.831	190.614	161.319	157.991	145.1	182.278	164.359	150.19	156.569
AGAP004765-RA	297.31	328.524	440.373	351.727	297.215	343.707	313.665	385.796	323.554	224.213	248.242	231.001	419.6	209.911	334.675	283.519	460.198	304.299
AGAP004766-RA	596.263	475.356	155.426	278.302	182.529	171.337	362.484	24.56	404.732	115.61	8.86577	314.046	198.002	220.552	352.604	127.378	119.382	356.067
AGAP004766-RB	1964.55	1733.47	1636.83	2346.03	1153.32	1214.84	1827.07	828.899	2161.66	1126.9	1375.67	672.002	1769.71	1185.95	1681.34	1572.36	1461.47	1143.96
AGAP004766-RC	312.094	104.578	343.232	283.039	306.907	169.273	275.83	26.6066	456.918	157.65	165.494	83.0457	275.971	177.989	306.785	199.97	577.655	95.9614
AGAP004766-RD	60.7761	0	181.33	69.8717	0	0	0	241.506	0	0	171.405	20.0455	0	0	27.8896	61.6345	67.3931	0
AGAP004767-RA	806.515	1588.75	741.51	1742.05	620.276	1815.56	1401.12	1082.69	525.34	590.895	322.123	562.229	1249.57	840.612	693.255	1532.64	421.688	1152.8
AGAP004768-RA	239.819	248.242	229.901	214.352	263.294	230.17	176.97	250.716	205.265	625.928	421.124	444.819	257.505	306.644	331.687	293.106	327.338	239.903
AGAP004769-RA	1430.7	1542.27	1470.07	2119.83	1129.1	1392.37	1884.43	1522.72	1522.67	1451.55	1196.88	1428.96	1733.8	1510.97	1591.7	1721.66	1170.71	1345.98
AGAP004772-RA	1479.98	662.33	950.364	1103.74	846.418	568.716	832.372	312.116	1192.16	415.728	661.978	378.001	424.729	705.186	867.565	599.909	835.674	766.428
AGAP004773-RA	1404.42	1776.78	3021.09	1307.43	1747.76	3069.62	1657.42	2667.83	1790.56	2904.26	1928.31	2260.37	1817.92	2141.67	2470.22	2380.46	2913.31	2395.25
AGAP004774-RA	589.693	740.499	458.182	631.213	398.979	557.362	726.189	493.246	659.864	497.473	421.124	456.274	618.628	502.046	471.135	445.138	471.751	481.07
AGAP004775-RA	392.581	271.481	155.426	168.166	360.212	400.475	310.003	347.933	434.884	380.695	200.958	166.091	239.039	294.069	416.352	294.476	519.889	333.34
AGAP004775-RB	87.0577	97.1839	246.091	136.191	80.765	76.3793	63.4653	91.0765	42.9085	263.917	118.21	275.864	87.2029	184.761	0	272.561	55.84	36.6168
AGAP004776-RA	811.443	667.611	676.75	773.325	667.119	701.864	784.773	893.369	873.247	707.672	809.741	743.593	758.152	788.376	972.151	719.069	733.622	776.53
AGAP004777-RA	197.112	205.988	255.805	135.006	167.991	145.534	185.514	203.643	259.771	175.166	295.526	146.046	165.173	228.291	259.971	213.666	227.211	205.812
AGAP004778-RA	220.108	230.284	322.185	171.718	281.062	206.431	185.514	216.946	157.718	339.823	215.734	207.137	282.127	211.846	180.286	268.452	286.902	171.72
AGAP004780-RA	755.595	1067.97	832.175	1108.47	804.42	873.201	1135.05	666.189	1021.69	687.82	656.067	1007.05	1269.06	1012.8	954.222	886.167	858.78	977.291
AGAP004781-RA	717.815	605.287	662.179	540.025	398.979	529.494	579.731	337.699	647.107	316.467	375.318	378.001	881.262	528.164	544.843	643.738	427.465	619.961
AGAP004782-RA	129.765	146.832	111.712	98.294	164.761	142.437	120.828	78.7965	163.516	129.623	174.36	151.773	215.442	173.153	160.365	171.207	154.041	213.388
AGAP004783-RA	229.964	63.3808	182.949	285.408	137.301	97.0223	174.53	40.9333	354.865	67.731	230.51	57.2729	181.587	118.015	208.176	113.681	132.861	233.59
AGAP004784-RA	47.6353	81.3387	152.188	131.453	156.684	97.0223	97.6389	98.2399	71.9008	221.877	96.0459	112.637	138.499	177.022	123.511	91.7669	159.818	69.4457
AGAP004785-RA	205.325	295.777	265.519	184.745	240.68	404.604	224.569	377.609	202.946	400.547	221.644	256.773	413.444	308.579	268.935	361.589	311.934	237.378
AGAP004786-RA	1695.16	2573.26	3456.6	1418.75	1994.9	3303.92	1871.01	2923.66	2227.76	3522.01	2093.8	2601.14	2257.02	2493.78	2870.63	3083.09	3146.29	2473.53
AGAP004787-RA	105.126	184.861	189.425	240.406	310.138	413.893	379.571	422.636	169.315	385.366	221.644	309.274	250.324	210.879	265.947	308.172	198.328	306.824
AGAP004789-RA	427.075	684.513	509.991	448.837	531.434	510.916	529.691	522.923	412.85	436.748	421.124	514.501	617.602	530.098	378.501	478.01	579.58	381.32
AGAP004790-RA	5274.38	6788.09	7335.77	4472.97	7879.44	5267.07	5034.51	5561.81	4868.38	11332.1	6519.3	6236.06	5979.04	4654.8	4991.24	8567.19	7053.17	4189.47
AGAP004792-RA	149.476	68.6626	40.4755	0	50.0743	80.5079	89.0955	63.4466	38.2698	53.7177	69.4486	85.9093	102.592	86.0926	45.8186	95.8758	113.605	79.5469
AGAP004792-RB	553.555	609.512	480.848	561.342	528.203	611.034	573.628	525.993	630.871	606.076	653.112	628.093	746.867	722.598	655.405	594.43	523.74	614.91
AGAP004793-RA	45.9927	0	132.76	21.3168	51.6896	31.9967	42.717	48.0966	74.2202	106.268	181.748	79.2275	77.9696	21.2813	81.6766	26.0234	150.19	13.8891
AGAP004793-RB	9.85559	57.0427	25.9043	33.1594	48.459	29.9324	68.3472	55.2599	39.4295	0	35.4631	63.9547	0	37.726	27.8896	71.2221	17.3296	51.7686
AGAP004794-RA	970.775	947.543	1900.73	582.659	1224.4	1179.75	465.005	1125.66	470.834	748.544	1112.65	699.684	1062.85	1361.04	1173.35	1783.29	2283.66	2082.11
AGAP004795-RA	1034.84	771.133	832.175	1010.18	565.355	661.61	912.924	574.089	872.087	541.848	716.65	636.684	878.184	679.068	616.559	817.684	571.878	746.226
AGAP004797-RA	272.671	263.03	362.66	230.932	282.678	259.07	173.309	250.716	367.622	216.039	295.526	179.455	285.205	216.683	173.314	294.476	277.274	198.236
AGAP004798-RA	1126.82	713.034	1018.36	1042.15	1069.33	857.719	711.543	870.855	1015.89	1063.84	876.234	519.274	982.828	817.396	978.128	623.193	835.674	718.448
AGAP004799-RA	993.772	633.808	532.657	626.476	770.498	1110.6	793.316	999.795	605.358	1040.49	828.95	1764	1128.51	1144.35	1159.41	708.112	793.313	1179.31
AGAP004800-RA	602.833	969.727	404.755	477.259	407.056	532.591	768.906	562.832	615.796	686.652	698.918	811.366	912.04	764.193	665.366	957.389	483.305	747.489
AGAP004801-RA	684.963	236.622	406.374	403.834	125.993	306.549	335.634	222.063	440.682	355.004	178.793	272.046	240.064	281.494	352.604	706.742	504.485	587.132
AGAP004801-RB	683.321	756.344	1491.12	1059.92	1524.84	660.578	760.363	675.399	1691.99	485.795	1195.4	609.002	643.25	985.712	1848.68	561.559	1823.46	939.411
AGAP004802-RA	218.465	727.823	642.75	233.3	1253.47	1390.31	220.908	527.016	205.265	1605.69	814.173	738.82	745.841	1074.71	531.894	745.092	881.886	671.73
AGAP004803-RA	60.7761	72.8879	63.1417	69.8717	53.3049	92.8937	158.663	182.153	68.4217	152.979	115.255	151.773	106.695	138.329	98.6096	102.724	71.2441	107.325
AGAP004804-RA	141.263	164.79	121.426	101.847	98.5334	115.601	90.316	91.0765	74.2202	152.979	124.121	152.728	201.08	131.557	107.574	136.965	179.073	98.4867
AGAP004805-RA	34.4946	22.1833	30.7613	39.0808	32.306	33.0289	13.4253	35.8166	39.4295	45.5433	33.9855	38.1819	26.6738	83.1906	19.9211	30.1324	42.3614	61.8698
AGAP004805-RB	382.725	536.624	574.752	717.665	292.369	535.687	609.023	603.766	376.899	569.875	431.468	456.274	625.809	542.674	373.521	478.01	517.964	455.817
AGAP004812-RA	110.054	75.0006	215.329	301.988	274.601	195.077	73.2292	250.716	280.645	342.158	63.538	227.182	303.671	376.292	424.32	272.561	340.816	99.7493
AGAP004812-RB	218.465	167.959	273.614	227.379	140.531	280.745	269.727	239.46	307.318	124.952	263.018	284.455	240.064	121.884	243.038	232.841	171.371	228.54
AGAP004812-RC	277.599	148.945	239.615	309.093	300.446	260.102	255.082	226.156	240.056	138.965	316.213	151.773	68.7364	177.989	173.314	102.724	284.976	362.38
AGAP004816-RA	363.014	329.58	373.993	233.3	429.67	257.006	274.609	217.97	337.47	309.461	297.003	242.455	292.386	292.134	330.691	301.324	469.826	247.479
AGAP004817-RA	1172.81	1320.43	1183.5	1389.14	846.418	682.253	1175.33	1298.61	1168.97	984.435	978.19	819.957	1618.9	1268.17	1269.97	1280.63	1091.77	756.327
AGAP004817-RB	691.534	621.132	817.604	651.346	620.276	878.362	838.474	536.226	669.141	726.357	663.455	812.32	794.059	718.728	815.77	450.616	587.282	810.621
AGAP004818-RA	652.111	908.458	751.225	518.708	738.192	735.925	633.432	747.032	505.625	1346.45	824.517	875.321	657.612	790.311	597.634	802.618	910.769	594.708
AGAP004819-RA	169.188	251.411	166.759	190.667	100.149	211.591	126.931	162.71	70.7411	263.917	141.852	165.137	223.65	59.0073	129.487	187.643	96.2758	289.147
AGAP004819-RB	24.639	32.7468	197.52	53.2919	263.294	145.534	151.34	214.9	105.532	213.703	169.927	162.273	159.017	53.2033	110.562	80.8096	105.903	79.5469
AGAP004819-RC	2639.65	2827.84	3929.36	2689.47	4212.7	2982.92	2436.09	2963.57	2738.03	3012.86	2049.47	1934.87	2396.54	2394.15	2175.39	2754.38	3573.76	2261.41
AGAP004820-RA	594.62	464.793	409.612	408.572	599.277	360.221	353.941	418.543	430.245	304.79	441.811	355.092	399.081	408.214	429.3	339.674	437.092	455.817
AGAP004823-RA	1067.69	1640.51	932.555	1637.84	726.885	1152.91	1790.45	1187.06	861.65	1087.2	1031.38	1315.37	2529.91	1407.47	1132.52	1634	879.961	1445.73
AGAP004824-RA	272.671	302.115	296.28	418.046	248.756	276.617	183.073	215.923	176.273	402.883	248.242	229.092	236.987	291.167	202.199	258.865	232.987	275.258
AGAP004827-RA	760.523	421.482	712.368	715.296	473.283	330.289	541.896	105.403	954.425	199.69	605.828	191.864	308.801	449.81	687.279	428.702	689.335	636.375
AGAP004828-RA	180.686	270.425	101.998	307.909	100.149	218.816	314.885	292.673	121.767	270.924	124.121	379.91	368.304	286.33	191.243	246.538	129.01	417.937
AGAP004830-RA	1286.15	1234.87	1274.17	954.518	927.183	1043.51	1136.27	1182.97	1194.48	949.402	1059.46	1150.23	1005.4	1290.42	1091.68	1191.6	1232.33	1061.89
AGAP004833-RA	1535.83	1470.44	998.934	1843.9	1232.47	1217.94	2047.98	1015.15	1419.46	1077.86	1081.62	1168.37	1384.99	1285.59	1233.12	1857.25	1024.37	1496.24
AGAP004834-RA	129.765	51.761	280.09	145.665	251.987	90.8294	198.939	146.336	190.189	232.387	159.584	64.9093	185.691	63.844	125.503	189.012	263.796	127.528
AGAP004835-RA	1015.13	442.609	652.464	793.458	550.818	230.17	521.148	78.7965	837.296	262.75	548.2	194.728	329.319	443.038	573.729	421.854	620.016	582.082
AGAP004838-RA	558.483	615.85	733.415	478.443	1161.4	606.906	550.439	694.842	635.51	558.197	659.022	397.092	374.459	475.928	400.415	467.052	804.866	367.431
AGAP004839-RA	435.288	507.047	427.421	342.253	508.82	349.9	299.019	531.109	284.124	530.17	421.124	386.592	412.418	439.169	354.596	568.407	525.666	358.593
AGAP004840-RA	192.184	266.199	212.091	183.561	195.451	204.366	137.915	341.793	115.969	148.308	134.464	144.137	174.406	138.329	109.566	165.728	196.403	186.872
AGAP004841-RA	0	236.622	327.042	440.547	226.142	389.122	290.476	105.403	367.622	377.192	223.122	336.955	205.183	308.579	361.569	453.356	200.254	568.192
AGAP004841-RB	13.1408	5.28174	0	0	0	0	1.22049	327.466	6.95814	0	29.5526	46.7729	0	80.2886	0	89.0276	0	58.0819
AGAP004841-RD	852.508	525.004	733.415	622.924	528.203	571.813	938.554	333.606	788.589	359.675	580.708	570.82	530.399	610.387	745.05	605.387	664.303	611.122
AGAP004842-RA	134.693	158.452	254.186	256.986	327.906	171.337	278.271	359.189	177.433	210.2	237.898	260.592	336.501	232.16	189.251	254.756	242.615	164.144
AGAP004843-RA	318.664	244.016	369.136	397.913	306.907	244.62	236.774	190.34	272.527	199.69	316.213	218.591	90.2806	298.906	288.856	127.378	327.338	142.679
AGAP004844-RA	325.234	286.27	181.33	296.066	198.682	227.074	223.349	242.53	300.36	337.487	252.675	256.773	269.816	287.298	244.034	198.6	406.284	175.508
AGAP004845-RA	55.8483	180.635	310.852	159.876	276.216	733.86	327.09	616.046	157.718	692.491	200.958	448.638	207.235	296.971	403.403	417.745	519.889	439.402
AGAP004845-RB	82.1299	153.17	3.23804	22.501	0	1.03215	0	0	112.49	3.50333	93.0906	27.6819	102.592	52.236	0	67.1131	0	0
AGAP004846-RA	90.3429	223.946	110.093	371.859	174.452	425.247	135.474	222.063	212.223	241.73	90.1354	323.592	58.4772	138.329	168.334	54.7862	127.084	542.939
AGAP004846-RB	287.455	221.833	396.659	164.613	675.196	611.034	425.95	534.179	405.892	204.361	465.453	764.593	640.172	643.276	659.389	428.702	335.04	220.964
AGAP004846-RC	527.274	830.289	921.221	1212.69	98.5334	775.147	766.465	675.399	540.416	1012.46	161.062	619.502	938.713	542.674	173.314	402.679	456.347	366.168
AGAP004847-RA	206.967	286.27	493.801	222.642	431.285	701.864	432.052	841.179	314.276	717.014	394.527	347.455	486.284	433.365	490.06	575.255	583.431	366.168
AGAP004848-RA	706.317	726.767	667.036	802.932	615.43	868.04	855.561	1198.32	734.084	930.717	939.772	961.23	917.169	927.672	903.423	836.859	864.557	753.802
AGAP004849-RA	172.473	186.973	293.042	183.561	313.368	269.392	183.073	199.55	187.87	170.495	208.346	128.864	125.162	205.075	147.416	171.207	225.285	170.458
AGAP004850-RA	527.274	651.766	448.468	920.174	342.444	574.909	879.97	380.679	521.861	353.836	425.557	558.411	811.5	562.02	497.032	598.539	290.753	707.084
AGAP004852-RA	1484.91	1082.76	1575.3	1167.69	1017.64	1235.49	1028.87	537.249	1549.35	1258.86	1063.89	1017.55	1483.48	1277.85	1605.64	1206.67	1546.19	919.209
AGAP004852-RB	2961.6	2959.88	2554.81	3274.49	2242.04	2649.54	3416.14	2160.25	3109.13	2457	2497.19	2436.01	3007.99	3376.96	2779	2581.8	2456.96	2611.16
AGAP004853-RA	504.277	480.638	645.988	560.157	596.046	623.42	587.054	697.912	589.123	671.471	690.053	507.82	710.96	560.086	634.488	598.539	654.676	646.477
AGAP004854-RA	811.443	916.909	801.414	849.118	739.808	714.25	842.135	690.749	884.844	791.752	645.724	671.047	802.267	852.22	969.163	998.478	654.676	848.501
AGAP004855-RA	655.396	701.414	1531.59	551.868	978.872	1728.86	668.826	1702.82	770.034	1843.92	800.875	915.412	1082.34	948.953	1297.86	1138.18	1045.56	1006.33
AGAP004856-RA	175.758	118.311	144.093	151.586	193.836	109.408	157.443	176.013	173.954	87.5832	190.614	117.409	82.0733	116.08	155.385	161.619	182.924	156.569
AGAP004859-RA	205.325	124.649	161.902	172.903	188.99	141.405	117.167	209.783	105.532	345.662	130.031	184.228	251.35	123.819	158.373	273.931	125.159	135.104
AGAP004861-RA	946.136	1042.61	1348.64	921.358	1402.08	1503.85	873.868	1141.01	1126.06	968.086	1136.3	1096.78	1354.21	1001.19	955.218	1034.09	951.205	931.835
AGAP004863-RA	151.119	11.6198	76.0939	0	85.6109	1.03215	73.2292	3.07	104.372	18.6844	54.6723	5.72729	13.3369	34.824	78.6885	56.1559	46.2124	44.1927
AGAP004864-RA	1599.89	1659.52	1423.12	1877.06	1209.86	1534.81	2256.68	1132.83	1376.55	971.59	1255.98	1507.23	2093.9	1610.61	1621.58	1687.41	1147.61	1498.77
AGAP004864-RB	469.783	376.06	212.091	390.808	53.3049	525.366	279.491	225.133	345.588	365.514	149.241	297.819	397.03	93.8313	252.998	332.826	458.273	279.046
AGAP004865-RA	1414.28	798.598	854.842	1229.27	617.045	557.362	1019.11	377.609	1050.68	491.634	685.62	610.911	564.254	758.389	1070.76	632.781	687.409	868.703
AGAP004866-RA	1243.45	1554.94	947.126	1355.98	1041.87	1347.99	1896.64	1160.46	1303.49	1095.37	1263.37	1563.55	1539.9	1419.08	1249.05	1051.89	856.855	1401.54
AGAP004867-RA	3597.29	3691.93	4555.92	3071.98	3125.61	3136.71	3318.5	2979.94	3422.25	3419.25	3450.26	3049.78	3255.23	3568.49	3548.95	3102.27	3646.93	3001.32
AGAP004870-RA	399.151	285.214	611.989	486.733	411.902	423.183	301.46	421.613	488.23	332.816	364.974	310.228	181.587	471.091	433.285	451.986	491.007	410.361
AGAP004871-RA	1760.86	497.539	1007.03	1480.33	607.353	437.633	936.113	127.916	1562.1	220.71	616.171	339.819	658.638	604.583	1128.53	505.403	635.42	672.992
AGAP004873-RA	218.465	283.101	702.654	410.94	390.903	504.723	399.099	436.963	705.092	352.668	1202.79	724.502	211.339	191.532	596.638	419.114	604.612	314.4
AGAP004873-RB	238.177	276.763	254.186	324.489	311.753	196.109	237.995	252.763	327.033	301.286	687.097	304.501	265.712	277.624	262.959	220.514	138.637	209.6
AGAP004874-RB	34.4946	103.522	126.283	99.4783	92.0721	139.341	148.899	181.13	85.8171	107.435	106.389	79.2275	30.7775	121.884	145.424	143.814	1.92552	140.154
AGAP004877-RA	4173.84	6079.28	8728.13	8936.47	6902.18	10065.6	10253.3	15221	9004.99	21309.6	9334.18	14604.6	13116.3	8195.24	9584.06	16070.2	8924.77	7072.1
AGAP004877-RB	1751.01	2476.08	2877	2518.93	1923.82	3756	3898.23	5420.59	2598.87	9287.32	3333.53	5173.65	5533.79	3149.64	3549.95	5217.02	2108.44	2955.86
AGAP004878-RA	175.758	65.4935	85.808	165.797	121.148	140.373	74.4497	83.9132	156.558	87.5832	70.9262	81.1366	76.9437	93.8313	152.397	130.117	132.861	63.1325
AGAP004880-RA	68.9891	0	33.9994	143.296	734.962	29.9324	14.6458	334.629	19.7147	42.0399	56.1499	8.59093	64.6327	20.314	78.6885	12.3269	82.7972	0
AGAP004880-RB	139.621	84.5078	61.5227	480.812	1684.76	94.958	156.222	589.439	157.718	110.939	41.3736	41.0456	30.7775	177.022	258.975	110.942	206.03	85.8602
AGAP004881-RA	264.458	733.105	288.185	896.489	300.446	881.458	842.135	1160.46	416.329	784.745	574.798	1591.23	1114.15	896.717	729.113	677.979	256.094	761.378
AGAP004882-RA	1169.53	667.611	887.222	1018.47	933.644	1066.21	699.339	862.669	1264.06	850.141	865.89	896.321	901.78	1148.22	1113.59	834.12	1211.15	899.007
AGAP004883-RA	68.9891	1.05635	63.1417	52.1077	58.1508	17.5466	26.8507	27.63	59.1442	28.0266	103.434	35.3183	47.1922	15.4773	54.7831	39.72	48.1379	27.7783
AGAP004884-RA	1545.68	1316.21	1392.36	1616.52	1175.94	1728.86	1658.64	1791.85	1361.48	1894.13	1365.33	1564.5	1639.41	1705.41	1735.13	1786.03	1361.34	1679.32
AGAP004885-RA	642.256	912.684	778.748	640.688	907.799	801.983	595.597	984.445	518.382	1189.96	758.024	851.457	790.981	743.879	618.551	897.124	920.397	618.698
AGAP004886-RA	1052.91	922.191	723.701	995.967	809.266	722.507	732.292	552.599	879.045	655.122	871.801	745.502	765.334	745.813	776.924	795.77	670.08	794.207
AGAP004886-RB	624.187	991.91	1164.07	1312.17	1033.79	1041.44	986.153	987.515	788.589	1242.51	867.368	775.093	1127.48	1100.82	1096.66	1013.54	1336.31	643.951
AGAP004887-RA	6322.36	5887.02	6192.75	6548.99	5395.1	6348.77	6417.32	6074.5	4159.81	11745.5	6553.28	6923.34	8282.22	5012.72	4829.88	8157.66	5919.04	4061.94
AGAP004888-RA	68.9891	173.241	90.665	78.1615	35.5366	164.112	123.269	147.36	63.783	109.771	115.255	246.273	128.24	190.565	104.586	179.425	71.2441	170.458
AGAP004889-RA	877.147	1061.63	1045.89	830.17	899.723	1037.31	1006.9	1069.38	789.749	1063.84	1106.74	1072.91	927.428	1103.73	869.557	1097.09	955.056	772.742
AGAP004890-RA	344.946	305.284	667.036	450.021	384.442	1068.28	380.792	1002.87	437.203	3481.14	1591.41	1784.05	1136.72	1279.78	1170.37	820.423	1305.5	683.093
AGAP004890-RB	1116.97	1544.38	1589.88	1121.5	988.564	1226.2	1652.54	1254.6	1072.71	1847.42	1485.02	1856.6	2472.46	1581.59	1335.71	2275	1569.3	1443.21
AGAP004891-RA	325.234	283.101	210.472	280.671	277.832	239.459	212.365	137.126	265.569	212.535	211.301	202.364	364.2	255.376	231.085	158.88	236.839	175.508
AGAP004892-RA	244.747	326.411	291.423	188.298	209.989	264.231	322.208	242.53	295.721	193.851	462.498	375.137	281.101	314.383	355.592	331.456	365.848	393.947
AGAP004892-RB	244.747	326.411	291.423	188.298	209.989	264.231	322.208	242.53	295.721	193.851	462.498	375.137	281.101	314.383	355.592	331.456	365.848	393.947
AGAP004894-RA	271.029	277.819	312.471	214.352	248.756	208.495	230.672	184.2	208.744	246.401	248.242	170.864	261.609	190.565	159.369	212.297	284.976	215.913
AGAP004895-RA	435.288	238.734	445.23	361.201	497.513	659.545	98.8594	69.5866	603.039	154.146	353.153	27.6819	38.9848	163.479	363.561	65.7434	361.997	166.67
AGAP004896-RA	211.895	164.79	90.665	170.534	192.221	129.019	150.12	108.473	168.155	172.831	196.525	112.637	130.291	151.871	138.452	179.425	184.85	174.246
AGAP004902-RA	321.949	197.537	212.091	287.776	182.529	202.302	146.458	109.497	343.268	65.3955	101.956	94.5003	215.442	153.806	176.302	130.117	130.935	414.149
AGAP004902-RB	331.805	83.4514	192.663	455.942	214.835	0	213.585	7.16332	422.127	50.2144	184.704	24.8182	123.11	132.525	266.943	63.0041	317.71	107.325
AGAP004903-RA	436.931	608.456	508.372	384.886	541.126	453.115	371.028	777.732	360.664	564.036	500.916	651.002	471.922	611.354	424.32	573.885	739.398	566.93
AGAP004904-RA	1000.34	828.176	1330.83	1313.35	1975.51	2092.17	1091.11	3454.77	1447.29	1905.81	1396.36	1249.5	810.474	1014.73	1300.85	990.261	1421.03	1195.73
AGAP004905-RA	1070.97	757.401	927.698	897.673	486.206	713.217	798.198	582.276	908.037	623.592	653.112	714.956	821.759	819.331	910.396	698.524	685.484	981.079
AGAP004906-RA	484.566	766.908	592.561	365.938	701.041	652.32	574.849	726.566	466.195	1040.49	577.753	713.047	605.291	489.47	478.107	734.135	648.899	476.019
AGAP004908-RA	560.126	1069.02	412.85	502.128	281.062	864.944	955.641	1253.58	454.599	912.033	427.035	1348.78	1394.22	1193.69	759.991	953.28	402.433	1252.55
AGAP004909-RA	264.458	314.791	325.423	210.799	311.753	329.257	247.759	371.469	267.888	335.152	248.242	314.046	214.417	307.612	279.892	295.845	275.349	393.947
AGAP004910-RA	298.953	291.552	348.089	242.774	271.371	329.257	212.365	300.86	302.679	290.776	298.481	272.046	342.656	349.207	356.588	304.063	279.2	300.511
AGAP004911-RA	31.2094	119.367	92.284	71.0559	66.2273	94.958	52.4809	119.73	42.9085	67.731	65.0157	45.8183	60.5291	80.2886	26.8935	73.9614	107.829	69.4457
AGAP004912-RA	174.115	33.8031	77.7129	80.53	54.9202	0	202.601	80.8432	229.619	166.992	329.511	133.637	284.179	209.911	326.707	239.69	63.542	121.214
AGAP004912-RB	1404.42	1206.35	990.839	1511.12	1150.09	1487.33	1186.31	1480.76	1417.14	1083.7	1183.58	1450.91	1285.47	1375.55	1259.02	1158.73	1097.54	1462.15
AGAP004915-RA	1706.66	751.063	1313.02	1382.04	657.427	433.504	1126.51	151.453	1634	441.419	950.115	260.592	572.461	576.53	1249.05	645.107	1097.54	720.973
AGAP004918-RA	172.473	88.7331	181.33	529.367	200.297	26.836	17.0868	64.4699	37.1101	256.911	25.1197	17.1819	48.2181	40.628	127.495	35.611	65.4676	16.4144
AGAP004919-RA	3344.33	3981.37	4034.59	3558.72	3700.65	4465.09	3666.34	4219.2	2893.43	6929.58	4356.05	5506.79	3979.53	3440.8	3199.33	4629.43	3906.87	3202.08
AGAP004928-RA	2334.13	1984.88	3338.42	2363.79	3343.67	2508.13	2372.63	2497.95	3046.51	2656.69	2671.55	1869.96	2302.16	2170.69	2622.62	2491.4	3238.72	1775.29
AGAP004929-RA	795.017	936.98	1109.03	905.963	1639.53	839.14	700.559	1072.45	772.354	980.932	1065.37	846.684	702.753	928.639	682.299	872.47	1344.01	689.407
AGAP004931-RA	151.119	190.142	212.091	190.667	177.683	153.791	164.766	180.106	134.524	150.643	149.241	121.228	168.25	152.839	114.547	187.643	144.414	102.275
AGAP004933-RA	502.635	541.906	527.8	472.522	529.819	523.301	435.714	637.536	576.366	767.229	545.245	616.638	485.258	607.485	601.618	550.601	535.294	500.009
AGAP004934-RA	550.27	470.074	545.609	572	419.978	374.671	588.274	468.686	557.811	314.132	523.081	481.092	387.796	584.269	655.405	510.881	473.677	553.041
AGAP004935-RA	70.6317	52.8174	139.236	153.954	100.149	132.116	201.38	144.29	141.482	148.308	78.3143	137.455	160.043	72.55	69.724	171.207	113.605	80.8096
AGAP004936-RA	458.285	1019.37	1661.11	442.915	1424.7	1606.03	815.285	3626.69	1406.7	6298.98	1858.86	1995.96	1455.78	1338.79	1330.73	1739.46	1596.25	959.614
AGAP004937-RA	7480.39	8940.92	6762.64	7670.49	5143.12	6295.1	9076.76	5331.56	5408.8	6623.63	5130.33	6721.93	8862.89	6279.92	5581.9	8097.4	6098.11	6681.94
AGAP004938-RA	280.884	258.805	239.615	238.037	159.915	139.341	176.97	216.946	184.391	144.804	162.539	156.546	42.0626	188.63	189.251	172.577	252.243	178.034
AGAP004938-RB	197.112	122.536	135.998	135.006	140.531	120.762	96.4184	98.2399	113.65	77.0732	124.121	151.773	114.903	112.211	98.6096	117.79	163.669	84.5975
AGAP004940-RA	4959	3940.17	4198.11	5219.06	2542.48	3838.58	4712.3	2774.25	4948.4	4748.18	3289.2	4488.28	5191.14	4312.37	4269.1	4547.25	3385.06	4298.06
AGAP004940-RB	152.762	108.804	145.712	76.9772	67.8426	133.148	100.08	150.43	100.893	230.052	96.0459	171.819	124.136	182.826	138.452	61.6345	155.967	45.4554
AGAP004942-RA	2429.4	896.839	2263.39	1686.39	1529.69	773.082	1363.28	791.035	2106	838.463	1210.18	560.32	793.033	1031.18	1758.04	1166.95	1332.46	968.452
AGAP004942-RB	1350.22	1062.69	1118.74	1168.87	940.105	901.069	1048.4	673.352	1232.75	757.887	635.38	669.138	897.677	982.81	913.384	739.614	983.939	969.715
AGAP004942-RC	1268.09	751.063	964.935	1045.71	476.514	487.176	858.002	348.956	921.954	294.28	626.515	298.774	664.794	743.879	782.9	502.663	980.088	756.327
AGAP004943-RB	500.992	338.031	589.323	499.76	347.29	521.237	627.33	359.189	628.552	350.333	518.648	608.047	501.673	535.902	628.512	415.005	442.869	617.436
AGAP004943-RC	395.866	154.227	118.188	198.957	190.605	155.855	273.389	122.8	385.017	43.2077	193.569	58.2274	169.276	120.917	258.975	83.549	119.382	251.267
AGAP004944-RA	151.119	156.339	176.473	228.563	355.366	242.556	180.632	245.6	178.592	253.407	205.39	222.41	256.479	218.617	246.026	275.301	263.796	234.853
AGAP004944-RB	151.119	156.339	176.473	228.563	355.366	242.556	180.632	245.6	178.592	253.407	205.39	222.41	256.479	218.617	246.026	275.301	263.796	234.853
AGAP004945-RA	367.942	377.116	427.421	370.675	394.133	438.665	305.122	422.636	266.729	346.829	452.154	429.547	384.719	326.958	345.632	376.655	394.731	333.34
AGAP004946-RA	990.486	897.895	896.936	1103.74	848.033	1088.92	970.286	1035.61	1429.9	834.96	1032.86	967.912	848.433	1077.61	1332.72	824.532	1026.3	1236.13
AGAP004947-RA	394.223	99.2966	178.092	279.487	121.148	99.0866	106.182	65.4932	218.022	95.7576	193.569	95.4548	181.587	68.6806	182.278	309.542	73.1696	87.1228
AGAP004948-RA	190.541	147.889	257.424	268.828	206.759	292.099	169.648	556.692	146.121	530.17	260.063	181.364	204.157	319.22	173.314	230.102	182.924	170.458
AGAP004952-RA	660.324	677.118	579.609	556.605	589.585	665.738	617.566	584.322	576.366	766.061	647.201	758.866	638.12	675.198	658.393	606.757	693.186	660.366
AGAP004953-RA	581.48	512.328	548.847	405.019	549.202	592.456	522.368	474.826	614.636	578.049	613.216	557.456	413.444	522.36	644.449	488.967	700.888	750.014
AGAP004954-RA	88.7003	201.762	341.613	40.265	332.752	287.971	90.316	300.86	111.33	298.951	174.36	138.409	150.81	174.12	210.168	206.818	277.274	164.144
AGAP004955-RA	134.693	99.2966	157.045	121.979	187.375	109.408	79.3316	109.497	114.809	84.0799	161.062	108.818	113.877	91.8966	116.539	145.183	130.935	58.0819
AGAP004956-RA	54.2057	41.1975	72.8558	34.3437	32.306	78.4436	54.9219	32.7466	42.9085	77.0732	44.3289	30.5455	31.8034	70.6153	51.7949	30.1324	51.9889	46.718
AGAP004958-RA	298.953	180.635	163.521	274.75	192.221	177.53	185.514	242.53	172.794	82.9121	121.166	110.728	115.929	211.846	183.274	193.121	136.712	121.214
AGAP004959-RB	303.881	274.65	192.663	246.327	206.759	273.52	253.861	322.35	208.744	307.125	283.705	250.092	335.475	272.788	195.227	238.32	225.285	170.458
AGAP004960-RA	1103.83	900.008	1075.03	1049.26	1541	901.069	811.623	1492.02	995.014	1296.23	1059.46	948.821	708.908	1074.71	1033.91	947.801	1474.95	934.361
AGAP004964-RA	215.18	203.875	210.472	169.35	146.992	162.048	162.325	155.546	169.315	212.535	166.972	155.591	145.68	159.61	113.55	190.382	217.583	118.689
AGAP004965-RA	22.9964	58.0991	32.3804	40.265	24.2295	51.6076	26.8507	35.8166	30.1519	36.2011	53.1946	39.1365	26.6738	32.8893	21.9132	49.3076	19.2552	15.1518
AGAP004965-RB	52.5631	60.2118	69.6178	66.3189	54.9202	104.247	40.276	86.9832	61.4636	70.0666	35.4631	76.3638	41.0367	64.8113	40.8383	64.3738	32.7338	51.7686
AGAP004968-RA	174.115	57.0427	131.14	169.35	59.7661	17.5466	113.505	0	182.071	95.7576	107.867	39.1365	96.4361	79.3213	97.6135	121.899	65.4676	61.8698
AGAP004968-RB	413.935	196.481	259.043	198.957	216.45	231.202	252.641	249.693	338.63	92.2543	175.838	254.864	289.308	313.416	383.482	223.254	207.956	349.754
AGAP004970-RA	875.505	278.876	542.371	780.431	445.823	236.363	364.925	8.18665	843.095	156.482	339.855	35.3183	341.63	185.728	577.713	225.993	352.369	284.096
AGAP004977-RA	267.743	269.368	885.603	203.694	402.21	970.223	357.602	1231.07	609.997	4091.89	390.094	982.23	547.839	469.156	696.244	875.209	612.314	462.13
AGAP004978-RA	22.9964	14.7889	409.612	35.528	41.9978	165.144	37.8351	162.71	74.2202	504.479	70.9262	156.546	87.2029	136.394	152.397	183.534	78.9462	130.053
AGAP004981-RA	29.5668	67.6062	111.712	71.0559	82.3803	152.759	89.0955	94.1465	59.1442	355.004	100.479	138.409	103.618	77.3866	90.6411	117.79	73.1696	54.2939
AGAP004982-RA	1085.76	627.47	565.037	712.928	505.589	710.121	623.668	579.206	860.49	659.793	684.142	700.638	585.798	907.358	930.317	740.983	681.633	880.067
AGAP004983-RA	50.9205	87.6768	106.855	30.7909	82.3803	56.7684	32.9531	50.1433	51.0264	58.3888	73.8814	56.3183	47.1922	77.3866	66.7358	60.2648	96.2758	49.2433
AGAP004984-RA	220.108	257.749	147.331	238.037	242.295	266.295	267.286	277.323	192.509	314.132	302.914	256.773	299.568	230.225	198.215	315.021	207.956	228.54
AGAP004985-RA	305.523	350.707	331.899	253.433	408.671	345.771	340.516	331.56	231.938	455.433	347.243	310.228	289.308	334.697	342.643	375.285	377.401	193.185
AGAP004986-RA	509.205	485.92	705.892	420.414	733.347	394.282	383.233	502.456	512.583	670.303	592.529	484.91	338.552	457.548	359.576	457.465	552.623	335.865
AGAP004989-RA	0	0	0	181.193	0	0	0	0	0	221.877	0	0	463.714	148.969	0	352.001	0	0
AGAP004989-RB	957.634	979.234	914.745	1121.5	688.118	579.038	823.828	476.873	869.768	293.112	712.217	493.501	332.397	892.848	897.447	534.165	1220.78	1152.8
AGAP004990-RA	2061.46	1759.87	2723.19	2587.62	4267.62	2190.23	1962.54	2747.65	2034.1	2772.3	2659.73	2224.1	1819.98	1787.63	2293.92	2191.45	2233.6	1801.8
AGAP004991-RA	926.425	1076.42	1249.88	878.725	1692.84	865.976	735.953	1511.46	932.391	1605.69	1222	906.821	774.567	1026.34	1081.72	997.109	1577	824.51
AGAP004992-RA	412.292	493.314	529.419	391.992	563.74	557.362	421.068	450.266	385.017	617.753	472.841	556.501	358.045	442.071	429.3	475.27	633.495	518.949
AGAP004993-RA	323.592	747.894	576.371	450.021	431.285	904.166	731.071	907.695	451.119	1372.14	576.275	1104.41	797.137	823.2	574.725	753.31	556.474	689.407
AGAP005000-RA	57.4909	24.296	64.7607	342.253	164.761	21.6752	9.76389	6.13999	109.011	16.3489	17.7315	3.81819	0	11.608	18.9251	12.3269	46.2124	1.26265
AGAP005001-RA	124.837	22.1833	27.5233	48.5549	29.0754	38.1896	61.0243	0	77.6992	16.3489	38.4183	7.63638	1.02592	15.4773	41.8344	53.4165	48.1379	16.4144
AGAP005002-RA	325.234	115.142	184.568	232.116	140.531	68.1221	162.325	33.7699	296.881	80.5765	277.794	15.2728	3.07775	71.5826	180.286	90.3972	184.85	118.689
AGAP005003-RA	553.555	638.034	398.279	567.263	565.355	617.227	604.141	582.276	629.712	590.895	617.649	813.275	837.148	625.864	530.898	738.244	575.729	539.151
AGAP005004-RA	574.909	564.089	786.843	470.153	767.268	711.153	580.951	742.939	635.51	781.242	852.592	804.684	469.87	737.108	632.496	620.454	772.132	550.515
AGAP005005-RA	2631.44	2421.15	5014.1	2985.53	3768.5	2594.83	3179.37	3664.55	4351.16	4271.72	7939.3	3649.24	3965.17	4745.73	6132.72	4397.96	7014.66	4079.62
AGAP005006-RA	482.924	354.933	429.04	523.445	363.443	364.35	471.108	419.566	512.583	433.245	347.243	414.274	657.612	365.652	412.367	404.048	379.327	535.363
AGAP005007-RA	228.321	260.918	216.948	206.062	326.291	236.363	213.585	335.653	178.592	342.158	258.585	325.501	293.412	268.918	194.231	265.713	288.827	279.046
AGAP005008-RA	152.762	135.212	116.569	143.296	111.456	186.82	157.443	170.896	136.843	145.972	130.031	129.819	155.939	92.8639	156.381	141.074	102.052	160.357
AGAP005009-RA	450.072	1169.38	1508.93	551.868	1536.15	2473.04	1063.04	2731.27	1059.96	2428.97	1733.26	2269.92	1009.5	949.921	1155.43	1176.53	1434.51	1253.81
AGAP005010-RA	126.48	111.973	90.665	195.404	67.8426	65.0256	111.064	45.0266	133.364	36.2011	113.777	42.0001	134.395	81.2559	164.349	75.331	96.2758	116.164
AGAP005011-RA	211.895	141.55	280.09	243.959	201.913	122.826	202.601	94.1465	257.451	74.7377	268.928	71.5911	142.602	145.1	174.31	299.954	188.701	209.6
AGAP005012-RA	170.83	113.029	163.521	112.505	185.76	87.733	87.875	97.2165	119.448	93.4221	128.554	53.4547	53.3476	99.6353	95.6214	169.837	204.105	94.6987
AGAP005013-RA	54.2057	9.50712	37.2374	45.0021	62.9967	28.9003	25.6302	34.7933	77.6992	52.5499	44.3289	15.2728	21.5442	41.5953	76.6964	43.829	80.8717	15.1518
AGAP005014-RA	409.007	275.707	278.471	374.228	353.751	265.263	303.901	259.926	282.964	337.487	317.69	395.183	415.496	318.252	413.363	325.978	348.518	411.624
AGAP005015-RA	1985.9	1342.62	1954.16	2318.79	1185.63	1434.69	1639.11	1482.81	1657.2	1466.73	1303.27	1189.37	1556.32	1454.87	1468.19	1660.02	1688.68	1371.24
AGAP005017-RA	119.91	77.1133	108.474	110.137	119.532	166.177	142.797	199.55	134.524	248.736	109.345	133.637	93.3584	80.2886	173.314	253.386	167.52	178.034
AGAP005018-RA	464.855	398.243	433.897	345.805	575.047	450.019	433.273	475.849	388.496	526.667	409.303	411.41	170.302	355.011	328.699	373.916	489.081	395.209
AGAP005020-RA	157.689	169.016	192.663	253.433	266.525	169.273	158.663	239.46	199.467	149.475	138.897	150.819	212.365	135.427	207.18	179.425	215.658	222.226
AGAP005021-RA	676.75	683.457	956.84	677.4	888.415	902.101	735.953	859.599	949.786	685.485	1075.71	933.548	670.949	1008.93	1037.89	675.24	914.62	890.168
AGAP005022-RA	123.195	88.7331	77.7129	68.6874	95.3027	65.0256	108.623	70.6099	86.9768	89.9188	63.538	73.5002	48.2181	71.5826	71.7161	76.7007	84.7227	70.7084
AGAP005023-RA	21.3538	22.1833	21.0472	18.9482	46.8437	34.061	21.9688	71.6332	13.9163	24.5233	53.1946	10.5	9.23325	32.8893	20.9172	12.3269	53.9145	25.253
AGAP005027-RA	70.6317	99.2966	61.5227	123.164	24.2295	49.5433	46.3785	38.8866	33.631	68.8988	119.688	56.3183	7.18141	87.0599	45.8186	75.331	63.542	61.8698
AGAP005029-RB	2153.45	1458.82	2881.85	1903.11	2918.85	2023.02	1674.51	1790.83	2414.48	1513.44	1736.21	1397.46	1181.86	1386.19	1880.55	1431.29	2197.01	1651.55
AGAP005030-RA	1041.41	1088.04	817.604	1063.47	717.194	794.757	1266.86	750.102	764.236	865.322	695.963	912.548	1192.11	899.619	789.873	1057.37	589.208	843.45
AGAP005030-RB	45.9927	25.3523	33.9994	30.7909	9.69181	35.0932	61.0243	14.3266	26.6729	52.5499	36.9407	36.2728	28.7257	37.726	5.97634	41.0896	30.8083	35.3542
AGAP005031-RA	499.35	332.749	516.467	342.253	453.9	352.996	539.455	377.609	539.256	275.595	407.826	273.955	399.081	494.307	541.855	421.854	633.495	484.857
AGAP005031-RB	83.7725	130.987	80.9509	204.878	66.2273	280.745	137.915	90.0532	124.087	317.635	82.7472	164.182	107.721	155.741	115.543	45.1986	78.9462	97.224
AGAP005032-RA	737.526	850.359	840.271	712.928	486.206	600.713	508.943	374.539	645.947	448.426	376.795	339.819	658.638	594.91	786.885	683.458	494.858	564.404
AGAP005032-RB	3548.01	2323.96	5603.42	3057.77	5853.85	3115.04	3641.93	2604.38	6285.52	762.558	2359.77	1067.18	403.185	618.126	1853.66	1379.24	3687.36	1127.55
AGAP005033-RA	200.397	121.48	137.617	135.006	171.222	214.688	290.476	267.09	206.425	197.354	198.002	275.864	251.35	174.12	134.468	216.405	171.371	323.238
AGAP005034-RA	553.555	185.917	386.945	360.017	345.674	67.0899	242.877	39.9099	533.458	26.8588	214.256	44.8638	125.162	152.839	320.73	157.51	354.295	238.641
AGAP005035-RA	359.729	359.158	429.04	399.097	348.905	612.066	501.62	406.263	453.439	288.441	354.631	383.728	494.492	432.398	493.048	362.959	335.04	454.554
AGAP005036-RA	134.693	145.776	155.426	94.7412	153.454	167.209	139.135	134.056	155.398	178.67	131.509	144.137	227.753	133.492	139.448	142.444	165.594	131.316
AGAP005037-RA	1392.92	1334.17	579.609	1409.28	575.047	697.735	1408.44	549.529	746.841	777.739	632.425	604.229	1170.57	879.305	1004.02	988.891	843.376	983.604
AGAP005037-RB	698.104	107.747	352.946	252.249	350.52	146.566	208.703	0	364.143	0	229.032	294.955	109.773	0	0	142.444	0	0
AGAP005038-RA	68.9891	83.4514	84.189	140.928	142.146	141.405	70.7882	57.3066	113.65	44.3755	33.9855	29.591	41.0367	79.3213	113.55	54.7862	113.605	69.4457
AGAP005039-RA	799.945	758.457	667.036	660.82	686.503	906.23	733.512	916.905	818.741	921.375	627.992	1052.87	610.42	913.162	819.755	873.84	664.303	728.549
AGAP005040-RA	648.826	578.878	701.035	601.607	478.129	619.292	428.391	245.6	681.898	277.931	484.662	398.047	406.263	416.92	502.012	331.456	600.761	415.412
AGAP005041-RA	119.91	30.6341	92.284	73.4244	30.6907	5.16076	79.3316	18.42	67.262	38.5366	99.0011	5.72729	3.07775	67.7133	78.6885	67.1131	19.2552	79.5469
AGAP005042-RA	1011.84	1273.95	1282.26	1453.09	1269.63	1258.19	1497.54	1139.99	1770.85	1377.98	1477.63	1476.69	1119.27	1489.69	1631.54	1369.65	1328.61	1381.34
AGAP005043-RA	3929.09	2841.57	3119.85	3373.97	2477.87	2748.62	3949.49	2122.39	3712.17	2504.88	2278.5	2917.1	4262.68	2843.96	3398.54	3574.8	2699.57	3169.25
AGAP005044-RA	172.473	271.481	322.185	266.46	166.376	393.25	189.175	373.516	293.402	239.394	285.182	270.137	387.796	327.926	203.196	371.176	313.859	196.973
AGAP005044-RB	91.9855	16.9016	0	0	101.764	4.12861	40.276	40.9333	0	131.959	78.3143	60.1365	68.7364	0	48.8068	5.47862	0	45.4554
AGAP005046-RA	29.5668	17.9579	14.5712	29.6066	38.7672	17.5466	21.9688	35.8166	0	50.2144	23.6421	40.091	18.4665	25.1506	8.96451	34.2414	32.7338	21.465
AGAP005046-RB	4753.68	5357.79	5268.29	4528.63	4984.82	5344.49	5212.7	4790.22	3756.24	9327.03	5498.26	6252.29	5815.92	4485.52	4090.8	6285.35	4956.28	4317
AGAP005048-RA	139.621	145.776	132.76	117.242	142.146	159.984	101.3	61.3999	135.684	52.5499	109.345	134.591	120.032	103.505	157.377	102.724	96.2758	154.043
AGAP005049-RA	83.7725	96.1276	103.617	68.6874	137.301	83.6044	106.182	102.333	89.2961	106.268	99.0011	75.4093	47.1922	60.942	106.578	101.354	125.159	51.7686
AGAP005050-RA	91.9855	153.17	85.808	106.584	129.224	127.987	161.104	140.196	127.566	183.341	158.106	117.409	154.913	126.721	94.6254	130.117	200.254	128.79
AGAP005051-RA	123.195	136.269	71.2368	63.9503	113.071	85.6687	80.5521	150.43	100.893	112.106	137.419	137.455	83.0992	129.623	104.586	126.008	94.3503	119.952
AGAP005052-RA	82.1299	79.226	72.8558	37.8965	90.4568	99.0866	69.5677	170.896	55.6651	103.932	113.777	51.5456	50.2699	106.407	78.6885	99.9848	102.052	108.588
AGAP005053-RA	785.162	826.063	688.083	545.946	557.279	728.7	832.372	571.019	838.456	694.827	613.216	864.821	959.232	654.884	845.652	706.742	697.037	824.51
AGAP005054-RA	285.812	333.806	419.326	446.468	323.06	296.228	507.722	417.519	309.637	562.868	357.586	407.592	383.693	423.692	371.529	586.212	454.422	431.826
AGAP005055-RA	188.899	4.22539	84.189	33.1594	71.0732	28.9003	6.10243	13.3033	98.5737	0	78.3143	9.54548	42.0626	14.51	24.9014	82.1793	30.8083	49.2433
AGAP005055-RB	1544.04	794.373	1834.35	1091.89	699.425	511.948	649.299	756.242	1635.16	648.116	1316.57	614.729	827.914	1185.95	1317.78	1621.67	1345.94	829.561
AGAP005056-RA	499.35	368.665	887.222	290.145	531.434	415.957	300.24	338.723	369.941	120.281	162.539	97.3639	192.872	209.911	207.18	342.414	910.769	265.156
AGAP005057-RA	366.299	411.975	688.083	542.394	746.269	651.288	469.887	902.579	737.563	1032.31	533.424	669.138	1126.46	425.626	856.609	1113.53	596.91	573.243
AGAP005057-RB	1675.45	868.317	1372.93	1358.35	1188.86	990.866	1117.97	618.092	1449.61	1074.35	1196.88	677.729	1135.69	862.861	1211.2	1210.77	1372.89	931.835
AGAP005058-RA	83.7725	185.917	108.474	99.4783	79.1497	151.726	157.443	66.5166	105.532	129.623	65.0157	84.0002	117.98	97.7006	122.515	173.946	175.222	165.407
AGAP005058-RB	208.61	222.889	105.236	217.905	98.5334	108.376	264.845	118.706	191.349	52.5499	132.987	123.137	196.976	192.499	136.46	227.363	100.127	127.528
AGAP005060-RA	180.686	171.128	289.804	161.06	218.066	304.485	197.719	275.276	205.265	261.582	208.346	197.591	336.501	204.107	289.852	304.063	335.04	166.67
AGAP005061-RA	22.9964	32.7468	58.2847	104.215	25.8448	46.4469	53.7014	26.6066	18.555	58.3888	28.0749	80.182	20.5183	26.118	9.96057	35.611	42.3614	35.3542
AGAP005061-RB	2394.91	2561.64	2943.38	2256.03	3048.07	3300.82	2449.52	3159.03	2064.25	5137.05	3302.5	3654.01	2661.23	2557.63	2507.07	3487.14	2917.16	2304.34
AGAP005062-RA	1430.7	1582.41	1382.64	2034.57	1406.93	1841.36	1906.4	1869.63	1852.03	1619.71	1520.48	1862.32	1696.87	1947.24	1866.61	1902.45	1488.42	1957.11
AGAP005063-RA	381.083	416.201	373.993	382.518	339.213	465.501	526.03	521.899	467.355	642.277	341.332	345.546	503.725	340.501	521.934	384.873	413.986	291.672
AGAP005064-RA	164.26	228.171	140.855	221.458	80.765	166.177	261.184	215.923	204.105	221.877	159.584	158.455	57.4513	151.871	195.227	210.927	154.041	205.812
AGAP005068-RA	1585.11	621.132	660.559	665.557	547.587	212.623	565.085	72.6566	1017.05	202.025	611.738	42.9547	145.68	286.33	737.082	260.234	562.251	501.272
AGAP005069-RA	560.126	201.762	398.279	333.963	314.984	114.569	228.231	42.9799	558.971	82.9121	211.301	47.7274	210.313	183.793	326.707	134.226	250.317	178.034
AGAP005070-RA	305.523	184.861	195.901	130.269	180.914	163.08	184.293	212.853	221.501	163.489	221.644	282.546	275.971	170.251	228.097	168.468	223.36	241.166
AGAP005071-RA	1261.51	1046.84	977.887	1263.61	967.565	1262.32	1423.09	1861.44	1593.41	1959.53	1480.58	2021.73	1336.77	1718.95	1483.13	1242.28	1074.44	1226.03
AGAP005071-RB	241.462	201.762	220.186	251.064	463.591	141.405	349.059	262.996	343.268	495.137	574.798	392.319	205.183	235.062	268.935	341.044	227.211	294.197
AGAP005073-RA	340.018	157.396	101.998	228.563	130.839	86.7008	145.238	41.9566	231.938	50.2144	62.0604	62.0456	71.8141	106.407	149.408	65.7434	88.5738	118.689
AGAP005074-RA	144.549	80.2824	165.14	163.429	98.5334	65.0256	144.017	34.7933	213.383	63.0599	147.763	77.3184	125.162	70.6153	173.314	108.203	105.903	193.185
AGAP005075-RA	118.267	226.058	32.3804	125.532	114.686	140.373	285.594	80.8432	184.391	74.7377	134.464	198.546	253.401	203.14	244.034	186.273	132.861	34.0915
AGAP005075-RB	763.808	765.852	906.65	757.93	597.661	520.205	351.5	584.322	643.628	720.518	549.678	542.183	597.083	629.734	547.831	717.699	795.238	617.436
AGAP005076-RA	131.408	140.494	139.236	262.907	329.521	294.163	203.821	314.163	499.826	267.421	199.48	200.455	337.526	188.63	204.192	194.491	138.637	200.761
AGAP005076-RB	405.722	478.525	131.14	834.907	423.209	600.713	645.637	336.676	683.058	326.977	777.233	292.092	489.362	332.762	581.697	221.884	142.488	210.862
AGAP005076-RC	231.606	80.2824	336.756	136.191	337.598	65.0256	373.469	364.306	367.622	705.337	0	324.546	240.064	217.65	37.8501	671.131	431.316	279.046
AGAP005076-RD	0	185.917	195.901	0	0	0	0	56.2832	0	70.0666	0	32.4546	0	0	0	0	84.7227	0
AGAP005077-RA	131.408	201.762	191.044	100.663	174.452	205.398	130.592	202.62	154.239	228.884	161.062	214.773	69.7623	184.761	100.602	176.685	177.148	215.913
AGAP005079-RD	2833.48	1309.87	4432.87	1219.79	3891.26	2092.17	11556.8	8669.67	22562.9	6112.14	23918.4	7339.52	4558.15	6341.83	15235.7	4777.36	12721.9	4303.11
AGAP005079-RF	0	0	108.474	24.8696	0	17.5466	104.962	0	193.668	8.17443	11.821	53.4547	0	0	63.7476	0	0	0
AGAP005079-RI	382.725	133.1	331.899	540.025	242.295	249.781	333.193	345.886	836.137	365.514	406.348	371.319	385.745	396.606	644.449	284.888	308.083	452.029
AGAP005080-RA	310.451	447.891	560.18	324.489	533.049	576.973	392.997	776.709	441.842	853.644	537.857	849.548	361.123	393.704	403.403	368.437	402.433	410.361
AGAP005081-RA	428.718	489.089	508.372	253.433	692.964	434.536	367.366	403.193	477.792	470.614	694.486	363.683	334.449	396.606	382.486	350.632	523.74	402.785
AGAP005082-RA	964.205	1055.29	726.939	1232.82	688.118	1103.37	1144.82	891.322	789.749	1065.01	837.815	1207.5	1649.67	1126.94	1009.01	1165.58	822.195	1130.07
AGAP005088-RA	3051.95	3858.84	2849.47	4853.12	3346.9	3741.55	5428.72	3803.72	4465.97	5001.58	7733.91	5513.47	5411.71	4672.22	4499.19	4432.2	3348.47	4609.93
AGAP005091-RA	1941.55	1838.04	4949.34	2019.17	3401.82	2326.47	1767.26	3147.77	4627.16	1493.59	4118.15	2974.37	2212.9	2865.24	4427.47	1590.17	5709.16	3476.07
AGAP005091-RB	8651.56	6447.94	7899.19	6071.73	5960.46	5060.64	7292.4	6071.43	9647.46	3553.54	9226.31	6307.65	6145.24	6829.37	10017.3	5712.83	8399.1	7202.15
AGAP005091-RD	1961.26	1347.9	1505.69	2078.39	1229.24	1182.85	1794.11	1126.69	1948.28	1577.67	2068.68	1494.82	2155.45	1648.33	2111.64	1864.1	1224.63	1882.61
AGAP005091-RE	0	355.989	503.515	42.6336	276.216	200.238	117.167	0	0	108.603	177.315	106.909	579.643	235.062	90.6411	456.095	806.791	121.214
AGAP005094-RA	101.841	235.565	411.231	150.402	502.359	228.106	162.325	250.716	324.713	189.18	261.54	186.137	229.805	236.029	289.852	236.95	300.381	217.176
AGAP005095-RA	13132.6	15966.7	23349.5	14679	22527	17274.1	16538.8	23921.4	20830.4	35658	17436	27253.3	30146.6	17027	22391.4	37009.4	25509.2	14660.6
AGAP005096-RA	54.2057	36.9721	45.3325	39.0808	22.6142	3.09646	47.599	9.20999	41.7488	0	16.2539	16.2273	26.6738	9.67333	22.9093	26.0234	5.77655	35.3542
AGAP005099-RA	519.061	148.945	344.851	474.89	274.601	102.183	307.563	81.8665	418.648	87.5832	307.347	67.7729	153.887	181.859	486.076	312.281	498.709	210.862
AGAP005100-RA	921.497	727.823	869.413	1386.77	1074.18	763.793	626.109	930.209	716.689	1511.1	755.068	709.229	848.433	972.169	686.283	998.478	853.004	742.438
AGAP005101-RA	128.123	66.5499	40.4755	178.824	45.2284	60.897	78.1111	136.103	28.9923	265.085	54.6723	61.0911	109.773	96.7333	70.72	143.814	30.8083	146.467
AGAP005102-RA	390.938	400.356	506.753	388.439	521.742	511.948	295.358	401.146	337.47	343.326	357.586	317.864	373.434	395.639	285.868	430.072	483.305	356.067
AGAP005103-RA	361.371	542.962	396.659	540.025	692.964	855.654	635.873	807.409	694.654	1749.33	695.963	1256.19	917.169	898.652	636.48	534.165	616.165	422.988
AGAP005104-RA	354.801	344.369	273.614	328.041	306.907	222.945	310.003	221.04	304.999	247.569	245.286	214.773	375.485	281.494	247.022	371.176	269.572	287.884
AGAP005105-RA	119.91	89.7895	131.14	129.085	116.302	131.083	118.387	76.7499	119.448	109.771	96.0459	86.8639	130.291	114.145	123.511	191.752	385.103	123.74
AGAP005106-RA	149.476	133.1	132.76	67.5031	156.684	132.116	82.9931	106.427	135.684	148.308	138.897	125.046	96.4361	112.211	112.554	99.9848	115.531	148.993
AGAP005106-RB	36.1371	32.7468	24.2853	54.4762	41.9978	29.9324	52.4809	50.1433	32.4713	26.8588	23.6421	18.1364	78.9956	74.4846	26.8935	45.1986	26.9572	25.253
AGAP005108-RA	1353.5	1416.56	1950.92	1382.04	1920.59	1610.16	1236.35	1507.37	1518.03	2500.21	1883.98	1831.78	1281.37	1505.17	1669.39	1742.2	1869.68	1462.15
AGAP005108-RB	208.61	175.354	118.188	80.53	100.149	115.601	147.679	123.823	73.0605	205.529	75.3591	147.955	84.1251	99.6353	127.495	87.6579	100.127	58.0819
AGAP005109-RA	1734.58	2256.36	2399.39	1242.29	2506.95	1612.22	1755.06	2085.55	1611.97	2615.82	2055.38	2110.51	1609.66	1811.81	1547.87	1888.75	2283.66	1551.8
AGAP005110-RA	1038.12	947.543	1081.5	1162.95	1119.4	786.5	775.009	1113.38	1094.75	822.114	975.235	726.411	769.437	798.049	980.12	935.474	1172.64	866.178
AGAP005111-RA	16.426	9.50712	63.1417	26.0538	50.0743	57.8005	47.599	39.9099	38.2698	57.221	47.2841	29.591	59.5031	55.138	74.7042	15.0662	57.7655	56.8192
AGAP005111-RB	888.645	493.314	472.753	789.905	400.595	660.578	816.505	318.256	611.157	419.232	406.348	478.229	640.172	464.32	517.949	510.881	456.347	508.848
AGAP005113-RA	136.336	201.762	118.188	153.954	113.071	141.405	158.663	137.126	126.406	126.12	87.1801	136.5	187.743	204.107	126.499	195.861	154.041	148.993
AGAP005114-RA	50.9205	50.7047	12.9521	24.8696	12.9224	36.1253	34.1736	35.8166	40.5892	26.8588	16.2539	39.1365	53.3476	36.7586	12.9487	38.3503	26.9572	36.6168
AGAP005114-RB	34.4946	40.1412	21.0472	24.8696	33.9213	50.5755	48.8194	49.1199	34.7907	25.6911	31.0302	50.591	33.8552	58.04	31.8738	41.0896	28.8827	61.8698
AGAP005115-RA	371.227	285.214	349.708	425.151	266.525	355.06	319.767	567.949	430.245	401.715	401.915	495.41	578.617	467.222	378.501	401.309	512.187	406.573
AGAP005116-RA	206.967	116.198	208.853	144.48	134.07	152.759	122.049	129.963	143.802	144.804	135.942	171.819	111.825	143.165	167.337	127.378	173.296	141.417
AGAP005117-RA	246.39	237.678	239.615	394.36	324.675	250.813	234.333	240.483	244.695	270.924	161.062	147.955	243.142	170.251	157.377	198.6	308.083	179.296
AGAP005118-RA	487.852	577.822	582.847	389.623	594.431	567.684	419.847	610.929	373.42	741.538	571.842	526.911	362.148	598.779	501.016	549.232	635.42	459.604
AGAP005119-RA	459.927	600.005	328.661	262.907	345.674	388.089	356.382	471.756	376.899	386.534	428.512	486.819	360.097	597.812	436.273	543.753	354.295	455.817
AGAP005120-RA	569.981	489.089	526.181	548.315	465.207	478.919	350.28	466.639	528.819	534.841	462.498	449.592	504.751	551.38	578.709	468.422	625.793	494.959
AGAP005121-RA	363.014	406.694	268.757	320.936	670.35	54.7041	208.703	356.119	293.402	290.776	360.541	156.546	337.526	272.788	191.243	297.215	171.371	131.316
AGAP005121-RB	749.025	823.951	1379.4	716.481	1332.62	973.32	1006.9	864.715	1022.85	923.711	948.638	780.82	690.442	794.18	812.782	842.338	1241.96	686.881
AGAP005122-RA	1023.34	983.459	1411.78	1158.21	1508.69	1134.34	940.995	1563.65	1120.26	1271.71	1229.39	951.684	793.033	1336.85	1323.76	1255.97	1985.21	1199.52
AGAP005123-RA	175.758	268.312	252.567	117.242	247.141	198.173	153.781	207.736	177.433	156.482	147.763	125.046	165.173	190.565	150.405	245.168	290.753	165.407
AGAP005124-RA	551.913	926.416	846.747	879.909	605.738	1013.57	834.813	995.702	690.016	650.451	537.857	728.32	670.949	890.913	674.33	791.661	569.953	844.713
AGAP005124-RB	786.804	783.809	880.746	746.087	550.818	879.394	646.858	583.299	484.751	581.552	469.886	567.956	621.705	686.806	754.015	740.983	739.398	675.518
AGAP005124-RD	1001.98	1163.04	1466.83	1250.58	1369.78	2132.43	1479.23	2118.3	1272.18	1814.72	1545.6	1451.87	1151.08	1456.8	1379.54	1353.22	1561.59	1063.15
AGAP005124-RE	54.2057	6.33808	56.6656	47.3706	6.4612	28.9003	20.7483	19.4433	12.7566	2.33555	16.2539	33.4092	19.4924	26.118	24.9014	24.6538	53.9145	35.3542
AGAP005125-RA	119.91	164.79	56.6656	140.928	116.302	57.8005	200.16	72.6566	118.288	68.8988	72.4038	46.7729	215.442	46.432	85.6609	199.97	92.4248	117.426
AGAP005126-RA	29.5668	32.7468	38.8564	21.3168	59.7661	21.6752	41.4965	30.7	31.3116	18.6844	42.8512	23.8637	0	17.412	25.8975	20.5448	42.3614	41.6674
AGAP005127-RA	226.678	153.17	216.948	206.062	260.063	201.27	206.262	241.506	252.812	248.736	295.526	279.683	334.449	216.683	310.77	224.623	171.371	222.226
AGAP005128-RA	136.336	208.1	158.664	197.772	159.915	198.173	135.474	278.346	151.919	277.931	200.958	213.819	140.551	177.022	231.085	187.643	173.296	133.841
AGAP005129-RA	417.22	297.89	325.423	310.278	355.366	367.446	252.641	536.226	311.957	526.667	326.556	296.864	359.071	250.539	336.667	271.192	313.859	291.672
AGAP005130-RA	188.899	198.593	284.947	185.93	230.988	265.263	192.837	241.506	233.098	281.434	305.869	310.228	157.991	255.376	248.018	195.861	261.87	252.53
AGAP005131-RA	3194.85	3830.31	3505.17	3890.31	3521.36	4368.07	4296.11	4281.62	2854	7229.7	4763.88	5577.42	4492.49	3659.42	3437.39	5248.52	4085.95	3501.33
AGAP005132-RA	887.003	653.879	984.363	563.71	797.959	569.748	606.582	617.069	781.631	639.941	684.142	583.229	724.297	608.452	636.48	816.314	824.121	506.323
AGAP005133-RA	773.663	849.303	1005.41	1019.65	613.814	684.317	1077.69	836.062	1065.76	885.174	823.039	936.412	1244.44	807.723	1026.93	962.867	837.6	912.896
AGAP005134-RA	19285.7	22534	32328.6	18300.5	24930.6	30374.2	21558.7	26026.4	25972.4	37642.1	23220.9	33476	24451.7	24058.5	27242.1	26301.5	26223.6	25216.4
AGAP005135-RA	425.433	367.609	309.233	418.046	159.915	341.642	439.375	332.583	307.318	323.474	302.914	242.455	350.863	382.096	229.093	362.959	246.466	340.915
AGAP005136-RA	284.169	323.242	375.612	220.273	416.748	211.591	256.302	252.763	150.76	307.125	320.645	210.955	198.002	275.69	172.318	295.845	315.785	200.761
AGAP005137-RA	292.382	102.466	110.093	135.006	98.5334	50.5755	151.34	0	168.155	63.0599	140.375	28.6364	58.4772	111.243	126.499	56.1559	132.861	99.7493
AGAP005138-RA	220.108	53.8737	150.569	243.959	114.686	27.8681	136.694	9.20999	198.307	38.5366	137.419	26.7273	124.136	89.9619	159.369	142.444	123.233	60.6072
AGAP005139-RA	264.458	282.045	229.901	255.801	203.528	209.527	219.688	269.136	349.067	70.0666	224.6	256.773	203.131	275.69	362.565	386.243	250.317	202.024
AGAP005141-RA	446.787	559.864	610.37	466.601	340.828	509.883	663.944	498.363	570.568	307.125	489.095	584.183	460.636	582.334	577.713	554.71	598.836	617.436
AGAP005142-RA	1361.71	727.823	1042.65	1023.21	1135.56	1172.53	954.42	1362.05	1167.81	1244.85	1190.97	1281.96	983.854	1285.59	1292.88	1150.51	1326.68	1356.09
AGAP005143-RA	811.443	1001.42	781.986	1228.08	668.735	1025.96	1187.53	1042.78	1159.69	862.986	1278.15	1574.05	1544	1318.47	1125.54	931.365	750.951	1406.59
AGAP005144-RA	100.198	105.635	147.331	85.2671	117.917	82.5722	106.182	100.287	82.338	94.5899	94.5682	65.8638	112.851	83.1906	79.6845	67.1131	109.754	133.841
AGAP005147-RA	400.794	580.991	550.466	669.11	660.658	506.787	402.76	555.669	680.738	803.43	718.128	499.229	530.399	720.663	704.212	479.379	758.653	660.366
AGAP005147-RB	420.505	201.762	233.139	258.17	116.302	312.742	363.705	173.966	129.885	244.065	94.5682	235.773	55.3995	234.095	261.963	310.912	0	400.26
AGAP005148-RA	218.465	371.834	341.613	249.88	300.446	324.096	301.46	335.653	247.014	398.212	274.839	361.774	379.589	325.024	230.089	488.967	286.902	411.624
AGAP005149-RA	522.346	801.767	718.844	377.781	788.267	491.305	517.486	802.292	490.549	1246.02	997.399	909.684	429.859	672.296	554.803	694.415	870.333	508.848
AGAP005150-RA	505.92	461.624	663.798	665.557	458.745	554.266	685.913	510.643	721.327	599.069	732.904	709.229	650.431	824.167	808.798	602.648	735.547	604.809
AGAP005152-RA	243.104	295.777	262.281	343.437	271.371	228.106	179.411	193.41	298.04	196.186	274.839	245.319	229.805	224.421	251.006	335.565	361.997	227.277
AGAP005153-RA	471.426	657.048	846.747	783.984	594.431	1015.64	383.233	1043.8	353.706	2075.14	824.517	1131.14	668.897	722.598	583.689	597.17	643.122	638.901
AGAP005155-RA	739.169	813.387	1083.12	755.561	461.976	1012.54	898.278	891.322	725.966	1090.7	693.008	1077.68	1131.59	1004.09	857.605	1168.32	760.579	866.178
AGAP005156-RA	31.2094	6.33808	56.6656	22.501	69.4579	29.9324	57.3628	6.13999	51.0264	9.34221	28.0749	21.9546	6.1555	21.2813	48.8068	69.8524	77.0207	5.0506
AGAP005158-RA	31.2094	21.1269	27.5233	28.4224	24.2295	25.8038	21.9688	26.6066	28.9923	39.7044	11.821	18.1364	8.20733	32.8893	20.9172	23.2841	25.0317	13.8891
AGAP005159-RA	615.974	429.933	503.515	921.358	650.966	499.562	639.535	370.446	942.828	573.378	1173.24	552.683	400.107	434.332	641.46	336.935	656.601	468.443
AGAP005160-RA	796.66	703.527	880.746	423.967	80.765	619.292	478.431	22.5133	590.282	532.506	437.378	670.093	711.986	727.434	454.202	442.399	560.325	524
AGAP005160-RB	1570.32	1583.46	681.607	1901.93	1801.06	1215.88	1654.98	1857.35	1508.76	1888.29	1563.33	1378.37	1451.67	1295.26	1324.76	1539.49	1109.1	974.766
AGAP005160-RC	121.552	200.706	126.283	298.435	395.749	225.009	429.611	787.965	271.368	613.082	540.812	511.638	256.479	340.501	357.584	408.157	154.041	352.279
AGAP005160-RD	110.054	111.973	111.712	184.745	100.149	52.6398	57.3628	119.73	125.247	110.939	66.4933	65.8638	116.954	94.7986	95.6214	95.8758	132.861	37.8795
AGAP005160-RE	1626.17	1242.26	1487.88	2665.78	1192.09	1462.56	1299.82	1821.53	1511.08	1455.05	1136.3	1129.23	1425	1594.16	1461.21	1306.65	1240.03	1334.62
AGAP005161-RA	266.101	188.03	179.711	208.431	161.53	182.691	119.608	119.73	189.03	135.462	177.315	148.909	161.069	213.781	125.503	187.643	188.701	208.337
AGAP005162-RA	1698.45	1506.35	840.271	2129.31	990.179	1303.61	1635.45	1443.92	1258.26	1362.79	771.322	1139.73	2462.2	1224.64	1137.5	1361.44	851.078	1423.01
AGAP005164-RA	772.021	811.275	893.698	916.621	1033.79	892.812	948.318	864.715	1177.09	947.066	945.682	1086.28	1100.81	927.672	1057.81	931.365	1035.93	1025.27
AGAP005165-RA	1749.37	1095.43	1170.55	1595.21	983.718	873.201	1510.96	549.529	1275.66	583.888	845.204	792.275	1230.07	937.345	1071.76	799.878	1066.74	1063.15
AGAP005166-RA	90.3429	106.691	56.6656	139.743	51.6896	175.466	266.066	99.2632	112.49	317.635	67.9709	323.592	343.682	147.035	116.539	173.946	71.2441	178.034
AGAP005166-RB	75.5595	49.6483	76.0939	119.611	37.1519	278.681	241.656	114.613	104.372	399.379	87.1801	393.274	360.097	92.8639	134.468	169.837	65.4676	208.337
AGAP005167-RA	67.3465	49.6483	87.427	58.029	25.8448	87.733	29.2917	14.3266	23.1938	10.51	20.6868	30.5455	13.3369	33.8566	29.8817	38.3503	44.2869	34.0915
AGAP005168-RA	101.841	249.298	108.474	196.588	130.839	201.27	231.892	169.873	103.212	98.0932	69.4486	198.546	122.084	166.381	171.322	156.141	80.8717	179.296
AGAP005170-RA	622.545	793.317	553.704	693.979	565.355	796.822	728.63	978.305	568.248	806.933	551.156	1023.28	829.966	798.049	663.374	782.073	527.591	618.698
AGAP005171-RA	113.339	70.7752	76.0939	151.586	67.8426	182.691	74.4497	165.78	69.5814	164.656	106.389	245.319	422.678	174.12	100.602	219.145	75.0951	160.357
AGAP005173-RA	1368.28	1252.83	1400.45	1509.94	1117.79	1037.31	1430.41	1270.98	1487.88	978.596	1124.48	1051.91	1343.95	1355.23	1410.42	1223.1	1303.57	1242.45
AGAP005174-RA	172.473	157.396	139.236	144.48	201.913	204.366	203.821	247.646	205.265	145.972	141.852	181.364	200.054	225.389	194.231	198.6	232.987	125.002
AGAP005175-RA	1775.65	3389.82	3613.65	1956.41	1962.59	2918.93	2516.64	2647.36	2313.58	3719.37	2758.73	4284.01	4304.74	3809.36	3783.02	4155.53	2915.23	3395.27
AGAP005175-RB	527.274	237.678	1664.35	503.313	279.447	3085.1	1036.19	1877.81	1189.84	6301.32	2714.4	4700.19	3638.93	875.436	2529.98	1925.73	1422.96	1930.59
AGAP005176-RA	119.91	146.832	55.0466	172.903	125.993	132.116	112.285	156.57	169.315	99.261	135.942	151.773	97.4621	128.655	97.6135	135.596	123.233	172.983
AGAP005177-RA	123.195	214.438	127.902	133.822	96.9181	190.948	79.3316	198.526	92.7752	106.268	138.897	251.046	204.157	266.016	173.314	147.923	130.935	248.742
AGAP005178-RA	221.751	382.398	425.802	348.174	426.439	479.951	314.885	462.546	285.284	344.494	289.615	527.865	369.33	489.47	410.375	295.845	350.444	460.867
AGAP005180-RA	275.956	316.904	310.852	293.698	200.297	245.652	280.712	292.673	231.938	295.447	243.809	336.001	362.148	271.82	274.912	327.348	269.572	295.46
AGAP005183-RA	1540.76	1039.45	631.417	1697.05	686.503	1114.72	1626.91	980.352	1358	615.418	738.814	1166.46	1246.49	865.763	1170.37	950.541	385.103	1592.2
AGAP005187-RA	3341.04	3179.6	2028.63	3743.46	1725.14	2599.99	3918.98	2279.98	2588.43	2061.12	2050.95	3271.24	3410.15	2771.41	2900.52	2803.68	1948.62	3598.55
AGAP005188-RA	321.949	486.976	543.99	318.567	605.738	591.423	479.651	974.212	440.682	1124.57	704.829	999.412	725.323	742.912	724.133	647.847	556.474	532.838
AGAP005189-RA	307.166	330.637	259.043	234.485	248.756	291.067	350.28	265.043	302.679	326.977	316.213	258.683	365.226	283.428	287.86	298.585	259.945	272.732
AGAP005190-RA	151.119	103.522	173.235	108.952	132.455	150.694	195.278	172.943	150.76	260.414	178.793	218.591	275.971	227.323	168.334	217.775	148.265	152.781
AGAP005191-RA	142.906	196.481	210.472	196.588	237.449	246.684	214.806	278.346	215.702	196.186	400.437	349.365	130.291	253.441	256.983	236.95	292.678	323.238
AGAP005192-RA	410.649	261.974	344.851	331.594	224.527	269.392	292.917	228.203	339.789	329.313	319.168	284.455	337.526	290.2	374.517	310.912	238.764	292.935
AGAP005193-RA	146.191	116.198	176.473	208.431	219.681	179.595	181.852	305.976	178.592	210.2	245.286	344.592	253.401	198.303	269.931	157.51	265.721	284.096
AGAP005197-RA	4786.53	3225.03	6289.89	4263.36	7314.08	4721.07	5024.74	5074.7	7882.41	4422.37	7256.63	4572.29	3311.66	4464.24	5188.46	4132.25	6683.47	4111.19
AGAP005198-RA	387.653	517.61	443.611	458.311	536.28	426.279	572.408	484.036	459.237	724.021	489.095	571.774	619.653	520.425	505.001	593.061	648.899	424.25
AGAP005201-RA	106.769	138.381	127.902	82.8986	180.914	149.662	130.592	199.55	134.524	148.308	144.808	172.773	152.862	107.374	125.503	126.008	163.669	161.619
AGAP005202-RA	137.978	167.959	203.996	88.8199	206.759	130.051	86.6545	204.666	86.9768	239.394	217.211	140.319	151.836	109.309	116.539	284.888	121.308	106.063
AGAP005202-RB	1098.9	1122.9	1245.03	943.859	1570.07	1126.08	1085.01	1270.98	1063.44	1492.42	1223.48	1258.09	930.506	1095.99	1006.02	1238.17	1444.14	1082.09
AGAP005203-RA	267.743	555.639	696.178	215.536	319.83	670.899	108.623	867.785	574.047	1125.74	236.421	601.365	482.181	449.81	481.095	604.018	662.378	575.768
AGAP005203-RB	252.96	34.8595	77.7129	58.029	171.222	215.72	540.675	54.2366	68.4217	443.755	444.766	481.092	535.528	319.22	338.659	388.982	38.5103	30.3036
AGAP005203-RC	100.198	55.9864	0	29.6066	85.6109	134.18	0	73.6799	38.2698	171.663	115.255	82.0911	122.084	123.819	88.649	191.752	0	109.851
AGAP005203-RD	60.7761	296.834	124.664	101.847	0	331.321	12.2049	498.363	151.919	100.429	1.47763	0	169.276	0	261.963	117.79	134.786	415.412
AGAP005203-RE	211.895	86.6205	187.806	293.698	310.138	220.881	303.901	74.7032	127.566	305.957	461.02	572.729	327.267	519.458	292.841	313.651	103.978	2.5253
AGAP005203-RF	0	23.2396	95.5221	66.3189	0	0	40.276	89.0299	82.338	182.173	0	72.5456	0	7.73866	91.6372	60.2648	94.3503	56.8192
AGAP005205-RA	267.743	104.578	191.044	344.621	151.838	326.16	174.53	279.37	136.843	159.985	227.555	249.137	305.723	267.951	194.231	213.666	175.222	353.542
AGAP005205-RB	699.747	896.839	969.792	908.331	600.892	678.124	692.016	643.676	654.065	1601.02	1347.6	1125.41	1245.46	1079.54	1003.03	1362.81	995.492	726.024
AGAP005205-RC	42.7075	50.7047	42.0945	55.6605	46.8437	57.8005	86.6545	56.2832	35.9504	52.5499	32.5078	86.8639	23.5961	49.334	66.7358	65.7434	15.4041	26.5156
AGAP005206-RA	335.09	375.003	369.136	279.487	327.906	370.543	248.979	419.566	266.729	330.481	407.826	344.592	256.479	391.77	315.75	246.538	473.677	219.701
AGAP005207-RA	878.79	358.102	221.806	406.203	331.137	130.051	283.153	86.9832	503.306	67.731	263.018	88.773	124.136	223.454	276.904	153.401	242.615	330.814
AGAP005208-RA	363.014	153.17	320.566	1046.89	1662.14	437.633	1.22049	8.18665	615.796	0	8.86577	0	0	38.6933	17.929	27.3931	157.892	0
AGAP005209-RA	1061.12	1020.43	1222.36	1212.69	1066.1	951.645	775.009	1252.56	846.574	1581.17	938.294	908.73	699.675	1906.61	1359.62	1138.18	1126.43	901.532
AGAP005210-RA	289.097	304.228	315.709	262.907	329.521	399.443	211.144	358.166	234.257	441.419	255.63	300.683	289.308	409.182	348.62	293.106	311.934	305.561
AGAP005211-RA	468.14	450.004	480.848	480.812	513.666	549.105	345.398	502.456	470.834	594.398	503.871	566.047	494.492	562.02	555.8	364.328	654.676	469.706
AGAP005212-RA	197.112	191.199	200.758	136.191	203.528	248.749	178.191	236.39	252.812	274.427	221.644	247.228	282.127	227.323	309.774	228.732	184.85	220.964
AGAP005213-RA	34.4946	89.7895	58.2847	105.4	103.379	167.209	146.458	117.683	68.4217	148.308	109.345	199.501	99.5139	98.6679	106.578	94.5062	80.8717	103.537
AGAP005215-RA	105.126	43.3102	90.665	106.584	74.3038	132.116	129.372	61.3999	74.2202	92.2543	75.3591	89.7275	103.618	103.505	92.6333	123.269	65.4676	104.8
AGAP005216-RA	573.267	417.257	620.084	612.265	681.657	723.539	788.434	599.672	770.034	566.371	768.367	916.366	561.176	597.812	669.35	516.36	660.452	834.611
AGAP005217-RA	269.386	363.383	166.759	130.269	95.3027	440.729	339.295	332.583	158.878	283.77	223.122	472.501	296.49	511.719	355.592	361.589	194.477	441.927
AGAP005218-RA	507.563	384.51	252.567	307.909	457.13	354.028	396.658	401.146	375.74	484.627	492.05	497.32	551.943	423.692	397.427	421.854	336.965	449.503
AGAP005219-RA	556.841	320.073	377.231	547.131	468.437	163.08	497.958	16.3733	911.517	251.072	356.109	92.5912	217.494	296.004	450.218	173.946	383.178	344.703
AGAP005220-RA	185.614	205.988	139.236	153.954	132.455	164.112	176.97	192.386	148.44	239.394	209.823	216.682	191.846	182.826	160.365	145.183	188.701	178.034
AGAP005221-RA	394.223	324.299	351.327	272.381	355.366	280.745	366.146	374.539	346.747	601.405	447.722	487.774	312.904	428.528	361.569	287.628	315.785	357.33
AGAP005222-RA	1438.92	317.96	712.368	736.613	602.507	221.913	495.517	68.5632	1231.59	108.603	503.871	26.7273	196.976	223.454	817.762	267.083	429.39	367.431
AGAP005222-RB	599.548	751.063	756.082	603.975	697.81	919.648	605.361	720.426	840.775	832.624	666.411	819.002	726.349	829.971	811.786	735.505	637.346	672.992
AGAP005223-RA	597.906	611.625	861.318	703.454	902.953	876.298	634.653	903.602	715.529	608.411	673.799	982.23	540.658	1013.76	829.715	432.811	733.622	744.963
AGAP005225-RA	315.379	297.89	322.185	223.826	289.139	267.328	206.262	311.093	412.85	220.71	313.257	207.137	318.034	330.828	302.801	253.386	352.369	414.149
AGAP005226-RA	154.404	167.959	113.331	118.427	130.839	118.698	126.931	121.776	93.9349	120.281	131.509	119.319	100.54	180.891	110.562	131.487	180.999	151.518
AGAP005227-RA	734.241	614.794	718.844	897.673	744.654	704.96	638.314	977.282	926.592	575.714	833.383	798.957	650.431	816.429	988.088	553.341	700.888	742.438
AGAP005228-RA	225.036	228.171	202.377	155.139	331.137	217.784	207.483	209.783	189.03	221.877	295.526	205.228	170.302	185.728	201.203	190.382	207.956	233.59
AGAP005229-RA	289.097	125.705	220.186	142.112	182.529	46.4469	96.4184	102.333	260.93	66.5632	162.539	115.5	98.488	79.3213	249.014	128.748	231.062	89.6481
AGAP005233-RA	8.21299	36.9721	16.1902	28.4224	24.2295	8.25722	25.6302	15.35	8.11783	59.5566	5.91051	21.0001	32.8293	27.0853	2.98817	16.4359	40.4358	39.1421
AGAP005234-RA	1816.71	1584.52	4748.58	2019.17	4603.61	2467.88	2109	1862.46	2762.38	1339.44	1820.44	1710.55	1486.55	1335.89	1804.85	1694.26	3593.01	1516.44
AGAP005234-RB	1225.38	1674.31	1858.63	1390.33	1587.84	2515.36	2277.43	2029.27	1965.67	4385	1662.33	3572.87	2398.59	1611.58	1729.15	2311.98	1744.52	1840.94
AGAP005235-RA	98.5559	147.889	114.95	138.559	140.531	136.244	145.238	149.406	155.398	147.14	124.121	110.728	61.555	117.047	136.46	158.88	229.136	126.265
AGAP005236-RA	505.92	529.23	532.657	435.81	688.118	429.375	457.682	492.223	423.287	444.923	465.453	391.365	502.699	415.953	322.722	443.768	437.092	368.694
AGAP005237-RA	510.848	352.82	373.993	368.307	382.826	483.047	493.076	444.126	367.622	500.976	357.586	426.683	516.036	401.443	439.261	388.982	271.498	462.13
AGAP005239-RA	126.48	90.8458	56.6656	99.4783	117.917	157.919	120.828	183.176	96.2543	81.7443	144.808	140.319	115.929	132.525	80.6806	104.094	92.4248	126.265
AGAP005240-RA	717.815	776.415	526.181	440.547	523.357	618.259	599.259	709.169	540.416	755.551	588.096	839.048	820.733	652.95	592.654	642.368	496.783	617.436
AGAP005242-RA	484.566	570.427	369.136	1161.76	373.134	719.41	718.866	969.095	463.876	805.765	500.916	899.184	789.956	844.481	639.468	791.661	387.029	650.265
AGAP005243-RA	1557.18	1272.9	1191.6	1566.78	883.57	959.902	1364.5	661.072	1346.4	712.343	768.367	1007.05	1717.38	1157.9	1332.72	1036.83	1161.09	1132.6
AGAP005243-RB	41.0649	66.5499	38.8564	39.0808	0	0	85.434	12.28	0	0	0	0	34.8812	14.51	31.8738	0	78.9462	27.7783
AGAP005244-RA	543.7	493.314	367.517	516.34	332.752	225.009	546.778	265.043	499.826	225.381	292.57	239.592	580.669	358.88	454.202	262.974	415.912	498.747
AGAP005244-RB	6590.1	5602.86	3356.23	6339.37	3178.91	3456.68	6662.63	3185.63	4572.66	2915.94	3394.11	3779.06	5965.7	3650.71	3955.34	4434.94	3026.91	4156.64
AGAP005245-RA	290.74	196.481	268.757	180.008	243.91	269.392	283.153	339.746	467.355	247.569	255.63	425.728	307.775	444.973	387.466	372.546	159.818	585.869
AGAP005245-RB	75.5595	87.6768	35.6184	146.849	40.3825	54.7041	119.608	41.9566	122.927	112.106	127.076	100.228	214.417	56.1053	66.7358	98.6152	80.8717	103.537
AGAP005245-RC	211.895	257.749	137.617	288.961	166.376	140.373	338.075	239.46	154.239	248.736	90.1354	190.91	399.081	116.08	157.377	257.495	154.041	142.679
AGAP005245-RD	154.404	104.578	137.617	195.404	58.1508	118.698	63.4653	90.0532	109.011	141.301	112.3	147.955	251.35	132.525	115.543	146.553	155.967	116.164
AGAP005245-RE	68.9891	7.39443	0	54.4762	16.153	27.8681	84.2135	35.8166	42.9085	7.00666	0	22.9092	0	40.628	5.97634	36.9807	0	23.9903
AGAP005245-RF	36.1371	280.988	27.5233	355.28	106.61	124.89	209.924	197.503	142.642	127.288	65.0157	234.819	265.712	150.904	150.405	231.472	100.127	255.055
AGAP005245-RG	134.693	253.523	131.14	294.882	95.3027	232.234	289.255	243.553	226.14	119.113	212.779	339.819	425.755	176.055	133.472	238.32	244.541	122.477
AGAP005245-RH	156.047	132.043	50.1896	150.402	66.2273	56.7684	176.97	272.206	114.809	50.2144	91.613	181.364	166.198	147.035	115.543	168.468	57.7655	250.005
AGAP005245-RI	405.722	409.863	365.898	458.311	140.531	263.199	646.858	402.169	339.789	221.877	229.032	420.956	705.83	259.245	335.671	288.997	333.114	458.342
AGAP005245-RJ	468.14	301.059	270.376	414.493	335.983	350.932	355.161	256.856	524.18	183.341	390.094	291.137	255.453	359.848	334.675	299.954	360.072	542.939
AGAP005245-RK	363.014	575.709	123.045	315.015	135.685	384.993	392.997	315.186	244.695	405.218	308.824	339.819	464.74	449.81	276.904	398.57	177.148	401.523
AGAP005245-RL	957.634	764.795	584.466	830.17	965.95	1304.64	1325.45	615.022	706.251	534.841	1103.79	1050	905.884	615.224	901.431	976.564	577.655	722.236
AGAP005246-RA	68.9891	77.1133	72.8558	150.402	93.6874	81.5401	47.599	95.1699	80.0186	114.442	87.1801	111.682	124.136	87.0599	111.558	58.8952	94.3503	121.214
AGAP005246-RC	29.5668	13.7325	27.5233	26.0538	30.6907	37.1575	26.8507	29.6766	12.7566	26.8588	11.821	17.1819	15.3887	43.53	12.9487	28.7628	15.4041	0
AGAP005246-RD	381.083	330.637	490.563	684.505	764.037	415.957	297.799	498.363	409.371	351.501	341.332	360.819	280.075	439.169	497.032	287.628	517.964	417.937
AGAP005246-RE	124.837	158.452	123.045	209.615	169.607	215.72	106.182	166.803	104.372	171.663	152.196	183.273	144.654	256.343	146.42	154.771	206.03	122.477
AGAP005247-RA	433.646	660.217	699.416	596.87	731.731	714.25	690.795	675.399	565.929	1067.35	543.767	720.684	807.396	435.3	544.843	913.56	585.357	424.25
AGAP005248-RA	294.025	81.3387	140.855	92.3727	80.765	88.7651	139.135	50.1433	321.234	19.8522	168.45	55.3638	53.3476	173.153	131.479	61.6345	152.116	207.075
AGAP005249-RA	269.386	212.326	275.233	248.696	214.835	240.492	262.405	191.363	216.862	316.467	329.511	324.546	255.453	228.291	295.829	216.405	250.317	250.005
AGAP005250-RA	819.656	934.867	692.94	754.377	602.507	791.661	858.002	985.469	616.955	645.78	663.455	893.457	724.297	875.436	895.455	813.575	679.707	888.905
AGAP005251-RA	903.429	280.988	362.66	562.526	368.289	204.366	192.837	9.20999	667.982	68.8988	316.213	63.9547	55.3995	187.663	417.348	82.1793	261.87	179.296
AGAP005252-RA	287.455	165.846	165.14	217.905	180.914	275.585	267.286	148.383	129.885	290.776	233.465	228.137	175.432	274.722	199.211	230.102	182.924	207.075
AGAP005253-RA	85.4151	87.6768	25.9043	0	46.8437	91.8616	59.8038	129.963	42.9085	166.992	109.345	60.1365	210.313	89.9619	70.72	106.833	34.6593	68.1831
AGAP005254-RA	3321.33	2282.77	1620.64	2703.68	1298.7	1164.27	2649.68	704.052	1730.26	783.578	954.548	903.957	1510.15	1211.1	1312.8	1251.86	1014.75	1516.44
AGAP005255-RA	1139.96	829.232	1711.3	1099	1024.1	850.494	942.215	604.789	1647.92	799.927	991.489	692.047	719.167	946.051	1206.22	1016.28	1060.96	1093.45
AGAP005256-RA	59.1335	47.5356	42.0945	36.7122	88.8415	33.0289	26.8507	2.04666	46.3876	5.83888	50.2394	11.4546	40.0107	11.608	63.7476	38.3503	30.8083	29.0409
AGAP005259-RA	320.307	405.637	331.899	433.441	274.601	323.064	329.531	426.729	402.413	300.118	304.392	322.637	319.06	381.129	331.687	397.2	310.008	558.091
AGAP005260-RA	98.5559	181.692	89.046	148.033	177.683	149.662	107.403	144.29	60.3039	100.429	101.956	110.728	94.3843	122.851	67.7318	105.463	102.052	117.426
AGAP005261-RA	611.046	394.017	231.52	485.549	350.52	434.536	478.431	271.183	372.261	133.126	328.034	363.683	172.354	276.657	410.375	116.421	279.2	391.421
AGAP005261-RB	0	71.8316	127.902	0	0	0	21.9688	0	2.31938	22.1877	0	0	180.561	59.9746	0	193.121	0	16.4144
AGAP005262-RA	473.068	320.073	437.135	436.994	293.985	298.292	396.658	319.28	446.481	233.555	280.749	391.365	208.261	372.423	433.285	294.476	323.487	469.706
AGAP005263-RA	1245.09	1419.73	1495.97	1486.25	1282.55	1383.08	1375.49	1214.69	1354.52	1314.92	1106.74	1511.05	1480.4	1412.31	1459.22	1394.31	1344.01	1608.62
AGAP005267-RA	142.906	186.973	191.044	152.77	205.143	218.816	201.38	164.756	125.247	198.522	141.852	205.228	161.069	149.937	155.385	194.491	165.594	171.72
AGAP005268-RA	34.4946	89.7895	37.2374	35.528	30.6907	60.897	56.1424	67.5399	31.3116	68.8988	60.5828	58.2274	70.7882	38.6933	33.8659	43.829	30.8083	41.6674
AGAP005269-RB	310.451	213.382	382.088	375.412	279.447	292.099	323.429	442.079	440.682	401.715	468.408	372.274	311.879	483.666	442.249	171.207	402.433	542.939
AGAP005270-RA	32.852	59.1554	50.1896	28.4224	40.3825	50.5755	20.7483	32.7466	37.1101	45.5433	17.7315	26.7273	40.0107	38.6933	24.9014	34.2414	51.9889	16.4144
AGAP005271-RA	24.639	42.2539	19.4282	46.1863	37.1519	26.836	9.76389	46.0499	4.63876	3.50333	19.2092	11.4546	13.3369	6.77133	23.9054	39.72	21.1807	46.718
AGAP005272-RA	90.3429	140.494	97.1411	85.2671	74.3038	87.733	96.4184	66.5166	27.8326	45.5433	50.2394	36.2728	68.7364	89.9619	79.6845	64.3738	88.5738	54.2939
AGAP005274-RA	202.04	203.875	132.76	307.909	140.531	129.019	268.507	55.2599	182.071	155.314	158.106	231.955	371.382	211.846	244.034	162.989	182.924	175.508
AGAP005275-RA	4481.01	3083.48	2904.52	3780.17	2019.13	2381.18	3912.88	2232.91	3803.78	2130.02	2689.28	2622.14	3640.98	3109.01	3478.23	2837.92	2408.82	3247.54
AGAP005277-RA	142.906	55.9864	87.427	752.008	652.582	6.19292	310.003	5.11666	250.493	11.6778	336.899	28.6364	131.317	26.118	366.549	206.818	234.913	49.2433
AGAP005279-RA	852.508	591.554	472.753	864.514	394.133	364.35	627.33	392.959	801.346	554.694	613.216	504.001	608.368	589.106	700.228	525.947	469.826	672.992
AGAP005281-RA	652.111	440.497	414.469	631.213	562.125	532.591	661.503	508.596	397.774	750.88	656.067	568.911	610.42	741.944	703.216	671.131	596.91	667.942
AGAP005282-RA	238.177	280.988	280.09	119.611	274.601	226.041	140.356	281.416	218.022	335.152	203.913	244.364	222.624	200.238	164.349	242.429	292.678	250.005
AGAP005285-RA	29.5668	68.6626	61.5227	161.06	100.149	72.2507	167.207	54.2366	124.087	94.5899	221.644	162.273	0	122.851	86.6569	115.051	98.2013	42.9301
AGAP005285-RB	504.277	466.905	375.612	414.493	279.447	270.424	562.644	271.183	354.865	254.575	263.018	316.91	302.645	306.644	428.304	391.721	344.667	422.988
AGAP005287-RA	543.7	559.864	898.555	433.441	670.35	554.266	451.58	527.016	918.475	558.197	827.472	552.683	359.071	613.289	825.731	382.134	693.186	582.082
AGAP005288-RA	1782.22	2319.74	1852.16	2169.57	1305.16	1598.8	2217.62	1539.09	2136.15	1553.14	1759.86	2161.1	2979.26	1931.76	1684.33	1681.94	1476.87	2381.36
AGAP005289-RA	3025.66	3793.34	1975.2	3336.08	1983.59	2725.91	4354.69	2774.25	2204.57	2919.44	2473.55	2568.69	5163.44	2571.17	2666.44	5078.68	1790.73	2907.88
AGAP005290-RA	183.971	158.452	108.474	195.404	177.683	194.045	124.49	305.976	280.645	239.394	265.973	284.455	214.417	185.728	308.778	205.448	202.179	289.147
AGAP005291-RA	617.617	785.922	547.228	594.501	489.436	711.153	701.78	680.516	815.262	933.053	622.082	1078.64	826.889	724.532	553.807	705.372	604.612	612.385
AGAP005292-RA	8410.1	6862.03	3430.7	7215.73	3191.83	4048.1	8464.07	2695.46	4615.57	2922.94	3083.81	3916.51	4959.28	3702.95	3197.34	4495.21	2474.29	4530.39
AGAP005293-RA	412.292	436.271	817.604	538.841	909.414	543.944	626.109	670.282	892.961	830.289	1239.73	722.593	617.602	623.93	953.226	604.018	1245.81	602.284
AGAP005293-RB	54.2057	76.057	55.0466	35.528	108.225	2.06431	90.316	133.033	250.493	122.616	202.435	30.5455	145.68	0	191.243	136.965	78.9462	70.7084
AGAP005293-RC	65.7039	120.424	50.1896	103.031	146.992	66.0578	61.0243	26.6066	57.9845	32.6977	143.33	43.9092	19.4924	68.6806	74.7042	0	90.4993	59.3445
AGAP005294-RA	356.444	246.129	346.47	389.623	261.679	200.238	174.53	440.033	299.2	680.813	546.723	189.955	406.263	356.946	434.281	224.623	440.943	377.532
AGAP005294-RB	300.595	485.92	315.709	415.677	956.258	628.581	648.078	1094.97	532.298	558.197	459.543	777.957	589.902	540.739	526.914	830.011	429.39	659.103
AGAP005295-RA	180.686	204.931	181.33	176.456	222.912	211.591	223.349	337.699	205.265	199.69	223.122	266.319	108.747	279.559	245.03	210.927	250.317	247.479
AGAP005296-RA	91.9855	54.93	43.7135	66.3189	72.6885	73.2828	53.7014	54.2366	37.1101	16.3489	57.6275	54.4092	73.866	52.236	95.6214	63.0041	53.9145	61.8698
AGAP005297-RA	192.184	229.227	145.712	196.588	195.451	140.373	185.514	227.18	102.053	183.341	159.584	189.955	230.831	205.075	142.436	193.121	248.392	290.409
AGAP005298-RA	206.967	215.495	127.902	234.485	213.22	208.495	247.759	270.16	209.904	253.407	226.077	242.455	228.779	223.454	235.069	275.301	273.423	207.075
AGAP005299-RA	632.4	423.595	566.656	570.816	555.663	448.986	438.155	414.449	633.191	610.747	490.573	479.183	622.731	497.209	606.598	551.971	491.007	541.677
AGAP005300-RA	0	0	59.9037	0	0	0	47.599	0	0	79.4088	0	0	794.059	0	0	0	0	0
AGAP005300-RB	844.295	922.191	573.132	991.23	671.965	682.253	947.097	714.286	851.213	476.453	481.707	740.729	496.544	611.354	769.952	657.434	533.368	843.45
AGAP005300-RC	637.328	709.865	626.56	891.752	762.422	894.876	858.002	1206.51	1029.8	1072.02	811.218	823.775	661.716	1063.1	989.084	869.731	928.099	909.108
AGAP005301-RA	947.779	746.837	615.227	770.957	297.215	403.572	804.3	516.783	931.231	513.821	526.036	590.865	855.614	716.794	736.086	431.441	456.347	690.669
AGAP005301-RB	717.815	380.285	377.231	564.895	465.207	323.064	500.399	114.613	625.073	141.301	424.079	281.592	144.654	369.521	566.756	386.243	483.305	729.812
AGAP005302-RA	2964.89	1719.73	1746.92	2156.55	1166.25	1578.16	2195.65	1113.38	1949.44	1018.3	1396.36	1468.09	2155.45	1555.47	2004.07	1312.13	1324.76	1859.88
AGAP005305-RA	606.119	719.372	516.467	618.186	623.506	450.019	908.042	437.986	748	412.225	591.051	526.911	632.99	598.779	484.083	616.345	677.782	665.416
AGAP005305-RB	571.624	705.64	435.516	648.977	242.295	468.597	433.273	359.189	382.698	228.884	348.72	615.683	360.097	488.503	470.139	232.841	365.848	616.173
AGAP005306-RA	2235.58	2409.53	1772.83	2271.42	1366.54	1813.49	2449.52	1484.85	2093.24	2427.81	1699.27	2308.1	2627.37	1776.02	1810.83	1865.47	1528.86	1743.72
AGAP005307-RA	187.256	137.325	207.234	156.323	164.761	145.534	107.403	144.29	140.323	123.784	200.958	142.228	77.9696	150.904	126.499	154.771	169.445	128.79
AGAP005308-RA	174.115	124.649	124.664	125.532	114.686	131.083	119.608	127.916	113.65	56.0532	116.733	66.8184	127.214	87.0599	97.6135	132.857	103.978	131.316
AGAP005311-RA	548.628	195.424	182.949	259.354	355.366	168.241	112.285	0	358.344	130.791	214.256	64.9093	67.7105	133.492	226.105	120.53	207.956	130.053
AGAP005314-RA	238.177	358.102	390.183	245.143	465.207	239.459	272.168	292.673	288.763	291.944	388.616	266.319	196.976	287.298	239.054	246.538	321.561	263.894
AGAP005316-RA	1552.25	1622.55	1609.3	1880.61	1807.52	1325.28	1396.24	1810.27	1596.89	1916.32	1792.36	1599.82	1495.79	1390.06	1470.18	1488.81	1725.26	1252.55
AGAP005317-RA	257.888	272.538	194.282	249.88	269.755	377.768	429.611	406.263	300.36	314.132	348.72	347.455	293.412	364.684	348.62	378.025	296.53	340.915
AGAP005320-RA	129.765	328.524	234.758	190.667	345.674	282.81	334.413	476.873	214.543	558.197	443.289	559.365	378.563	377.26	268.935	387.612	294.604	363.643
AGAP005321-RA	344.946	306.341	226.663	341.068	235.834	267.328	340.516	181.13	193.668	120.281	217.211	234.819	163.121	222.487	183.274	152.032	107.829	332.077
AGAP005322-RA	2210.94	2350.37	2397.77	2280.89	1759.06	2074.63	2671.64	1518.62	1716.34	1200.47	1297.36	1806.96	1890.76	1706.37	1552.85	1720.29	1297.8	1823.27
AGAP005323-RA	98.5559	185.917	137.617	168.166	463.591	411.829	224.569	366.353	179.752	40.8722	110.822	147.955	110.799	76.4193	51.7949	73.9614	136.712	93.4361
AGAP005323-RB	228.321	121.48	335.137	203.694	373.134	227.074	196.498	186.246	339.789	123.784	187.659	166.091	43.0885	136.394	137.456	110.942	117.456	119.952
AGAP005324-RA	45.9927	27.465	74.4748	135.006	72.6885	40.2539	53.7014	66.5166	109.011	110.939	45.8065	30.5455	37.9589	76.4193	71.7161	64.3738	38.5103	56.8192
AGAP005324-RB	1502.98	1350.01	1627.11	1123.87	1117.79	974.352	1359.62	834.015	1107.5	1080.19	1031.38	967.912	1658.91	1124.04	1131.52	1198.45	1126.43	1083.35
AGAP005325-RA	566.696	407.75	599.037	362.385	368.289	323.064	482.092	334.629	485.91	451.929	297.003	344.592	320.086	402.41	534.882	472.531	544.921	344.703
AGAP005325-RB	106.769	148.945	87.427	149.217	127.609	169.273	128.151	73.6799	82.338	93.4221	193.569	191.864	300.593	204.107	102.594	76.7007	69.3186	291.672
AGAP005326-RA	126.48	64.4372	40.4755	81.7143	62.9967	118.698	123.269	86.9832	77.6992	152.979	31.0302	63.9547	111.825	45.4646	91.6372	106.833	40.4358	58.0819
AGAP005327-RA	826.227	1373.25	2218.06	1108.47	5362.8	4993.55	2915.74	4887.43	1984.23	5198.94	1276.67	2268.96	992.061	592.008	520.938	1249.13	1565.44	1121.23
AGAP005328-RA	73.9169	166.903	72.8558	143.296	75.9191	172.369	264.845	142.243	124.087	228.884	122.643	341.728	426.781	261.18	209.172	194.491	129.01	241.166
AGAP005329-RA	354.801	264.087	210.472	337.516	293.985	123.858	236.774	15.35	327.033	79.4088	206.868	64.9093	88.2288	85.1253	260.967	108.203	256.094	196.973
AGAP005330-RA	123.195	113.029	48.5706	149.217	96.9181	249.781	175.75	128.94	100.893	84.0799	134.464	279.683	120.032	145.1	215.148	157.51	109.754	266.419
AGAP005331-RA	340.018	307.397	281.709	300.803	371.519	270.424	375.91	382.726	368.781	331.648	458.065	331.228	353.941	299.873	351.608	350.632	277.274	337.127
AGAP005334-RA	1069.33	1582.41	1719.4	1080.05	2222.65	2848.74	1009.34	3560.17	1007.77	3879.35	1548.55	1375.5	1257.77	1644.47	1507.03	1954.5	1482.65	1089.67
AGAP005335-RA	1016.77	1294.03	1398.83	741.35	1479.62	1949.74	832.372	3190.75	751.479	3141.32	1346.12	1154.05	931.532	1607.71	1264	1262.82	1292.02	694.457
AGAP005336-RA	599.548	534.512	655.702	487.917	663.889	605.874	508.943	630.372	543.895	514.989	557.066	536.456	527.321	614.256	592.654	630.041	670.08	595.971
AGAP005341-RA	395.866	456.342	241.234	428.704	494.282	246.684	281.932	295.743	630.871	235.891	396.005	221.455	296.49	348.24	511.973	327.348	400.507	570.718
AGAP005341-RB	1442.2	1009.87	1076.65	1031.5	752.73	1211.75	1037.41	1161.48	1155.05	956.409	1059.46	1550.19	1705.07	1420.04	1424.36	1006.7	837.6	1506.34
AGAP005342-RA	156.047	178.523	148.95	123.164	127.609	152.759	173.309	74.7032	89.2961	149.475	67.9709	70.6366	207.235	115.113	88.649	94.5062	94.3503	125.002
AGAP005343-RA	119.91	75.0006	59.9037	82.8986	69.4579	81.5401	73.2292	57.3066	85.8171	73.5699	59.1051	108.818	0	112.211	117.535	69.8524	90.4993	118.689
AGAP005344-RA	757.238	650.71	775.51	712.928	839.956	686.381	737.174	643.676	670.301	694.827	619.126	626.184	491.414	690.676	555.8	643.738	733.622	601.021
AGAP005345-RA	8.21299	20.0706	134.379	42.6336	61.3814	31.9967	9.76389	0	48.707	0	5.91051	0	12.311	30.9546	26.8935	15.0662	163.669	83.3349
AGAP005347-RA	486.209	306.341	655.702	393.176	387.672	471.694	355.161	364.306	516.062	444.923	381.228	337.91	534.502	383.064	411.371	388.982	419.763	460.867
AGAP005348-RA	96.9133	148.945	124.664	71.0559	124.378	156.887	139.135	83.9132	122.927	163.489	122.643	119.319	99.5139	129.623	132.476	138.335	136.712	143.942
AGAP005350-RA	174.115	225.002	236.377	382.518	335.983	454.147	233.113	462.546	255.132	317.635	174.36	199.501	377.537	257.31	269.931	279.41	248.392	181.822
AGAP005351-RA	1907.06	1641.56	1194.84	1494.54	1450.54	1501.78	1664.74	1335.45	1556.3	1375.64	1186.54	1272.41	1232.13	1335.89	1492.09	1431.29	1216.93	1529.07
AGAP005352-RA	1269.73	1219.02	1037.79	1762.19	739.808	1090.99	1291.27	1314.98	1128.38	1028.81	815.651	1271.46	1273.16	1367.81	1240.09	1153.25	878.035	1284.11
AGAP005353-RA	205.325	177.466	184.568	155.139	172.837	125.923	140.356	193.41	178.592	115.61	199.48	143.182	63.6068	145.1	139.448	132.857	192.552	164.144
AGAP005359-RA	698.104	715.147	603.894	799.379	612.199	652.32	1142.38	606.836	661.023	491.634	611.738	768.411	670.949	795.147	737.082	614.975	583.431	723.498
AGAP005360-RA	749.025	550.357	822.461	630.029	799.574	607.938	620.007	717.356	898.76	749.712	797.92	565.092	442.17	549.445	575.721	690.306	801.015	511.373
AGAP005361-RA	31.2094	53.8737	37.2374	37.8965	54.9202	37.1575	34.1736	39.9099	15.076	53.7177	19.2092	45.8183	7.18141	16.4447	6.9724	35.611	71.2441	40.4048
AGAP005362-RA	170.83	159.508	152.188	378.965	206.759	185.787	152.561	242.53	156.558	87.5832	187.659	167.046	102.592	178.957	194.231	278.04	217.583	174.246
AGAP005364-RA	1468.48	650.71	1709.68	900.042	1284.16	908.294	999.578	807.409	1199.12	934.221	1204.27	798.002	793.033	801.919	1117.58	1224.47	1654.02	914.158
AGAP005365-RA	372.87	321.129	330.28	292.514	369.904	296.228	256.302	322.35	293.402	560.532	478.752	565.092	223.65	353.076	324.714	308.172	363.923	321.976
AGAP005366-RA	425.433	511.272	361.041	498.576	413.517	578.005	468.667	459.476	550.853	287.273	474.319	433.365	576.565	575.563	467.151	569.776	377.401	700.771
AGAP005369-RA	1406.06	1653.18	1795.49	1387.96	1038.64	1352.12	1457.26	1296.56	1199.12	3303.64	2053.9	2479.92	1965.66	1661.88	1487.11	1653.17	1769.55	1236.13
AGAP005369-RB	218.465	261.974	343.232	193.035	174.452	245.652	186.734	381.703	201.786	443.755	397.482	419.047	332.397	341.468	255.987	198.6	371.625	146.467
AGAP005369-RC	139.621	130.987	72.8558	31.9752	90.4568	50.5755	46.3785	42.9799	41.7488	74.7377	99.0011	109.773	22.5702	76.4193	110.562	75.331	42.3614	97.224
AGAP005371-RA	11.4982	47.5356	51.8086	21.3168	38.7672	102.183	31.7326	80.8432	52.1861	75.9054	35.4631	59.182	44.1144	28.0526	81.6766	110.942	109.754	79.5469
AGAP005372-RA	494.422	732.048	1575.3	413.309	1831.75	2624.76	698.118	2465.21	1260.58	3618.94	858.502	1486.23	1209.56	790.311	1383.52	2135.29	2329.87	1063.15
AGAP005373-RA	49.2779	66.5499	77.7129	36.7122	58.1508	166.177	42.717	92.0999	62.6233	141.301	84.2248	83.0457	19.4924	30.9546	64.7437	101.354	82.7972	63.1325
AGAP005374-RA	394.223	439.44	327.042	368.307	274.601	330.289	412.524	506.549	333.991	408.722	237.898	391.365	318.034	421.757	337.663	358.85	265.721	321.976
AGAP005375-RA	527.274	583.104	573.132	499.76	512.05	490.272	378.351	714.286	570.568	1067.35	771.322	811.366	612.472	723.565	653.413	602.648	691.26	527.788
AGAP005376-RA	2314.42	2133.82	2664.9	1821.4	2149.97	2122.11	1908.84	1759.11	1952.92	2116.01	2110.05	2097.14	2170.84	2404.79	2410.46	1939.43	2562.86	2319.49
AGAP005377-RA	546.985	669.724	569.894	673.847	820.573	584.198	596.818	1004.91	532.298	984.435	632.425	593.729	522.191	662.623	532.89	593.061	697.037	395.209
AGAP005378-RA	965.847	607.4	594.18	903.594	524.973	626.517	1025.21	755.219	1050.68	1043.99	752.113	810.411	631.964	652.95	947.25	650.586	471.751	785.368
AGAP005378-RC	13.1408	16.9016	85.808	43.8178	61.3814	13.418	67.1267	60.3766	54.5054	121.449	88.6577	35.3183	62.5809	28.0526	35.858	32.8717	61.6165	22.7277
AGAP005379-RA	106.769	86.6205	108.474	190.667	148.608	114.569	114.726	250.716	90.4558	163.489	165.494	64.9093	90.2806	215.715	58.7673	105.463	277.274	44.1927
AGAP005380-RA	2976.39	2217.27	4334.11	2695.39	5362.8	2561.8	2360.42	1825.62	3637.95	1659.41	2814.88	1682.87	1953.34	2089.44	3050.92	2595.5	4417.13	2109.89
AGAP005381-RA	156.047	252.467	404.755	268.828	450.669	337.514	301.46	477.896	578.685	261.582	450.677	372.274	290.334	366.619	336.667	294.476	246.466	356.067
AGAP005381-RB	445.144	556.695	1031.31	394.36	933.644	647.16	374.689	483.013	1028.65	352.668	939.772	387.546	495.518	509.784	858.601	423.223	1542.34	407.836
AGAP005381-RC	867.292	695.076	1228.83	587.396	1776.83	932.034	1161.9	959.885	1505.28	439.084	1456.94	730.229	708.908	913.162	999.045	717.699	1293.95	1155.32
AGAP005382-RA	417.22	398.243	488.944	338.7	502.359	443.826	360.043	458.453	397.774	413.393	552.633	394.228	256.479	430.463	410.375	361.589	502.56	441.927
AGAP005383-RA	50.9205	45.4229	77.7129	30.7909	27.4601	67.0899	52.4809	30.7	19.7147	33.8655	39.896	52.5001	54.3736	53.2033	26.8935	71.2221	71.2441	69.4457
AGAP005387-RA	70.6317	116.198	95.5221	42.6336	95.3027	175.466	51.2604	44.0033	52.1861	94.5899	56.1499	123.137	150.81	162.512	102.594	150.662	109.754	267.682
AGAP005388-RA	221.751	451.06	403.136	271.197	156.684	541.88	142.797	128.94	66.1023	166.992	70.9262	312.137	544.762	452.712	211.164	447.877	377.401	536.626
AGAP005390-RA	14.7834	35.9158	27.5233	66.3189	24.2295	20.6431	91.5365	73.6799	64.9427	77.0732	73.8814	54.4092	56.4254	67.7133	43.8265	106.833	11.5531	46.718
AGAP005391-RA	655.396	504.934	539.133	635.95	512.05	458.276	589.495	597.626	565.929	644.612	625.037	777.957	619.653	549.445	664.37	536.905	593.059	910.37
AGAP005392-RA	228.321	191.199	213.71	227.379	159.915	172.369	207.483	162.71	252.812	173.999	140.375	155.591	173.38	187.663	217.14	249.277	240.69	279.046
AGAP005393-RA	5228.39	3582.07	5099.91	4440.99	5464.56	3573.31	4260.72	4259.11	5843.68	3059.57	5526.33	3522.28	3471.7	4193.39	5069.93	3925.43	6263.7	3731.13
AGAP005394-RA	126.48	147.889	312.471	110.137	187.375	199.205	62.2448	72.6566	285.284	185.676	122.643	372.274	107.721	171.218	158.373	173.946	288.827	253.793
AGAP005394-RB	390.938	360.214	386.945	473.706	413.517	522.269	683.472	741.916	616.955	893.349	592.529	550.774	563.228	416.92	569.744	598.539	381.252	465.918
AGAP005396-RA	47.6353	130.987	129.521	80.53	90.4568	116.633	137.915	190.34	59.1442	245.233	109.345	197.591	240.064	153.806	230.089	249.277	94.3503	207.075
AGAP005397-RA	41.0649	63.3808	43.7135	47.3706	64.612	60.897	87.875	90.0532	62.6233	45.5433	33.9855	76.3638	62.5809	51.2686	44.8225	28.7628	71.2441	30.3036
AGAP005398-RA	152.762	203.875	153.807	230.932	164.761	253.91	257.523	410.356	236.577	378.359	203.913	315.955	335.475	229.258	280.888	297.215	173.296	248.742
AGAP005399-RA	9.85559	35.9158	84.189	75.793	69.4579	13.418	15.8663	40.9333	28.9923	38.5366	36.9407	7.63638	7.18141	15.4773	104.586	10.9572	55.84	10.1012
AGAP005400-RA	1215.52	1616.21	1999.49	1932.72	1952.9	2477.17	2636.25	3134.47	2532.76	3823.3	1792.36	3016.37	3436.82	1803.11	2186.34	3725.46	2016.02	1916.7
AGAP005400-RB	315.379	474.3	456.563	587.396	326.291	405.636	577.29	660.049	496.347	1728.31	1007.74	1464.28	865.873	727.434	656.401	606.757	413.986	553.041
AGAP005401-RA	1204.02	807.049	1291.98	1103.74	1133.94	1310.83	982.491	1159.43	1298.85	1212.15	1210.18	1234.23	1011.55	1236.25	1520.98	1002.59	1399.85	1348.51
AGAP005402-RA	195.469	319.017	283.328	166.981	232.603	253.91	175.75	179.083	115.969	284.937	193.569	230.046	189.795	166.381	190.247	338.305	250.317	237.378
AGAP005404-RA	591.335	345.425	532.657	481.996	600.892	546.009	408.863	441.056	634.351	406.386	415.214	365.592	373.434	451.744	521.934	484.858	579.58	542.939
AGAP005405-RA	985.559	1289.8	749.605	1488.62	697.81	1266.45	1615.92	1507.37	1187.52	1702.62	1083.1	2564.87	2091.84	1804.08	1703.26	1395.68	858.78	2130.09
AGAP005406-RA	259.53	346.482	404.755	286.592	253.602	422.15	400.319	616.046	332.831	592.062	521.603	552.683	479.103	458.516	393.442	451.986	467.9	393.947
AGAP005408-RA	453.357	146.832	296.28	344.621	229.373	273.52	291.696	265.043	463.876	270.924	325.078	253.91	274.946	475.928	568.748	191.752	390.88	416.674
AGAP005409-RA	244.747	199.65	139.236	198.957	229.373	187.852	247.759	183.176	187.87	202.025	292.57	214.773	152.862	222.487	169.33	256.125	190.626	236.115
AGAP005410-RA	374.512	418.313	281.709	329.226	353.751	397.379	413.745	423.659	456.918	426.238	308.824	389.456	423.703	341.468	408.383	577.994	383.178	386.371
AGAP005410-RC	619.259	742.612	744.748	580.29	930.413	728.7	486.974	886.205	299.2	780.074	766.889	750.275	449.351	763.225	610.583	516.36	708.59	704.559
AGAP005411-RA	221.751	102.466	103.617	133.822	150.223	97.0223	164.766	35.8166	186.71	113.274	141.852	86.8639	126.188	123.819	185.267	89.0276	102.052	190.66
AGAP005411-RB	464.855	153.17	195.901	365.938	293.985	197.141	216.026	92.0999	470.834	94.5899	276.317	168.955	212.365	207.009	308.778	243.799	217.583	246.217
AGAP005413-RA	423.79	473.243	497.039	332.779	436.131	409.765	378.351	326.443	418.648	489.298	447.722	426.683	262.635	370.488	426.312	427.332	546.847	401.523
AGAP005414-RA	998.699	1069.02	1285.5	941.491	1125.86	896.941	771.347	1006.96	822.22	843.134	1264.85	1122.55	866.899	1122.11	1105.62	850.556	1124.5	864.915
AGAP005415-RA	177.401	161.621	161.902	130.269	124.378	228.106	176.97	109.497	157.718	101.597	96.0459	105	92.3325	175.087	153.393	132.857	179.073	111.113
AGAP005417-RA	93.6281	88.7331	132.76	16.5797	51.6896	94.958	70.7882	107.45	74.2202	61.8921	79.792	99.273	46.1662	89.9619	61.7555	63.0041	40.4358	92.1734
AGAP005418-RA	1003.63	886.275	1016.74	1061.1	1109.71	883.523	671.267	1493.04	896.441	1549.64	1210.18	1165.5	948.973	1281.72	1186.3	1020.39	1334.38	1060.63
AGAP005419-RA	275.956	291.552	160.283	171.718	193.836	260.102	284.373	169.873	139.163	240.562	147.763	370.365	280.075	307.612	239.054	269.822	213.732	297.985
AGAP005420-RA	799.945	1465.15	558.561	902.41	432.901	1108.53	1113.08	1263.81	483.591	936.556	729.949	1583.6	1454.75	1600.94	961.195	1255.97	627.718	1391.44
AGAP005421-RA	571.624	710.922	728.558	518.708	773.729	699.799	578.51	896.439	518.382	687.82	848.159	926.866	501.673	937.345	804.814	850.556	826.046	806.833
AGAP005422-RA	681.678	781.697	749.605	519.892	739.808	598.648	676.149	822.759	623.913	1038.15	740.292	759.82	573.487	644.244	616.559	721.808	895.365	647.739
AGAP005423-RA	681.678	791.204	696.178	657.267	883.57	673.996	447.918	937.372	593.761	840.799	825.994	601.365	581.695	694.545	717.161	617.714	903.067	656.578
AGAP005425-RA	1123.54	2095.79	2130.63	2509.46	1300.32	2641.28	1799	2100.9	1578.34	1256.53	929.428	2016.01	975.646	1487.76	1570.78	1347.74	983.939	1481.09
AGAP005425-RB	1885.7	1057.4	866.175	1180.71	928.798	875.265	1768.48	698.936	1124.9	829.121	744.725	887.73	1890.76	1064.07	993.068	1020.39	818.344	1121.23
AGAP005427-RA	5869	5598.64	6442.07	5744.87	5944.31	7015.54	6069.48	6600.49	4940.28	11465.2	7757.55	7853.07	6169.86	5643.42	5525.13	7653.63	6729.68	6252.64
AGAP005428-RA	192.184	191.199	221.806	163.429	298.831	180.627	156.222	186.246	140.323	254.575	246.764	187.091	159.017	188.63	155.385	209.557	225.285	160.357
AGAP005429-RA	157.689	114.085	203.996	135.006	182.529	200.238	134.253	171.92	150.76	166.992	155.151	145.091	109.773	203.14	171.322	169.837	169.445	95.9614
AGAP005430-RA	602.833	592.611	471.134	493.839	731.731	537.751	585.833	436.963	575.206	536.009	638.336	503.047	527.321	504.948	514.961	408.157	575.729	483.595
AGAP005431-RA	878.79	372.89	717.225	471.338	739.808	445.89	472.328	279.37	819.901	279.098	759.501	256.773	454.481	452.712	701.224	394.461	991.641	554.303
AGAP005432-RA	1024.98	1285.57	1143.03	894.12	1256.7	1028.02	998.358	1317.03	873.247	1258.86	1031.38	1139.73	1042.33	1078.58	844.656	1101.2	1103.32	1055.58
AGAP005433-RA	870.577	1271.84	637.893	1170.05	626.737	1145.69	1277.85	1130.78	605.358	1115.23	725.516	1565.46	1793.3	1084.38	958.206	1338.15	670.08	1165.43
AGAP005434-RA	59.1335	117.255	187.806	91.1884	269.755	249.781	175.75	273.23	201.786	312.964	260.063	185.182	127.214	108.341	179.29	84.9186	134.786	123.74
AGAP005435-RA	151.119	339.087	179.711	441.731	187.375	402.539	284.373	448.219	170.474	392.373	91.613	167.046	141.576	159.61	108.57	209.557	169.445	186.872
AGAP005437-RA	169.188	237.678	197.52	156.323	248.756	177.53	163.545	261.973	186.71	193.851	242.331	260.592	212.365	268.918	224.113	212.297	211.807	205.812
AGAP005438-RA	188.899	196.481	255.805	132.638	226.142	246.684	170.868	354.073	279.485	325.81	246.764	312.137	142.602	207.009	299.813	234.211	250.317	208.337
AGAP005440-RA	1047.98	1246.49	1450.64	1212.69	1195.32	1142.59	1438.95	889.275	1238.55	526.667	938.294	820.911	1087.47	776.768	789.873	880.688	1351.71	997.493
AGAP005448-RA	87.0577	105.635	56.6656	107.768	66.2273	157.919	136.694	176.013	110.171	106.268	78.3143	168	102.592	154.773	92.6333	153.401	48.1379	143.942
AGAP005449-RA	231.606	326.411	131.14	369.491	192.221	212.623	468.667	187.27	267.888	156.482	285.182	173.728	335.475	270.853	184.27	294.476	252.243	311.874
AGAP005450-RA	113.339	66.5499	71.2368	94.7412	85.6109	19.6109	128.151	0	105.532	9.34221	96.0459	27.6819	40.0107	24.1833	69.724	43.829	53.9145	10.1012
AGAP005456-RA	1138.32	706.696	1913.68	613.449	1767.14	798.886	660.283	801.269	1088.95	853.644	1032.86	639.547	392.926	421.757	798.837	697.154	1436.44	779.055
AGAP005459-RA	1471.77	2348.26	3165.18	1075.31	3934.87	2928.22	2183.45	6353.87	3441.96	17972.1	7642.3	7341.43	5792.32	5150.08	5110.77	6084.01	5659.09	2811.92
AGAP005460-RA	156.047	252.467	307.613	236.853	260.063	323.064	202.601	298.813	245.854	303.622	339.855	274.91	206.209	262.147	266.943	201.339	267.647	282.834
AGAP005461-RA	37.7797	66.5499	84.189	55.6605	87.2262	36.1253	29.2917	103.357	34.7907	29.1944	42.8512	36.2728	51.2958	40.628	61.7555	53.4165	42.3614	51.7686
AGAP005462-RA	850.866	895.782	1113.88	898.857	1238.94	1008.41	722.528	1243.35	889.482	1137.41	1377.15	962.184	801.241	947.986	928.325	805.357	1209.22	1075.78
AGAP005464-RA	356.444	88.7331	135.998	215.536	46.8437	104.247	142.797	0	206.425	136.63	192.092	34.3637	135.421	201.205	82.6727	0	152.116	75.759
AGAP005464-RB	8.21299	98.2403	84.189	72.2402	87.2262	159.984	103.741	193.41	63.783	133.126	50.2394	73.5002	194.924	0	136.46	213.666	0	79.5469
AGAP005465-RA	556.841	196.481	396.659	331.594	424.824	152.759	173.309	73.6799	364.143	79.4088	270.406	102.137	110.799	131.557	313.758	149.292	250.317	239.903
AGAP005467-RA	1458.63	2489.81	1826.25	1981.28	2036.89	2387.37	2464.16	2433.48	1753.45	2330.88	1668.24	2244.14	2441.68	2224.87	1876.57	2272.26	1756.07	1936.9
AGAP005467-RB	198.754	180.635	108.474	174.087	279.447	275.585	269.727	251.74	183.231	245.233	131.509	241.501	270.842	271.82	250.01	246.538	317.71	227.277
AGAP005468-RB	152.762	353.876	82.5699	125.532	108.225	244.62	382.012	363.283	146.121	261.582	189.136	527.865	376.511	326.958	255.987	206.818	134.786	409.099
AGAP005470-RA	27.9242	2.11269	35.6184	21.3168	53.3049	25.8038	34.1736	13.3033	18.555	40.8722	39.896	24.8182	109.773	10.6407	32.8699	45.1986	115.531	25.253
AGAP005471-RA	387.653	908.458	762.558	756.746	875.493	1137.43	1143.6	1642.45	976.459	1933.84	880.667	1616.05	1295.73	1033.11	998.049	1595.65	1005.12	1467.2
AGAP005472-RA	149.476	205.988	257.424	166.981	289.139	204.366	279.491	108.473	267.888	134.294	274.839	200.455	227.753	228.291	275.908	173.946	256.094	353.542
AGAP005473-RA	101.841	76.057	53.4276	103.031	101.764	75.3471	91.5365	93.1232	61.4636	107.435	67.9709	68.7275	37.9589	82.2233	46.8147	82.1793	80.8717	118.689
AGAP005474-RA	261.173	286.27	257.424	164.613	407.056	283.842	174.53	302.906	298.04	223.045	282.227	189.955	224.676	235.062	219.132	193.121	219.509	271.47
AGAP005475-RA	49.2779	84.5078	64.7607	87.6356	77.5344	71.2185	72.0087	117.683	54.5054	60.7244	76.8367	50.591	52.3217	104.472	72.7121	63.0041	63.542	83.3349
AGAP005476-RA	131.408	155.283	150.569	158.692	180.914	156.887	120.828	95.1699	139.163	192.683	162.539	111.682	130.291	109.309	126.499	168.468	157.892	137.629
AGAP005477-RA	106.769	192.255	119.807	93.557	132.455	107.344	130.592	155.546	109.011	145.972	107.867	125.046	151.836	163.479	120.523	135.596	82.7972	126.265
AGAP005478-RA	34.4946	31.6904	21.0472	60.3975	35.5366	55.7362	34.1736	15.35	31.3116	3.50333	22.1644	13.3637	12.311	26.118	11.9527	54.7862	36.5848	39.1421
AGAP005479-RA	68.9891	58.0991	58.2847	79.3458	66.2273	38.1896	67.1267	88.0065	67.262	35.0333	60.5828	40.091	19.4924	35.7913	78.6885	108.203	55.84	45.4554
AGAP005480-RA	98.5559	103.522	137.617	91.1884	100.149	139.341	142.797	102.333	132.205	88.751	150.718	126	155.939	107.374	116.539	183.534	144.414	172.983
AGAP005481-RA	369.584	280.988	218.567	272.381	242.295	191.98	295.358	228.203	169.315	245.233	226.077	214.773	238.013	283.428	203.196	208.188	252.243	205.812
AGAP005482-RA	50.9205	33.8031	38.8564	37.8965	71.0732	54.7041	70.7882	31.7233	38.2698	19.8522	35.4631	42.9547	38.9848	51.2686	35.858	54.7862	17.3296	58.0819
AGAP005483-RA	177.401	147.889	179.711	239.222	137.301	170.305	224.569	173.966	161.197	119.113	187.659	189.001	174.406	167.349	190.247	135.596	179.073	172.983
AGAP005484-RA	114.982	97.1839	123.045	97.1098	117.917	153.791	107.403	110.52	110.171	172.831	122.643	99.273	62.5809	154.773	134.468	132.857	148.265	116.164
AGAP005485-RA	95.2707	113.029	82.5699	97.1098	132.455	117.665	139.135	120.753	112.49	70.0666	110.822	98.3184	69.7623	98.6679	91.6372	106.833	96.2758	121.214
AGAP005486-RA	443.501	512.328	500.277	293.698	534.665	427.311	371.028	619.116	349.067	509.15	489.095	538.365	439.092	509.784	541.855	430.072	533.368	463.392
AGAP005490-RA	2657.72	1899.31	1167.31	2143.52	1654.07	1502.81	2338.45	1099.06	2075.85	578.049	1578.11	1460.46	1963.6	1403.6	1569.79	1410.74	991.641	1741.19
AGAP005494-RA	156.047	99.2966	105.236	43.8178	106.61	123.858	54.9219	91.0765	75.3799	117.945	118.21	83.0457	52.3217	88.9946	123.511	126.008	94.3503	121.214
AGAP005496-RA	473.068	1224.31	1136.55	500.944	545.972	1079.63	694.457	2099.88	589.123	551.19	576.275	271.092	1542.98	950.888	1159.41	798.509	1032.08	1016.43
AGAP005498-RA	44.3501	45.4229	32.3804	23.6853	40.3825	52.6398	19.5278	26.6066	31.3116	0	14.7763	14.3182	14.3628	14.51	15.9369	19.1752	23.1062	30.3036
AGAP005499-RA	78.8447	13.7325	216.948	405.019	923.952	218.816	141.576	551.576	549.693	61.8921	39.896	114.546	0	11.608	29.8817	19.1752	21.1807	6.31325
AGAP005501-RA	32.852	7.39443	11.3331	322.12	127.609	117.665	3.66146	0	48.707	0	0	0	5.12958	2.902	8.96451	0	11.5531	1.26265
AGAP005504-RA	106.769	90.8458	61.5227	124.348	27.4601	120.762	65.9063	3.07	69.5814	165.824	134.464	32.4546	69.7623	44.4973	72.7121	149.292	63.542	58.0819
AGAP005504-RB	157.689	99.2966	330.28	104.215	53.3049	666.771	142.797	763.406	138.003	273.26	175.838	198.546	164.147	296.004	194.231	138.335	506.411	295.46
AGAP005504-RC	162.617	147.889	98.7601	278.302	134.07	34.061	106.182	97.2165	139.163	241.73	103.434	63.9547	186.717	175.087	139.448	173.946	7.70207	111.113
AGAP005504-RD	303.881	275.707	186.187	526.998	253.602	67.0899	207.483	178.06	270.208	446.09	193.569	128.864	372.408	331.795	270.927	347.892	15.4041	207.075
AGAP005505-RA	381.083	438.384	194.282	414.493	224.527	259.07	377.13	196.48	204.105	205.529	214.256	226.228	504.751	226.356	177.298	245.168	231.062	268.944
AGAP005506-RA	831.154	645.428	441.992	936.754	424.824	605.874	980.05	339.746	629.712	298.951	409.303	476.319	797.137	509.784	438.265	588.952	371.625	746.226
AGAP005507-RA	1.6426	1594.03	1.61902	85.2671	0	662.642	112.285	506.549	0	516.157	0	441.001	425.755	727.434	0	10.9572	0	0
AGAP005507-RB	6386.42	5130.68	5418.85	6088.31	4467.92	4006.82	7380.28	2939.01	5804.25	3106.28	5050.54	3971.87	5387.09	4035.71	4554.97	5173.19	5119.95	4938.22
AGAP005507-RC	2743.14	1360.57	2375.1	2100.89	2421.34	1261.29	1830.73	960.909	3229.74	840.799	2350.91	987.003	1223.92	1514.84	2442.33	1139.55	2414.6	1477.3
AGAP005508-RA	246.39	278.876	246.091	262.907	116.302	208.495	217.247	126.893	270.208	209.032	113.777	212.864	285.205	170.251	84.6648	293.106	48.1379	324.501
AGAP005508-RB	111.697	179.579	229.901	268.828	134.07	244.62	345.398	212.853	252.812	191.515	192.092	131.728	345.734	180.891	242.042	186.273	167.52	311.874
AGAP005508-RC	165.902	103.522	100.379	150.402	93.6874	133.148	100.08	40.9333	75.3799	46.711	158.106	65.8638	140.551	113.178	98.6096	164.359	140.563	117.426
AGAP005509-RA	487.852	277.819	480.848	415.677	594.431	243.588	273.389	314.163	628.552	366.682	326.556	232.91	290.334	223.454	355.592	327.348	286.902	301.773
AGAP005510-RA	1292.72	1592.97	893.698	1476.78	846.418	1282.97	1766.04	1294.51	1253.63	1310.24	1102.31	1374.55	1797.41	1310.74	1223.16	1473.75	1014.75	1262.65
AGAP005511-RA	433.646	617.963	425.802	378.965	218.066	598.648	677.37	582.276	338.63	593.23	472.841	756.002	732.504	678.1	476.115	736.874	419.763	710.872
AGAP005513-RA	45.9927	30.6341	56.6656	87.6356	58.1508	30.9646	54.9219	51.1666	118.288	58.3888	54.6723	56.3183	32.8293	52.236	57.7713	43.829	50.0634	51.7686
AGAP005515-RA	21.3538	24.296	64.7607	114.874	32.306	79.4757	40.276	100.287	45.2279	26.8588	38.4183	32.4546	14.3628	3.86933	30.8778	13.6965	30.8083	34.0915
AGAP005518-RA	857.436	196.481	407.993	960.439	503.974	344.739	125.71	18.42	904.558	61.8921	397.482	51.5456	143.628	116.08	492.052	112.312	408.209	361.118
AGAP005520-RA	533.844	130.987	357.803	284.224	213.22	109.408	175.75	110.52	427.926	82.9121	268.928	77.3184	46.1662	137.361	296.825	93.1365	232.987	190.66
AGAP005521-RA	1089.04	1285.57	1272.55	1174.79	1224.4	1383.08	1615.92	1442.9	1824.19	1685.1	2016.96	2164.91	1947.19	1950.14	2289.93	1829.86	1842.72	1710.89
AGAP005522-RA	98.5559	157.396	118.188	131.453	119.532	147.598	119.608	202.62	113.65	203.193	162.539	156.546	163.121	180.891	138.452	160.25	148.265	164.144
AGAP005523-RA	257.888	289.439	336.756	209.615	321.445	395.314	220.908	319.28	218.022	336.319	286.66	273.001	155.939	261.18	254.99	278.04	348.518	253.793
AGAP005524-RB	113.339	156.339	111.712	172.903	143.762	163.08	222.128	116.66	84.6574	159.985	166.972	166.091	121.058	190.565	153.393	124.639	148.265	117.426
AGAP005525-RA	54.2057	87.6768	59.9037	79.3458	95.3027	106.312	135.474	105.403	90.4558	70.0666	87.1801	75.4093	2.05183	43.53	115.543	78.0703	69.3186	82.0722
AGAP005527-RA	328.52	208.1	131.14	211.983	108.225	134.18	248.979	58.3299	163.516	78.241	93.0906	118.364	147.732	119.949	143.432	128.748	78.9462	155.306
AGAP005528-RA	2334.13	1786.28	2611.48	2392.22	3521.36	2101.46	2232.27	2077.36	3436.16	2183.74	3318.75	1935.82	1974.89	2270.33	2693.34	1995.59	2959.52	1631.34
AGAP005529-RA	1287.8	754.232	1225.6	785.168	1721.91	943.387	956.861	1020.26	1444.97	836.128	1386.02	828.548	1034.12	1033.11	1215.19	925.887	1580.85	1015.17
AGAP005529-RB	44.3501	10.5635	0	84.0828	0	72.2507	53.7014	0	67.262	68.8988	51.717	54.4092	22.5702	30.9546	252.002	54.7862	0	130.053
AGAP005530-RA	116.624	35.9158	140.855	87.6356	229.373	140.373	43.9375	63.4466	295.721	133.126	344.287	42.0001	15.3887	151.871	198.215	54.7862	192.552	78.2843
AGAP005531-RA	505.92	529.23	584.466	684.505	712.348	630.645	390.556	735.776	736.403	497.473	734.381	680.593	477.051	647.146	768.956	564.298	735.547	657.84
AGAP005532-RA	175.758	203.875	299.518	197.772	369.904	239.459	144.017	285.51	214.543	162.321	220.167	207.137	89.2547	219.585	211.164	116.421	258.019	171.72
AGAP005533-RA	280.884	265.143	339.994	425.151	395.749	277.649	364.925	422.636	292.242	223.045	342.81	432.41	367.278	381.129	331.687	339.674	284.976	313.137
AGAP005534-RA	59.1335	60.2118	64.7607	67.5031	111.456	29.9324	26.8507	66.5166	42.9085	23.3555	38.4183	83.0457	37.9589	47.3993	41.8344	38.3503	51.9889	69.4457
AGAP005535-RA	803.23	574.653	1029.7	664.373	965.95	683.285	584.613	930.209	850.053	721.686	898.398	612.82	534.502	743.879	832.703	724.547	1367.12	626.274
AGAP005536-RA	2380.12	2918.69	2065.87	2702.49	1801.06	2794.04	3318.5	1707.94	1958.72	1554.31	1241.21	1867.1	2660.2	1760.55	1561.82	2173.64	1230.4	2069.48
AGAP005537-RA	556.841	477.469	532.657	457.126	303.677	447.954	486.974	477.896	507.944	378.359	472.841	563.183	539.632	568.792	527.91	520.469	425.539	689.407
AGAP005538-RA	133.05	191.199	242.853	121.979	253.602	210.559	113.505	257.88	109.011	92.2543	124.121	105	81.0474	147.035	140.444	160.25	227.211	175.508
AGAP005539-RA	413.935	424.651	548.847	322.12	618.66	320.999	424.729	330.536	480.112	505.647	438.856	371.319	411.392	449.81	428.304	356.11	658.527	363.643
AGAP005540-RA	694.819	613.738	623.322	538.841	786.652	528.462	517.486	722.472	536.937	404.05	586.619	607.093	650.431	664.558	647.437	560.189	930.024	559.354
AGAP005541-RA	19.7112	26.4087	45.3325	23.6853	33.9213	72.2507	63.4653	51.1666	42.9085	50.2144	33.9855	33.4092	56.4254	44.4973	36.8541	64.3738	50.0634	97.224
AGAP005542-RA	494.422	497.539	301.137	550.683	426.439	408.732	556.542	353.049	311.957	355.004	425.557	357.956	394.978	363.717	327.703	453.356	321.561	357.33
AGAP005543-RA	2435.97	2048.26	3438.79	3197.52	5296.57	3109.88	2495.89	2554.24	4388.27	2042.44	4174.3	2224.1	1695.84	2287.74	2820.83	2077.77	3912.65	1916.7
AGAP005544-RA	433.646	357.045	354.565	270.012	449.054	358.157	268.507	364.306	298.04	372.521	393.049	343.637	235.961	440.136	385.474	315.021	400.507	378.795
AGAP005545-RA	1499.69	924.304	1191.6	1122.68	1098.4	900.037	1013	848.342	1519.19	1187.63	1204.27	964.094	1178.78	1036.98	1560.82	1140.92	1130.28	1021.48
AGAP005546-RA	635.685	489.089	370.755	832.539	335.983	290.035	600.479	282.44	517.222	152.979	305.869	355.092	626.835	332.762	347.624	416.375	340.816	424.25
AGAP005547-RA	21.3538	9.50712	4.85706	2484.59	134.07	92.8937	0	134.056	5.79845	10.51	75.3591	5.72729	12.311	5.804	3.98423	4.10896	0	5.0506
AGAP005548-RA	8.21299	3.16904	3.23804	1508.75	51.6896	54.7041	4.88194	115.636	0	21.02	59.1051	3.81819	0	0	2.98817	0	3.85103	5.0506
AGAP005549-RA	482.924	590.498	417.707	669.11	390.903	445.89	504.061	731.682	356.025	604.908	561.499	756.957	371.382	355.011	423.324	421.854	542.996	479.807
AGAP005550-RA	211.895	147.889	140.855	204.878	148.608	205.398	190.396	146.336	164.676	154.146	180.271	118.364	192.872	141.231	198.215	180.794	211.807	169.195
AGAP005551-RA	576.552	620.076	548.847	564.895	671.965	599.681	596.818	647.769	699.293	787.081	691.53	778.911	273.92	731.304	743.058	575.255	664.303	729.812
AGAP005552-RA	259.53	308.453	318.947	419.23	673.58	622.388	611.464	903.602	415.169	659.793	511.26	601.365	305.723	328.893	260.967	335.565	388.954	189.397
AGAP005552-RB	193.827	197.537	322.185	391.992	815.727	1456.37	1459.7	1265.86	1168.97	1025.31	803.83	1091.05	321.112	224.421	378.501	202.709	250.317	393.947
AGAP005553-RA	453.357	453.173	590.942	509.234	1098.4	800.95	768.906	967.049	952.106	913.201	1013.65	582.274	393.952	616.191	630.504	576.625	679.707	469.706
AGAP005555-RA	615.974	721.485	709.13	561.342	453.9	520.205	543.116	737.822	636.67	572.21	533.424	677.729	421.652	964.431	812.782	697.154	560.325	818.197
AGAP005556-RA	202.04	68.6626	161.902	116.058	96.9181	150.694	87.875	165.78	118.288	162.321	118.21	122.182	176.458	141.231	114.547	67.1131	140.563	116.164
AGAP005556-RB	765.451	810.218	887.222	737.797	990.179	796.822	681.031	568.972	868.608	659.793	660.5	643.365	852.536	696.48	827.723	740.983	741.324	564.404
AGAP005557-RC	231.606	189.086	259.043	215.536	261.679	246.684	229.451	142.243	310.797	98.0932	174.36	166.091	209.287	226.356	255.987	164.359	204.105	310.612
AGAP005557-RD	246.39	152.114	184.568	114.874	176.068	143.469	120.828	71.6332	255.132	93.4221	199.48	102.137	119.006	170.251	166.341	150.662	200.254	142.679
AGAP005558-RA	5302.31	5159.2	7439.39	4675.48	7231.7	7369.57	5459.23	7943.1	6625.31	9101.65	7849.16	8804.75	5699.99	6139.66	7133.76	6697.61	7677.03	6978.66
AGAP005559-RA	596.263	568.315	629.798	748.456	686.503	713.217	620.007	856.529	567.089	739.202	731.426	666.275	470.896	649.08	814.774	628.672	851.078	595.971
AGAP005560-RA	542.057	441.553	443.611	432.257	621.891	494.401	501.62	591.486	607.678	607.244	531.946	522.138	374.459	632.636	605.602	532.796	672.005	584.607
AGAP005561-RA	382.725	352.82	361.041	305.54	424.824	289.003	394.217	373.516	342.109	394.708	394.527	351.274	308.801	488.503	360.572	361.589	454.422	417.937
AGAP005562-RA	364.657	340.144	414.469	181.193	428.055	309.646	275.83	268.113	284.124	328.145	335.422	277.773	267.764	261.18	216.144	286.258	402.433	207.075
AGAP005563-RA	1995.76	2497.2	2985.47	2306.95	2800.93	3524.8	6156.13	12578.8	5532.88	20716.3	14287.2	14929.1	8321.21	6974.47	10006.4	7075.64	4727.14	3673.05
AGAP005563-RB	340.018	426.764	571.513	568.447	961.104	835.011	700.559	980.352	807.144	970.422	608.783	877.23	319.06	675.198	664.37	580.734	440.943	618.698
AGAP005564-RA	34.4946	0	32.3804	33.1594	0	38.1896	48.8194	30.7	54.5054	29.1944	14.7763	83.0457	0	41.5953	47.8107	52.0469	17.3296	42.9301
AGAP005564-RB	59.1335	134.156	119.807	86.4514	74.3038	131.083	202.601	93.1232	124.087	162.321	99.0011	179.455	157.991	148.969	155.385	171.207	125.159	200.761
AGAP005564-RC	0	11.6198	0	22.501	88.8415	36.1253	14.6458	59.3532	12.7566	68.8988	28.0749	39.1365	49.244	0	0.996057	65.7434	0	64.3951
AGAP005565-RA	624.187	572.54	765.796	720.033	659.043	497.498	721.307	486.083	645.947	427.406	660.5	466.774	320.086	642.309	850.632	577.994	772.132	739.913
AGAP005566-RA	231.606	474.3	278.471	329.226	474.898	358.157	414.965	569.996	346.747	442.587	440.333	505.91	482.181	480.764	461.174	425.963	433.241	420.462
AGAP005567-RA	2720.14	2196.15	2253.67	2906.19	2146.73	2257.32	2805.9	2336.27	2967.65	2059.96	2575.51	2454.14	2885.9	2999.7	3380.62	2213.36	2499.32	3316.98
AGAP005568-RA	96.9133	207.044	113.331	131.453	101.764	166.177	158.663	161.686	157.718	86.4154	119.688	168.955	106.695	82.2233	125.503	191.752	132.861	137.629
AGAP005569-RA	2516.46	2855.31	2383.2	2837.5	2610.33	2309.96	2589.87	3079.21	2625.54	2898.42	2766.12	2597.33	2658.15	2520.87	2395.52	2527.01	2412.67	2272.77
AGAP005570-RA	528.916	405.637	265.519	423.967	363.443	249.781	270.948	459.476	331.671	332.816	319.168	359.865	262.635	355.011	318.738	317.76	298.455	344.703
AGAP005571-RA	169.188	153.17	119.807	114.874	174.452	102.183	176.97	227.18	106.692	46.711	121.166	173.728	130.291	136.394	67.7318	136.965	121.308	104.8
AGAP005572-RA	177.401	251.411	184.568	214.352	198.682	177.53	255.082	165.78	257.451	169.328	237.898	224.319	218.52	172.185	225.109	209.557	186.775	252.53
AGAP005573-RA	315.379	229.227	252.567	326.857	271.371	237.395	307.563	268.113	315.436	269.756	291.093	262.501	317.008	312.448	232.081	297.215	302.306	210.862
AGAP005574-RA	254.603	327.468	195.901	240.406	197.067	241.524	358.823	345.886	227.299	317.635	267.451	336.001	367.278	280.526	231.085	338.305	290.753	202.024
AGAP005575-RA	474.711	394.017	291.423	536.472	360.212	409.765	362.484	473.803	489.389	478.788	381.228	467.729	307.775	520.425	490.06	362.959	481.379	487.383
AGAP005576-RA	1673.81	1318.32	1602.83	1987.2	2947.92	1597.77	1270.53	2875.56	1366.12	2191.92	1683.02	1491	1498.86	1863.08	2043.91	1406.64	2539.76	1337.15
AGAP005577-RA	149.476	83.4514	119.807	158.692	261.679	229.138	175.75	161.686	125.247	135.462	137.419	145.091	165.173	227.323	189.251	86.2883	148.265	104.8
AGAP005578-RA	190.541	95.0712	77.7129	140.928	121.148	236.363	119.608	181.13	122.927	81.7443	101.956	112.637	51.2958	121.884	139.448	89.0276	92.4248	113.638
AGAP005581-RA	3398.53	4464.12	6971.49	2807.89	4637.53	5199.98	3746.89	4927.34	3498.79	5987.19	5400.73	6685.65	5632.28	4822.15	5589.87	5071.83	5601.33	5765.26
AGAP005582-RA	330.162	335.918	318.947	264.091	319.83	296.228	371.028	355.096	252.812	421.567	443.289	471.547	385.745	355.978	360.572	380.764	338.891	406.573
AGAP005583-RA	3594	4495.81	2511.1	4452.84	2540.87	3200.71	4910.02	2738.44	2848.2	2333.22	2096.76	3456.42	3551.72	2693.05	2427.39	2996.8	1821.54	4501.35
AGAP005584-RA	464.855	343.313	365.898	433.441	652.582	543.944	307.563	567.949	487.07	369.017	585.141	594.683	239.039	460.45	446.233	386.243	648.899	482.332
AGAP005585-RB	236.534	322.186	82.5699	166.981	134.07	184.755	389.335	343.839	393.135	614.25	722.56	641.456	375.485	253.441	322.722	291.736	71.2441	202.024
AGAP005585-RC	0	0	153.807	60.3975	98.5334	59.8648	0	105.403	0	73.5699	0	0	50.2699	65.7786	42.8304	34.2414	146.339	60.6072
AGAP005595-RA	4168.91	4875.04	2376.72	4425.6	2321.19	3344.17	5102.85	2288.17	2848.2	2154.55	2554.82	3084.14	4549.94	2932.95	2426.39	3595.34	2414.6	3193.24
AGAP005599-RA	187.256	358.102	223.425	378.965	167.991	268.36	578.51	184.2	387.337	151.811	212.779	288.274	460.636	389.835	266.943	308.172	165.594	521.474
AGAP005599-RE	55.8483	0	0	17.764	61.3814	29.9324	93.9774	149.406	39.4295	0	0	31.5001	0	0	39.8423	38.3503	0	0
AGAP005599-RK	205.325	137.325	67.9988	156.323	117.917	197.141	157.443	94.1465	252.812	73.5699	100.479	135.546	282.127	92.8639	100.602	197.23	67.3931	146.467
AGAP005601-RA	4346.31	6916.96	2292.53	5155.11	2046.59	6025.71	8219.97	6129.76	3763.19	4072.03	3374.9	8075.48	7693.35	7341.09	5112.76	5811.45	2320.25	6817.05
AGAP005602-RA	1159.67	1340.5	960.078	1231.64	1108.1	1066.21	1108.2	1244.37	1024.01	1402.5	982.623	1410.82	1208.53	1086.31	1037.89	1083.4	966.609	1050.52
AGAP005603-RA	594.62	566.202	665.417	528.182	644.505	435.568	650.519	580.229	373.42	565.204	607.305	538.365	489.362	517.523	446.233	490.336	502.56	599.759
AGAP005604-RA	24.639	59.1554	30.7613	26.0538	83.9956	50.5755	43.9375	52.1899	42.9085	36.2011	47.2841	27.6819	53.3476	29.02	42.8304	28.7628	44.2869	61.8698
AGAP005605-RA	55.8483	96.1276	58.2847	47.3706	117.917	123.858	74.4497	83.9132	80.0186	102.764	113.777	75.4093	52.3217	144.133	72.7121	130.117	129.01	78.2843
AGAP005606-RA	387.653	460.567	571.513	621.739	432.901	496.465	574.849	520.876	792.068	441.419	664.933	710.184	945.895	712.924	706.204	825.902	492.932	914.158
AGAP005608-RA	1524.33	1204.24	1601.21	1524.15	3102.99	1684.47	1194.86	2126.48	1871.74	1792.54	1690.41	1265.73	1387.04	1706.37	1832.74	1297.06	1619.36	1295.48
AGAP005609-RA	909.999	992.966	1084.74	937.938	1221.17	1106.47	1058.16	1095.99	1727.94	1159.6	2161.77	1159.78	1121.33	1636.73	1750.07	846.447	1266.99	1029.06
AGAP005610-RA	55.8483	11.6198	22.6663	24.8696	16.153	9.28937	17.0868	28.6533	30.1519	38.5366	348.72	120.273	42.0626	56.1053	107.574	26.0234	80.8717	36.6168
AGAP005611-RA	3160.36	3385.59	3811.17	2864.74	2967.31	5412.61	2764.4	5139.17	1985.39	9193.9	2325.79	3621.56	4411.44	4345.26	3493.17	5015.68	2882.5	2647.78
AGAP005612-RA	2125.52	1211.63	1199.69	1642.58	2046.59	2112.82	1092.34	2746.62	833.817	5315.72	1156.98	1398.41	1200.32	2457.03	1949.28	1787.4	1409.48	974.766
AGAP005615-RA	141.263	192.255	148.95	84.0828	187.375	125.923	101.3	133.033	105.532	241.73	192.092	190.91	103.618	149.937	201.203	79.44	140.563	183.084
AGAP005616-RA	95.2707	154.227	110.093	225.01	109.84	193.013	141.576	277.323	114.809	216.039	186.181	255.819	291.36	195.401	158.373	150.662	134.786	189.397
AGAP005617-RA	939.566	2057.76	1444.16	1585.73	1167.86	1994.12	2417.78	2070.2	1048.36	2842.37	1418.52	3206.33	4481.2	3042.26	2251.09	2657.13	1942.85	2722.27
AGAP005617-RB	3004.31	3331.72	3921.26	3373.97	2119.27	2900.35	3532.09	2562.42	4005.57	1960.7	2642	3112.78	3429.64	3462.08	3602.74	3203.62	3498.66	4290.48
AGAP005618-RA	1631.1	2104.24	1555.88	1400.99	1444.08	1493.52	1930.81	1420.38	1081.99	1972.37	1142.21	1687.64	2001.56	1604.8	1360.61	1775.07	1374.82	1268.96
AGAP005619-RA	719.458	942.262	608.751	923.727	596.046	835.011	954.42	807.409	938.189	794.088	691.53	738.82	947.947	875.436	625.524	990.261	787.536	931.835
AGAP005620-RA	282.527	478.525	555.323	216.721	610.584	810.24	378.351	1033.57	454.599	1666.42	797.92	836.184	637.094	561.053	520.938	736.874	573.804	478.544
AGAP005620-RB	19.7112	81.3387	145.712	55.6605	104.995	162.048	25.6302	182.153	59.1442	157.65	100.479	178.5	56.4254	62.8766	62.7516	43.829	26.9572	78.2843
AGAP005621-RA	1043.05	1211.63	1209.41	768.588	1411.77	1199.36	977.609	1233.11	1010.09	1516.94	1241.21	1201.78	889.469	1029.24	923.344	1034.09	1076.36	986.129
AGAP005622-RA	1547.33	1377.48	1185.12	2013.25	1200.17	1355.22	1910.06	1774.46	1637.48	1632.55	1600.27	2141.05	2222.13	1851.47	2067.81	1865.47	1064.81	2044.23
AGAP005623-RA	223.393	188.03	173.235	221.458	130.839	180.627	192.837	200.573	223.82	227.716	156.629	222.41	204.157	185.728	186.263	213.666	194.477	205.812
AGAP005624-RA	68.9891	392.961	173.235	143.296	0	164.112	250.2	114.613	40.5892	1310.24	344.287	178.5	612.472	206.042	35.858	728.656	40.4358	148.993
AGAP005624-RB	1136.68	1126.07	1251.5	801.748	1229.24	1046.6	961.743	973.189	923.113	859.483	1089.01	1007.05	1191.09	941.215	1129.53	1091.61	1122.58	815.672
AGAP005625-RA	2434.33	2673.61	3918.02	3973.21	3298.44	5309.39	2378.73	7015.96	3632.15	8775.84	3847.75	4183.78	4319.11	4091.82	5119.73	4347.28	3814.45	3053.09
AGAP005628-RA	83.7725	102.466	92.284	105.4	62.9967	74.315	96.4184	91.0765	92.7752	119.113	91.613	89.7275	135.421	98.6679	105.582	110.942	115.531	89.6481
AGAP005629-RA	129.765	159.508	135.998	136.191	96.9181	142.437	120.828	96.1932	67.262	100.429	96.0459	164.182	193.898	130.59	111.558	113.681	111.68	154.043
AGAP005630-RA	1716.51	1885.58	2269.86	2086.68	2326.03	2148.94	1329.11	2607.45	2196.45	1932.67	2235.65	1748.73	1321.38	2310.96	2987.17	1536.75	3356.17	2275.29
AGAP005631-RA	159.332	170.072	153.807	116.058	195.451	173.402	129.372	151.453	175.113	172.831	172.883	218.591	186.717	137.361	188.255	152.032	165.594	191.923
AGAP005632-RA	1425.77	1239.1	1330.83	1377.3	1229.24	1165.3	1303.48	1045.85	1497.16	964.583	1097.88	1234.23	819.707	1323.31	1303.84	888.906	1367.12	1310.63
AGAP005633-RA	400.794	365.496	375.612	313.83	345.674	383.961	383.233	393.983	529.978	274.427	255.63	449.592	460.636	340.501	550.819	294.476	381.252	328.289
AGAP005635-RA	865.649	359.158	629.798	637.135	429.67	465.501	616.345	499.386	679.578	722.853	737.337	515.456	347.786	686.806	770.948	430.072	704.739	840.925
AGAP005635-RB	228.321	537.681	973.03	442.915	292.369	910.359	441.816	944.535	481.271	1055.67	1068.33	1463.32	1018.73	1261.4	1619.59	1171.05	953.131	797.995
AGAP005639-RA	468.14	406.694	472.753	601.607	167.991	519.173	571.188	1111.34	637.83	1161.94	586.619	666.275	1245.46	1272.04	1144.47	832.75	462.124	805.571
AGAP005639-RB	249.675	418.313	226.663	479.627	318.214	458.276	255.082	452.313	258.611	287.273	286.66	811.366	440.118	687.774	511.973	394.461	188.701	709.609
AGAP005640-RA	353.158	265.143	276.852	351.727	316.599	349.9	255.082	396.029	453.439	241.73	332.466	345.546	424.729	342.436	457.19	253.386	344.667	339.653
AGAP005641-RA	1310.79	735.218	735.034	1391.51	1442.46	1171.49	1099.66	954.769	1157.37	882.839	759.501	810.411	957.18	719.696	745.05	857.404	525.666	748.751
AGAP005643-RA	108.411	75.0006	221.806	144.48	167.991	152.759	123.269	155.546	125.247	177.502	149.241	131.728	216.468	163.479	131.479	154.771	140.563	165.407
AGAP005644-RA	949.421	1522.2	783.605	1505.2	684.888	1429.53	1493.88	1016.17	765.396	1081.36	765.412	1356.41	1646.6	1273.98	925.337	1597.02	779.834	1343.46
AGAP005645-RA	390.938	220.777	429.04	1650.87	229.373	553.234	1303.48	4773.84	1581.82	10691	6191.26	3883.1	1279.32	974.104	1357.63	1639.48	1126.43	395.209
AGAP005646-RA	101.841	109.86	100.379	149.217	111.456	89.7973	103.741	99.2632	99.7334	93.4221	87.1801	117.409	146.706	115.113	83.6687	108.203	86.6482	147.73
AGAP005647-RA	262.816	157.396	233.139	227.379	214.835	105.28	334.413	273.23	262.09	237.059	333.944	413.319	463.714	325.991	334.675	220.514	244.541	252.53
AGAP005650-RA	131.408	158.452	173.235	106.584	117.917	222.945	174.53	173.966	118.288	73.5699	158.106	166.091	37.9589	186.695	118.531	165.728	140.563	122.477
AGAP005651-RA	88.7003	144.72	101.998	93.557	180.914	141.405	140.356	157.593	124.087	143.636	231.988	197.591	100.54	174.12	138.452	113.681	142.488	142.679
AGAP005652-RA	10959.4	7185.27	7645	10834.8	8292.95	10065.6	10155.7	11630.2	12894.6	7877.82	11611.2	11226.4	10551.5	12724.3	11632.9	7772.79	7530.69	12640.4
AGAP005653-RA	75.5595	67.6062	84.189	36.7122	74.3038	89.7973	36.6146	39.9099	49.8667	39.7044	87.1801	20.0455	40.0107	98.6679	72.7121	63.0041	75.0951	70.7084
AGAP005654-RA	479.639	482.751	424.183	434.625	492.667	344.739	555.321	505.526	528.819	544.184	518.648	409.501	532.451	459.483	411.371	582.103	408.209	363.643
AGAP005655-RA	1680.38	2149.67	2745.86	2977.24	3138.53	2834.29	2078.49	2515.35	2211.53	597.901	397.482	581.32	675.053	459.483	406.391	435.55	512.187	348.491
AGAP005656-RA	59.1335	188.03	174.854	189.482	274.601	379.832	248.979	589.439	257.451	289.608	240.853	243.41	75.9178	147.035	141.44	131.487	163.669	80.8096
AGAP005657-RA	83.7725	47.5356	33.9994	72.2402	16.153	45.4147	62.2448	50.1433	56.8248	50.2144	65.0157	46.7729	75.9178	68.6806	57.7713	50.6772	23.1062	61.8698
AGAP005659-RA	165.902	101.409	124.664	150.402	72.6885	122.826	129.372	81.8665	107.851	121.449	116.733	111.682	97.4621	151.871	114.547	108.203	113.605	138.891
AGAP005660-RA	105.126	76.057	74.4748	114.874	43.6131	74.315	108.623	69.5866	59.1442	87.5832	75.3591	70.6366	92.3325	92.8639	78.6885	72.5917	59.691	87.1228
AGAP005661-RA	1849.56	1223.25	657.321	1678.1	584.739	726.635	1508.52	732.706	1022.85	604.908	599.917	760.775	1111.07	847.383	650.425	914.929	435.167	992.443
AGAP005661-RB	997.057	1781	717.225	1387.96	812.496	1275.74	2083.37	1088.83	1194.48	750.88	1019.56	1326.82	888.444	1193.69	1007.01	1175.16	700.888	1344.72
AGAP005661-RC	433.646	876.768	446.849	564.895	335.983	580.07	1058.16	488.129	358.344	667.968	435.9	734.047	1239.31	571.694	505.001	916.299	265.721	851.026
AGAP005662-RA	3337.76	4925.75	5881.89	4194.67	7066.94	7119.79	4193.59	11689.5	5268.47	10483.1	9069.69	8453.48	5243.46	6083.56	6648.68	5152.64	6521.72	4635.19
AGAP005672-RA	1218.81	1077.47	1452.26	1262.43	2114.43	1817.62	1180.21	1302.7	1937.84	1465.56	1706.66	1357.37	914.091	1095.02	1329.74	1264.19	1521.16	1146.49
AGAP005672-RB	47.6353	81.3387	171.616	267.644	85.6109	65.0256	106.182	406.263	113.65	245.233	57.6275	405.683	375.485	345.338	286.864	120.53	292.678	306.824
AGAP005673-RA	59.1335	79.226	118.188	27.2381	48.459	66.0578	37.8351	38.8866	34.7907	84.0799	32.5078	36.2728	58.4772	45.4646	39.8423	84.9186	107.829	60.6072
AGAP005674-RA	714.53	424.651	577.99	306.725	536.28	384.993	419.847	390.913	750.32	635.27	602.873	390.41	535.528	369.521	645.445	357.48	535.294	672.992
AGAP005674-RB	7626.58	2724.32	4725.91	6000.67	3600.51	1742.27	3090.27	258.903	7070.63	1104.72	3929.01	435.274	1595.3	2377.7	4870.72	2051.74	4276.57	2524.04
AGAP005675-RA	274.314	439.44	315.709	376.596	466.822	594.52	430.832	764.429	412.85	867.658	506.827	931.639	693.519	634.57	391.45	480.749	269.572	546.727
AGAP005680-RA	433.646	456.342	446.849	470.153	408.671	476.854	633.432	679.492	644.788	624.76	499.439	513.547	771.489	568.792	656.401	725.917	387.029	702.033
AGAP005681-RA	5658.75	5725.4	2470.62	6528.85	2314.73	3994.43	7203.31	2641.22	3817.7	3129.64	2426.27	3777.15	5878.5	3200.9	3465.28	4151.42	1706.01	3723.55
AGAP005682-RA	129.765	295.777	297.899	206.062	245.526	229.138	275.83	226.156	197.147	385.366	379.751	588.956	501.673	355.978	280.888	406.788	225.285	175.508
AGAP005683-RA	821.299	795.429	446.849	765.035	566.971	731.796	879.97	598.649	642.468	518.493	493.528	601.365	728.401	543.641	565.76	535.535	541.07	729.812
AGAP005684-RA	768.736	538.737	658.94	645.425	697.81	502.658	544.337	488.129	678.419	513.821	753.591	613.774	577.591	667.46	629.508	499.924	681.633	551.778
AGAP005685-RA	1701.73	2160.23	2099.87	1609.42	2389.03	1856.84	1830.73	1868.6	1596.89	3618.94	2684.85	2342.46	1610.69	1976.26	1760.03	2265.41	2083.41	1616.19
AGAP005693-RA	4157.41	4179.97	5418.85	3477	4579.38	7520.26	4205.8	11892.1	3887.28	21758	5643.06	7737.57	8903.93	6337	5194.43	8480.9	5376.04	3941.99
AGAP005699-RA	1107.11	1006.7	613.608	1003.07	608.968	683.285	1124.07	742.939	912.676	621.257	747.68	988.912	1383.96	808.69	866.569	908.081	689.335	709.609
AGAP005700-RA	234.891	339.087	221.806	292.514	279.447	344.739	360.043	461.523	475.473	324.642	347.243	537.411	488.336	367.586	422.328	317.76	319.636	339.653
AGAP005701-RA	142.906	174.297	203.996	586.211	242.295	291.067	145.238	311.093	194.828	317.635	140.375	343.637	221.598	191.532	213.156	230.102	152.116	151.518
AGAP005710-RA	445.144	351.764	202.377	647.793	264.909	309.646	412.524	267.09	433.724	213.703	227.555	274.91	458.585	352.109	339.655	298.585	236.839	362.38
AGAP005711-RA	2225.72	1676.42	2294.15	3220.02	2109.58	3082.01	3309.96	2728.2	3146.24	1567.16	1465.81	2429.32	2733.04	1667.68	1907.45	1765.49	1268.92	2286.66
AGAP005712-RA	116.624	73.9443	174.854	322.12	64.612	99.0866	70.7882	274.253	97.414	749.712	164.017	216.682	421.652	440.136	370.533	404.048	136.712	261.368
AGAP005712-RB	37.7797	26.4087	268.757	0	0	0	146.458	242.53	74.2202	1883.62	1044.68	1379.32	411.392	545.576	433.285	267.083	429.39	228.54
AGAP005712-RC	2853.19	395.074	900.174	2758.15	523.357	418.022	723.748	2201.19	1334.8	5968.5	861.458	1159.78	3299.35	3555.91	2196.3	3891.19	779.834	1364.92
AGAP005713-RA	620.902	528.174	498.658	725.955	570.201	336.482	463.785	180.106	963.703	172.831	555.588	184.228	426.781	370.488	607.594	308.172	535.294	526.525
AGAP005715-RA	205.325	239.791	369.136	181.193	316.599	140.373	331.972	376.586	293.402	518.493	226.077	241.501	415.496	195.401	315.75	178.055	142.488	172.983
AGAP005715-RB	318.664	152.114	419.326	431.073	167.991	349.9	0	383.749	209.904	307.125	165.494	129.819	130.291	208.944	176.302	324.608	512.187	252.53
AGAP005716-RA	105.126	198.593	165.14	214.352	146.992	269.392	125.71	353.049	107.851	237.059	199.48	232.91	190.82	220.552	181.282	171.207	173.296	237.378
AGAP005717-RA	27.9242	2.11269	25.9043	10.6584	25.8448	16.5144	40.276	134.056	44.0682	142.469	60.5828	164.182	195.95	33.8566	74.7042	36.9807	13.4786	36.6168
AGAP005721-RA	1706.66	1234.87	1361.59	1937.46	1295.47	1438.82	2008.92	1374.33	1991.19	1857.93	1649.03	1833.69	1962.58	1871.79	2064.83	1672.35	1892.78	1929.33
AGAP005723-RA	169.188	221.833	153.807	106.584	268.14	267.328	159.884	288.58	143.802	280.266	260.063	218.591	87.2029	143.165	167.337	160.25	190.626	164.144
AGAP005724-RA	78.8447	60.2118	207.234	106.584	193.836	111.472	87.875	38.8866	221.501	45.5433	128.554	44.8638	10.2592	59.0073	78.6885	43.829	134.786	46.718
AGAP005725-RA	91.9855	49.6483	105.236	118.427	88.8415	155.855	97.6389	120.753	66.1023	158.818	121.166	193.773	61.555	72.55	90.6411	56.1559	69.3186	63.1325
AGAP005728-RA	1491.48	1702.83	1902.35	1454.28	1450.54	1692.73	1608.6	1861.44	1621.25	1117.56	1625.39	1466.19	1552.21	1710.24	1758.04	1290.21	1856.2	1550.53
AGAP005729-RA	1016.77	633.808	1007.03	1204.4	625.121	644.063	1016.66	793.082	1046.04	669.136	735.859	883.911	936.662	976.039	1011	669.761	556.474	792.944
AGAP005731-RA	422.148	304.228	265.519	393.176	261.679	366.414	333.193	342.816	332.831	265.085	387.139	477.274	289.308	444.973	338.659	243.799	308.083	300.511
AGAP005734-RA	14.7834	8.45078	40.4755	28.4224	45.2284	14.4501	20.7483	29.6766	31.3116	5.83888	26.5973	17.1819	10.2592	15.4773	33.8659	12.3269	19.2552	58.0819
AGAP005735-RA	724.386	645.428	647.607	1035.05	533.049	646.127	845.797	753.172	872.087	804.598	719.605	875.321	794.059	688.741	735.09	761.528	494.858	805.571
AGAP005736-RA	271.029	305.284	411.231	311.462	584.739	509.883	366.146	665.166	328.192	485.795	438.856	494.456	489.362	464.32	406.391	412.266	408.209	376.27
AGAP005737-RA	422.148	300.003	236.377	477.259	263.294	266.295	446.698	187.27	492.868	198.522	302.914	193.773	301.619	314.383	314.754	276.67	154.041	494.959
AGAP005738-RA	305.523	276.763	289.804	188.298	290.754	284.874	185.514	296.766	258.611	235.891	243.809	256.773	223.65	247.637	268.935	191.752	238.764	301.773
AGAP005742-RA	54.2057	60.2118	51.8086	73.4244	74.3038	164.112	98.8594	133.033	103.212	85.2476	56.1499	170.864	101.566	106.407	80.6806	115.051	71.2441	162.882
AGAP005743-RA	47.6353	51.761	42.0945	73.4244	93.6874	93.9259	31.7326	101.31	54.5054	67.731	99.0011	63.0002	62.5809	128.655	94.6254	50.6772	92.4248	84.5975
AGAP005744-RA	320.307	294.721	702.654	396.729	471.668	298.292	244.097	320.303	382.698	223.045	341.332	234.819	244.168	295.036	364.557	378.025	517.964	257.581
AGAP005745-RA	275.956	291.552	215.329	253.433	198.682	182.691	279.491	287.556	277.166	240.562	193.569	304.501	104.643	256.343	252.998	261.604	140.563	366.168
AGAP005746-RA	543.7	501.765	386.945	486.733	353.751	406.668	414.965	481.989	403.572	326.977	422.602	423.819	303.671	466.254	376.509	373.916	342.742	421.725
AGAP005747-RA	767.093	521.835	378.85	730.692	518.512	472.726	662.724	515.759	708.571	336.319	623.559	586.092	599.135	608.452	643.453	612.236	596.91	727.286
AGAP005748-RA	302.238	341.2	257.424	438.178	232.603	356.093	322.208	330.536	330.512	346.829	322.123	415.228	336.501	307.612	374.517	294.476	217.583	529.05
AGAP005749-RA	1113.68	1079.59	1338.93	1268.35	2224.27	1578.16	1014.22	940.442	1216.52	950.57	1097.88	679.638	852.536	973.137	1083.71	928.626	1569.3	1008.86
AGAP005750-RA	742.454	987.684	1057.22	995.967	885.185	2887.96	1964.98	2114.2	1301.17	4122.25	1993.32	3225.42	3112.63	2030.43	1686.32	2405.11	1338.23	1580.84
AGAP005751-RA	32.852	19.0142	17.8092	31.9752	16.153	15.4823	18.3073	0	74.2202	25.6911	62.0604	71.5911	77.9696	28.0526	53.7871	30.1324	9.62758	20.2024
AGAP005752-RA	1455.34	1595.08	1884.54	837.276	749.5	2048.82	1430.41	2100.9	1553.98	6560.57	5745.02	6043.24	4635.09	3888.68	4336.83	2627	2378.01	2444.49
AGAP005753-RA	655.396	601.061	652.464	415.677	526.588	583.166	712.764	639.582	976.459	2188.41	1564.81	1540.64	906.91	976.039	1139.49	835.49	650.825	637.638
AGAP005755-RA	174.115	101.409	101.998	138.559	62.9967	109.408	26.8507	0	197.147	17.5166	81.2696	21.0001	0	18.3793	76.6964	15.0662	38.5103	30.3036
AGAP005755-RB	773.663	917.966	430.659	728.323	234.219	691.542	1240.01	525.993	503.306	439.084	462.498	924.002	819.707	847.383	611.579	810.836	398.582	800.52
AGAP005757-RA	167.545	139.438	312.471	200.141	303.677	230.17	250.2	589.439	256.292	428.574	323.601	374.183	365.226	286.33	245.03	227.363	225.285	252.53
AGAP005758-RA	47.6353	128.874	37.2374	69.8717	61.3814	80.5079	75.6701	49.1199	89.2961	144.804	84.2248	100.228	56.4254	57.0726	58.7673	105.463	34.6593	58.0819
AGAP005759-RA	686.606	1024.66	701.035	939.122	712.348	1064.15	728.63	1054.03	511.423	824.45	613.216	1001.32	1056.69	970.235	630.504	745.092	494.858	871.228
AGAP005761-RA	763.808	639.09	730.177	654.899	663.889	740.053	640.755	911.789	623.913	798.759	775.755	830.457	848.433	688.741	567.752	680.718	758.653	666.679
AGAP005762-RA	188.899	164.79	118.188	210.799	190.605	166.177	205.042	423.659	177.433	259.246	224.6	413.319	315.982	267.951	199.211	162.989	179.073	256.318
AGAP005762-RB	111.697	176.41	152.188	194.22	151.838	267.328	191.616	231.273	190.189	383.031	286.66	383.728	254.427	210.879	193.235	152.032	109.754	246.217
AGAP005763-RA	68.9891	23.2396	58.2847	66.3189	62.9967	91.8616	134.253	104.38	77.6992	121.449	134.464	122.182	51.2958	79.3213	78.6885	63.0041	67.3931	113.638
AGAP005764-RA	279.242	583.104	344.851	280.671	670.35	431.44	368.587	477.896	376.899	420.399	418.169	406.637	280.075	448.842	353.6	357.48	410.135	369.956
AGAP005765-RA	558.483	767.964	584.466	647.793	360.212	489.24	715.205	616.046	623.913	603.74	518.648	544.092	874.081	621.995	460.178	646.477	510.262	685.619
AGAP005769-RA	257.888	255.636	276.852	188.298	276.216	208.495	219.688	335.653	161.197	294.28	248.242	245.319	209.287	245.703	189.251	221.884	284.976	196.973
AGAP005770-RA	1655.74	954.938	484.086	1217.42	610.584	781.339	1471.91	486.083	1189.84	343.326	576.275	734.047	1054.64	800.951	908.404	876.579	527.591	819.46
AGAP005771-RA	637.328	793.317	914.745	888.199	812.496	816.433	790.875	1032.54	897.6	748.544	729.949	1031.87	768.411	1005.06	854.617	772.485	801.015	1137.65
AGAP005772-RA	463.213	497.539	524.562	361.201	327.906	352.996	361.264	428.776	367.622	359.675	366.452	357.001	242.116	340.501	359.576	404.048	375.476	318.188
AGAP005773-RA	228.321	114.085	89.046	184.745	137.301	95.9902	168.427	66.5166	201.786	63.0599	127.076	85.9093	96.4361	129.623	136.46	109.572	86.6482	166.67
AGAP005774-RA	151.119	75.0006	58.2847	88.8199	88.8415	68.1221	82.9931	36.8399	71.9008	35.0333	53.1946	99.273	148.758	58.04	96.6175	78.0703	30.8083	85.8602
AGAP005775-RA	5036.2	4283.49	5642.28	4909.96	6018.61	4713.84	3649.25	5672.33	4925.2	5000.42	4622.02	3846.83	4191.89	4265.94	4724.3	4130.88	5982.58	4013.96
AGAP005776-RA	3538.16	2138.05	2049.68	2612.49	3891.26	281.778	135.474	3.07	5037.69	1272.88	2306.58	115.5	37.9589	994.418	3399.54	271.192	1592.4	2334.64
AGAP005777-RA	855.793	66.5499	577.99	367.122	229.373	140.373	225.79	110.52	742.202	568.707	385.661	121.228	143.628	519.458	197.219	0	232.987	488.645
AGAP005777-RB	1394.57	1241.21	1640.07	1679.29	1721.91	1287.09	1647.66	1392.75	1701.27	1096.54	1414.09	1860.41	1602.48	1809.88	2325.79	1954.5	1817.69	1625.03
AGAP005778-RA	157.689	62.3245	131.14	63.9503	176.068	90.8294	63.4653	72.6566	83.4977	64.2277	67.9709	53.4547	94.3843	40.628	51.7949	28.7628	157.892	42.9301
AGAP005781-RA	1302.58	1808.47	1908.82	1396.25	1799.45	1711.31	1175.33	2047.69	1524.99	2375.26	2018.44	2081.87	2138.01	1714.11	1910.44	2070.92	2175.83	1859.88
AGAP005782-RA	814.728	681.344	854.842	736.613	814.112	751.407	610.243	799.222	734.084	739.202	608.783	708.275	534.502	721.63	739.074	693.045	666.229	612.385
AGAP005783-RA	36.1371	41.1975	53.4276	9.47412	46.8437	41.2861	86.6545	107.45	148.44	88.751	205.39	153.682	26.6738	71.5826	101.598	75.331	103.978	88.3855
AGAP005784-RA	11629.6	5444.41	8747.56	7611.27	6172.06	4860.41	4748.91	1918.75	8501.69	2371.75	5056.45	2383.51	5082.39	4292.06	7353.89	3481.66	7280.38	6169.31
AGAP005785-RA	604.476	508.103	380.469	382.518	460.361	372.607	355.161	170.896	509.104	352.668	329.511	222.41	315.982	290.2	484.083	288.997	454.422	286.621
AGAP005788-RA	560.126	769.021	556.942	633.582	563.74	588.327	687.134	788.989	425.606	879.335	611.738	866.73	1079.26	601.681	550.819	1019.02	627.718	670.467
AGAP005789-RA	13.1408	80.2824	43.7135	43.8178	51.6896	57.8005	69.5677	78.7965	143.802	119.113	63.538	106.909	107.721	107.374	81.6766	52.0469	80.8717	56.8192
AGAP005794-RA	620.902	612.681	399.898	689.242	298.831	501.626	676.149	271.183	597.24	281.434	378.273	398.047	581.695	485.601	398.423	319.13	310.008	516.424
AGAP005795-RA	308.808	614.794	367.517	361.201	355.366	693.607	483.313	729.636	288.763	674.975	434.423	634.774	1036.18	1067.94	623.531	866.992	348.518	736.125
AGAP005796-RA	18.0686	36.9721	38.8564	42.6336	16.153	47.479	17.0868	37.8633	35.9504	24.5233	81.2696	38.1819	0	48.3666	36.8541	58.8952	40.4358	20.2024
AGAP005797-RA	151.119	172.185	161.902	132.638	174.452	137.276	61.0243	122.8	117.129	87.5832	84.2248	54.4092	70.7882	107.374	121.519	78.0703	173.296	114.901
AGAP005799-RA	246.39	271.481	110.093	104.215	230.988	232.234	233.113	180.106	332.831	261.582	195.047	284.455	189.795	283.428	199.211	232.841	154.041	137.629
AGAP005799-RB	165.902	54.93	210.472	268.828	72.6885	81.5401	108.623	227.18	88.1365	46.711	63.538	19.091	212.365	118.015	174.31	64.3738	0	160.357
AGAP005800-RA	31.2094	96.1276	43.7135	103.031	66.2273	72.2507	92.7569	88.0065	70.7411	58.3888	53.1946	79.2275	6.1555	105.439	59.7634	49.3076	28.8827	53.0313
AGAP005801-RA	481.281	403.525	621.703	382.518	668.735	566.652	345.398	517.806	812.943	454.265	676.754	445.774	381.641	561.053	681.303	509.512	787.536	724.761
AGAP005802-RA	8725.48	11343.1	10572.2	9211.22	10092.4	12946.3	10873.3	11915.7	7931.12	18175.3	11559.5	14636.1	11961.2	9722.66	9906.78	12680.3	10249.5	9909.27
AGAP005803-RA	776.949	1034.16	1.61902	345.805	578.278	709.089	611.464	585.346	0	1254.19	681.187	1223.73	710.96	501.078	447.229	862.883	373.55	295.46
AGAP005803-RB	2306.21	1589.8	2792.81	2887.24	1492.54	1766.01	2716.8	1728.41	3443.12	936.556	1839.65	2170.64	2589.41	2730.78	2993.15	1538.12	1540.41	3861.18
AGAP005806-RA	2054.89	1210.57	1120.36	1584.55	998.256	888.683	1324.23	682.562	1614.29	658.626	972.28	810.411	1006.42	1127.91	1329.74	868.361	883.812	1247.5
AGAP005809-RA	1328.86	1238.04	1089.6	1310.98	673.58	870.105	1493.88	986.492	1181.72	1400.16	865.89	1125.41	1578.89	1337.82	1183.32	1269.67	1137.98	1034.11
AGAP005810-RA	70.6317	30.6341	6.47607	41.4493	29.0754	42.3183	47.599	91.0765	109.011	25.6911	59.1051	65.8638	167.224	82.2233	34.862	68.4827	38.5103	39.1421
AGAP005811-RA	302.238	346.482	220.186	330.41	293.985	310.678	266.066	194.433	376.899	297.783	276.317	296.864	188.769	323.089	478.107	336.935	229.136	300.511
AGAP005812-RA	98.5559	141.55	119.807	112.505	163.145	140.373	111.064	133.033	100.893	141.301	147.763	154.637	137.473	148.969	121.519	99.9848	109.754	142.679
AGAP005813-RA	5647.25	7439.85	6395.12	4949.04	7821.29	5597.36	4757.45	6933.07	4816.19	8385.8	6847.33	7220.2	5842.59	7011.23	6445.48	7126.31	7253.42	5777.89
AGAP005814-RA	353.158	234.509	364.279	270.012	331.137	306.549	405.201	331.56	372.261	339.823	370.885	379.91	312.904	447.875	470.139	379.394	302.306	450.766
AGAP005815-RA	198.754	235.565	233.139	401.466	287.524	383.961	331.972	594.556	293.402	516.157	336.899	373.228	359.071	335.664	345.632	424.593	254.168	320.713
AGAP005816-RA	2091.03	951.769	914.745	1621.26	743.038	544.977	1165.56	465.616	1599.21	364.346	839.293	630.002	1009.5	867.697	900.435	657.434	770.207	1073.25
AGAP005817-RA	177.401	132.043	165.14	93.557	114.686	159.984	148.899	138.15	119.448	154.146	156.629	114.546	107.721	121.884	107.574	112.312	154.041	150.255
AGAP005818-RA	129.765	90.8458	85.808	59.2133	138.916	99.0866	90.316	73.6799	84.6574	110.939	85.7025	84.0002	44.1144	63.844	105.582	112.312	130.935	94.6987
AGAP005819-RA	82.1299	57.0427	89.046	39.0808	53.3049	80.5079	98.8594	104.38	48.707	135.462	69.4486	74.4547	87.2029	61.9093	78.6885	68.4827	75.0951	66.9204
AGAP005820-RA	133.05	77.1133	55.0466	73.4244	62.9967	95.9902	102.521	103.357	71.9008	156.482	60.5828	80.182	130.291	90.9293	90.6411	97.2455	98.2013	69.4457
AGAP005822-RA	456.642	95.0712	765.796	1229.27	785.036	11.3537	3.66146	7.16332	1070.39	0	496.483	132.682	0	1.93467	1171.36	2.73931	439.018	71.971
AGAP005823-RA	118.267	101.409	129.521	114.874	167.991	121.794	97.6389	217.97	125.247	230.052	140.375	175.637	185.691	131.557	197.219	189.012	157.892	131.316
AGAP005824-RA	606.119	708.809	744.748	442.915	953.027	620.324	469.887	687.679	585.644	707.672	762.456	675.82	522.191	580.4	573.729	576.625	741.324	494.959
AGAP005825-RA	277.599	355.989	382.088	196.588	306.907	309.646	289.255	552.599	218.022	428.574	372.362	355.092	328.293	384.998	358.58	320.499	342.742	342.178
AGAP005826-RA	719.458	726.767	621.703	962.808	545.972	711.153	701.78	843.225	722.487	816.275	617.649	824.729	876.133	795.147	838.68	564.298	448.645	861.127
AGAP005828-RA	1080.83	577.822	608.751	540.025	418.363	418.022	571.188	454.359	703.932	439.084	444.766	524.047	559.124	593.942	738.078	604.018	408.209	619.961
AGAP005828-RB	195.469	181.692	305.994	190.667	335.983	200.238	153.781	149.406	223.82	321.138	282.227	190.91	218.52	212.813	320.73	268.452	232.987	174.246
AGAP005830-RA	650.469	784.866	736.653	858.592	573.432	875.265	1128.95	759.312	764.236	867.658	672.321	943.093	1080.29	862.861	827.723	816.314	583.431	852.289
AGAP005831-RA	410.649	460.567	404.755	444.099	310.138	362.286	440.595	468.686	531.138	423.903	441.811	557.456	427.807	545.576	576.717	434.181	304.232	565.667
AGAP005832-RA	116.624	167.959	173.235	247.511	243.91	139.341	167.207	343.839	281.805	413.393	166.972	283.501	238.013	233.127	248.018	358.85	306.157	204.549
AGAP005832-RB	561.768	638.034	618.465	728.323	849.648	575.941	616.345	1003.89	716.689	979.764	558.544	690.138	774.567	696.48	723.137	954.649	802.94	623.749
AGAP005834-RA	37.7797	42.2539	46.9515	93.557	85.6109	83.6044	203.821	108.473	90.4558	1073.19	447.722	1166.46	129.265	143.165	129.487	91.7669	57.7655	68.1831
AGAP005837-RA	80.4873	134.156	270.376	53.2919	190.605	275.585	172.089	324.396	195.988	976.261	245.286	526.911	442.17	241.833	330.691	517.73	206.03	287.884
AGAP005838-RA	412.292	135.212	770.653	1365.46	384.442	141.405	189.175	765.452	143.802	358.507	372.362	252.001	281.101	242.801	194.231	293.106	387.029	61.8698
AGAP005839-RA	1197.45	397.186	747.986	1044.52	397.364	340.61	572.408	170.896	852.372	420.399	630.947	191.864	354.967	439.169	681.303	373.916	564.176	390.159
AGAP005842-RA	351.516	344.369	327.042	264.091	329.521	254.942	286.814	161.686	298.04	234.723	274.839	159.41	223.65	250.539	206.184	319.13	356.221	242.429
AGAP005843-RA	706.317	853.528	679.988	783.984	993.41	788.565	650.519	1092.92	590.282	982.1	805.308	851.457	545.787	806.755	740.07	673.87	851.078	685.619
AGAP005844-RA	133.05	139.438	176.473	81.7143	201.913	157.919	123.269	178.06	119.448	121.449	181.748	110.728	82.0733	97.7006	99.6057	117.79	163.669	172.983
AGAP005845-RA	1728.01	892.613	1789.02	1140.45	1195.32	1260.26	962.964	1043.8	1961.04	1192.3	1422.96	1358.32	1081.32	1310.74	1847.68	969.716	1170.71	1268.96
AGAP005847-RA	596.263	738.387	815.985	553.052	898.107	660.578	568.747	1012.08	547.374	672.639	500.916	623.32	573.487	815.461	813.778	584.843	783.685	732.337
AGAP005848-RA	455	58.0991	161.902	624.108	83.9956	135.212	101.3	129.963	30.1519	356.172	175.838	49.6365	128.24	132.525	165.345	113.681	100.127	44.1927
AGAP005849-RA	832.797	673.949	587.704	780.431	492.667	540.848	765.245	515.759	850.053	512.654	585.141	526.911	482.181	700.349	724.133	478.01	375.476	607.335
AGAP005850-RA	60.7761	145.776	76.0939	100.663	40.3825	135.212	162.325	70.6099	73.0605	92.2543	44.3289	129.819	170.302	132.525	122.515	128.748	34.6593	145.205
AGAP005851-RA	121.552	78.1697	148.95	88.8199	116.302	120.762	107.403	96.1932	95.0946	107.435	104.912	82.0911	98.488	117.047	123.511	139.705	146.339	112.376
AGAP005852-RA	522.346	785.922	791.7	477.259	765.653	620.324	583.392	818.665	478.952	802.262	731.426	876.275	474.999	628.766	549.823	560.189	635.42	541.677
AGAP005853-RA	287.455	174.297	286.566	204.878	366.673	210.559	236.774	288.58	262.09	317.635	209.823	282.546	281.101	279.559	317.742	245.168	211.807	171.72
AGAP005856-RA	3388.68	2599.67	5729.71	3134.75	5697.17	3312.18	3814.02	3287.97	5990.96	2024.92	5257.4	3533.74	1913.33	2846.86	5237.27	2353.07	6259.85	3535.42
AGAP005857-RA	404.079	373.947	446.849	296.066	379.596	331.321	378.351	364.306	354.865	344.494	344.287	325.501	382.667	347.272	310.77	356.11	300.381	291.672
AGAP005858-RA	724.386	501.765	641.131	491.47	623.506	497.498	528.47	388.866	773.513	659.793	721.083	489.683	482.181	531.066	571.736	454.725	514.113	473.494
AGAP005860-RA	517.418	627.47	861.318	553.052	1053.18	895.908	1022.77	1522.72	1259.42	1763.34	994.444	1486.23	610.42	464.32	655.405	664.283	683.558	672.992
AGAP005861-RA	499.35	663.386	786.843	414.493	1355.24	830.883	562.644	324.396	645.947	238.226	463.975	287.319	68.7364	349.207	383.482	113.681	562.251	353.542
AGAP005861-RB	363.014	301.059	383.707	367.122	1143.63	620.324	350.28	609.906	608.837	408.722	384.183	266.319	411.392	307.612	342.643	430.072	539.145	343.441
AGAP005863-RA	473.068	317.96	370.755	335.147	355.366	347.835	310.003	322.35	378.059	248.736	370.885	301.637	337.526	307.612	343.64	408.157	371.625	435.614
AGAP005864-RA	310.451	357.045	498.658	457.126	392.518	549.105	632.212	680.516	495.188	621.257	452.154	759.82	856.64	589.106	586.677	549.232	704.739	522.737
AGAP005865-RA	441.859	615.85	689.702	420.414	1037.02	1028.02	805.521	1319.07	634.351	1999.23	982.623	1490.05	881.262	1048.59	986.096	1075.18	1047.48	1183.1
AGAP005866-RA	4472.79	2518.33	2792.81	5268.8	2382.57	1620.48	2738.77	465.616	5115.39	957.576	3228.62	559.365	1482.45	1810.85	4110.73	1399.79	2932.56	2250.04
AGAP005869-RA	15217	9678.25	11548.5	16218.5	10733.7	4764.42	11808.2	1332.38	14170.3	5994.19	14089.2	1949.19	8164.24	7554.87	12449.7	9758.79	12125	6495.07
AGAP005870-RA	364.657	473.243	396.659	563.71	373.134	487.176	532.132	342.816	444.161	447.258	322.123	350.319	370.356	435.3	408.383	368.437	367.774	246.217
AGAP005871-RA	206.967	152.114	229.901	210.799	169.607	296.228	178.191	189.316	197.147	276.763	202.435	325.501	244.168	204.107	210.168	153.401	213.732	285.359
AGAP005872-RA	188.899	404.581	246.091	312.646	113.071	400.475	436.934	421.613	189.03	164.656	183.226	448.638	405.237	382.096	272.919	288.997	163.669	417.937
AGAP005873-RA	540.415	751.063	861.318	455.942	969.181	748.311	700.559	765.452	510.264	442.587	790.531	735.957	262.635	491.405	530.898	302.694	668.154	501.272
AGAP005874-RA	101.841	136.269	72.8558	75.793	113.071	95.9902	102.521	66.5166	129.885	54.8855	134.464	105.955	53.3476	110.276	103.59	97.2455	115.531	95.9614
AGAP005878-RA	609.404	650.71	509.991	730.692	476.514	657.481	1194.86	811.502	654.065	937.724	709.262	854.32	795.085	540.739	560.78	699.894	465.975	627.537
AGAP005880-RA	37.7797	58.0991	63.1417	188.298	66.2273	103.215	58.5833	32.7466	57.9845	95.7576	84.2248	73.5002	56.4254	30.9546	56.7752	60.2648	32.7338	107.325
AGAP005881-RA	116.624	50.7047	137.617	107.768	92.0721	90.8294	161.104	70.6099	164.676	128.455	85.7025	116.455	91.3066	120.917	131.479	97.2455	117.456	256.318
AGAP005881-RB	233.249	162.677	263.9	196.588	300.446	237.395	197.719	354.073	292.242	185.676	229.032	320.728	121.058	236.029	238.058	202.709	281.125	304.299
AGAP005882-RA	267.743	276.763	404.755	311.462	405.441	315.839	297.799	328.49	388.496	282.602	372.362	302.592	217.494	279.559	335.671	206.818	390.88	277.783
AGAP005883-RA	980.631	736.274	637.893	997.151	705.886	646.127	1066.7	838.109	817.582	756.719	697.441	740.729	688.39	763.225	823.739	799.878	866.482	737.387
AGAP005884-RA	658.682	608.456	909.888	630.029	513.666	622.388	729.851	426.729	446.481	674.975	695.963	708.275	900.755	845.449	1011	728.656	637.346	482.332
AGAP005886-RA	262.816	294.721	271.995	419.23	303.677	264.231	297.799	138.15	366.462	189.18	353.153	369.41	358.045	314.383	395.434	249.277	298.455	395.209
AGAP005888-RA	18733.8	26414	31889.8	15972.2	23820.8	38589.1	14771.5	31530.9	12472.5	75044.8	14847.2	19143.5	23706.9	27527.4	26092.7	35338.5	18592.8	15685.9
AGAP005889-RA	4582.85	2682.07	2658.43	3826.36	2718.55	8024.99	2829.09	10497.3	3257.57	9580.43	2241.56	2467.51	1513.23	3240.56	1218.18	2257.19	2732.31	1305.58
AGAP005890-RB	21.3538	16.9016	123.045	17.764	980.488	147.598	34.1736	239.46	76.5396	404.05	32.5078	147.955	115.929	10.6407	88.649	67.1131	73.1696	99.7493
AGAP005891-RA	175.758	163.734	260.662	265.275	242.295	154.823	208.703	181.13	236.577	253.407	211.301	143.182	183.639	237.964	213.156	205.448	248.392	159.094
AGAP005891-RB	295.668	232.396	182.949	316.199	169.607	326.16	349.059	376.586	284.124	302.454	294.048	413.319	443.196	182.826	399.419	272.561	246.466	415.412
AGAP005892-RA	1499.69	1500.01	1188.36	1829.69	920.721	1273.68	2069.94	1306.79	1325.53	986.771	1090.49	1530.14	1518.36	1433.59	1229.13	1188.86	1028.23	1415.43
AGAP005893-RA	294.025	349.651	390.183	200.141	308.522	276.617	212.365	244.576	238.896	195.019	226.077	213.819	260.583	252.474	261.963	224.623	273.423	256.318
AGAP005894-RA	1131.75	1513.75	2114.44	1524.15	3088.46	2695.98	1611.04	3124.23	1817.23	3188.03	2071.64	2530.51	1605.56	1717.02	1966.22	2233.91	1975.58	1729.83
AGAP005895-RA	14.7834	31.6904	11.3331	27.2381	14.5377	46.4469	48.8194	22.5133	22.0341	29.1944	35.4631	45.8183	70.7882	29.02	23.9054	45.1986	26.9572	23.9903
AGAP005896-RA	44.3501	15.8452	38.8564	55.6605	40.3825	35.0932	69.5677	33.7699	34.7907	3.50333	51.717	51.5456	46.1662	38.6933	38.8462	36.9807	50.0634	27.7783
AGAP005897-RA	729.313	654.935	527.8	1057.55	663.889	786.5	836.033	820.712	745.681	402.883	731.426	781.775	400.107	795.147	847.644	376.655	552.623	780.318
AGAP005898-RA	980.631	872.543	532.657	1268.35	594.431	680.189	1091.11	535.203	745.681	463.607	744.725	795.139	628.887	828.037	680.307	590.321	469.826	820.722
AGAP005901-RA	484.566	559.864	451.706	714.112	581.508	377.768	469.887	660.049	471.994	829.121	517.17	551.729	749.945	414.018	394.438	671.131	550.698	431.826
AGAP005901-RB	133.05	116.198	56.6656	227.379	20.9989	112.505	375.91	325.42	230.778	228.884	161.062	450.547	448.325	292.134	258.975	335.565	136.712	501.272
AGAP005901-RC	39.4223	48.592	40.4755	46.1863	67.8426	89.7973	48.8194	91.0765	70.7411	49.0466	85.7025	46.7729	19.4924	94.7986	28.8856	80.8096	28.8827	22.7277
AGAP005901-RD	225.036	238.734	225.044	284.224	103.379	230.17	202.601	178.06	242.375	159.985	146.285	273.001	98.488	246.67	230.089	127.378	102.052	273.995
AGAP005904-RA	461.57	511.272	322.185	720.033	298.831	362.286	447.918	422.636	356.025	415.728	336.899	367.501	411.392	480.764	329.695	313.651	227.211	375.007
AGAP005905-RA	134.693	136.269	56.6656	112.505	106.61	80.5079	92.7569	92.0999	177.433	52.5499	90.1354	57.2729	82.0733	137.361	158.373	99.9848	71.2441	119.952
AGAP005906-RA	221.751	162.677	184.568	177.64	179.298	172.369	144.017	138.15	208.744	162.321	189.136	162.273	193.898	231.193	262.959	204.079	177.148	162.882
AGAP005909-RA	216.823	274.65	213.71	200.141	269.755	228.106	200.16	298.813	218.022	255.743	254.152	235.773	204.157	266.016	214.152	228.732	227.211	156.569
AGAP005910-RA	1851.21	1511.63	1761.49	1357.17	1331.01	1245.81	1427.97	1314.98	1896.09	1932.67	1375.67	1633.23	1627.1	1525.48	2337.74	1297.06	1877.38	1457.1
AGAP005910-RB	0	0	0	142.112	0	86.7008	114.726	217.97	0	0	0	0	0	79.3213	0	1.36965	0	223.489
AGAP005911-RA	3810.83	2649.32	2214.82	3442.66	1696.07	1816.59	3549.17	1386.61	2929.38	1732.98	1771.68	1620.82	2919.76	1965.62	2161.44	2584.54	1397.92	2271.51
AGAP005912-RA	16291.3	3035.94	2394.53	9638.74	4148.09	2228.42	5317.66	1081.66	10066.1	1808.89	3494.59	1422.28	4641.25	2117.49	4405.56	5593.67	2127.7	3328.34
AGAP005913-RA	1617.96	1916.21	1733.97	2058.25	1366.54	2286.22	1709.9	2489.77	1939	2607.64	1767.24	2525.73	2497.08	2022.69	1995.1	2192.82	1628.99	2017.71
AGAP005914-RA	4007.94	2385.23	10135.1	2621.96	6877.95	3421.59	2243.25	2389.48	5749.74	337.487	1109.7	349.365	235.961	377.26	829.715	1472.38	6211.72	2447.02
AGAP005916-RA	2192.87	1812.69	2043.2	1905.48	1768.75	1655.57	2112.66	1738.64	1820.71	2008.57	1653.47	1732.5	1516.3	1765.38	1791.91	1525.8	1765.7	1641.44
AGAP005917-RA	34.4946	26.4087	63.1417	87.6356	38.7672	77.4114	68.3472	162.71	52.1861	117.945	50.2394	45.8183	26.6738	54.1706	42.8304	45.1986	34.6593	18.9397
AGAP005918-RA	29.5668	21.1269	40.4755	49.7391	67.8426	30.9646	62.2448	119.73	41.7488	60.7244	57.6275	60.1365	113.877	79.3213	42.8304	97.2455	61.6165	55.5566
AGAP005918-RB	88.7003	61.2681	50.1896	118.427	22.6142	70.1864	54.9219	86.9832	53.3458	121.449	38.4183	60.1365	88.2288	51.2686	20.9172	117.79	36.5848	71.971
AGAP005919-RA	471.426	229.227	202.377	378.965	184.144	168.241	301.46	173.966	321.234	81.7443	152.196	191.864	331.371	201.205	254.99	189.012	125.159	251.267
AGAP005920-RA	354.801	474.3	459.801	416.861	335.983	445.89	353.941	387.843	301.519	390.037	369.407	465.819	368.304	389.835	434.281	372.546	348.518	286.621
AGAP005922-RA	367.942	249.298	294.661	371.859	316.599	388.089	230.672	419.566	236.577	372.521	350.198	429.547	285.205	338.566	377.505	283.519	344.667	297.985
AGAP005923-RA	75.5595	71.8316	33.9994	93.557	108.225	92.8937	42.717	54.2366	76.5396	47.8788	81.2696	55.3638	10.2592	78.3539	82.6727	32.8717	82.7972	68.1831
AGAP005926-RA	174.115	125.705	131.14	153.954	216.45	211.591	180.632	245.6	185.55	78.241	135.942	146.046	399.081	216.683	149.408	124.639	144.414	272.732
AGAP005927-RA	588.05	741.556	663.798	375.412	710.732	533.623	534.573	593.532	439.523	703.001	517.17	621.411	418.574	557.184	530.898	568.407	558.4	482.332
AGAP005928-RA	169.188	230.284	228.282	216.721	290.754	272.488	291.696	247.646	186.71	150.643	335.422	324.546	146.706	313.416	249.014	187.643	369.699	289.147
AGAP005929-RA	995.414	753.175	1191.6	826.617	1452.16	1170.46	1365.72	1244.37	1369.59	2216.44	1328.39	1308.69	891.521	993.451	1203.24	983.412	1005.12	986.129
AGAP005930-RA	22.9964	22.1833	9.71411	11.8427	8.0765	31.9967	29.2917	71.6332	30.1519	14.0133	14.7763	49.6365	52.3217	56.1053	15.9369	15.0662	19.2552	45.4554
AGAP005931-RA	1162.96	838.74	854.842	1103.74	944.951	917.584	947.097	1817.44	896.441	1679.26	1273.72	1295.32	1087.47	1761.51	1353.64	1129.97	968.535	973.503
AGAP005933-RA	1463.55	945.431	1369.69	2119.83	1783.29	1287.09	1202.18	1728.41	1317.41	1438.7	1681.54	1162.64	1167.49	1533.22	1789.91	1121.75	1869.68	1380.08
AGAP005934-RA	739.169	677.118	733.415	860.961	953.027	862.88	622.448	794.105	767.715	429.742	735.859	641.456	604.265	846.416	664.37	605.387	672.005	558.091
AGAP005935-RA	573.267	759.514	841.89	544.762	1398.85	917.584	445.477	722.472	569.408	771.9	548.2	516.41	411.392	575.563	570.74	561.559	749.026	535.363
AGAP005936-RA	379.44	293.664	281.709	387.255	334.367	341.642	389.335	251.74	314.276	359.675	270.406	323.592	326.241	379.194	410.375	341.044	354.295	318.188
AGAP005937-RA	556.841	815.5	909.888	876.356	759.191	842.236	679.811	923.045	955.585	1313.75	1091.97	1100.59	726.349	860.926	949.242	845.077	766.355	1071.99
AGAP005938-RA	133.05	104.578	150.569	170.534	116.302	139.341	92.7569	182.153	166.995	95.7576	149.241	129.819	128.24	117.047	214.152	82.1793	152.116	178.034
AGAP005939-RA	264.458	154.227	226.663	175.271	179.298	196.109	120.828	128.94	168.155	87.5832	186.181	182.319	156.965	198.303	246.026	138.335	148.265	261.368
AGAP005940-RA	1026.62	984.515	521.324	973.466	697.81	871.137	1069.15	684.609	700.453	628.263	645.724	912.548	825.863	641.342	630.504	699.894	546.847	784.105
AGAP005943-RB	377.797	114.085	202.377	356.464	250.372	326.16	229.451	278.346	512.583	134.294	90.1354	242.455	117.98	168.316	321.726	195.861	288.827	231.065
AGAP005943-RC	349.873	834.514	440.373	811.222	523.357	516.076	755.481	430.823	371.101	604.908	347.243	551.729	747.893	544.608	490.06	571.146	379.327	627.537
AGAP005944-RA	190.541	301.059	237.996	251.064	290.754	557.362	441.816	476.873	322.394	527.835	239.376	611.865	411.392	179.924	182.278	243.799	136.712	252.53
AGAP005945-RA	111.697	174.297	181.33	148.033	201.913	226.041	103.741	286.533	136.843	103.932	81.2696	61.0911	69.7623	36.7586	111.558	93.1365	125.159	82.0722
AGAP005945-RB	0	46.4793	46.9515	161.06	122.763	264.231	82.9931	197.503	105.532	307.125	106.389	28.6364	93.3584	58.04	35.858	154.771	217.583	82.0722
AGAP005946-RA	2008.9	1355.29	1387.5	1512.31	1629.84	1353.15	1402.34	1298.61	1716.34	774.235	1464.33	1254.28	1177.75	1598.03	1962.23	956.019	1482.65	1391.44
AGAP005947-RA	4300.32	5038.78	4719.44	4220.72	4593.92	5201.02	4778.2	4869.01	3736.52	7995.76	5149.54	5959.24	5121.37	3887.71	4040.01	5912.8	4528.81	4060.68
AGAP005948-RA	151.119	129.931	189.425	138.559	554.048	143.469	209.924	155.546	423.287	100.429	282.227	86.8639	32.8293	73.5173	103.59	78.0703	207.956	128.79
AGAP005949-RB	82.1299	25.3523	56.6656	23.6853	37.1519	33.0289	53.7014	92.0999	76.5396	56.0532	72.4038	39.1365	99.5139	23.216	37.8501	57.5255	46.2124	7.5759
AGAP005952-RA	39.4223	5.28174	33.9994	92.3727	79.1497	87.733	68.3472	90.0532	69.5814	75.9054	17.7315	50.591	29.7516	13.5427	39.8423	35.611	30.8083	15.1518
AGAP005953-RA	589.693	751.063	607.132	965.176	720.424	796.822	1003.24	816.619	895.281	557.029	715.172	963.139	866.899	872.534	938.285	720.438	552.623	791.681
AGAP005954-RA	1604.82	1459.87	1358.36	1456.65	1376.24	1597.77	1382.81	1437.78	1376.55	1711.96	1359.42	1518.69	1404.48	1728.62	1726.17	1432.66	1266.99	1305.58
AGAP005955-RA	432.003	438.384	445.23	254.617	413.517	605.874	412.524	370.446	385.017	401.715	391.572	436.228	273.92	324.056	398.423	397.2	421.688	369.956
AGAP005956-RA	137.978	90.8458	118.188	58.029	79.1497	215.72	141.576	82.8899	113.65	241.73	125.598	84.9548	68.7364	84.1579	122.515	79.44	140.563	75.759
AGAP005957-RA	159.332	138.381	101.998	164.613	114.686	106.312	161.104	91.0765	74.2202	119.113	96.0459	112.637	129.265	109.309	65.7397	80.8096	111.68	97.224
AGAP005960-RA	7964.96	9796.56	11491.8	7819.7	10258.8	11728.3	9547.86	12282	7805.87	19900.1	12428.3	14596.9	9867.26	10099.9	9216.51	13174.7	11441.4	9606.24
AGAP005961-RA	1248.37	1136.63	1222.36	1333.48	1251.86	1762.92	1731.87	1532.95	1494.84	1734.15	1434.78	1956.82	1845.62	1662.84	2137.54	1550.45	1471.09	1883.87
AGAP005962-RA	1688.59	1994.38	2065.87	1521.78	2188.73	2418.33	1456.04	1935.12	2307.78	1727.14	2056.86	2705.19	1829.21	2851.7	3008.09	1710.7	1867.75	2385.15
AGAP005963-RA	1366.64	1564.45	1267.69	1634.29	1532.92	1666.93	1764.82	1525.79	1578.34	1291.56	1688.93	1725.82	1379.86	1762.48	1667.4	1347.74	1667.5	1684.37
AGAP005964-RA	1898.84	1757.76	1314.64	1884.17	1379.47	1386.18	1718.44	980.352	1796.36	1139.75	1196.88	1490.05	1769.71	1360.07	1645.49	1544.97	1215	1856.1
AGAP005971-RA	1026.62	1492.62	1959.01	1292.03	848.033	2061.21	2276.21	3612.36	1959.88	5383.45	4296.94	6445.11	4733.58	4255.3	4744.22	3520.01	2493.54	3342.23
AGAP005972-RA	3028.95	2086.29	1907.2	1429.41	4219.17	1439.85	1244.9	1456.2	1383.51	1701.45	1767.24	1011.82	1336.77	1687.03	1757.04	1812.05	2295.22	1330.83
AGAP005973-RA	279.242	363.383	336.756	274.75	365.058	351.964	248.979	326.443	234.257	380.695	367.93	350.319	392.926	305.677	284.872	347.892	321.561	318.188
AGAP005976-RA	845.938	707.752	563.418	759.114	628.352	636.838	836.033	600.696	672.62	586.224	560.021	602.32	715.064	527.196	723.137	732.765	573.804	602.284
AGAP005977-RA	1141.61	708.809	1560.73	1043.34	954.643	804.047	853.12	555.669	940.509	475.285	690.053	749.32	739.686	747.748	956.214	479.379	985.864	1061.89
AGAP005978-RA	432.003	361.271	299.518	480.812	174.452	319.967	324.649	221.04	284.124	140.133	165.494	216.682	297.516	192.499	256.983	291.736	300.381	327.026
AGAP005978-RB	614.332	273.594	573.132	319.752	329.521	337.514	319.767	252.763	308.478	364.346	280.749	257.728	290.334	325.991	313.758	299.954	423.614	359.855
AGAP005979-RA	420.505	565.146	529.419	495.023	608.968	447.954	384.453	563.856	350.226	951.737	540.812	587.047	601.187	418.855	381.49	630.041	594.985	319.45
AGAP005980-RA	778.591	966.558	631.417	786.352	841.572	1030.09	800.639	879.042	671.461	987.938	852.592	1044.28	1003.35	993.451	859.597	845.077	978.162	794.207
AGAP005981-RA	701.389	978.177	1191.6	947.412	1326.16	1136.4	792.095	1635.28	1306.97	1462.06	1297.36	1066.23	1438.33	925.737	1002.03	1729.87	1438.36	1136.38
AGAP005982-RA	560.126	1150.36	744.748	1187.82	1148.48	1246.84	1041.07	1314.98	698.134	686.652	768.367	836.184	810.474	992.483	852.624	732.765	737.473	892.693
AGAP005983-RA	831.154	440.497	691.321	586.211	576.662	249.781	568.747	50.1433	811.783	143.636	521.603	143.182	296.49	357.913	542.851	154.771	464.049	301.773
AGAP005984-RA	226.678	189.086	409.612	542.394	150.223	178.562	92.7569	301.883	180.912	489.298	172.883	390.41	205.183	233.127	348.62	324.608	198.328	190.66
AGAP005987-RA	49.2779	52.8174	48.5706	74.6087	59.7661	43.3504	21.9688	12.28	28.9923	29.1944	29.5526	35.3183	3.07775	46.432	40.8383	67.1131	51.9889	35.3542
AGAP005988-RA	26.2816	65.4935	43.7135	59.2133	25.8448	62.9613	58.5833	57.3066	37.1101	12.8455	22.1644	46.7729	59.5031	35.7913	11.9527	17.8055	3.85103	71.971
AGAP005989-RA	106.769	33.8031	12.9521	171.718	41.9978	29.9324	47.599	89.0299	25.5132	67.731	17.7315	36.2728	9.23325	73.5173	26.8935	49.3076	38.5103	18.9397
AGAP005990-RA	440.216	486.976	500.277	468.969	578.278	440.729	488.194	449.243	565.929	402.883	549.678	450.547	341.63	436.267	505.997	346.523	473.677	500.009
AGAP005991-RA	5683.39	6798.65	7397.29	5862.11	7595.14	7641.03	6567.44	7079.41	5425.03	12499.9	8648.56	8822.89	7762.08	6100	6295.08	8671.29	7413.24	6265.27
AGAP005992-RA	26.2816	105.635	43.7135	88.8199	41.9978	71.2185	40.276	124.846	74.2202	91.0865	65.0157	112.637	156.965	119.949	78.6885	56.1559	63.542	80.8096
AGAP005993-RA	123.195	308.453	225.044	420.414	209.989	436.601	338.075	496.316	172.794	432.077	200.958	377.046	459.611	485.601	338.659	221.884	180.999	382.583
AGAP005994-RA	60.7761	95.0712	33.9994	92.3727	54.9202	82.5722	134.253	107.45	55.6651	102.764	79.792	123.137	188.769	98.6679	43.8265	112.312	44.2869	132.578
AGAP005995-RA	165.902	49.6483	174.854	39.0808	137.301	50.5755	15.8663	54.2366	102.053	10.51	115.255	20.0455	41.0367	38.6933	120.523	49.3076	215.658	90.9108
AGAP005998-RA	95.2707	27.465	67.9988	17.764	74.3038	2.06431	3.66146	0	2.31938	14.0133	23.6421	2.86364	9.23325	57.0726	118.531	8.21793	103.978	83.3349
AGAP006001-RA	321.949	282.045	1241.79	47.3706	127.609	21.6752	1.22049	0	2.31938	32.6977	54.6723	10.5	46.1662	44.4973	109.566	219.145	535.294	272.732
AGAP006015-RA	525.631	501.765	587.704	660.82	387.672	675.028	505.281	579.206	509.104	611.915	453.632	617.593	737.634	596.844	716.165	468.422	496.783	588.395
AGAP006017-RA	1652.45	1815.86	1366.45	1862.85	938.49	1465.66	2408.02	1338.52	1421.78	1498.26	1099.36	1672.37	2169.81	1466.48	1427.35	1510.73	889.589	1815.69
AGAP006018-RA	1443.84	1733.47	811.128	1261.24	739.808	1192.14	1716	868.809	1041.4	1072.02	969.324	1315.37	1578.89	1134.68	1056.82	1161.47	681.633	994.968
AGAP006020-RA	180.686	92.9585	165.14	130.269	164.761	13.418	19.5278	15.35	127.566	40.8722	76.8367	13.3637	9.23325	57.0726	83.6687	53.4165	117.456	31.5662
AGAP006021-RA	5496.13	3354.96	2710.24	3915.18	2555.41	2259.38	3250.15	1727.38	4256.06	2167.39	3413.32	2539.1	3109.55	3577.2	4059.93	2618.78	2499.32	2935.66
AGAP006022-RA	417.22	559.864	586.085	553.052	429.67	774.114	466.226	495.293	507.944	425.07	373.84	435.274	548.865	546.543	648.433	742.353	618.091	715.922
AGAP006023-RA	2511.53	1629.94	1512.16	3737.54	1276.09	3187.29	1812.42	1460.29	1581.82	1925.66	855.547	2281.37	2084.66	1960.78	1685.33	1338.15	1047.48	1871.25
AGAP006024-RA	404.079	119.367	216.948	260.538	211.604	92.8937	150.12	26.6066	189.03	66.5632	161.062	33.4092	66.6846	86.0926	192.239	99.9848	196.403	94.6987
AGAP006025-RA	75.5595	113.029	108.474	133.822	64.612	92.8937	92.7569	158.616	119.448	266.253	101.956	175.637	297.516	148.969	153.393	252.017	117.456	103.537
AGAP006026-RA	356.444	116.198	98.7601	235.669	134.07	63.9935	92.7569	3.07	255.132	61.8921	164.017	30.5455	50.2699	102.537	167.337	38.3503	161.743	66.9204
AGAP006027-RA	1808.5	597.892	796.557	1056.36	667.119	332.353	672.488	108.473	1464.69	221.877	614.694	116.455	207.235	476.895	912.388	394.461	733.622	430.564
AGAP006028-RB	763.808	451.06	456.563	932.017	376.365	466.533	783.552	173.966	880.205	149.475	412.258	317.864	441.144	462.385	463.166	395.83	310.008	588.395
AGAP006028-RC	620.902	564.089	216.948	622.924	256.833	421.118	807.962	310.07	425.606	277.931	252.675	483.956	518.088	368.554	340.651	519.099	117.456	416.674
AGAP006029-RA	159.332	102.466	132.76	87.6356	138.916	133.148	134.253	92.0999	121.767	23.3555	76.8367	105	130.291	82.2233	102.594	87.6579	115.531	108.588
AGAP006030-RA	1621.24	1573.96	1416.64	2170.76	1482.85	1763.95	1986.95	1778.55	1634	1310.24	1377.15	1762.1	1764.58	1629.96	1629.55	1525.8	1394.07	1774.02
AGAP006031-RA	8104.58	8384.23	21065	6068.18	20549.9	6678.03	7265.55	5715.31	12423.8	3955.26	21073.9	7936.11	4422.73	13901.5	16520.6	7683.76	30290.3	12033.1
AGAP006032-RA	2082.81	2282.77	5862.47	917.806	2875.24	1156.01	1020.33	568.972	1505.28	1261.2	4527.45	1313.46	1322.41	2207.45	3938.41	2276.37	7124.41	2532.88
AGAP006033-RA	34.4946	85.5641	29.1423	31.9752	66.2273	80.5079	85.434	101.31	38.2698	18.6844	38.4183	93.5457	80.0215	63.844	40.8383	82.1793	42.3614	39.1421
AGAP006034-RA	101.841	90.8458	77.7129	112.505	138.916	183.723	223.349	293.696	135.684	254.575	254.152	424.774	279.049	193.467	169.33	158.88	130.935	227.277
AGAP006036-RA	142.906	310.566	132.76	146.849	146.992	249.781	275.83	364.306	139.163	136.63	209.823	407.592	188.769	433.365	179.29	204.079	144.414	398.997
AGAP006037-RA	6762.57	8563.81	9238.12	7691.8	8785.62	10843.8	8778.96	9571.22	7386.07	14704.6	10238.5	12206.8	9516.4	8891.72	8627.84	9982.05	8882.41	8140.3
AGAP006038-RA	3779.62	3310.59	1955.77	4067.95	2233.96	2403.88	3722.48	2073.27	2828.48	1711.96	2334.65	2499.01	2701.24	2562.46	2518.03	2183.23	1682.9	2559.39
AGAP006039-RA	223.393	157.396	129.521	216.721	121.148	211.591	192.837	161.686	132.205	152.979	153.673	207.137	187.743	188.63	216.144	193.121	127.084	198.236
AGAP006040-RA	680.035	798.598	921.221	637.135	904.568	861.847	772.568	860.622	803.665	836.128	713.695	748.366	430.885	667.46	781.904	645.107	887.663	536.626
AGAP006041-RA	269.386	410.919	398.279	368.307	308.522	280.745	358.823	273.23	310.797	339.823	398.96	309.274	307.775	354.044	358.58	232.841	487.156	325.764
AGAP006042-RA	147.834	405.637	225.044	383.702	155.069	156.887	255.082	92.0999	278.326	134.294	130.031	202.364	161.069	227.323	269.931	50.6772	184.85	185.61
AGAP006042-RB	798.302	445.778	830.556	807.669	722.039	947.516	861.663	1037.66	1301.17	1024.14	997.399	979.366	1301.89	1002.16	1259.02	903.972	824.121	1048
AGAP006045-RA	124.837	443.666	246.091	242.774	113.071	191.98	440.595	307	157.718	175.166	267.451	174.682	594.006	320.187	335.671	482.119	564.176	266.419
AGAP006045-RB	502.635	703.527	375.612	828.986	398.979	549.105	776.229	594.556	327.033	735.699	477.274	945.003	774.567	673.264	621.539	620.454	190.626	611.122
AGAP006046-RA	234.891	154.227	289.804	351.727	295.6	216.752	248.979	245.6	238.896	107.435	180.271	183.273	98.488	269.886	288.856	164.359	236.839	305.561
AGAP006048-RA	139.621	286.27	357.803	100.663	405.441	383.961	239.215	565.902	177.433	566.371	398.96	425.728	160.043	264.082	213.156	406.788	321.561	204.549
AGAP006049-RA	19.7112	12.6762	98.7601	30.7909	71.0732	55.7362	9.76389	47.0733	35.9504	46.711	106.389	57.2729	26.6738	23.216	35.858	36.9807	71.2441	26.5156
AGAP006050-RA	395.866	404.581	555.323	504.497	636.429	691.542	534.573	737.822	514.902	741.538	642.769	817.093	371.382	666.492	662.378	453.356	662.378	582.082
AGAP006051-RA	417.22	350.707	362.66	294.882	421.594	506.787	402.76	713.262	425.606	465.943	415.214	496.365	272.894	467.222	482.091	409.527	361.997	380.058
AGAP006054-RA	364.657	400.356	425.802	378.965	386.057	293.131	353.941	244.576	293.402	249.904	323.601	418.092	222.624	403.378	446.233	316.39	281.125	329.552
AGAP006055-RA	105.126	50.7047	123.045	252.249	119.532	150.694	123.269	59.3532	191.349	46.711	101.956	130.773	90.2806	180.891	172.318	186.273	117.456	218.438
AGAP006056-RA	466.498	433.102	322.185	350.543	332.752	480.983	450.359	568.972	366.462	441.419	431.468	559.365	481.155	656.819	436.273	521.839	352.369	339.653
AGAP006057-RA	579.837	202.819	257.424	245.143	318.214	247.717	289.255	150.43	309.637	119.113	308.824	169.91	215.442	242.801	279.892	223.254	223.36	214.65
AGAP006059-RA	2045.03	1134.52	966.554	1373.75	893.261	804.047	1359.62	515.759	1393.95	599.069	808.263	720.684	1072.08	888.011	1105.62	934.105	779.834	1075.78
AGAP006061-RA	459.927	491.201	492.182	440.547	308.522	466.533	449.139	592.509	345.588	649.283	396.005	572.729	552.969	613.289	502.012	519.099	446.72	577.031
AGAP006062-RA	156.047	115.142	142.474	234.485	193.836	173.402	172.089	208.76	211.064	196.186	121.166	135.546	66.6846	149.937	191.243	112.312	173.296	180.559
AGAP006063-RA	3025.66	4980.68	5200.29	6766.89	6550.04	7902.16	5501.95	9432.05	5790.33	5021.44	3849.22	7869.29	5775.91	6033.25	4805.97	4396.59	3321.52	6766.54
AGAP006064-RA	277.599	156.339	171.616	157.507	195.451	162.048	155.002	143.266	247.014	196.186	152.196	139.364	100.54	183.793	199.211	204.079	202.179	146.467
AGAP006065-RA	47.6353	79.226	63.1417	107.768	163.145	124.89	118.387	75.7266	82.338	67.731	25.1197	53.4547	108.747	72.55	44.8225	78.0703	90.4993	51.7686
AGAP006068-RA	875.505	335.918	613.608	544.762	389.288	450.019	558.983	639.582	730.605	586.224	412.258	454.365	700.701	644.244	736.086	653.325	479.454	655.315
AGAP006068-RC	499.35	428.877	519.705	627.661	533.049	601.745	599.259	721.449	519.541	761.39	669.366	875.321	937.688	555.249	637.476	571.146	539.145	566.93
AGAP006070-RA	803.23	995.079	909.888	877.541	1012.79	813.336	829.931	958.862	782.791	979.764	982.623	1067.18	814.578	1104.69	1004.02	862.883	989.715	765.166
AGAP006071-RA	267.743	290.495	236.377	240.406	323.06	411.829	408.863	636.512	285.284	486.963	388.616	688.229	355.993	497.209	331.687	402.679	335.04	454.554
AGAP006072-RA	266.101	60.2118	19.4282	119.611	30.6907	205.398	281.932	200.573	218.022	0	0	266.319	155.939	243.768	200.207	146.553	0	0
AGAP006072-RB	103.484	259.861	440.373	170.534	439.362	362.286	328.311	648.792	299.2	780.074	554.111	709.229	305.723	411.116	444.241	347.892	390.88	651.527
AGAP006082-RA	82.1299	95.0712	84.189	214.352	172.837	161.016	172.089	231.273	202.946	412.225	267.451	241.501	315.982	124.786	163.353	146.553	111.68	188.135
AGAP006083-RA	341.66	638.034	252.567	319.752	293.985	392.218	468.667	235.366	255.132	286.105	243.809	392.319	343.682	358.88	310.77	358.85	267.647	393.947
AGAP006084-RA	331.805	183.804	157.045	301.988	188.99	187.852	261.184	285.51	339.789	163.489	240.853	229.092	196.976	238.931	355.592	246.538	217.583	297.985
AGAP006085-RA	2086.1	4140.88	1583.4	2010.88	1200.17	3814.84	2566.68	3910.15	1543.55	2775.8	2098.23	4346.06	3737.41	3882.87	2494.13	2748.9	1808.06	4274.07
AGAP006088-RA	491.137	286.27	647.607	367.122	1017.64	295.196	423.509	442.079	634.351	457.768	561.499	172.773	286.231	209.911	388.462	416.375	531.443	191.923
AGAP006089-RA	55.8483	582.047	233.139	503.313	195.451	295.196	461.344	355.096	315.436	523.164	356.109	328.365	640.172	416.92	370.533	1028.61	415.912	305.561
AGAP006089-RB	3414.96	3364.47	1837.59	2910.92	1608.84	1974.51	3262.36	1265.86	2208.05	1625.54	1595.84	1663.78	2699.19	1772.15	1689.31	2181.86	1236.18	1957.11
AGAP006090-RA	525.631	523.948	382.088	575.553	455.515	427.311	379.571	535.203	343.268	938.892	592.529	764.593	547.839	527.196	506.993	443.768	523.74	534.101
AGAP006091-RA	2110.74	2261.64	1348.64	2033.38	1161.4	1715.44	2408.02	1497.13	1769.69	1827.57	1442.17	1897.64	2185.2	2077.83	1762.02	1842.19	1103.32	2103.57
AGAP006092-RA	85.4151	67.6062	126.283	76.9772	135.685	98.0545	84.2135	224.11	126.406	311.796	205.39	186.137	225.702	117.047	120.523	232.841	121.308	106.063
AGAP006096-RA	1680.38	2350.37	2166.25	1729.03	2385.8	2429.69	1631.79	2519.44	1668.79	2216.44	1539.69	1947.28	2163.66	1814.72	1730.15	2324.3	1796.51	2160.39
AGAP006097-RA	3449.46	2982.07	3534.32	3588.32	3185.37	3631.11	2951.14	3311.5	3473.27	2766.46	2831.14	2796.83	2987.47	3421.46	3790.99	2683.15	3225.24	3263.95
AGAP006099-RA	5949.49	6724.71	9450.21	4919.44	8586.94	7879.45	5879.08	8226.56	7396.5	8680.08	8360.42	9535.93	5786.17	7761.88	8885.82	6709.94	8662.9	7285.49
AGAP006100-RA	471.426	434.159	479.229	358.832	495.897	408.732	417.406	359.189	437.203	402.883	585.141	453.41	415.496	405.312	469.143	460.204	431.316	383.846
AGAP006101-RA	1767.44	1337.34	2397.77	1569.15	1723.53	1944.58	1857.58	1477.69	2580.31	1248.35	1753.95	1521.55	1237.26	1251.73	1403.44	1147.77	903.067	1175.53
AGAP006102-RA	129.765	12.6762	38.8564	131.453	72.6885	5.16076	2.44097	1.02333	40.5892	18.6844	7.38814	10.5	25.6479	1.93467	49.8028	4.10896	61.6165	6.31325
AGAP006103-RC	197.112	25.3523	45.3325	119.611	66.2273	22.7074	23.1892	90.0532	12.7566	224.213	23.6421	37.2274	30.7775	31.922	32.8699	86.2883	28.8827	26.5156
AGAP006104-RA	680.035	611.625	488.944	484.365	712.348	586.263	510.163	681.539	608.837	566.371	570.365	609.002	426.781	525.262	552.811	487.597	618.091	500.009
AGAP006108-RA	3631.78	3465.87	4180.31	3739.91	4049.56	4226.66	4241.19	4626.48	4881.14	4013.65	5068.27	5197.51	3837.95	4710.91	4985.26	3906.26	4035.88	5181.91
AGAP006109-RA	297.31	261.974	284.947	252.249	350.52	319.967	310.003	329.513	304.999	397.044	382.706	336.001	328.293	267.951	288.856	315.021	310.008	248.742
AGAP006111-RA	70.6317	101.409	63.1417	127.901	122.763	72.2507	67.1267	50.1433	107.851	46.711	62.0604	76.3638	23.5961	59.0073	50.7989	58.8952	53.9145	61.8698
AGAP006115-RA	4661.69	5124.34	3811.17	4705.09	3056.15	3816.9	5421.4	4369.63	5452.86	3843.15	4208.29	5899.11	7106.52	6480.16	7172.6	5690.92	5782.33	7234.98
AGAP006116-RA	523.989	568.315	463.039	589.764	542.741	603.809	787.214	781.825	853.532	745.041	781.666	864.821	703.779	866.73	852.624	556.08	571.878	861.127
AGAP006117-RA	484.566	574.653	542.371	945.044	620.276	629.613	607.802	613.999	495.188	613.082	648.679	694.911	615.55	490.438	624.527	487.597	479.454	643.951
AGAP006118-RA	8.21299	12.6762	16.1902	18.9482	24.2295	19.6109	56.1424	37.8633	35.9504	73.5699	67.9709	122.182	42.0626	27.0853	33.8659	6.84827	0	6.31325
AGAP006119-RA	344.946	220.777	352.946	399.097	478.129	330.289	306.342	338.723	338.63	288.441	319.168	267.273	222.624	277.624	296.825	286.258	354.295	396.472
AGAP006120-RA	218.465	394.017	351.327	444.099	445.823	708.057	530.911	627.302	365.302	479.956	384.183	550.774	466.792	386.933	309.774	334.196	288.827	463.392
AGAP006121-RA	169.188	192.255	202.377	316.199	240.68	254.942	223.349	497.339	285.284	555.861	526.036	371.319	431.911	461.418	383.482	343.783	236.839	226.014
AGAP006125-RA	423.79	480.638	490.563	307.909	528.203	516.076	360.043	594.556	487.07	642.277	638.336	476.319	446.274	538.804	401.411	420.484	481.379	405.311
AGAP006126-RA	2585.45	2451.78	5912.65	2471.56	6380.44	4112.1	2865.7	4252.97	5852.96	1279.88	6452.8	479.183	855.614	1709.28	3611.7	3243.34	7911.95	3843.51
AGAP006126-RB	12947	10431.4	24482.8	10343.4	27429.4	13429.3	10712.2	15871.9	22289.2	3991.46	28256.7	2793.96	3156.74	9614.32	17541.6	7405.72	29731.9	12981.3
AGAP006127-RA	110.054	62.3245	74.4748	69.8717	72.6885	93.9259	74.4497	51.1666	166.995	75.9054	100.479	85.9093	77.9696	103.505	130.483	101.354	67.3931	101.012
AGAP006128-RA	671.822	809.162	474.372	690.427	589.585	712.185	903.16	943.512	552.013	685.485	663.455	980.321	1063.88	685.839	657.397	801.248	500.634	829.561
AGAP006129-RA	80.4873	64.4372	38.8564	80.53	37.1519	99.0866	56.1424	86.9832	37.1101	59.5566	36.9407	53.4547	83.0992	63.844	63.7476	72.5917	48.1379	77.0216
AGAP006130-RA	891.931	1007.76	1363.21	807.669	1558.77	1135.37	826.269	1022.31	1229.27	1178.29	1223.48	1125.41	962.31	972.169	1202.24	971.085	1447.99	1016.43
AGAP006131-RA	229.964	215.495	280.09	255.801	213.22	235.331	202.601	215.923	263.25	321.138	314.735	299.728	199.028	221.519	267.939	191.752	223.36	289.147
AGAP006132-RA	26.2816	23.2396	46.9515	47.3706	32.306	42.3183	23.1892	51.1666	51.0264	29.1944	10.3434	19.091	7.18141	34.824	35.858	27.3931	25.0317	25.253
AGAP006133-RA	1675.45	1823.25	1094.46	2208.65	1303.55	1709.24	2056.52	1733.52	1565.58	943.563	1260.42	2029.37	1529.64	1491.63	1604.65	1572.36	920.397	2399.03
AGAP006134-RA	47.6353	154.227	93.9031	75.793	17.7683	127.987	122.049	94.1465	69.5814	86.4154	38.4183	105.955	91.3066	100.603	43.8265	112.312	59.691	73.2337
AGAP006135-RA	844.295	1900.37	796.557	673.847	500.743	1347.99	1002.02	1348.75	461.557	1126.9	808.263	1957.78	1302.91	1897.91	1018.97	1262.82	750.951	1674.27
AGAP006136-RA	1389.64	886.275	1866.73	1077.68	1132.33	1337.67	1131.39	837.085	1683.87	1536.79	2071.64	1822.23	1082.34	1067.94	1591.7	929.996	1396	1185.63
AGAP006138-RA	144.549	210.213	199.139	158.692	192.221	179.595	196.498	205.69	173.954	326.977	212.779	230.046	182.613	177.989	202.199	167.098	138.637	277.783
AGAP006139-RA	691.534	381.341	948.745	813.59	407.056	309.646	739.615	342.816	898.76	738.034	870.323	755.047	477.051	480.764	763.975	854.665	404.358	1140.17
AGAP006139-RB	206.967	572.54	139.236	352.911	339.213	649.224	252.641	664.142	212.223	490.466	198.002	297.819	641.198	916.064	704.212	227.363	712.441	151.518
AGAP006140-RA	113.339	144.72	97.1411	105.4	140.531	93.9259	84.2135	114.613	110.171	183.341	93.0906	100.228	165.173	97.7006	95.6214	106.833	125.159	99.7493
AGAP006141-RA	152.762	371.834	157.045	419.23	185.76	286.938	345.398	489.153	418.648	272.092	295.526	208.091	229.805	243.768	212.16	372.546	400.507	203.287
AGAP006141-RB	213.538	85.5641	165.14	144.48	137.301	106.312	81.7726	148.383	106.692	228.884	131.509	147	219.546	212.813	68.7279	101.354	96.2758	178.034
AGAP006142-RA	484.566	278.876	433.897	330.41	329.521	208.495	279.491	252.763	409.371	295.447	227.555	202.364	418.574	213.781	380.494	269.822	273.423	271.47
AGAP006158-RA	24.639	51.761	14.5712	43.8178	29.0754	14.4501	35.3941	38.8866	17.3954	15.1811	22.1644	45.8183	20.5183	33.8566	16.933	20.5448	30.8083	29.0409
AGAP006159-RA	916.569	476.413	678.369	737.797	765.653	461.372	679.811	531.109	818.741	832.624	958.981	604.229	793.033	746.781	988.088	795.77	835.674	761.378
AGAP006160-RA	335.09	316.904	302.756	245.143	348.905	272.488	285.594	327.466	353.706	234.723	336.899	280.637	255.453	344.37	320.73	357.48	306.157	268.944
AGAP006161-RA	376.155	385.567	514.848	490.286	856.109	432.472	374.689	602.742	471.994	477.62	567.409	463.91	291.36	396.606	428.304	482.119	444.794	512.636
AGAP006162-RA	210.252	205.988	255.805	227.379	298.831	196.109	208.703	231.273	226.14	224.213	289.615	258.683	183.639	239.899	200.207	208.188	261.87	224.752
AGAP006163-RA	234.891	317.96	250.948	271.197	251.987	229.138	237.995	299.836	263.25	246.401	289.615	301.637	166.198	231.193	270.927	258.865	269.572	295.46
AGAP006164-RA	11.4982	9.50712	22.6663	17.764	32.306	28.9003	54.9219	41.9566	27.8326	23.3555	29.5526	24.8182	19.4924	10.6407	37.8501	17.8055	23.1062	18.9397
AGAP006165-RA	571.624	612.681	359.422	646.609	374.75	522.269	767.686	468.686	345.588	451.929	307.347	551.729	695.571	428.528	550.819	510.881	294.604	454.554
AGAP006165-RB	119.91	156.339	124.664	213.168	87.2262	146.566	302.681	93.1232	89.2961	254.575	175.838	170.864	310.853	103.505	90.6411	162.989	129.01	167.932
AGAP006166-RA	139.621	142.607	33.9994	97.1098	56.5355	88.7651	124.49	187.27	86.9768	77.0732	90.1354	94.5003	114.903	165.414	128.491	190.382	34.6593	199.499
AGAP006168-RA	139.621	145.776	116.569	181.193	82.3803	138.308	227.01	152.476	124.087	159.985	152.196	133.637	247.246	129.623	102.594	201.339	117.456	157.831
AGAP006169-RA	338.375	263.03	116.569	370.675	100.149	175.466	347.839	142.243	234.257	109.771	149.241	174.682	209.287	207.977	151.401	121.899	84.7227	285.359
AGAP006171-RA	142.906	209.157	161.902	201.325	145.377	168.241	202.601	83.9132	144.961	170.495	153.673	133.637	166.198	147.035	119.527	223.254	206.03	97.224
AGAP006172-RA	96.9133	250.354	42.0945	58.029	59.7661	125.923	135.474	198.526	46.3876	126.12	106.389	168.955	94.3843	180.891	73.7082	141.074	90.4993	154.043
AGAP006173-RA	435.288	419.37	407.993	414.493	403.825	408.732	350.28	381.703	385.017	350.333	438.856	412.365	357.019	386.933	365.553	373.916	496.783	396.472
AGAP006174-RA	264.458	726.767	244.472	280.671	190.605	414.925	483.313	636.512	158.878	525.499	326.556	777.957	515.01	667.46	354.596	461.574	371.625	489.908
AGAP006175-RA	133.05	252.467	165.14	152.77	179.298	168.241	162.325	215.923	125.247	138.965	183.226	231.001	64.6327	279.559	138.452	150.662	188.701	196.973
AGAP006176-RA	4.92779	27.465	12.9521	30.7909	40.3825	26.836	32.9531	90.0532	40.5892	11.6778	31.0302	25.7728	95.4102	55.138	31.8738	10.9572	11.5531	26.5156
AGAP006177-RA	404.079	835.57	1272.55	162.244	570.201	1194.2	480.872	1335.45	415.169	2521.23	715.172	814.229	1354.21	867.697	693.255	1487.45	469.826	593.445
AGAP006178-RC	156.047	238.734	233.139	209.615	150.223	291.067	229.451	283.463	151.919	798.759	195.047	414.274	512.958	92.8639	225.109	519.099	127.084	195.711
AGAP006179-RA	0	22.1833	21.0472	42.6336	116.302	25.8038	87.875	90.0532	48.707	58.3888	29.5526	63.0002	122.084	27.0853	19.9211	117.79	48.1379	37.8795
AGAP006179-RB	73.9169	60.2118	67.9988	36.7122	17.7683	11.3537	37.8351	39.9099	12.7566	19.8522	14.7763	21.0001	50.2699	10.6407	31.8738	15.0662	21.1807	29.0409
AGAP006179-RC	3022.38	3846.16	4521.92	3082.64	4920.21	4032.62	3435.67	5203.64	4180.68	8893.78	4262.96	4952.2	6178.07	3300.54	3915.5	7318.07	5314.43	3472.29
AGAP006180-RA	45.9927	45.4229	64.7607	42.6336	45.2284	26.836	61.0243	57.3066	24.3535	93.4221	36.9407	49.6365	46.1662	41.5953	47.8107	95.8758	55.84	16.4144
AGAP006181-RA	226.678	371.834	830.556	549.499	1280.93	2.06431	45.158	0	149.6	4.6711	616.171	2.86364	6.1555	15.4773	549.823	0	562.251	68.1831
AGAP006183-RA	18211.5	10081.8	9557.07	12132.8	8280.03	6699.7	9149.98	3472.16	13120.7	5493.22	8515.57	4893.01	7890.32	7305.3	10973.6	7467.36	7494.11	9626.44
AGAP006184-RA	793.375	920.078	1058.84	1373.75	1259.93	1410.95	1041.07	2165.37	1153.89	1702.62	975.235	1337.32	1571.7	1257.53	1040.88	1335.41	810.642	1031.58
AGAP006185-RA	14.7834	15.8452	50.1896	9.47412	48.459	100.119	65.9063	94.1465	134.524	64.2277	8.86577	50.591	40.0107	37.726	22.9093	26.0234	19.2552	44.1927
AGAP006186-RA	2286.5	2853.19	3160.32	3382.26	3325.9	2237.71	3646.81	3795.54	2921.26	6160.02	2454.34	3267.42	4756.15	2476.37	3038.97	4277.43	3252.2	2484.89
AGAP006186-RB	3033.88	4245.46	3879.17	3533.85	3957.49	2582.45	3762.76	3599.06	2836.6	7397.86	2806.02	3143.33	5296.81	2519.9	2959.28	6082.64	4330.49	2858.64
AGAP006186-RC	634.043	505.99	759.32	921.358	1350.39	1120.92	1132.61	1523.74	1316.25	2222.28	1028.43	1641.82	1692.76	925.737	1097.65	1784.66	893.44	1049.26
AGAP006186-RE	1401.14	1655.3	3539.17	3577.67	4920.21	3930.44	3717.6	8114	7275.9	7629.08	4964.83	6588.29	5064.95	3735.84	6071.96	4770.51	4434.46	4599.83
AGAP006191-RA	174.115	76.057	84.189	473.706	50.0743	129.019	283.153	1281.21	324.713	2325.04	527.513	876.275	439.092	231.193	105.582	283.519	138.637	99.7493
AGAP006192-RA	16.426	10.5635	38.8564	68.6874	22.6142	33.0289	47.599	62.4232	41.7488	99.261	70.9262	77.3184	50.2699	37.726	26.8935	35.611	40.4358	13.8891
AGAP006193-RA	814.728	578.878	916.364	550.683	584.739	1095.11	715.205	1229.02	563.609	1527.45	721.083	1100.59	787.904	799.017	804.814	1050.53	527.591	775.267
AGAP006194-RA	1294.37	174.297	927.698	878.725	1203.4	4.12861	14.6458	4.09333	16.2357	1.16778	72.4038	12.4091	3.07775	1.93467	198.215	1.36965	113.605	0
AGAP006195-RA	215.18	28.5214	131.14	291.329	193.836	5.16076	1.22049	4.09333	0	0	22.1644	0	0	0	30.8778	0	25.0317	0
AGAP006203-RA	655.396	398.243	223.425	383.702	329.521	341.642	372.248	426.729	402.413	317.635	335.422	419.047	323.164	470.124	367.545	391.721	308.083	313.137
AGAP006204-RA	647.183	627.47	845.128	672.663	1224.4	617.227	660.283	679.492	680.738	785.913	956.026	470.592	549.891	634.57	491.056	662.913	706.664	450.766
AGAP006205-RA	395.866	433.102	288.185	358.832	482.975	365.382	351.5	364.306	408.211	281.434	270.406	443.865	305.723	325.024	410.375	213.666	383.178	347.229
AGAP006209-RA	78.8447	95.0712	38.8564	16.5797	67.8426	129.019	73.2292	160.663	52.1861	157.65	82.7472	155.591	58.4772	135.427	49.8028	45.1986	51.9889	58.0819
AGAP006216-RA	72.2743	84.5078	98.7601	149.217	79.1497	49.5433	35.3941	130.986	41.7488	190.347	91.613	74.4547	57.4513	106.407	105.582	113.681	65.4676	36.6168
AGAP006219-RA	274.314	157.396	131.14	278.302	216.45	178.562	310.003	172.943	483.591	137.798	186.181	155.591	273.92	212.813	284.872	194.491	225.285	295.46
AGAP006220-RA	139.621	189.086	173.235	400.282	180.914	240.492	157.443	261.973	115.969	196.186	180.271	169.91	99.5139	219.585	198.215	117.79	121.308	184.347
AGAP006222-RA	27.9242	81.3387	85.808	120.795	46.8437	68.1221	13.4253	14.3266	48.707	182.173	155.151	70.6366	98.488	139.296	102.594	80.8096	71.2441	71.971
AGAP006223-RA	13.1408	38.0285	14.5712	39.0808	12.9224	50.5755	14.6458	7.16332	15.076	39.7044	41.3736	61.0911	9.23325	41.5953	31.8738	28.7628	23.1062	41.6674
AGAP006224-RA	41.0649	69.7189	42.0945	69.8717	33.9213	43.3504	64.6858	34.7933	31.3116	67.731	54.6723	36.2728	35.9071	50.3013	41.8344	36.9807	30.8083	51.7686
AGAP006225-RA	317.021	560.92	382.088	551.868	339.213	659.545	556.542	420.589	316.595	586.224	362.019	351.274	501.673	422.724	303.797	454.725	271.498	349.754
AGAP006226-RA	19.7112	65.4935	87.427	81.7143	138.916	188.884	84.2135	67.5399	55.6651	35.0333	82.7472	53.4547	57.4513	75.4519	94.6254	12.3269	61.6165	36.6168
AGAP006227-RA	80.4873	20.0706	33.9994	30.7909	17.7683	25.8038	15.8663	25.5833	23.1938	31.53	14.7763	30.5455	77.9696	19.3467	24.9014	38.3503	17.3296	23.9903
AGAP006228-RA	175.758	220.777	291.423	230.932	230.988	230.17	144.017	206.713	176.273	393.541	144.808	118.364	192.872	170.251	209.172	201.339	410.135	198.236
AGAP006229-RA	271.029	232.396	301.137	280.671	510.435	323.064	278.271	239.46	259.771	457.768	330.989	295.91	244.168	291.167	261.963	305.433	306.157	209.6
AGAP006231-RA	699.747	305.284	370.755	582.659	478.129	432.472	422.288	415.473	589.123	386.534	441.811	436.228	415.496	441.104	544.843	497.185	371.625	486.12
AGAP006232-RA	308.808	216.551	365.898	271.197	311.753	261.135	307.563	331.56	378.059	269.756	376.795	315.955	225.702	234.095	278.896	304.063	333.114	323.238
AGAP006233-RA	41.0649	52.8174	84.189	53.2919	113.071	70.1864	37.8351	44.0033	42.9085	36.2011	29.5526	26.7273	41.0367	29.9873	36.8541	32.8717	88.5738	31.5662
AGAP006234-RA	52.5631	99.2966	25.9043	104.215	79.1497	92.8937	61.0243	168.85	106.692	95.7576	75.3591	107.864	72.8401	90.9293	77.6924	113.681	86.6482	79.5469
AGAP006235-RA	931.353	536.624	940.65	845.565	678.426	730.764	662.724	602.742	942.828	451.929	685.62	865.775	595.031	871.567	842.664	709.481	554.549	835.874
AGAP006236-RA	179.043	147.889	203.996	168.166	187.375	191.98	148.899	105.403	146.121	129.623	132.987	167.046	147.732	165.414	152.397	121.899	150.19	185.61
AGAP006237-RA	85.4151	95.0712	118.188	80.53	155.069	131.083	92.7569	86.9832	86.9768	138.965	147.763	132.682	23.5961	120.917	82.6727	121.899	123.233	116.164
AGAP006238-RA	1976.04	2156	1971.96	1672.18	1941.59	1672.09	1902.74	1874.74	1893.77	1875.45	2192.8	1866.14	2047.73	2079.77	1837.72	1932.58	2110.37	1767.71
AGAP006239-RA	369.584	292.608	351.327	306.725	327.906	333.385	324.649	351.003	403.572	312.964	391.572	375.137	351.889	360.815	342.643	246.538	267.647	327.026
AGAP006240-RA	397.509	329.58	273.614	492.654	342.444	433.504	480.872	486.083	304.999	356.172	406.348	382.774	438.066	493.34	403.403	495.815	444.794	353.542
AGAP006243-RA	2598.59	1925.72	3048.61	2370.9	2342.19	2555.61	2205.42	2213.47	2526.96	2475.69	2287.37	2056.1	2445.78	2754	3229.22	2370.87	2818.96	2308.12
AGAP006244-RA	688.248	473.243	503.515	760.298	537.895	602.777	596.818	588.416	626.233	713.511	681.187	695.866	722.245	829.971	613.571	553.341	541.07	595.971
AGAP006245-RA	405.722	237.678	348.089	273.565	423.209	300.356	296.578	227.18	365.302	287.273	450.677	241.501	294.438	273.755	317.742	228.732	385.103	318.188
AGAP006246-RA	617.617	443.666	796.557	676.215	919.106	605.874	529.691	686.656	818.741	759.054	614.694	557.456	617.602	553.314	786.885	557.45	781.76	512.636
AGAP006247-RA	476.353	570.427	424.183	421.598	531.434	393.25	454.021	524.969	411.69	456.6	508.304	497.32	585.798	400.476	387.466	464.313	388.954	369.956
AGAP006248-RA	325.234	279.932	263.9	216.721	334.367	343.707	352.72	264.02	221.501	340.991	299.959	350.319	295.464	244.735	230.089	324.608	252.243	200.761
AGAP006249-RA	307.166	258.805	215.329	373.044	373.134	294.163	305.122	281.416	359.504	221.877	310.302	268.228	179.535	255.376	282.88	330.087	258.019	321.976
AGAP006250-RA	96.9133	118.311	87.427	99.4783	121.148	65.0256	65.9063	61.3999	64.9427	179.838	115.255	69.682	40.0107	88.0273	130.483	106.833	175.222	130.053
AGAP006251-RA	1841.35	1463.04	1418.26	1676.92	1259.93	1358.31	1509.74	1054.03	1787.08	1147.92	1298.84	1001.32	927.428	1449.06	1532.93	1298.43	1168.79	1337.15
AGAP006253-RA	52.5631	13.7325	12.9521	26.0538	20.9989	27.8681	41.4965	21.49	32.4713	25.6911	16.2539	17.1819	23.5961	21.2813	23.9054	30.1324	7.70207	13.8891
AGAP006254-RA	1323.93	1059.52	1955.77	1327.56	1426.31	1776.33	1552.46	1658.82	2656.85	1825.23	2309.53	2176.37	1373.7	1846.64	2552.89	1632.63	1677.12	2232.36
AGAP006254-RC	271.029	223.946	309.233	297.251	164.761	274.553	362.484	260.95	431.405	374.856	356.109	362.728	343.682	354.044	376.509	397.2	367.774	352.279
AGAP006255-RA	519.061	531.343	623.322	580.29	671.965	713.217	627.33	807.409	661.023	745.041	709.262	806.593	680.183	654.884	891.471	667.022	702.813	747.489
AGAP006257-RA	67.3465	82.3951	205.615	90.0042	93.6874	148.63	86.6545	91.0765	164.676	126.12	94.5682	90.6821	54.3736	67.7133	74.7042	106.833	80.8717	125.002
AGAP006258-RA	95.2707	33.8031	404.755	39.0808	145.377	438.665	155.002	481.989	169.315	2925.28	202.435	515.456	307.775	361.782	388.462	358.85	184.85	193.185
AGAP006259-RA	763.808	884.162	403.136	1244.66	1339.08	1272.64	971.507	892.345	873.247	782.41	576.275	1057.64	609.394	578.465	566.756	472.531	539.145	738.65
AGAP006260-RA	126.48	71.8316	221.806	131.453	0	101.151	122.049	224.11	114.809	152.979	0	204.273	104.643	14.51	168.334	105.463	80.8717	214.65
AGAP006260-RB	504.277	740.499	645.988	707.006	807.65	683.285	750.599	1355.91	802.506	1611.53	864.413	1169.32	1296.76	817.396	911.392	1216.25	675.856	652.79
AGAP006260-RC	32.852	67.6062	0	0	125.993	33.0289	0	0	39.4295	0	69.4486	0	45.1403	69.648	0	0	90.4993	0
AGAP006260-RD	776.949	750.006	1202.93	1032.68	1939.98	1294.32	1117.97	1776.5	1382.35	2346.06	1366.81	1538.73	1858.96	1017.63	1363.6	1990.11	1032.08	968.452
AGAP006263-RA	601577	287404	1.2823e+06	428864	894450	496736	589874	494197	1.17664e+06	226427	1.11704e+06	382430	400511	651831	1.10324e+06	552769	1.64007e+06	757976
AGAP006264-RA	123.195	0	197.52	39.0808	0	44.3826	56.1424	23.5366	168.155	63.0599	94.5682	0	25.6479	46.432	63.7476	38.3503	213.732	0
AGAP006264-RB	602.833	403.525	456.563	550.683	479.744	307.581	428.391	377.609	615.796	461.272	496.483	362.728	335.475	422.724	658.393	571.146	924.248	564.404
AGAP006265-RA	210.252	273.594	87.427	223.826	113.071	208.495	196.498	182.153	125.247	155.314	118.21	214.773	173.38	228.291	208.176	142.444	107.829	260.106
AGAP006266-RA	185.614	162.677	165.14	175.271	143.762	218.816	189.175	126.893	182.071	190.347	169.927	136.5	186.717	130.59	157.377	157.51	119.382	215.913
AGAP006267-RA	1424.13	1113.39	1233.69	1204.4	783.421	1041.44	1208.28	994.679	1079.67	2085.65	1145.16	1987.37	2455.02	1530.32	1616.6	1635.37	1153.38	1681.85
AGAP006269-RA	466.498	383.454	472.753	486.733	348.905	492.337	389.335	376.586	481.271	393.541	465.453	546.001	440.118	534.935	536.874	412.266	489.081	472.231
AGAP006270-RA	1476.7	1256	1245.03	1254.14	781.806	1300.51	1277.85	1077.57	1108.66	1066.18	981.145	1184.59	1283.42	1221.74	1171.36	1375.13	822.195	1555.58
AGAP006271-RA	80.4873	178.523	90.665	145.665	125.993	203.334	245.318	173.966	147.281	149.475	134.464	303.546	246.22	241.833	169.33	252.017	86.6482	253.793
AGAP006272-RA	64.0613	53.8737	61.5227	73.4244	72.6885	39.2218	58.5833	47.0733	47.5473	61.8921	66.4933	63.9547	98.488	66.746	41.8344	72.5917	53.9145	70.7084
AGAP006273-RA	108.411	95.0712	163.521	95.9255	142.146	156.887	76.8906	79.8199	129.885	114.442	149.241	132.682	87.2029	165.414	208.176	116.421	175.222	166.67
AGAP006275-RA	2373.55	3848.27	5611.52	2263.13	4681.14	6845.24	3626.06	8375.97	3085.94	10584.7	4862.88	4638.15	5017.76	3255.07	3623.65	5737.48	4376.7	3250.06
AGAP006278-RA	1851.21	2410.58	4230.49	1739.69	3573.05	4198.8	2455.62	5744.98	2174.42	8333.25	5224.9	5992.65	4848.48	4824.09	5127.7	4513.01	4051.29	3652.85
AGAP006279-RA	60.7761	78.1697	63.1417	22.501	30.6907	24.7717	57.3628	50.1433	20.8744	46.711	41.3736	34.3637	28.7257	29.9873	39.8423	43.829	40.4358	36.6168
AGAP006280-RA	54.2057	113.029	56.6656	111.321	130.839	106.312	79.3316	111.543	140.323	35.0333	116.733	98.3184	180.561	98.6679	187.259	60.2648	144.414	70.7084
AGAP006281-RA	496.064	502.821	416.088	587.396	361.827	574.909	615.125	547.483	444.161	273.26	367.93	395.183	497.569	392.737	528.906	549.232	369.699	612.385
AGAP006282-RA	987.201	1072.19	1079.89	1337.04	791.497	1247.87	1661.08	1441.87	1399.75	1843.92	1287.01	1990.23	1734.82	1313.64	1243.08	1135.44	770.207	1157.85
AGAP006323-RA	238.177	305.284	191.044	170.534	284.293	275.585	165.986	148.383	256.292	196.186	180.271	189.955	155.939	236.997	253.994	186.273	200.254	260.106
AGAP006324-RA	82.1299	201.762	150.569	142.112	61.3814	148.63	140.356	210.806	66.1023	67.731	106.389	365.592	268.79	275.69	220.128	123.269	82.7972	289.147
AGAP006327-RA	68.9891	15.8452	27.5233	43.8178	33.9213	39.2218	39.0556	63.4466	37.1101	662.129	56.1499	52.5001	459.611	48.3666	111.558	328.717	61.6165	95.9614
AGAP006328-RA	857.436	1354.24	917.983	1539.54	607.353	1917.74	1769.7	1435.73	1120.26	1431.69	911.697	2337.69	1904.1	1615.45	1508.03	1423.07	683.558	2224.79
AGAP006330-RA	42.7075	21.1269	32.3804	58.029	46.8437	51.6076	51.2604	68.5632	68.4217	46.711	28.0749	54.4092	57.4513	32.8893	71.7161	43.829	23.1062	21.465
AGAP006339-RA	105.126	198.593	158.664	265.275	140.531	298.292	296.578	267.09	286.443	595.566	387.139	653.865	338.552	383.064	285.868	305.433	209.881	479.807
AGAP006340-RA	21.3538	82.3951	51.8086	72.2402	25.8448	80.5079	70.7882	85.9599	47.5473	92.2543	31.0302	35.3183	85.1511	24.1833	60.7594	123.269	32.7338	157.831
AGAP006340-RB	50.9205	0	4.85706	11.8427	11.3071	42.3183	42.717	33.7699	19.7147	154.146	17.7315	78.2729	48.2181	18.3793	88.649	12.3269	9.62758	179.296
AGAP006340-RC	474.711	367.609	419.326	528.182	311.753	285.906	478.431	334.629	594.921	239.394	319.168	277.773	317.008	422.724	503.009	362.959	306.157	574.506
AGAP006342-RA	551.913	40.1412	87.427	315.015	37.1519	75.3471	32.9531	201.596	52.1861	230.052	96.0459	34.3637	48.2181	522.36	51.7949	65.7434	102.052	17.6771
AGAP006343-RA	335.09	99.2966	55.0466	105.4	103.379	79.4757	19.5278	182.153	122.927	324.642	135.942	20.0455	122.084	202.173	83.6687	117.79	163.669	69.4457
AGAP006344-RA	330.162	480.638	571.513	370.675	558.894	634.774	473.549	782.849	385.017	617.753	588.096	689.184	573.487	583.302	576.717	542.383	560.325	590.92
AGAP006345-RA	73.9169	76.057	43.7135	72.2402	83.9956	57.8005	92.7569	51.1666	64.9427	56.0532	62.0604	39.1365	90.2806	52.236	40.8383	61.6345	44.2869	79.5469
AGAP006346-RA	111.697	19.0142	100.379	165.797	51.6896	76.3793	58.5833	19.4433	170.474	37.3688	81.2696	21.9546	67.7105	35.7913	86.6569	38.3503	19.2552	97.224
AGAP006346-RB	0	78.1697	0	0	69.4579	104.247	74.4497	64.4699	42.9085	93.4221	44.3289	134.591	73.866	135.427	51.7949	79.44	103.978	94.6987
AGAP006346-RC	167.545	97.1839	197.52	226.195	159.915	204.366	200.16	196.48	255.132	129.623	158.106	173.728	163.121	155.741	262.959	172.577	154.041	319.45
AGAP006347-RA	188.899	61.2681	89.046	117.242	113.071	83.6044	142.797	0	49.8667	16.3489	161.062	108.818	142.602	10.6407	145.424	69.8524	0	0
AGAP006347-RB	167.545	249.298	58.2847	217.905	108.225	211.591	216.026	157.593	190.189	127.288	22.1644	221.455	198.002	201.205	173.314	252.017	98.2013	224.752
AGAP006347-RC	151.119	160.565	116.569	251.064	59.7661	162.048	319.767	59.3532	206.425	45.5433	48.7617	112.637	98.488	167.349	163.353	116.421	53.9145	300.511
AGAP006348-RA	3097.94	4538.07	6869.49	2985.53	6020.23	9296.6	3007.28	10103.4	4263.02	14490.9	5131.8	6235.11	5099.83	6105.8	7037.14	6570.23	6090.41	5140.25
AGAP006353-RA	464.855	625.357	828.937	403.834	898.107	672.963	550.439	605.812	569.408	776.571	623.559	540.274	392.926	422.724	487.072	576.625	787.536	483.595
AGAP006354-RA	348.231	255.636	241.234	278.302	295.6	331.321	207.483	349.979	259.771	377.192	217.211	298.774	282.127	227.323	228.097	302.694	286.902	268.944
AGAP006355-RA	151.119	152.114	166.759	156.323	121.148	172.369	208.703	243.553	173.954	151.811	190.614	217.637	123.11	160.577	126.499	127.378	184.85	111.113
AGAP006356-RA	193.827	155.283	205.615	144.48	122.763	144.501	153.781	143.266	187.87	126.12	149.241	152.728	157.991	165.414	156.381	158.88	148.265	140.154
AGAP006357-RA	954.349	569.371	518.086	721.218	730.116	819.529	699.339	935.325	916.155	826.785	857.025	952.639	679.157	753.552	936.293	620.454	762.504	813.146
AGAP006358-RA	129.765	80.2824	134.379	88.8199	197.067	140.373	117.167	201.596	122.927	126.12	189.136	198.546	198.002	110.276	204.192	131.487	113.605	108.588
AGAP006359-RA	82.1299	91.9022	161.902	110.137	159.915	173.402	91.5365	117.683	91.6155	53.7177	101.956	104.046	65.6586	60.942	87.653	78.0703	115.531	118.689
AGAP006360-RA	2964.89	4339.47	2773.38	4044.27	3135.3	3567.12	4169.18	3524.35	2925.9	2746.61	2362.73	2380.64	3568.14	2710.47	2897.53	3146.1	2129.62	2417.97
AGAP006360-RB	159.332	163.734	84.189	367.122	101.764	375.704	329.531	506.549	245.854	302.454	141.852	202.364	400.107	342.436	207.18	238.32	175.222	453.291
AGAP006363-RA	1296.01	507.047	769.034	753.193	565.355	430.408	495.517	274.253	780.472	238.226	710.739	325.501	375.485	581.367	692.259	423.223	596.91	549.253
AGAP006364-RA	730.956	758.457	456.563	770.957	919.106	955.773	988.594	1111.34	998.493	648.116	780.188	943.093	715.064	799.017	862.585	1127.23	799.089	1075.78
AGAP006364-RB	236.534	220.777	438.754	304.356	156.684	259.07	169.648	213.876	132.205	617.753	217.211	273.001	429.859	197.336	404.399	239.69	321.561	286.621
AGAP006364-RC	236.534	220.777	438.754	304.356	156.684	259.07	169.648	213.876	132.205	617.753	217.211	273.001	429.859	197.336	404.399	239.69	321.561	286.621
AGAP006365-RA	591.335	650.71	566.656	378.965	586.354	598.648	480.872	596.602	541.575	467.11	567.409	534.547	493.466	605.55	567.752	591.691	704.739	559.354
AGAP006366-RA	666.895	942.262	1552.64	1393.88	1222.78	1882.65	1515.84	3019.85	1870.58	2761.79	2198.71	2932.37	2489.9	1813.75	1691.3	2154.47	1424.88	1811.9
AGAP006366-RB	514.133	315.848	985.982	1352.43	1230.86	1510.04	1385.25	1211.62	2448.11	1091.87	1468.76	851.457	1039.25	526.229	726.125	608.127	1292.02	979.816
AGAP006366-RC	1557.18	1967.97	2337.86	2852.9	2107.97	2588.64	3125.66	4376.79	3263.37	6130.82	3218.28	4010.06	3319.87	2286.77	2582.77	3815.86	2620.63	3013.94
AGAP006366-RD	1351.86	741.556	650.845	472.522	1392.39	775.147	1071.59	824.805	1514.56	2.33555	1260.42	1604.6	370.356	1445.2	1846.69	121.899	577.655	1055.58
AGAP006367-RA	47.6353	20.0706	4.85706	178.824	24.2295	41.2861	14.6458	26.6066	6.95814	50.2144	13.2987	4.77274	14.3628	23.216	16.933	21.9145	11.5531	3.78795
AGAP006369-RA	24.639	1.05635	3.23804	7.10559	0	10.3215	59.8038	47.0733	42.9085	232.387	301.436	755.047	167.224	191.532	122.515	71.2221	88.5738	61.8698
AGAP006370-RA	223.393	246.129	383.707	673.847	1172.71	1180.78	507.722	529.063	623.913	390.037	26.5973	190.91	12.311	28.0526	78.6885	131.487	113.605	112.376
AGAP006371-RA	82.1299	28.5214	106.855	21.3168	11.3071	0	0	0	66.1023	0	168.45	85.9093	0	0	329.695	5.47862	140.563	8.83855
AGAP006372-RA	243.104	275.707	233.139	215.536	361.827	210.559	203.821	299.836	185.55	426.238	413.736	368.456	193.898	223.454	243.038	242.429	284.976	303.036
AGAP006373-RA	1204.02	867.261	757.701	1175.98	864.186	1086.86	1010.56	960.909	1081.99	745.041	886.577	887.73	1208.53	892.848	1138.49	825.902	770.207	1146.49
AGAP006376-RA	854.151	1148.25	1066.93	628.845	376.365	299.324	537.014	435.939	441.842	766.061	1607.66	1389.82	1480.4	1901.78	1869.6	1614.82	1948.62	3394
AGAP006376-RB	344.946	295.777	383.707	363.569	290.754	330.289	259.964	342.816	223.82	178.67	181.748	315.955	310.853	328.893	361.569	241.059	179.073	340.915
AGAP006377-RA	149.476	121.48	118.188	133.822	127.609	124.89	172.089	123.823	138.003	191.515	135.942	131.728	57.4513	123.819	118.531	97.2455	132.861	108.588
AGAP006377-RB	868.934	521.835	550.466	638.319	665.504	295.196	563.865	354.073	785.11	373.688	737.337	320.728	344.708	412.084	501.016	525.947	745.175	402.785
AGAP006378-RA	111.697	54.93	27.5233	196.588	67.8426	52.6398	104.962	31.7233	98.5737	50.2144	44.3289	25.7728	82.0733	63.844	59.7634	38.3503	46.2124	65.6578
AGAP006379-RA	36.1371	7.39443	45.3325	63.9503	72.6885	33.0289	14.6458	61.3999	40.5892	94.5899	72.4038	52.5001	55.3995	36.7586	89.6451	32.8717	25.0317	42.9301
AGAP006381-RA	59.1335	30.6341	35.6184	95.9255	46.8437	47.479	73.2292	53.2133	105.532	36.2011	66.4933	7.63638	31.8034	37.726	64.7437	26.0234	42.3614	65.6578
AGAP006382-RA	354.801	225.002	294.661	389.623	209.989	253.91	323.429	150.43	323.554	91.0865	325.078	232.91	284.179	213.781	239.054	176.685	182.924	318.188
AGAP006383-RA	849.223	811.275	1157.6	801.748	1847.9	1224.13	888.514	1270.98	1033.28	1323.09	1114.13	1172.18	882.288	959.594	963.187	1028.61	1355.56	939.411
AGAP006384-RA	165.902	71.8316	119.807	123.164	59.7661	102.183	147.679	77.7732	125.247	108.603	67.9709	190.91	134.395	146.067	162.357	105.463	67.3931	170.458
AGAP006385-RA	346.588	27.465	1.61902	0	0	4.12861	0	0	1.15969	119.113	1.47763	4.77274	13.3369	4.83666	0	0	3.85103	0
AGAP006386-RA	446.787	488.032	231.52	1115.58	195.451	433.504	567.526	588.416	258.611	550.022	308.824	546.001	542.71	413.051	365.553	517.73	306.157	263.894
AGAP006388-RA	719.458	636.977	540.752	656.083	513.666	705.992	557.762	515.759	692.335	611.915	626.515	611.865	622.731	822.233	615.563	453.356	587.282	757.59
AGAP006389-RA	2859.76	2095.79	2140.34	2174.31	2419.72	1773.24	2036.99	1725.34	2313.58	2500.21	2061.29	2073.28	1956.42	1833.1	2258.06	2040.79	1998.69	1697
AGAP006392-RA	119.91	136.269	121.426	117.242	101.764	157.919	164.766	209.783	144.961	181.005	131.509	137.455	138.499	166.381	130.483	117.79	129.01	170.458
AGAP006393-RA	459.927	278.876	369.136	323.304	379.596	316.871	425.95	208.76	453.439	231.22	376.795	207.137	135.421	345.338	267.939	178.055	277.274	301.773
AGAP006394-RA	24.639	54.93	59.9037	54.4762	50.0743	22.7074	54.9219	49.1199	37.1101	26.8588	50.2394	11.4546	1.02592	23.216	50.7989	30.1324	40.4358	63.1325
AGAP006395-RA	41.0649	24.296	93.9031	17.764	108.225	45.4147	10.9844	15.35	32.4713	0	17.7315	10.5	38.9848	32.8893	67.7318	32.8717	40.4358	22.7277
AGAP006398-RA	118.267	22.1833	56.6656	39.0808	32.306	16.5144	9.76389	33.7699	4.63876	30.3622	11.821	10.5	3.07775	12.5753	25.8975	21.9145	32.7338	0
AGAP006402-RA	949.421	845.078	681.607	956.886	575.047	654.385	892.175	676.422	748	650.451	690.053	905.866	786.878	687.774	897.447	723.178	500.634	862.39
AGAP006403-RA	946.136	740.499	466.277	1071.76	463.591	595.552	926.349	469.709	600.72	611.915	536.379	669.138	826.889	559.118	615.563	605.387	548.772	800.52
AGAP006405-RA	432.003	220.777	293.042	274.75	166.376	138.308	268.507	134.056	333.991	103.932	223.122	193.773	247.246	206.042	280.888	171.207	154.041	333.34
AGAP006407-RA	49.2779	38.0285	12.9521	18.9482	12.9224	40.2539	34.1736	40.9333	37.1101	14.0133	17.7315	36.2728	76.9437	27.0853	54.7831	12.3269	19.2552	25.253
AGAP006408-RA	763.808	707.752	540.752	670.294	613.814	631.677	555.321	669.259	612.316	600.237	726.993	752.184	638.12	773.866	732.102	661.543	639.271	613.648
AGAP006409-RA	220.108	342.256	294.661	172.903	310.138	247.717	296.578	264.02	207.585	274.427	246.764	304.501	201.08	264.082	198.215	275.301	302.306	219.701
AGAP006410-RA	68.9891	89.7895	223.425	216.721	591.2	274.553	168.427	225.133	489.389	158.818	166.972	88.773	94.3843	112.211	183.274	97.2455	94.3503	80.8096
AGAP006410-RB	923.14	851.416	1500.83	995.967	3967.18	2299.64	1124.07	1934.1	2155.86	774.235	1508.66	888.684	700.701	1179.18	1503.05	954.649	1388.3	1084.62
AGAP006413-RA	597.906	533.455	509.991	438.178	634.813	663.674	472.328	559.762	525.34	650.451	558.544	622.365	473.973	561.053	637.476	542.383	454.422	493.696
AGAP006415-RA	466.498	275.707	207.234	288.961	180.914	209.527	349.059	181.13	337.47	143.636	187.659	182.319	203.131	211.846	234.073	217.775	113.605	265.156
AGAP006416-RA	592.978	113.029	315.709	287.776	394.133	0	2.44097	1.02333	4.63876	5.83888	36.9407	2.86364	5.12958	0	168.334	16.4359	73.1696	0
AGAP006421-RA	625.83	22.1833	1191.6	432.257	323.06	28.9003	29.2917	0	712.05	0	314.735	91.6366	0	3.86933	693.255	0	379.327	61.8698
AGAP006422-RA	499.35	245.073	393.421	477.259	261.679	494.401	167.207	710.192	220.341	434.413	242.331	219.546	370.356	343.403	296.825	304.063	423.614	332.077
AGAP006426-RA	154.404	58.0991	24.2853	235.669	103.379	185.787	164.766	237.413	129.885	64.2277	25.1197	97.3639	25.6479	58.04	48.8068	8.21793	44.2869	41.6674
AGAP006427-RA	519.061	838.74	508.372	930.833	484.59	968.159	994.696	1126.69	558.971	711.176	611.738	1229.46	1360.37	900.587	873.542	905.342	412.06	1256.34
AGAP006428-RA	750.667	546.131	393.421	669.11	515.281	655.417	414.965	679.492	795.547	555.861	505.349	529.774	612.472	635.538	703.216	635.52	562.251	613.648
AGAP006431-RA	729.313	620.076	633.036	586.211	335.983	512.98	739.615	455.383	524.18	310.628	463.975	483.956	558.098	628.766	457.19	504.033	333.114	622.486
AGAP006436-RA	1900.49	2272.2	743.129	1912.59	885.185	935.13	1994.27	688.702	1144.61	958.744	1004.79	1204.64	1693.79	1082.45	942.269	1353.22	591.134	787.893
AGAP006436-RB	197.112	244.016	411.231	446.468	193.836	690.51	743.276	442.079	236.577	190.347	127.076	279.683	584.772	407.247	260.967	534.165	288.827	699.508
AGAP006437-RA	229.964	409.863	265.519	242.774	323.06	345.771	379.571	384.773	301.519	442.587	390.094	431.456	397.03	362.75	350.612	324.608	238.764	383.846
AGAP006438-RA	164.26	192.255	100.379	144.48	245.526	163.08	155.002	188.293	138.003	246.401	215.734	205.228	220.572	218.617	188.255	156.141	213.732	148.993
AGAP006439-RA	266.101	165.846	231.52	213.168	106.61	164.112	157.443	119.73	180.912	122.616	109.345	137.455	108.747	101.57	139.448	105.463	179.073	145.205
AGAP006441-RA	742.454	489.089	673.512	1116.76	471.668	547.041	467.446	812.525	766.555	944.731	821.562	659.593	445.248	1081.48	895.455	698.524	666.229	679.306
AGAP006441-RB	275.956	80.2824	116.569	499.76	124.378	154.823	158.663	193.41	81.1783	363.178	75.3591	205.228	110.799	309.546	148.412	142.444	94.3503	114.901
AGAP006442-RA	477.996	83.4514	169.997	124.348	113.071	226.041	101.3	135.08	81.1783	149.475	60.5828	75.4093	62.5809	132.525	261.963	93.1365	115.531	69.4457
AGAP006444-RA	978.988	450.004	616.846	667.926	440.977	508.851	767.686	354.073	1115.62	316.467	534.902	424.774	577.591	595.877	895.455	461.574	390.88	810.621
AGAP006445-RA	617.617	554.582	375.612	592.133	621.891	631.677	544.337	513.713	633.191	530.17	570.365	601.365	588.876	660.688	647.437	668.392	612.314	590.92
AGAP006446-RA	239.819	235.565	160.283	208.431	182.529	193.013	277.05	235.366	216.862	161.153	206.868	180.41	276.997	207.009	196.223	243.799	256.094	179.296
AGAP006447-RA	21.3538	23.2396	21.0472	53.2919	59.7661	60.897	32.9531	50.1433	59.1442	23.3555	16.2539	49.6365	34.8812	23.216	22.9093	13.6965	38.5103	31.5662
AGAP006448-RA	645.541	404.581	425.802	658.452	449.054	332.353	527.25	332.583	746.841	383.031	465.453	533.592	369.33	556.216	708.196	520.469	425.539	535.363
AGAP006448-RB	496.064	414.088	620.084	517.524	694.579	648.192	712.764	592.509	1165.49	449.594	591.051	342.683	344.708	360.815	557.792	227.363	352.369	303.036
AGAP006448-RC	353.158	250.354	440.373	267.644	219.681	230.17	278.271	199.55	394.295	155.314	208.346	199.501	144.654	242.801	305.789	165.728	516.038	380.058
AGAP006451-RA	566.696	479.582	501.896	502.128	397.364	512.98	562.644	345.886	538.096	385.366	443.289	471.547	685.312	438.202	680.307	509.512	483.305	635.113
AGAP006452-RA	75.5595	68.6626	356.184	210.799	313.368	228.106	333.193	283.463	345.588	367.849	258.585	337.91	348.812	140.263	325.71	397.2	250.317	323.238
AGAP006452-RB	128.123	183.804	441.992	324.489	261.679	363.318	410.083	692.796	471.994	641.109	348.72	457.229	524.243	434.332	351.608	631.411	329.263	257.581
AGAP006452-RC	24.639	68.6626	90.665	189.482	75.9191	110.44	67.1267	210.806	109.011	227.716	26.5973	258.683	13.3369	103.505	155.385	265.713	123.233	64.3951
AGAP006453-RA	19.7112	29.5777	33.9994	29.6066	24.2295	50.5755	35.3941	61.3999	52.1861	35.0333	32.5078	21.9546	47.1922	79.3213	29.8817	45.1986	19.2552	59.3445
AGAP006454-RA	793.375	913.74	396.659	1080.05	589.585	724.571	1047.18	685.632	779.312	523.164	620.604	772.229	734.556	691.643	777.92	717.699	525.666	795.469
AGAP006456-RA	1918.55	2109.52	2546.72	1486.25	2710.47	2456.52	1833.17	2750.72	2027.14	3219.56	2579.94	3150.01	2179.05	2370.93	2441.33	2409.22	2597.52	2310.65
AGAP006457-RA	50.9205	46.4793	42.0945	29.6066	22.6142	18.5787	70.7882	75.7266	66.1023	91.0865	50.2394	47.7274	29.7516	41.5953	49.8028	56.1559	51.9889	73.2337
AGAP006458-RA	6.57039	29.5777	51.8086	46.1863	66.2273	33.0289	42.717	21.49	31.3116	74.7377	51.717	36.2728	4.10367	42.5626	45.8186	31.5021	28.8827	45.4554
AGAP006459-RA	9663.4	13496.9	18120.1	12624.3	16516.5	18934.8	14940	22619.7	15786.9	23771.2	21735.9	21227.2	17779.1	18653.1	16785.5	19751.8	22992.6	17244
AGAP006460-RA	1465.2	1583.46	875.889	1774.03	812.496	1214.84	1884.43	922.022	947.467	1025.31	698.918	976.503	1561.44	874.469	768.956	1327.2	720.143	972.24
AGAP006461-RA	484.566	858.81	297.899	428.704	260.063	399.443	613.905	391.936	369.941	539.513	240.853	357.956	637.094	494.307	475.119	388.982	246.466	287.884
AGAP006461-RB	116.624	119.367	259.043	296.066	48.459	223.977	261.184	198.526	168.155	31.53	192.092	252.955	229.805	177.022	241.046	283.519	196.403	482.332
AGAP006462-RA	545.342	531.343	717.225	820.696	1381.08	633.742	289.255	603.766	634.351	635.27	480.229	430.501	321.112	372.423	561.776	456.095	685.484	452.029
AGAP006462-RB	1475.05	1048.95	1086.36	1173.61	982.103	1097.18	1272.97	908.719	1392.79	764.893	1177.67	1039.5	1377.81	1170.47	1292.88	1006.7	1172.64	1087.14
AGAP006467-RA	2260.21	997.192	4361.64	2189.71	7955.36	3494.87	2002.82	1558.53	4971.59	319.971	1591.41	583.229	654.535	711.957	1334.72	1570.99	2869.02	1329.57
AGAP006469-RA	275.956	342.256	228.282	390.808	247.141	291.067	240.436	332.583	198.307	530.17	397.482	589.911	274.946	323.089	265.947	264.343	294.604	272.732
AGAP006470-RA	80.4873	87.6768	69.6178	185.93	179.298	130.051	81.7726	162.71	84.6574	88.751	97.5235	84.9548	117.98	95.7659	88.649	68.4827	107.829	104.8
AGAP006471-RA	266.101	277.819	255.805	303.172	179.298	302.421	367.366	256.856	306.158	195.019	206.868	324.546	353.941	198.303	259.971	294.476	290.753	315.662
AGAP006472-RA	192.184	274.65	284.947	291.329	337.598	471.694	425.95	455.383	343.268	548.855	325.078	572.729	530.399	279.559	318.738	336.935	294.604	267.682
AGAP006473-RA	450.072	407.75	440.373	605.16	608.968	651.288	473.549	799.222	795.547	560.532	868.846	749.32	689.416	958.627	779.912	776.594	843.376	1079.57
AGAP006474-RA	834.44	292.608	565.037	261.723	1371.39	567.684	699.339	254.81	1128.38	422.735	812.696	529.774	243.142	212.813	654.409	461.574	335.04	785.368
AGAP006474-RB	133.05	548.244	399.898	834.907	0	436.601	412.524	466.639	160.037	586.224	297.003	667.229	621.705	721.63	510.977	721.808	302.306	407.836
AGAP006475-RA	412.292	44.3666	135.998	148.033	0	129.019	117.167	0	48.707	0	124.121	119.319	0	81.2559	166.341	0	0	53.0313
AGAP006475-RB	111.697	408.806	474.372	293.698	390.903	268.36	318.547	221.04	448.8	267.421	215.734	214.773	550.917	265.049	236.065	339.674	398.582	334.602
AGAP006477-RA	515.776	643.315	247.71	489.102	377.98	471.694	596.818	330.536	292.242	323.474	320.645	579.411	419.6	491.405	412.367	453.356	281.125	383.846
AGAP006478-RA	2059.82	1496.84	1282.26	2626.7	1035.41	984.674	1612.26	1356.94	1333.64	1488.91	1295.88	914.457	1557.34	1414.24	1454.24	1397.05	1087.92	1093.45
AGAP006479-RA	348.231	174.297	416.088	303.172	203.528	179.595	275.83	143.266	437.203	261.582	263.018	251.046	315.982	293.102	410.375	243.799	365.848	468.443
AGAP006480-RA	187.256	228.171	220.186	678.584	613.814	686.381	311.224	285.51	388.496	178.67	62.0604	112.637	175.432	29.9873	91.6372	115.051	80.8717	51.7686
AGAP006480-RB	78.8447	42.2539	124.664	666.741	539.51	517.108	192.837	181.13	200.626	230.052	44.3289	108.818	62.5809	37.726	133.472	50.6772	28.8827	71.971
AGAP006490-RA	195.469	334.862	265.519	410.94	237.449	555.298	357.602	520.876	242.375	401.715	285.182	571.774	601.187	378.227	350.612	465.683	229.136	359.855
AGAP006493-RA	44.3501	34.8595	56.6656	55.6605	22.6142	84.6365	78.1111	11.2566	127.566	38.5366	45.8065	60.1365	71.8141	67.7133	77.6924	26.0234	53.9145	131.316
AGAP006494-RA	510.848	88.7331	1392.36	800.563	923.952	78.4436	82.9931	12.28	1030.96	21.02	489.095	120.273	42.0626	36.7586	723.137	21.9145	363.923	93.4361
AGAP006496-RA	50.9205	69.7189	14.5712	40.265	33.9213	45.4147	62.2448	32.7466	52.1861	30.3622	20.6868	38.1819	49.244	34.824	46.8147	20.5448	11.5531	80.8096
AGAP006504-RA	964.205	143.663	1130.07	1617.71	1468.31	15.4823	32.9531	0	1348.72	1.16778	1158.46	326.455	0	7.73866	2114.63	0	731.696	84.5975
AGAP006506-RA	119.91	25.3523	231.52	323.304	197.067	1.03215	1.22049	0	158.878	1.16778	226.077	43.9092	0	0	316.746	0	129.01	23.9903
AGAP006507-RA	257.888	43.3102	370.755	601.607	344.059	4.12861	1.22049	0	286.443	0	333.944	85.9093	0	1.93467	397.427	0	225.285	34.0915
AGAP006508-RA	290.74	222.889	199.139	339.884	146.992	171.337	192.837	258.903	352.546	143.636	199.48	202.364	336.501	280.526	301.805	212.297	213.732	285.359
AGAP006508-RB	505.92	406.694	506.753	613.449	389.288	611.034	480.872	732.706	526.499	1145.59	1185.06	1360.23	1573.76	2012.05	2106.66	1306.65	1704.08	1703.31
AGAP006509-RA	550.27	465.849	621.703	472.522	458.745	461.372	493.076	423.659	385.017	491.634	401.915	567.002	421.652	368.554	439.261	499.924	533.368	448.241
AGAP006510-RA	781.876	476.413	391.802	621.739	371.519	569.748	672.488	642.652	761.916	593.23	375.318	472.501	329.319	527.196	586.677	447.877	433.241	526.525
AGAP006511-RA	762.165	643.315	840.271	953.334	757.576	862.88	825.049	896.439	908.037	771.9	661.978	840.957	767.385	777.735	812.782	847.816	766.355	878.804
AGAP006514-RA	19.7112	45.4229	76.0939	68.6874	85.6109	28.9003	42.717	34.7933	83.4977	22.1877	67.9709	47.7274	61.555	55.138	46.8147	34.2414	51.9889	93.4361
AGAP006517-RA	404.079	380.285	506.753	447.652	405.441	363.318	505.281	491.199	710.89	302.454	545.245	556.501	341.63	461.418	596.638	427.332	433.241	530.313
AGAP006518-RA	803.23	920.078	854.842	842.013	1324.55	915.519	815.285	875.972	913.836	1212.15	1013.65	970.775	909.988	876.403	971.155	961.498	1120.65	821.985
AGAP006520-RA	108.411	99.2966	103.617	155.139	114.686	109.408	140.356	47.0733	118.288	80.5765	75.3591	84.0002	81.0474	102.537	112.554	83.549	57.7655	90.9108
AGAP006521-RA	29.5668	24.296	40.4755	28.4224	48.459	42.3183	4.88194	53.2133	26.6729	26.8588	10.3434	18.1364	0	35.7913	44.8225	20.5448	71.2441	36.6168
AGAP006522-RA	546.985	616.907	521.324	601.607	755.961	697.735	486.974	589.439	590.282	704.169	627.992	542.183	484.233	565.89	494.044	506.772	587.282	449.503
AGAP006526-RA	1067.69	1723.96	1483.02	1427.04	1164.63	1250.97	1967.42	1223.9	1311.61	1736.48	1300.31	1694.32	1562.47	1157.9	1092.67	1520.32	885.738	1156.59
AGAP006528-RA	510.848	505.99	425.802	458.311	408.671	613.099	450.359	517.806	663.343	284.937	398.96	518.32	599.135	634.57	585.681	365.698	342.742	702.033
AGAP006529-RA	300.595	302.115	333.518	215.536	355.366	390.154	319.767	402.169	292.242	378.359	354.631	306.41	267.764	339.534	378.501	231.472	421.688	219.701
AGAP006530-RA	24.639	45.4229	27.5233	72.2402	37.1519	39.2218	65.9063	30.7	35.9504	30.3622	28.0749	43.9092	57.4513	49.334	25.8975	24.6538	25.0317	37.8795
AGAP006531-RA	67.3465	64.4372	77.7129	40.265	77.5344	71.2185	35.3941	54.2366	27.8326	32.6977	78.3143	70.6366	52.3217	79.3213	40.8383	65.7434	57.7655	58.0819
AGAP006532-RA	402.436	283.101	354.565	343.437	224.527	393.25	422.288	353.049	453.439	362.011	307.347	506.865	304.697	443.038	452.21	362.959	319.636	472.231
AGAP006533-RA	210.252	215.495	205.615	120.795	276.216	191.98	192.837	240.483	175.113	239.394	184.704	227.182	147.732	178.957	166.341	157.51	238.764	166.67
AGAP006534-RA	768.736	1073.25	443.611	845.565	533.049	619.292	955.641	729.636	609.997	567.539	605.828	764.593	727.375	647.146	625.524	549.232	492.932	684.356
AGAP006535-RA	87.0577	201.762	147.331	142.112	101.764	235.331	161.104	220.016	125.247	152.979	99.0011	170.864	173.38	223.454	203.196	221.884	138.637	209.6
AGAP006536-RA	229.964	67.6062	87.427	107.768	62.9967	26.836	113.505	20.4666	84.6574	44.3755	125.598	20.0455	12.311	82.2233	74.7042	50.6772	98.2013	63.1325
AGAP006537-RA	137.978	25.3523	67.9988	99.4783	38.7672	40.2539	64.6858	0	84.6574	19.8522	104.912	13.3637	4.10367	41.5953	58.7673	45.1986	46.2124	46.718
AGAP006540-RA	116.624	58.0991	66.3798	50.9234	38.7672	18.5787	63.4653	21.49	74.2202	23.3555	107.867	19.091	18.4665	29.9873	26.8935	32.8717	51.9889	46.718
AGAP006541-RA	57.4909	50.7047	55.0466	7.10559	0	0	34.1736	62.4232	41.7488	43.2077	53.1946	41.0456	47.1922	6.77133	25.8975	46.5683	67.3931	31.5662
AGAP006541-RB	65.7039	67.6062	64.7607	67.5031	158.299	162.048	59.8038	101.31	56.8248	223.045	109.345	157.5	114.903	158.643	119.527	101.354	42.3614	121.214
AGAP006542-RA	157.689	163.734	72.8558	126.716	114.686	209.527	81.7726	156.57	229.619	106.268	164.017	166.091	21.5442	157.675	112.554	134.226	165.594	135.104
AGAP006543-RA	494.422	397.186	461.42	530.551	329.521	435.568	613.905	967.049	545.054	1462.06	1105.27	1017.55	886.392	720.663	716.165	584.843	596.91	608.597
AGAP006546-RA	220.108	92.9585	362.66	137.375	180.914	223.977	219.688	152.476	307.318	259.246	483.185	189.955	213.391	277.624	528.906	271.192	412.06	377.532
AGAP006548-RA	1803.57	2966.22	4471.73	1502.83	2495.64	4562.11	1994.27	3749.49	1580.66	4857.95	2831.14	3724.65	2845.89	2547.95	2876.61	3488.51	3515.99	3402.84
AGAP006549-RA	44.3501	79.226	59.9037	17.764	27.4601	60.897	47.599	21.49	26.6729	78.241	50.2394	43.9092	18.4665	45.4646	50.7989	42.4593	28.8827	40.4048
AGAP006569-RA	5880.5	6949.71	6880.83	4630.48	2797.7	8016.73	4352.25	3614.41	3715.65	4422.37	3694.07	5872.38	8939.84	7353.66	9062.12	6708.57	4958.2	7146.6
AGAP006570-RA	666.895	446.835	989.22	477.259	1003.1	675.028	535.793	404.216	870.927	1369.8	817.129	705.411	604.265	502.046	711.184	632.781	791.387	493.696
AGAP006571-RA	1008.55	326.411	545.609	793.458	568.586	284.874	440.595	207.736	772.354	294.28	561.499	314.046	374.459	524.294	727.121	435.55	664.303	684.356
AGAP006573-RA	624.187	757.401	535.895	792.273	873.878	890.748	804.3	1186.04	783.951	1189.96	868.846	1348.78	909.988	1156.93	957.21	1036.83	881.886	906.582
AGAP006574-RA	2015.47	1189.45	1060.46	1397.43	1111.33	1337.67	1049.62	818.665	1785.92	819.779	1148.12	1159.78	1398.32	1246.89	1644.49	1117.64	1143.76	1561.9
AGAP006575-RA	282.527	403.525	369.136	258.17	335.983	284.874	299.019	329.513	247.014	533.674	413.736	366.546	236.987	338.566	266.943	282.149	308.083	251.267
AGAP006576-RA	110.054	154.227	281.709	86.4514	135.685	172.369	352.72	207.736	223.82	182.173	215.734	231.955	62.5809	247.637	208.176	202.709	192.552	229.802
AGAP006576-RB	298.953	363.383	448.468	297.251	373.134	361.253	97.6389	388.866	349.067	259.246	224.6	437.183	399.081	372.423	299.813	235.581	352.369	171.72
AGAP006576-RC	147.834	82.3951	76.0939	28.4224	19.3836	67.0899	20.7483	57.3066	4.63876	75.9054	115.255	0	59.5031	10.6407	30.8778	141.074	0	128.79
AGAP006579-RA	78.8447	69.7189	33.9994	67.5031	27.4601	48.5112	53.7014	36.8399	92.7752	26.8588	50.2394	44.8638	55.3995	31.922	80.6806	34.2414	26.9572	71.971
AGAP006579-RB	394.223	139.438	213.71	247.511	161.53	183.723	250.2	114.613	398.933	63.0599	147.763	119.319	137.473	162.512	283.876	136.965	103.978	205.812
AGAP006580-RA	208.61	194.368	213.71	119.611	248.756	236.363	223.349	234.343	172.794	282.602	276.317	326.455	188.769	275.69	287.86	225.993	261.87	179.296
AGAP006590-RA	54.2057	103.522	24.2853	110.137	104.995	105.28	41.4965	24.56	17.3954	0	132.987	42.9547	88.2288	48.3666	118.531	0	57.7655	157.831
AGAP006590-RB	206.967	0	113.331	84.0828	111.456	6.19292	86.6545	22.5133	274.847	29.1944	33.9855	0.954548	44.1144	32.8893	49.8028	16.4359	55.84	164.144
AGAP006590-RC	39.4223	1.05635	0	40.265	104.995	0	64.6858	0	156.558	51.3821	0	44.8638	1.02592	32.8893	0	104.094	32.7338	97.224
AGAP006590-RD	877.147	331.693	484.086	833.723	403.825	266.295	557.762	71.6332	816.422	64.2277	486.14	161.319	324.19	341.468	731.105	258.865	491.007	327.026
AGAP006592-RA	684.963	1292.97	600.656	1344.14	563.74	909.326	1430.41	960.909	716.689	587.391	323.601	510.683	981.802	551.38	548.827	799.878	360.072	768.954
AGAP006592-RB	2587.09	1916.21	1065.31	2073.65	1227.63	1520.36	2700.94	1343.63	2232.4	1400.16	1520.48	1774.5	1965.66	1868.89	1743.1	1466.9	1007.05	1758.87
AGAP006592-RC	187.256	246.129	85.808	397.913	166.376	345.771	1009.34	887.229	748	578.049	410.781	548.865	429.859	280.526	374.517	346.523	252.243	292.935
AGAP006593-RA	1220.45	1035.22	1243.41	1171.24	1838.21	728.7	1081.35	1054.03	1457.73	1609.2	1406.7	1251.41	1529.64	1132.75	1705.25	1528.53	1490.35	887.643
AGAP006594-RA	243.104	101.409	276.852	277.118	334.367	127.987	51.2604	78.7965	195.988	79.4088	181.748	42.0001	90.2806	111.243	209.172	91.7669	273.423	103.537
AGAP006598-RA	141.263	90.8458	284.947	169.35	232.603	185.787	335.634	250.716	443.002	363.178	622.082	370.365	230.831	201.205	352.604	190.382	281.125	251.267
AGAP006599-RA	307.166	145.776	244.472	234.485	239.065	221.913	264.845	151.453	269.048	67.731	198.002	110.728	152.862	167.349	222.121	162.989	265.721	344.703
AGAP006600-RA	129.765	221.833	187.806	129.085	161.53	114.569	151.34	110.52	89.2961	157.65	144.808	126	151.836	158.643	126.499	139.705	130.935	175.508
AGAP006601-RA	722.743	758.457	775.51	905.963	442.592	763.793	624.889	351.003	713.209	457.768	728.471	673.911	724.297	778.703	911.392	594.43	487.156	782.843
AGAP006601-RB	233.249	68.6626	132.76	61.5818	195.451	201.27	272.168	154.523	307.318	211.367	81.2696	339.819	312.904	255.376	57.7713	197.23	273.423	486.12
AGAP006604-RA	134.693	251.411	199.139	139.743	247.141	148.63	90.316	147.36	121.767	205.529	141.852	156.546	135.421	143.165	127.495	152.032	236.839	164.144
AGAP006605-RA	975.703	616.907	560.18	744.903	516.896	547.041	781.111	324.396	931.231	304.79	848.159	532.638	565.28	569.759	865.573	528.687	531.443	592.183
AGAP006606-RA	374.512	378.172	351.327	451.205	226.142	332.353	378.351	222.063	359.504	226.549	362.019	447.683	302.645	457.548	467.151	404.048	681.633	467.18
AGAP006607-RA	1189.24	1302.48	1614.16	1223.35	1398.85	1468.75	1222.93	1632.21	1041.4	1898.8	1498.32	1693.37	1344.98	1155	1194.27	1351.85	1386.37	1253.81
AGAP006608-RA	1466.84	1182.05	2766.9	1763.37	2290.5	1755.69	928.79	848.342	1262.9	650.451	611.738	756.002	805.344	825.135	683.295	764.267	970.46	939.411
AGAP006609-RA	39.4223	24.296	33.9994	26.0538	9.69181	14.4501	2.44097	11.2566	5.79845	99.261	57.6275	59.182	69.7623	72.55	18.9251	26.0234	28.8827	29.0409
AGAP006610-RA	221.751	158.452	259.043	209.615	250.372	188.884	159.884	211.83	266.729	223.045	246.764	131.728	114.903	125.753	194.231	131.487	317.71	209.6
AGAP006611-RA	156.047	100.353	100.379	112.505	104.995	139.341	104.962	77.7732	111.33	65.3955	99.0011	70.6366	82.0733	104.472	139.448	119.16	63.542	56.8192
AGAP006612-RA	2485.25	2706.36	2593.67	2157.73	2888.16	2840.48	2464.16	2685.22	1963.36	4464.41	3224.19	3195.83	2556.58	2250.98	2160.45	3010.5	2792	2185.65
AGAP006613-RB	1465.2	1473.6	2010.82	1731.4	1760.68	1747.43	1359.62	1814.37	1494.84	1897.64	1542.64	1553.05	1670.19	1427.78	1465.2	1557.3	1538.49	1233.61
AGAP006614-RA	2268.43	2742.28	3084.23	2179.05	2983.46	2613.41	2191.99	2518.42	2506.09	3202.04	3017.32	2926.64	1875.38	2491.85	2606.68	2210.62	2886.35	2482.37
AGAP006615-RA	1465.2	1257.05	1368.07	1451.91	1591.07	1769.11	1482.89	2201.19	1723.3	1681.6	1691.88	1897.64	1689.68	1623.18	1973.19	1709.33	1769.55	1575.79
AGAP006616-RA	642.256	697.189	919.602	549.499	818.958	856.687	587.054	1400.94	669.141	972.757	1052.07	891.548	552.969	926.705	991.076	831.381	910.769	877.542
AGAP006617-RA	223.393	129.931	233.139	235.669	282.678	226.041	203.821	239.46	204.105	131.959	187.659	172.773	225.702	221.519	214.152	209.557	267.647	272.732
AGAP006618-RA	80.4873	163.734	67.9988	66.3189	74.3038	63.9935	131.813	141.22	75.3799	116.778	96.0459	108.818	92.3325	137.361	86.6569	86.2883	109.754	66.9204
AGAP006619-RA	203.682	253.523	179.711	114.874	237.449	147.598	157.443	232.296	105.532	225.381	234.943	214.773	195.95	170.251	193.235	195.861	217.583	193.185
AGAP006620-RA	198.754	390.848	220.186	230.932	205.143	219.848	219.688	201.596	227.299	258.078	282.227	204.273	174.406	236.029	225.109	239.69	259.945	237.378
AGAP006621-RA	225.036	142.607	100.379	238.037	188.99	121.794	228.231	205.69	289.923	59.5566	158.106	212.864	171.328	174.12	239.054	162.989	136.712	202.024
AGAP006623-RA	507.563	373.947	620.084	418.046	473.283	517.108	428.391	587.392	692.335	360.843	497.961	432.41	335.475	594.91	692.259	465.683	677.782	592.183
AGAP006624-RA	341.66	338.031	343.232	243.959	395.749	425.247	284.373	342.816	344.428	384.198	410.781	374.183	483.207	325.024	498.028	260.234	331.189	348.491
AGAP006625-RA	589.693	541.906	615.227	519.892	836.726	516.076	410.083	708.146	596.081	587.391	574.798	464.865	425.755	470.124	533.886	387.612	594.985	462.13
AGAP006626-RA	1138.32	839.796	861.318	1019.65	872.262	1197.3	1141.15	1168.64	978.779	996.113	1031.38	1140.68	1307.02	1250.76	1169.37	1258.71	1141.83	1133.86
AGAP006627-RA	611.046	351.764	375.612	384.886	531.434	389.122	366.146	329.513	509.104	241.73	418.169	448.638	484.233	285.363	508.985	361.589	408.209	368.694
AGAP006629-RA	625.83	609.512	441.992	676.215	457.13	490.272	560.203	479.943	665.662	658.626	478.752	475.365	534.502	456.581	455.198	502.663	458.273	393.947
AGAP006630-RA	2100.88	2459.18	2391.29	1746.79	2805.78	1996.18	2054.08	2413.02	1693.15	3433.26	2625.75	2438.87	2327.8	2036.24	1685.33	2616.04	2570.56	1601.04
AGAP006631-RA	622.545	383.454	375.612	710.559	337.598	336.482	510.163	103.357	641.309	248.736	410.781	325.501	364.2	396.606	516.953	488.967	510.262	559.354
AGAP006632-RA	303.881	282.045	288.185	401.466	271.371	245.652	312.444	264.02	318.915	293.112	302.914	252.001	257.505	345.338	287.86	235.581	346.593	395.209
AGAP006633-RA	857.436	509.159	555.323	941.491	413.517	477.887	482.092	365.329	801.346	280.266	453.632	532.638	436.014	603.616	694.251	454.725	485.23	683.093
AGAP006634-RA	1701.73	1530.65	1332.45	1692.32	1003.1	1128.14	1842.93	792.059	1618.93	1021.8	1022.52	1112.05	1752.27	1392.96	1507.03	1398.42	1099.47	1449.52
AGAP006635-RA	387.653	215.495	301.137	190.667	305.292	118.698	135.474	6.13999	249.333	192.683	345.765	31.5001	149.784	177.022	307.781	254.756	288.827	159.094
AGAP006636-RA	405.722	239.791	270.376	388.439	195.451	308.614	295.358	200.573	371.101	181.005	243.809	250.092	164.147	201.205	289.852	265.713	207.956	276.52
AGAP006638-RA	323.592	246.129	284.947	315.015	339.213	219.848	162.325	155.546	267.888	199.69	220.167	64.9093	55.3995	167.349	224.113	276.67	234.913	167.932
AGAP006644-RA	808.158	1153.53	906.65	1567.97	678.426	1274.71	1135.05	1545.23	1095.91	1384.98	790.531	1390.78	1243.41	1219.81	1050.84	1119.01	506.411	1165.43
AGAP006645-RA	206.967	502.821	760.939	1069.39	1124.25	772.05	1071.59	1669.05	942.828	1491.25	1233.82	1421.32	1810.74	1187.88	1307.82	1166.95	491.007	970.978
AGAP006645-RC	169.188	9.50712	0	5.92133	113.071	53.6719	162.325	58.3299	0	1.16778	0	29.591	100.54	0.967333	3.98423	0	475.603	0
AGAP006645-RD	537.129	493.314	425.802	489.102	17.7683	585.23	48.8194	93.1232	320.075	514.989	223.122	792.275	184.665	218.617	329.695	461.574	134.786	368.694
AGAP006646-RA	131.408	212.326	169.997	194.22	347.29	340.61	148.899	414.449	183.231	317.635	206.868	285.41	103.618	201.205	253.994	205.448	336.965	202.024
AGAP006647-RA	609.404	847.19	678.369	696.348	418.363	843.269	778.67	801.269	528.819	665.632	469.886	971.73	969.491	735.173	614.567	932.735	446.72	587.132
AGAP006648-RA	455	296.834	469.515	354.095	424.824	330.289	274.609	371.469	528.819	367.849	323.601	288.274	229.805	283.428	361.569	345.153	346.593	415.412
AGAP006649-RA	254.603	282.045	131.14	248.696	192.221	215.72	179.411	231.273	154.239	269.756	231.988	189.001	137.473	236.997	216.144	216.405	165.594	244.954
AGAP006650-RA	249.675	208.1	304.375	170.534	339.213	265.263	196.498	283.463	186.71	336.319	366.452	241.501	194.924	306.644	227.101	249.277	206.03	241.166
AGAP006651-RA	144.549	129.931	212.091	139.743	221.296	202.302	128.151	199.55	161.197	213.703	143.33	139.364	145.68	102.537	117.535	120.53	182.924	137.629
AGAP006652-RA	2082.81	2591.22	1398.83	2869.47	1486.08	1544.1	2777.83	1676.22	1520.35	1596.35	1408.18	1731.55	2190.33	1599	1341.69	1839.45	1305.5	1871.25
AGAP006652-RB	36.1371	0	126.283	61.5818	0	109.408	178.191	19.4433	93.9349	0	150.718	228.137	73.866	95.7659	117.535	157.51	0	373.744
AGAP006653-RA	275.956	350.707	325.423	330.41	41.9978	439.697	100.08	132.01	97.414	102.764	31.0302	13.3637	104.643	288.265	185.267	176.685	121.308	95.9614
AGAP006653-RB	1340.36	1151.42	1045.89	1277.82	1017.64	1052.8	1143.6	909.742	1006.61	752.048	958.981	1135.91	1365.49	1130.81	1143.47	1240.91	1014.75	1098.51
AGAP006655-RA	638.97	1389.1	318.947	865.698	390.903	1065.18	1332.77	1531.93	676.099	792.92	657.545	1858.5	1332.67	1322.34	937.289	1360.07	467.9	1590.94
AGAP006656-RA	21.3538	11.6198	24.2853	65.1346	30.6907	50.5755	69.5677	63.4466	42.9085	58.3888	19.2092	18.1364	41.0367	23.216	26.8935	35.611	11.5531	29.0409
AGAP006656-RB	588.05	474.3	305.994	541.209	274.601	386.025	413.745	319.28	600.72	293.112	393.049	437.183	369.33	468.189	459.182	354.741	346.593	731.074
AGAP006657-RA	272.671	175.354	199.139	200.141	214.835	142.437	148.899	115.636	219.181	140.133	200.958	126.955	55.3995	158.643	189.251	164.359	196.403	162.882
AGAP006658-RA	101.841	99.2966	105.236	90.0042	106.61	126.955	111.064	79.8199	69.5814	123.784	90.1354	96.4094	140.551	101.57	101.598	95.8758	107.829	70.7084
AGAP006659-RA	257.888	207.044	216.948	268.828	209.989	229.138	195.278	162.71	256.292	202.025	217.211	249.137	274.946	287.298	219.132	213.666	258.019	208.337
AGAP006660-RA	167.545	179.579	178.092	135.006	245.526	157.919	90.316	99.2632	109.011	138.965	79.792	106.909	81.0474	198.303	203.196	72.5917	234.913	199.499
AGAP006660-RB	410.649	325.355	437.135	343.437	360.212	645.095	319.767	444.126	265.569	216.039	196.525	191.864	196.976	207.977	238.058	446.508	254.168	263.894
AGAP006661-RA	34.4946	24.296	11.3331	24.8696	75.9191	45.4147	39.0556	35.8166	16.2357	42.0399	23.6421	28.6364	10.2592	28.0526	1.99211	16.4359	36.5848	10.1012
AGAP006662-RA	203.682	225.002	220.186	214.352	263.294	222.945	237.995	205.69	209.904	227.716	180.271	223.364	137.473	197.336	146.42	146.553	234.913	212.125
AGAP006663-RA	78.8447	61.2681	97.1411	86.4514	101.764	81.5401	42.717	95.1699	68.4217	49.0466	85.7025	108.818	75.9178	66.746	78.6885	72.5917	86.6482	87.1228
AGAP006665-RA	1540.76	1650.01	955.221	1765.74	1277.7	1150.85	1835.61	1075.52	1261.74	1132.74	1046.16	1382.19	1908.2	1064.07	1156.42	1391.57	1030.15	1303.05
AGAP006665-RB	50.9205	103.522	90.665	95.9255	72.6885	173.402	168.427	82.8899	175.113	127.288	112.3	91.6366	84.1251	151.871	101.598	95.8758	77.0207	119.952
AGAP006665-RC	271.029	272.538	207.234	467.785	342.444	196.109	330.752	380.679	269.048	606.076	415.214	429.547	528.347	419.822	371.529	569.776	410.135	319.45
AGAP006668-RA	433.646	719.372	697.797	567.263	817.342	961.966	624.889	717.356	801.346	632.935	995.922	771.275	556.047	860.926	697.24	704.003	941.577	920.472
AGAP006669-RA	1529.26	1811.64	1089.6	1698.24	915.876	1543.07	1846.6	1107.24	1390.47	1086.03	924.996	1378.37	1903.07	1260.43	1169.37	1339.52	598.836	1387.65
AGAP006670-RA	4341.39	2338.75	2732.9	4855.49	2574.79	2523.61	1635.45	3550.96	2141.95	5736.12	3552.22	2975.33	2549.4	5204.25	2971.24	2988.59	2863.24	2487.42
AGAP006678-RA	2927.11	2962	1912.06	2664.6	2159.66	2353.31	3279.45	2790.63	2300.83	2123.02	2792.72	3344.74	3766.14	3553.98	3122.64	2846.14	2193.16	3243.75
AGAP006680-RA	653.754	614.794	333.518	522.261	374.75	431.44	451.58	456.406	416.329	600.237	555.588	676.775	718.141	759.356	807.802	782.073	471.751	609.86
AGAP006681-RA	785.162	865.148	569.894	1181.9	505.589	675.028	851.899	771.592	609.997	851.309	580.708	698.729	1056.69	683.904	467.151	738.244	620.016	656.578
AGAP006682-RA	364.657	266.199	420.945	364.754	374.75	307.581	311.224	310.07	389.656	344.494	379.751	327.41	321.112	325.991	341.647	375.285	387.029	327.026
AGAP006683-RA	164.26	244.016	163.521	103.031	117.917	191.98	109.844	190.34	114.809	227.716	166.972	100.228	126.188	223.454	129.487	169.837	304.232	93.4361
AGAP006683-RB	159.332	295.777	166.759	360.017	327.906	342.675	363.705	304.953	385.017	329.313	330.989	377.046	193.898	209.911	247.022	360.219	352.369	271.47
AGAP006683-RC	707.96	502.821	799.795	383.702	920.721	442.793	485.753	670.282	412.85	488.13	471.364	532.638	446.274	447.875	555.8	383.503	697.037	550.515
AGAP006684-RA	331.805	420.426	344.851	202.509	405.441	408.732	258.743	498.363	248.174	390.037	401.915	401.865	246.22	383.064	370.533	371.176	392.805	275.258
AGAP006685-RA	372.87	267.256	422.564	423.967	331.137	306.549	292.917	257.88	525.34	213.703	310.302	314.046	284.179	227.323	399.419	286.258	489.081	482.332
AGAP006686-RA	1859.42	2746.5	2447.96	2634.99	1978.74	3158.39	3048.77	2334.22	2583.79	1897.64	2306.58	3612.96	3012.09	2924.25	2612.66	2498.25	2431.93	3729.87
AGAP006687-RA	221.751	174.297	152.188	184.745	172.837	182.691	157.443	113.59	200.626	162.321	221.644	192.819	161.069	165.414	160.365	186.273	225.285	189.397
AGAP006688-RA	430.361	355.989	475.991	350.543	773.729	489.24	324.649	422.636	325.873	606.076	401.915	294.955	222.624	323.089	328.699	364.328	531.443	340.915
AGAP006690-RA	11.4982	43.3102	4.85706	75.793	19.3836	39.2218	26.8507	105.403	26.6729	149.475	10.3434	12.4091	58.4772	9.67333	17.929	43.829	28.8827	16.4144
AGAP006696-RA	106.769	95.0712	55.0466	66.3189	22.6142	62.9613	47.599	86.9832	73.0605	75.9054	35.4631	41.0456	157.991	61.9093	44.8225	72.5917	51.9889	59.3445
AGAP006698-RA	14.7834	5.28174	3.23804	35.528	12.9224	20.6431	31.7326	42.9799	13.9163	138.965	76.8367	223.364	18.4665	37.726	30.8778	23.2841	13.4786	32.8289
AGAP006699-RA	390.938	700.358	503.515	762.667	345.674	669.867	1595.18	1605.61	909.197	2695.23	1504.23	2402.6	1495.79	1385.22	1429.34	1397.05	768.281	1016.43
AGAP006701-RA	129.765	122.536	335.137	272.381	319.83	263.199	266.066	354.073	387.337	377.192	461.02	211.91	365.226	374.358	499.024	158.88	550.698	193.185
AGAP006701-RB	546.985	463.736	403.136	283.039	323.06	246.684	355.161	442.079	449.96	279.098	328.034	515.456	564.254	404.345	356.588	498.554	296.53	593.445
AGAP006701-RC	22.9964	29.5777	0	13.0269	25.8448	50.5755	0	15.35	0	0	25.1197	0	56.4254	25.1506	41.8344	23.2841	107.829	0
AGAP006702-RA	289.097	225.002	283.328	311.462	190.605	292.099	349.059	287.556	178.592	148.308	265.973	294.955	318.034	246.67	336.667	247.908	130.935	372.482
AGAP006702-RB	80.4873	71.8316	50.1896	30.7909	85.6109	93.9259	48.8194	181.13	231.938	86.4154	39.896	107.864	55.3995	119.949	176.302	106.833	146.339	188.135
AGAP006712-RA	31.2094	30.6341	6.47607	41.4493	37.1519	21.6752	41.4965	26.6066	5.79845	24.5233	26.5973	14.3182	51.2958	16.4447	38.8462	28.7628	17.3296	25.253
AGAP006713-RA	29.5668	34.8595	16.1902	55.6605	12.9224	26.836	31.7326	24.56	30.1519	3.50333	19.2092	26.7273	22.5702	19.3467	19.9211	27.3931	15.4041	27.7783
AGAP006714-RA	614.332	526.061	534.276	484.365	502.359	467.565	561.424	604.789	565.929	477.62	505.349	546.001	450.377	646.178	493.048	525.947	425.539	417.937
AGAP006715-RA	1238.52	1378.53	1434.45	1733.76	1079.02	1510.04	1462.14	1593.33	1616.61	1606.86	1289.97	1624.64	1795.35	1673.49	1938.33	1558.67	1097.54	1617.45
AGAP006718-RA	82.1299	69.7189	116.569	287.776	71.0732	145.534	144.017	232.296	104.372	378.359	122.643	269.183	185.691	228.291	141.44	150.662	61.6165	202.024
AGAP006719-RA	187.256	159.508	244.472	78.1615	311.753	258.038	180.632	242.53	231.938	324.642	305.869	206.182	173.38	254.408	214.152	190.382	256.094	181.822
AGAP006721-RA	1148.18	1266.56	697.797	1412.83	720.424	1146.72	2145.61	567.949	1025.17	850.141	543.767	866.73	1743.03	994.418	1049.84	1357.33	223.36	1212.14
AGAP006721-RB	1621.24	1185.22	4314.68	749.64	831.88	546.009	268.507	259.926	607.678	109.771	209.823	201.41	233.909	266.984	382.486	439.659	1825.39	785.368
AGAP006725-RA	325.234	166.903	221.806	187.114	171.222	196.109	324.649	118.706	345.588	427.406	289.615	123.137	175.432	140.263	229.093	267.083	229.136	172.983
AGAP006726-RA	658.682	638.034	573.132	682.137	820.573	714.25	472.328	481.989	760.757	892.181	718.128	505.91	673.001	571.694	677.318	780.703	596.91	371.219
AGAP006727-RA	313.736	227.115	278.471	150.402	281.062	289.003	208.703	266.066	299.2	386.534	263.018	235.773	270.842	175.087	219.132	258.865	198.328	193.185
AGAP006729-RA	392.581	222.889	351.327	252.249	390.903	335.45	306.342	395.006	408.211	881.671	622.082	384.683	302.645	291.167	316.746	398.57	388.954	220.964
AGAP006730-RA	799.945	641.203	535.895	733.06	762.422	551.169	646.858	805.362	703.932	750.88	659.022	780.82	878.184	631.668	711.184	716.33	951.205	550.515
AGAP006733-RA	1532.54	1395.43	1128.46	1795.35	1093.56	1657.64	2023.57	1230.04	1298.85	1669.92	1124.48	1604.6	1883.58	1358.14	1528.95	1607.97	1376.74	1296.74
AGAP006735-RA	21.3538	27.465	24.2853	31.9752	37.1519	21.6752	80.5521	77.7732	22.0341	24.5233	31.0302	65.8638	51.2958	58.04	46.8147	32.8717	15.4041	106.063
AGAP006736-RA	803.23	1086.98	754.463	781.615	565.355	631.677	676.149	1327.26	425.606	1375.64	950.115	953.593	1773.81	1624.15	1147.46	1550.45	706.664	893.956
AGAP006737-RA	3.2852	19.0142	19.4282	21.3168	69.4579	31.9967	53.7014	24.56	48.707	4.6711	38.4183	29.591	10.2592	15.4773	16.933	6.84827	30.8083	36.6168
AGAP006740-RA	903.429	1078.53	1007.03	1061.1	1463.46	2332.66	1633.01	2021.08	1530.79	2892.58	1555.94	2471.32	1015.66	940.247	748.038	1208.04	941.577	959.614
AGAP006741-RA	1010.2	856.697	548.847	812.406	470.053	846.365	993.476	807.409	734.084	512.654	688.575	879.139	797.137	793.213	732.102	705.372	548.772	858.602
AGAP006743-RA	14.7834	23.2396	40.4755	20.1325	33.9213	51.6076	15.8663	36.8399	19.7147	163.489	16.2539	32.4546	0	19.3467	45.8186	46.5683	9.62758	8.83855
AGAP006744-RA	72.2743	64.4372	101.998	180.008	90.4568	83.6044	106.182	144.29	78.8589	184.509	101.956	112.637	91.3066	73.5173	111.558	94.5062	69.3186	66.9204
AGAP006745-RA	517.418	551.413	670.274	1082.42	557.279	613.099	352.72	740.892	373.42	683.149	375.318	571.774	408.315	504.948	440.257	531.426	448.645	494.959
AGAP006746-RA	50.9205	53.8737	3.23804	54.4762	51.6896	42.3183	63.4653	96.1932	71.9008	193.851	88.6577	70.6366	32.8293	50.3013	55.7792	83.549	48.1379	26.5156
AGAP006747-RA	459.927	486.976	398.279	927.28	405.441	695.671	652.96	938.395	507.944	1367.47	641.291	908.73	1045.41	1089.22	841.668	767.007	585.357	588.395
AGAP006748-RA	678.393	415.144	271.995	401.466	363.443	455.179	537.014	311.093	441.842	329.313	314.735	430.501	577.591	331.795	449.221	442.399	300.381	412.886
AGAP006749-RA	91.9855	90.8458	67.9988	61.5818	56.5355	91.8616	45.158	64.4699	46.3876	134.294	70.9262	110.728	51.2958	44.4973	38.8462	64.3738	67.3931	79.5469
AGAP006755-RA	1846.28	1383.81	670.274	1424.67	1030.56	1208.65	1857.58	996.725	1302.33	1055.67	1188.01	1176.96	1748.16	1060.2	1352.64	1549.08	646.973	1267.7
AGAP006756-RA	726.028	1063.74	932.555	1612.97	944.951	1544.1	1412.1	1577.98	1251.31	1884.79	1164.37	1856.6	1859.99	1480.99	1575.76	1507.99	727.845	1542.96
AGAP006757-RA	486.209	903.177	433.897	679.768	387.672	741.086	804.3	803.315	354.865	799.927	981.145	1169.32	901.78	873.501	523.926	860.143	471.751	659.103
AGAP006758-RA	359.729	304.228	223.425	325.673	226.142	240.492	277.05	328.49	295.721	148.308	234.943	245.319	317.008	281.494	302.801	189.012	165.594	351.017
AGAP006761-RA	105.126	57.0427	72.8558	164.613	109.84	138.308	93.9774	113.59	57.9845	120.281	75.3591	70.6366	89.2547	89.9619	84.6648	56.1559	26.9572	34.0915
AGAP006762-RA	128.123	81.3387	100.379	114.874	71.0732	92.8937	164.766	76.7499	195.988	33.8655	97.5235	88.773	96.4361	144.133	185.267	132.857	50.0634	123.74
AGAP006763-RA	137.978	132.043	142.474	162.244	161.53	140.373	158.663	227.18	156.558	143.636	178.793	155.591	123.11	132.525	148.412	167.098	171.371	169.195
AGAP006764-RA	70.6317	54.93	35.6184	66.3189	67.8426	75.3471	59.8038	44.0033	45.2279	19.8522	36.9407	39.1365	38.9848	52.236	41.8344	46.5683	69.3186	51.7686
AGAP006765-RA	1153.1	237.678	317.328	351.727	319.83	24.7717	218.467	10.2333	440.682	71.2343	299.959	17.1819	0	182.826	352.604	83.549	269.572	193.185
AGAP006766-RA	3993.15	4520.11	5324.95	3411.87	5167.35	4473.35	3822.56	4861.85	3695.93	6636.47	5375.61	6275.2	4136.49	4836.66	5280.1	5070.46	6165.5	4636.45
AGAP006767-RA	397.509	267.256	202.377	322.12	331.137	303.453	301.46	389.889	336.31	663.297	508.304	528.82	470.896	488.503	529.902	451.986	460.198	380.058
AGAP006768-RA	277.599	274.65	314.09	357.648	253.602	240.492	334.413	264.02	318.915	464.775	444.766	487.774	300.593	319.22	375.513	302.694	259.945	340.915
AGAP006769-RA	85.4151	34.8595	58.2847	40.265	66.2273	19.6109	34.1736	0	35.9504	58.3888	84.2248	15.2728	32.8293	20.314	44.8225	26.0234	51.9889	16.4144
AGAP006770-RA	389.296	413.032	398.279	440.547	345.674	409.765	496.738	496.316	606.518	234.723	483.185	426.683	530.399	378.227	345.632	358.85	516.038	449.503
AGAP006771-RA	499.35	978.177	1099.31	876.356	786.652	1321.16	804.3	1788.78	921.954	2459.34	858.502	1573.1	1736.88	1323.31	1132.52	1471.01	953.131	1239.92
AGAP006772-RA	11544.2	4665.88	7607.77	7806.68	6926.41	2945.76	5901.05	1093.94	11534.3	3122.63	6516.34	1324.91	2971.05	4202.09	8023.24	3487.14	6999.25	3906.64
AGAP006774-RA	1465.2	817.613	1288.74	1335.85	870.647	926.873	1329.11	761.359	1816.07	631.767	1007.74	792.275	946.921	1258.5	1400.46	795.77	1176.49	1204.57
AGAP006775-RA	584.765	233.453	344.851	155.139	261.679	86.7008	124.49	23.5366	171.634	254.575	271.884	41.0456	51.2958	68.6806	310.77	101.354	127.084	74.4963
AGAP006776-RA	16.426	58.0991	12.9521	86.4514	22.6142	31.9967	54.9219	15.35	32.4713	28.0266	72.4038	18.1364	18.4665	21.2813	19.9211	50.6772	32.7338	25.253
AGAP006776-RB	919.855	1016.21	341.613	917.806	431.285	681.221	872.648	578.182	657.544	594.398	490.573	730.229	971.543	624.897	604.606	756.05	335.04	736.125
AGAP006777-RA	860.721	615.85	764.177	666.741	838.341	681.221	656.622	727.589	884.844	656.29	904.309	611.865	773.541	628.766	839.676	614.975	774.058	643.951
AGAP006778-RA	340.018	512.328	327.042	303.172	356.981	334.417	344.177	256.856	263.25	362.011	286.66	336.001	480.129	263.114	350.612	304.063	311.934	262.631
AGAP006779-RA	290.74	209.157	161.902	175.271	214.835	155.855	133.033	136.103	158.878	251.072	168.45	197.591	149.784	235.062	244.034	147.923	229.136	198.236
AGAP006780-RA	561.768	649.653	858.08	441.731	596.046	1061.05	638.314	980.352	670.301	1422.35	907.264	1175.05	867.925	790.311	910.396	1035.46	1018.6	805.571
AGAP006782-RA	23088.4	26605.2	38129.5	21917.2	30954	35219.1	28048	30296.8	26640.4	43567.4	32228.6	35151.2	30365.1	28470.5	27547.9	32507.4	34081.6	29650.8
AGAP006783-RA	211.895	176.41	278.471	116.058	319.83	216.752	120.828	210.806	209.904	209.032	155.151	183.273	129.265	176.055	215.148	135.596	207.956	184.347
AGAP006784-RA	1001.98	1014.09	1084.74	817.143	1106.48	1106.47	969.066	1060.17	1134.18	1436.36	1244.16	1335.41	1019.76	1353.3	1201.24	972.455	1330.53	1185.63
AGAP006785-RA	21.3538	78.1697	56.6656	93.557	59.7661	75.3471	54.9219	65.4932	40.5892	26.8588	41.3736	42.0001	97.4621	47.3993	57.7713	47.9379	96.2758	46.718
AGAP006789-RA	118.267	106.691	72.8558	59.2133	111.456	60.897	205.042	85.9599	96.2543	148.308	81.2696	129.819	69.7623	132.525	116.539	101.354	103.978	63.1325
AGAP006789-RB	85.4151	91.9022	152.188	124.348	142.146	124.89	1.22049	137.126	105.532	156.482	202.435	63.9547	94.3843	97.7006	57.7713	101.354	146.339	94.6987
AGAP006791-RA	400.794	348.595	173.235	407.387	185.76	453.115	693.236	347.933	462.716	228.884	215.734	464.865	544.762	354.044	472.131	308.172	150.19	693.195
AGAP006793-RA	197.112	5.28174	293.042	52.1077	161.53	9.28937	1.22049	4.09333	4.63876	7.00666	25.1197	0	0	2.902	61.7555	6.84827	28.8827	0
AGAP006794-RA	1506.26	1781	615.227	1406.91	629.967	980.545	1651.32	769.546	894.121	532.506	653.112	1045.23	1310.1	950.888	833.699	1072.44	439.018	1252.55
AGAP006796-RA	691.534	83.4514	213.71	197.772	363.443	3.09646	3.66146	2.04666	1.15969	0	14.7763	5.72729	4.10367	1.93467	87.653	5.47862	53.9145	2.5253
AGAP006797-RA	64.0613	76.057	25.9043	99.4783	41.9978	80.5079	101.3	80.8432	75.3799	70.0666	54.6723	51.5456	102.592	56.1053	89.6451	80.8096	73.1696	31.5662
AGAP006798-RA	160.975	201.762	186.187	222.642	188.99	334.417	161.104	271.183	131.045	156.482	116.733	115.5	209.287	197.336	226.105	156.141	223.36	272.732
AGAP006799-RA	156.047	172.185	166.759	151.586	166.376	163.08	167.207	146.336	142.642	170.495	121.166	145.091	193.898	178.957	151.401	152.032	157.892	112.376
AGAP006800-RA	359.729	163.734	317.328	349.358	290.754	285.906	274.609	222.063	512.583	300.118	288.138	348.41	223.65	340.501	352.604	258.865	323.487	459.604
AGAP006802-RA	246.39	233.453	231.52	121.979	256.833	240.492	165.986	286.533	176.273	272.092	199.48	207.137	115.929	256.343	250.01	213.666	180.999	172.983
AGAP006804-RA	188.899	167.959	114.95	162.244	184.144	172.369	208.703	201.596	168.155	195.019	122.643	147.955	72.8401	100.603	176.302	171.207	142.488	116.164
AGAP006805-RA	133.05	177.466	101.998	156.323	148.608	106.312	120.828	102.333	84.6574	154.146	109.345	201.41	136.447	128.655	140.444	91.7669	130.935	128.79
AGAP006806-RA	192.184	249.298	336.756	253.433	190.605	374.671	291.696	335.653	197.147	458.936	261.54	395.183	240.064	238.931	254.99	246.538	188.701	263.894
AGAP006807-RA	459.927	490.145	466.277	341.068	389.288	509.883	320.988	621.162	365.302	483.459	500.916	653.865	610.42	470.124	560.78	454.725	537.219	638.901
AGAP006808-RA	394.223	447.891	386.945	362.385	297.215	409.765	307.563	464.593	285.284	380.695	459.543	530.729	278.023	443.038	417.348	353.371	496.783	569.455
AGAP006809-RA	896.858	831.345	582.847	943.859	529.819	649.224	820.167	747.032	771.194	803.43	635.38	760.775	999.243	706.153	741.066	858.774	610.389	756.327
AGAP006810-RA	335.09	314.791	297.899	261.723	344.059	204.366	288.035	386.819	236.577	303.622	323.601	262.501	246.22	295.036	246.026	252.017	269.572	233.59
AGAP006811-RA	558.483	383.454	352.946	400.282	390.903	372.607	392.997	332.583	494.028	214.871	459.543	460.092	273.92	365.652	339.655	324.608	292.678	362.38
AGAP006814-RA	183.971	143.663	182.949	117.242	145.377	187.852	109.844	95.1699	125.247	54.8855	122.643	120.273	132.343	157.675	129.487	93.1365	129.01	127.528
AGAP006815-RA	205.325	340.144	212.091	251.064	316.599	247.717	212.365	364.306	234.257	324.642	347.243	235.773	152.862	299.873	225.109	317.76	265.721	214.65
AGAP006817-RA	949.421	1046.84	854.842	917.806	933.644	993.963	1058.16	1377.4	1102.87	950.57	1012.18	1030.91	936.662	1184.02	1282.92	1021.76	935.801	1171.74
AGAP006818-RA	535.487	490.145	754.463	598.054	726.885	805.079	770.127	862.669	603.039	1013.63	871.801	1106.32	716.09	611.354	654.409	580.734	750.951	546.727
AGAP006819-RA	418.862	832.401	467.896	304.356	297.215	519.173	689.575	572.042	293.402	475.285	226.077	672.002	802.267	533.968	511.973	547.862	479.454	988.655
AGAP006819-RB	160.975	195.424	67.9988	431.073	282.678	409.765	568.747	841.179	480.112	984.435	685.62	1233.28	452.429	414.018	318.738	643.738	259.945	132.578
AGAP006820-RA	267.743	439.44	328.661	358.832	366.673	399.443	403.981	369.423	425.606	305.957	332.466	447.683	309.827	385.966	397.427	331.456	344.667	372.482
AGAP006821-RA	1092.33	1796.85	2373.48	1518.23	2818.7	2983.95	1801.44	4947.81	1610.81	5144.05	3337.96	2950.51	1926.67	2356.42	2352.69	2513.32	2470.44	1732.36
AGAP006824-RA	45.9927	109.86	179.711	46.1863	187.375	180.627	128.151	267.09	126.406	277.931	198.002	215.728	149.784	86.0926	118.531	135.596	113.605	108.588
AGAP006825-RA	581.48	456.342	446.849	650.162	390.903	492.337	574.849	386.819	632.031	343.326	483.185	477.274	488.336	436.267	475.119	454.725	302.306	555.566
AGAP006829-RA	64.0613	22.1833	80.9509	217.905	53.3049	153.791	23.1892	18.42	34.7907	24.5233	1.47763	11.4546	16.4147	11.608	7.96845	8.21793	38.5103	2.5253
AGAP006830-RA	9.85559	53.8737	9.71411	29.6066	25.8448	49.5433	34.1736	60.3766	16.2357	42.0399	20.6868	31.5001	37.9589	41.5953	25.8975	23.2841	28.8827	7.5759
AGAP006835-RB	221.751	319.017	275.233	370.675	429.67	495.433	313.665	488.129	279.485	240.562	87.1801	227.182	229.805	251.506	177.298	225.993	121.308	207.075
AGAP006838-RA	75.5595	46.4793	56.6656	52.1077	17.7683	134.18	114.726	104.38	64.9427	133.126	41.3736	99.273	217.494	139.296	33.8659	119.16	40.4358	142.679
AGAP006871-RA	8906.16	10964.9	11414.1	9399.51	10610.9	12654.2	10737.8	12768.1	8740.59	19430.6	12549.5	15691.8	11751.9	10556.5	10281.3	12576.2	11483.8	10887.8
AGAP006873-RA	1660.67	747.894	995.696	955.702	783.421	803.015	778.67	567.949	1162.01	568.707	896.921	867.684	710.96	1061.16	1368.58	457.465	906.918	876.279
AGAP006878-RA	515.776	692.964	663.798	405.019	723.655	732.828	687.134	782.849	499.826	984.435	861.458	693.956	651.457	721.63	522.93	710.851	725.92	521.474
AGAP006879-RA	4527	4915.18	6082.65	4064.4	5852.23	5172.12	4502.37	5055.26	4300.13	6538.38	5224.9	5447.61	4052.37	3842.25	4364.72	4677.37	4802.24	3997.55
AGAP006880-RA	340.018	344.369	270.376	371.859	239.065	293.131	391.776	247.646	325.873	324.642	265.973	498.274	310.853	362.75	446.233	530.056	311.934	506.323
AGAP006881-RA	8.21299	16.9016	35.6184	36.7122	6.4612	28.9003	14.6458	12.28	23.1938	31.53	14.7763	44.8638	17.4406	13.5427	8.96451	57.5255	3.85103	18.9397
AGAP006882-RA	147.834	276.763	97.1411	120.795	100.149	268.36	234.333	235.366	103.212	196.186	122.643	297.819	194.924	191.532	230.089	246.538	96.2758	296.723
AGAP006883-RA	37.7797	80.2824	74.4748	116.058	74.3038	95.9902	187.955	135.08	247.014	248.736	449.199	289.228	170.302	208.944	162.357	160.25	142.488	171.72
AGAP006884-RA	261.173	237.678	262.281	227.379	214.835	275.585	303.901	238.436	324.713	217.206	226.077	283.501	262.635	296.004	290.849	268.452	231.062	300.511
AGAP006885-RA	740.812	793.317	1019.98	920.174	1124.25	1250.97	961.743	1261.77	1185.2	1010.13	1201.31	1592.19	1102.86	1240.12	1292.88	1208.04	1161.09	1483.61
AGAP006887-RA	632.4	1200.01	419.326	630.029	337.598	778.243	922.688	961.932	524.18	1104.72	537.857	1180.78	1566.57	978.941	751.027	1423.07	358.146	1048
AGAP006888-RA	1706.66	2325.02	1042.65	1871.14	1020.87	1873.36	2727.79	1901.35	1490.2	1145.59	1288.49	2214.55	2217.01	1755.71	1815.81	1565.52	795.238	2294.23
AGAP006889-RA	108.411	154.227	155.426	131.453	121.148	229.138	146.458	193.41	86.9768	219.542	175.838	130.773	102.592	182.826	150.405	93.1365	134.786	164.144
AGAP006890-RA	405.722	198.593	294.661	256.986	237.449	239.459	54.9219	208.76	150.76	322.306	103.434	378.956	53.3476	119.949	225.109	206.818	283.051	193.185
AGAP006890-RB	1351.86	1259.17	1215.88	1409.28	775.344	1126.08	1377.93	1354.89	1344.08	933.053	913.175	1206.55	1160.31	1421.01	1390.49	895.754	891.514	1300.53
AGAP006892-RA	3851.89	1726.07	2447.96	3653.46	1817.21	1506.94	2040.65	439.009	3768.99	743.873	1684.5	622.365	1398.32	1372.65	2708.28	1186.12	1679.05	1588.41
AGAP006894-RA	136.336	140.494	157.045	211.983	284.293	141.405	135.474	179.083	267.888	150.643	161.062	118.364	231.857	89.9619	148.412	167.098	165.594	152.781
AGAP006895-RA	461.57	498.596	461.42	400.282	822.188	535.687	450.359	509.619	470.834	439.084	489.095	426.683	361.123	429.496	366.549	367.068	517.964	333.34
AGAP006898-RA	19.7112	13.7325	71.2368	46.1863	32.306	66.0578	28.0712	24.56	39.4295	42.0399	31.0302	64.9093	45.1403	12.5753	36.8541	8.21793	23.1062	10.1012
AGAP006900-RA	645.541	559.864	532.657	663.189	376.365	542.912	764.024	520.876	632.031	239.394	240.853	329.319	468.844	459.483	335.671	372.546	175.222	330.814
AGAP006901-RA	88.7003	71.8316	140.855	177.64	190.605	144.501	150.12	142.243	215.702	221.877	158.106	163.228	267.764	110.276	252.998	336.935	152.116	147.73
AGAP006901-RB	302.238	405.637	684.845	770.957	912.645	959.902	743.276	1023.33	1149.25	1225	712.217	870.548	1014.63	615.224	790.869	1127.23	531.443	545.465
AGAP006901-RC	62.4187	53.8737	140.855	54.4762	192.221	140.373	76.8906	73.6799	110.171	164.656	220.167	88.773	178.509	57.0726	72.7121	63.0041	111.68	94.6987
AGAP006902-RA	6675.52	5443.36	3794.98	5444.07	3132.07	3444.29	5848.57	2253.38	3969.62	3260.43	2912.41	3139.51	4810.52	3637.17	3412.49	4108.96	2803.55	4250.08
AGAP006903-RA	139.621	73.9443	37.2374	105.4	109.84	49.5433	64.6858	28.6533	155.398	7.00666	76.8367	22.9092	86.177	42.5626	66.7358	63.0041	69.3186	66.9204
AGAP006904-RA	238.177	251.411	197.52	273.565	197.067	369.511	390.556	544.413	141.482	289.608	169.927	378.001	420.626	244.735	309.774	365.698	198.328	212.125
AGAP006904-RB	0	0	0	148.033	109.84	0	0	59.3532	0	93.4221	96.0459	0	0	0	71.7161	0	65.4676	0
AGAP006904-RC	98.5559	114.085	84.189	374.228	51.6896	92.8937	164.766	49.1199	218.022	212.535	116.733	296.864	156.965	169.283	90.6411	165.728	102.052	125.002
AGAP006906-RA	91.9855	64.4372	103.617	41.4493	59.7661	130.051	76.8906	132.01	138.003	249.904	181.748	261.546	161.069	193.467	152.397	89.0276	103.978	102.275
AGAP006907-RA	116.624	54.93	145.712	84.0828	30.6907	105.28	23.1892	99.2632	19.7147	287.273	195.047	232.91	257.505	172.185	221.125	225.993	154.041	130.053
AGAP006908-RA	2040.11	2079.95	1405.31	1412.83	1009.56	1611.19	2266.44	1625.05	1795.2	1436.36	1217.57	2220.28	2737.14	2394.15	2396.51	1972.3	1176.49	2236.15
AGAP006909-RA	473.068	349.651	293.042	534.104	293.985	363.318	296.578	739.869	273.687	1506.43	599.917	675.82	643.25	730.336	548.827	527.317	417.837	335.865
AGAP006910-RA	533.844	591.554	626.56	774.51	885.185	1069.31	661.503	1453.13	690.016	1995.73	877.711	943.093	571.435	866.73	794.853	735.505	897.291	603.547
AGAP006911-RA	3341.04	2818.33	5151.72	3865.44	5091.43	5748.06	2947.47	7325.01	4077.47	14294.7	3853.66	4949.33	4454.53	4556.14	5077.9	5573.13	4241.91	3299.3
AGAP006914-RA	6.57039	1.05635	51.8086	4.73706	27.4601	43.3504	17.0868	66.5166	12.7566	199.69	28.0749	69.682	32.8293	22.2487	31.8738	36.9807	25.0317	16.4144
AGAP006915-RA	433.646	287.326	467.896	242.774	360.212	365.382	361.264	280.393	365.302	287.273	348.72	280.637	182.613	271.82	279.892	451.986	387.029	306.824
AGAP006916-RA	124.837	235.565	179.711	126.716	281.062	173.402	167.207	204.666	153.079	231.22	175.838	149.864	161.069	164.447	167.337	227.363	190.626	176.771
AGAP006918-RA	1185.96	1587.69	1866.73	1067.02	1668.61	1745.37	1484.11	1645.52	1428.74	2588.96	1816.01	2088.55	2082.61	1835.03	1798.88	1880.54	1952.47	1402.8
AGAP006921-RA	131.408	322.186	341.613	293.698	319.83	756.568	413.745	607.859	423.287	706.504	242.331	633.82	666.846	580.4	529.902	416.375	271.498	665.416
AGAP006921-RB	972.418	1298.25	1687.02	1617.71	1755.83	2418.33	1814.86	1901.35	2182.54	2249.14	2383.42	1709.6	1785.09	1536.12	1481.14	1892.86	1430.66	1214.67
AGAP006924-RA	285.812	233.453	276.852	228.563	271.371	209.527	266.066	215.923	228.459	300.118	236.421	189.955	256.479	249.572	188.255	242.429	279.2	311.874
AGAP006925-RA	274.314	202.819	203.996	307.909	237.449	238.427	329.531	235.366	238.896	305.957	345.765	349.365	397.03	340.501	371.529	280.779	152.116	296.723
AGAP006926-RA	39.4223	11.6198	35.6184	37.8965	25.8448	18.5787	13.4253	9.20999	30.1519	4.6711	22.1644	9.54548	8.20733	20.314	37.8501	21.9145	55.84	34.0915
AGAP006927-RA	264.458	182.748	192.663	152.77	192.221	205.398	239.215	138.15	234.257	283.77	164.017	213.819	322.138	186.695	237.061	201.339	179.073	181.822
AGAP006928-RA	246.39	244.016	203.996	223.826	284.293	316.871	413.745	259.926	259.771	249.904	288.138	226.228	186.717	272.788	211.164	261.604	219.509	203.287
AGAP006929-RA	119.91	142.607	123.045	121.979	135.685	84.6365	109.844	134.056	124.087	147.14	180.271	146.046	166.198	133.492	134.468	173.946	152.116	85.8602
AGAP006933-RA	486.209	306.341	404.755	369.491	350.52	403.572	369.807	445.149	543.895	411.057	390.094	436.228	371.382	434.332	600.622	367.068	498.709	497.484
AGAP006934-RA	73.9169	108.804	43.7135	80.53	50.0743	92.8937	93.9774	96.1932	35.9504	129.623	73.8814	135.546	48.2181	96.7333	70.72	57.5255	28.8827	128.79
AGAP006935-RA	1726.37	1639.45	1641.68	1855.74	1427.93	1760.85	1587.85	1963.77	1797.52	1432.86	1451.03	1879.51	2207.77	1937.57	1934.34	1779.18	1376.74	2109.89
AGAP006935-RB	88.7003	0	0	191.851	0	0	0	0	0	0	0	0	112.851	42.5626	0	0	0	49.2433
AGAP006936-RA	5972.49	7329.99	11495	5419.2	9323.52	9461.74	6889.64	9643.88	9116.32	12448.5	8985.46	10294.8	8577.69	8073.36	9015.31	10554.6	9315.65	8271.62
AGAP006936-RB	118.267	0	72.8558	139.743	0	87.733	228.231	239.46	233.098	189.18	119.688	98.3184	474.999	196.369	34.862	2.73931	0	0
AGAP006937-RA	44.3501	63.3808	85.808	49.7391	0	43.3504	74.4497	23.5366	45.2279	15.1811	82.7472	38.1819	90.2806	13.5427	49.8028	57.5255	152.116	99.7493
AGAP006937-RB	1442.2	964.445	1559.11	982.94	1607.22	1173.56	1196.08	1216.74	1389.31	915.536	1224.95	1078.64	1007.45	935.411	1035.9	1068.33	1328.61	1012.65
AGAP006937-RC	962.562	1098.6	1708.06	1023.21	1213.09	951.645	914.144	821.735	1061.12	1278.71	1276.67	822.82	631.964	977.006	1125.54	997.109	1367.12	655.315
AGAP006938-RA	160.975	110.916	157.045	195.404	213.22	153.791	137.915	174.99	192.509	108.603	198.002	162.273	70.7882	272.788	199.211	210.927	186.775	207.075
AGAP006939-RA	1760.86	1327.83	1923.39	2462.09	1707.37	2204.68	2254.24	2104.99	2430.71	1791.37	1817.48	2175.41	2159.55	1742.17	2303.88	1936.69	1538.49	2320.75
AGAP006940-RA	515.776	378.172	437.135	691.611	369.904	346.803	401.54	505.526	604.199	426.238	463.975	533.592	519.114	547.51	520.938	446.508	313.859	589.657
AGAP006941-RA	142.906	155.283	145.712	157.507	166.376	178.562	144.017	253.786	139.163	279.098	267.451	274.91	194.924	212.813	145.424	136.965	167.52	147.73
AGAP006942-RA	657.039	517.61	710.749	827.801	754.345	835.011	696.898	764.429	723.647	1021.8	780.188	1133.05	692.494	839.645	843.66	728.656	764.43	880.067
AGAP006943-RA	165.902	136.269	105.236	246.327	172.837	206.431	196.498	210.806	173.954	269.756	202.435	222.41	236.987	239.899	209.172	202.709	206.03	212.125
AGAP006944-RA	1195.81	1287.69	1510.54	1287.3	1489.31	1463.59	1063.04	1584.12	1124.9	2097.33	1651.99	1606.5	1363.44	1324.28	1217.18	1431.29	1494.2	1213.41
AGAP006945-RA	121.552	132.043	103.617	139.743	179.298	133.148	61.0243	99.2632	109.011	61.8921	70.9262	74.4547	83.0992	120.917	69.724	87.6579	103.978	121.214
AGAP006946-RA	468.14	530.286	688.083	386.07	641.274	494.401	457.682	485.059	444.161	616.586	545.245	439.092	399.081	440.136	380.494	456.095	544.921	368.694
AGAP006947-RA	275.956	161.621	233.139	284.224	224.527	157.919	219.688	121.776	218.022	119.113	215.734	122.182	113.877	230.225	220.128	189.012	211.807	205.812
AGAP006948-RA	1246.73	571.484	1115.5	1160.58	982.103	551.169	637.094	172.943	1352.2	681.981	827.472	200.455	400.107	372.423	851.628	528.687	720.143	411.624
AGAP006948-RB	137.978	61.2681	127.902	114.874	30.6907	86.7008	76.8906	85.9599	39.4295	21.02	56.1499	123.137	138.499	109.309	33.8659	209.557	75.0951	133.841
AGAP006949-RA	745.739	579.935	683.226	600.423	854.494	909.326	585.833	840.155	899.92	783.578	758.024	821.866	638.12	798.049	898.443	732.765	775.983	885.117
AGAP006950-RA	157.689	43.3102	121.426	92.3727	116.302	83.6044	95.1979	104.38	71.9008	95.7576	63.538	115.5	102.592	121.884	92.6333	113.681	105.903	126.265
AGAP006951-RA	210.252	203.875	223.425	166.981	266.525	226.041	233.113	241.506	229.619	213.703	221.644	223.364	214.417	250.539	168.334	209.557	284.976	212.125
AGAP006952-RA	246.39	222.889	208.853	182.377	268.14	245.652	268.507	320.303	182.071	203.193	248.242	239.592	130.291	242.801	181.282	264.343	288.827	243.691
AGAP006953-RA	264.458	369.721	338.375	234.485	366.673	313.774	253.861	442.079	228.459	525.499	387.139	408.547	282.127	272.788	281.884	316.39	319.636	275.258
AGAP006955-RA	477.996	260.918	344.851	256.986	198.682	168.241	274.609	101.31	331.671	134.294	251.197	128.864	234.935	227.323	373.521	189.012	258.019	311.874
AGAP006956-RA	21.3538	53.8737	45.3325	29.6066	19.3836	66.0578	29.2917	108.473	41.7488	61.8921	50.2394	90.6821	60.5291	97.7006	51.7949	39.72	36.5848	103.537
AGAP006958-RA	6506.33	4805.32	6539.22	21822.5	7499.84	8120.98	4327.84	7240.07	6116.21	6945.93	5532.24	4830.01	3317.81	1572.88	4710.35	5990.87	4451.79	6005.16
AGAP006959-RA	2107.45	1650.01	1678.92	4963.26	2059.51	2256.29	1327.89	1651.66	1807.96	1170.11	1502.75	1106.32	770.463	429.496	1226.15	1436.77	1143.76	1387.65
AGAP006960-RA	141.263	406.694	257.424	570.816	242.295	446.922	353.941	557.716	221.501	460.104	276.317	525.001	526.295	355.011	276.904	358.85	227.211	397.735
AGAP006961-RA	1179.39	905.289	1133.31	4382.97	1415	1731.95	847.017	1528.86	914.996	1594.01	1016.61	1232.32	780.722	347.272	821.747	1138.18	812.568	1176.79
AGAP006962-RA	330.162	472.187	338.375	619.371	513.666	644.063	322.208	448.219	331.671	404.05	257.107	421.91	297.516	423.692	314.754	472.531	319.636	359.855
AGAP006963-RA	896.858	912.684	1047.5	725.955	1230.86	1047.63	818.946	803.315	1011.25	985.603	932.384	862.911	689.416	849.318	796.845	805.357	1049.41	861.127
AGAP006964-RA	87.0577	71.8316	72.8558	47.3706	100.149	84.6365	123.269	59.3532	60.3039	65.3955	67.9709	66.8184	121.058	63.844	73.7082	58.8952	90.4993	66.9204
AGAP006965-RA	486.209	274.65	519.705	448.837	428.055	362.286	334.413	506.549	625.073	443.755	570.365	525.001	312.904	484.634	494.044	427.332	442.869	559.354
AGAP006966-RA	2483.61	1957.41	2961.18	1988.38	2434.26	2497.81	1642.77	1775.48	2866.75	2862.22	2646.43	1892.87	1610.69	1632.86	2843.74	2505.1	2042.97	1601.04
AGAP006966-RB	745.739	1061.63	589.323	1005.44	625.121	1064.15	1076.47	368.399	1013.57	509.15	719.605	743.593	686.338	674.231	333.679	297.215	810.642	998.756
AGAP006967-RA	3081.51	3379.25	3587.74	1949.3	3028.69	3303.92	2155.38	3656.36	3168.27	5263.17	4223.06	5367.42	5135.74	5219.73	5107.78	3881.6	3614.19	4142.75
AGAP006969-RA	275.956	181.692	231.52	172.903	116.302	178.562	206.262	169.873	248.174	165.824	146.285	211.91	180.561	211.846	284.872	180.794	148.265	277.783
AGAP006970-RA	328.52	241.903	414.469	210.799	235.834	290.035	318.547	406.263	309.637	704.169	428.512	720.684	597.083	482.699	679.311	627.302	510.262	493.696
AGAP006975-RA	205.325	458.455	191.044	447.652	197.067	464.469	418.627	473.803	180.912	414.56	286.66	465.819	572.461	404.345	366.549	484.858	140.563	647.739
AGAP006976-RA	4.92779	23.2396	12.9521	35.528	3.2306	36.1253	35.3941	34.7933	11.5969	16.3489	25.1197	64.9093	25.6479	40.628	32.8699	16.4359	17.3296	29.0409
AGAP006977-RA	7431.11	20809	10656.4	12713.1	8302.65	19344.6	13562	26931	8330.05	22040.6	13012	39827.6	26867.7	25621.7	14699.8	16833.1	8747.62	22470.1
AGAP006988-RA	241.462	152.114	145.712	172.903	96.9181	105.28	269.727	118.706	226.14	54.8855	87.1801	111.682	221.598	139.296	135.464	86.2883	136.712	136.366
AGAP006990-RA	179.043	216.551	259.043	305.54	234.219	364.35	355.161	284.486	303.839	288.441	282.227	359.865	336.501	402.41	329.695	221.884	261.87	488.645
AGAP006992-RA	1051.26	736.274	806.271	997.151	655.812	664.706	879.97	676.422	789.749	825.618	947.16	822.82	896.651	825.135	925.337	876.579	866.482	834.611
AGAP006993-RA	1192.53	940.149	1606.07	877.541	1339.08	842.236	1061.82	1068.36	1318.57	956.409	740.292	998.457	810.474	947.986	957.21	1165.58	1295.87	1106.08
AGAP006994-RA	142.906	137.325	373.993	233.3	562.125	194.045	141.576	266.066	403.572	294.28	407.826	275.864	374.459	217.65	427.308	257.495	363.923	306.824
AGAP006994-RB	226.678	185.917	114.95	274.75	104.995	136.244	263.625	270.16	165.836	228.884	118.21	248.182	315.982	266.016	505.001	241.059	348.518	198.236
AGAP006995-RA	909.999	1078.53	692.94	1175.98	578.278	1292.25	1398.68	1453.13	870.927	855.98	781.666	1187.46	1264.95	1041.82	915.376	1020.39	648.899	1265.17
AGAP006996-RA	1379.78	1590.86	1704.83	1324.01	1875.36	1681.38	1316.9	2292.26	1289.58	1741.15	1860.33	2164.91	1563.5	1720.88	1831.75	1498.4	1965.95	1560.64
AGAP006997-RA	151.119	145.776	87.427	172.903	129.224	122.826	90.316	123.823	61.4636	85.2476	119.688	149.864	75.9178	139.296	173.314	127.378	111.68	60.6072
AGAP006998-RA	372.87	275.707	469.515	376.596	432.901	405.636	368.587	374.539	476.633	449.594	299.959	322.637	270.842	359.848	434.281	378.025	365.848	285.359
AGAP006999-RA	809.801	435.215	383.707	580.29	387.672	276.617	414.965	165.78	491.709	242.897	373.84	281.592	297.516	324.056	397.427	308.172	325.412	243.691
AGAP007000-RA	693.176	900.008	781.986	553.052	898.107	867.008	770.127	861.645	607.678	1089.53	960.459	800.866	504.751	724.532	572.733	750.571	829.898	553.041
AGAP007001-RA	569.981	687.682	464.658	457.126	604.123	579.038	615.125	644.699	562.45	653.955	633.903	668.184	467.818	672.296	682.299	621.823	729.771	508.848
AGAP007002-RA	418.862	444.722	443.611	377.781	512.05	405.636	403.981	412.403	437.203	490.466	576.275	514.501	376.511	492.372	560.78	450.616	477.528	481.07
AGAP007003-RA	141.263	152.114	142.474	133.822	216.45	154.823	107.403	139.173	124.087	166.992	183.226	135.546	145.68	126.721	152.397	173.946	200.254	113.638
AGAP007005-RA	471.426	445.778	365.898	480.812	268.14	506.787	433.273	504.503	462.716	323.474	422.602	475.365	488.336	495.274	405.395	458.834	304.232	560.616
AGAP007006-RA	70.6317	198.593	103.617	360.017	138.916	370.543	323.429	429.799	244.695	148.308	286.66	633.82	367.278	407.247	180.286	225.993	159.818	541.677
AGAP007006-RB	333.447	823.951	513.229	453.574	562.125	767.921	688.354	859.599	516.062	948.234	843.726	1263.82	1022.84	712.924	653.413	747.832	498.709	835.874
AGAP007007-RA	22.9964	14.7889	40.4755	42.6336	54.9202	71.2185	47.599	21.49	40.5892	122.616	29.5526	60.1365	41.0367	9.67333	42.8304	61.6345	40.4358	78.2843
AGAP007008-RA	2454.04	991.91	806.271	2232.34	859.34	614.131	1543.91	460.499	1849.71	335.152	852.592	460.092	691.468	613.289	1171.36	895.754	544.921	1146.49
AGAP007010-RA	673.465	204.931	406.374	286.592	554.048	337.514	465.005	409.333	475.473	525.499	294.048	407.592	273.92	343.403	396.43	408.157	413.986	568.192
AGAP007010-RB	62.4187	105.635	43.7135	132.638	32.306	125.923	179.411	112.566	180.912	79.4088	258.585	157.5	219.546	154.773	106.578	143.814	150.19	82.0722
AGAP007010-RC	175.758	214.438	305.994	315.015	48.459	307.581	186.734	255.833	301.519	40.8722	124.121	337.91	300.593	309.546	289.852	172.577	107.829	328.289
AGAP007012-RA	13.1408	24.296	27.5233	31.9752	38.7672	14.4501	47.599	23.5366	20.8744	28.0266	13.2987	48.6819	68.7364	48.3666	43.8265	64.3738	11.5531	66.9204
AGAP007012-RB	37.7797	11.6198	11.3331	33.1594	11.3071	48.5112	35.3941	31.7233	37.1101	46.711	39.896	25.7728	38.9848	26.118	52.791	31.5021	21.1807	98.4867
AGAP007018-RA	111.697	132.043	169.997	197.772	137.301	220.881	87.875	163.733	197.147	107.435	107.867	150.819	282.127	177.022	282.88	138.335	102.052	204.549
AGAP007019-RA	468.14	358.102	532.657	447.652	646.12	492.337	578.51	538.273	608.837	632.935	580.708	569.865	375.485	460.45	567.752	449.247	525.666	414.149
AGAP007020-RA	243.104	239.791	302.756	178.824	423.209	346.803	253.861	272.206	236.577	425.07	274.839	336.955	213.391	233.127	310.77	232.841	317.71	220.964
AGAP007021-RA	131.408	110.916	101.998	91.1884	138.916	120.762	164.766	103.357	144.961	332.816	109.345	167.046	144.654	73.5173	146.42	182.164	134.786	89.6481
AGAP007022-RA	137.978	196.481	111.712	157.507	158.299	202.302	206.262	217.97	241.216	92.2543	192.092	186.137	241.09	212.813	149.408	191.752	165.594	215.913
AGAP007023-RA	916.569	1226.42	1330.83	923.727	869.032	1939.41	1210.72	2642.24	1536.59	2209.43	1266.33	1769.73	1737.9	1667.68	1985.14	1660.02	1130.28	1537.91
AGAP007024-RA	502.635	688.738	633.036	397.913	702.656	378.8	303.901	365.329	333.991	435.58	438.856	361.774	328.293	414.018	445.237	462.943	750.951	402.785
AGAP007025-RA	91.9855	80.2824	6.47607	54.4762	46.8437	48.5112	74.4497	39.9099	54.5054	36.2011	47.2841	58.2274	81.0474	57.0726	56.7752	38.3503	59.691	63.1325
AGAP007026-RA	366.299	367.609	283.328	277.118	289.139	293.131	274.609	226.156	183.231	205.529	280.749	199.501	300.593	265.049	278.896	245.168	338.891	255.055
AGAP007027-RA	29.5668	88.7331	46.9515	112.505	71.0732	71.2185	32.9531	122.8	46.3876	11.6778	60.5828	49.6365	74.8919	69.648	54.7831	42.4593	63.542	68.1831
AGAP007028-RA	113.339	69.7189	101.998	82.8986	109.84	38.1896	67.1267	10.2333	73.0605	47.8788	66.4933	23.8637	0	23.216	15.9369	67.1131	100.127	13.8891
AGAP007029-RA	11.4982	28.5214	19.4282	105.4	20.9989	41.2861	14.6458	30.7	20.8744	43.2077	45.8065	23.8637	10.2592	29.9873	13.9448	47.9379	19.2552	13.8891
AGAP007031-RA	661.967	545.075	611.989	506.866	476.514	340.61	557.762	271.183	720.168	254.575	511.26	362.728	401.133	393.704	647.437	291.736	575.729	397.735
AGAP007032-RA	164.26	105.635	113.331	90.0042	100.149	156.887	165.986	93.1232	146.121	73.5699	81.2696	112.637	169.276	157.675	147.416	99.9848	78.9462	181.822
AGAP007033-RA	1291.08	1842.27	3191.09	1369.01	2355.11	4353.62	1762.38	4917.11	1607.33	6437.95	2118.92	2604.96	2659.18	2829.45	3156.5	3103.64	2406.9	1968.47
AGAP007035-RA	198.754	195.424	364.279	159.876	347.29	607.938	184.293	755.219	242.375	947.066	301.436	300.683	341.63	349.207	385.474	439.659	344.667	315.662
AGAP007036-RA	133.05	184.861	490.563	202.509	313.368	677.092	231.892	790.012	299.2	878.168	314.735	324.546	322.138	375.325	453.206	388.982	354.295	270.207
AGAP007037-RA	144.549	247.185	461.42	117.242	308.522	438.665	234.333	461.523	288.763	893.349	441.811	641.456	348.812	437.234	535.878	447.877	350.444	354.805
AGAP007038-RA	68.9891	43.3102	29.1423	113.689	54.9202	76.3793	90.316	77.7732	93.9349	47.8788	57.6275	43.9092	67.7105	71.5826	77.6924	64.3738	28.8827	64.3951
AGAP007039-RA	1461.91	2968.34	3038.9	887.015	3421.21	5358.94	1495.1	5299.84	2267.19	5780.49	3303.98	4635.29	2925.91	4001.86	5396.63	2662.61	3321.52	2867.48
AGAP007043-RA	119.91	196.481	254.186	195.404	75.9191	326.16	190.396	308.023	133.364	740.37	221.644	149.864	516.036	244.735	287.86	469.792	209.881	263.894
AGAP007043-RB	422.148	577.822	1233.69	496.207	990.179	1471.85	528.47	1856.32	767.715	1960.7	608.783	1218	750.971	827.069	1469.18	1127.23	897.291	695.72
AGAP007044-RA	266.101	103.522	118.188	203.694	109.84	48.5112	98.8594	20.4666	187.87	52.5499	125.598	42.9547	68.7364	73.5173	132.476	97.2455	150.19	109.851
AGAP007045-RA	118.267	155.283	148.95	41.4493	219.681	262.167	68.3472	230.25	121.767	193.851	94.5682	65.8638	113.877	104.472	117.535	146.553	132.861	116.164
AGAP007046-RA	3794.4	2414.81	2271.48	3013.96	2222.65	1627.7	3350.23	1025.38	3779.43	1091.87	2201.67	1254.28	1995.41	1418.11	2408.46	1635.37	1706.01	2175.55
AGAP007048-RA	18.0686	34.8595	38.8564	24.8696	41.9978	29.9324	18.3073	82.8899	37.1101	184.509	26.5973	79.2275	33.8552	21.2813	44.8225	23.2841	51.9889	25.253
AGAP007049-RA	6204.09	9311.7	13039.6	4259.8	13964.3	8315.02	6233.02	9431.03	8425.15	11148.8	10160.2	7192.52	7080.87	8635.38	9967.54	9668.39	9891.38	7971.11
AGAP007050-RA	1739.51	1800.02	2496.53	1687.58	2319.57	2652.63	1762.38	3075.11	1936.68	3781.26	3182.81	3440.19	1929.75	2732.71	2537.95	2433.88	2564.79	2373.78
AGAP007051-RA	229.964	507.047	453.325	624.108	512.05	534.655	587.054	708.146	583.324	861.819	548.2	715.911	719.167	568.792	626.52	601.279	531.443	301.773
AGAP007053-RA	24.639	9.50712	1.61902	0	17.7683	5.16076	13.4253	24.56	8.11783	141.301	26.5973	22.9092	60.5291	6.77133	15.9369	47.9379	9.62758	5.0506
AGAP007054-RA	481.281	681.344	775.51	570.816	607.353	1560.61	1382.81	2314.78	1092.43	4723.65	1040.25	2054.19	2490.92	1196.59	1242.08	1881.91	390.88	876.279
AGAP007055-RA	469.783	916.909	1087.98	939.122	1633.07	1699.96	1382.81	3163.12	1775.49	2238.63	1381.58	1890.01	1014.63	1268.17	1353.64	1102.57	989.715	1003.81
AGAP007056-RA	2514.82	1442.97	2624.43	1524.15	1944.82	647.16	1481.67	38.8866	1097.07	881.671	2593.24	42.0001	460.636	1273.98	1017.97	267.083	1324.76	195.711
AGAP007057-RA	770.378	332.749	548.847	627.661	570.201	477.887	639.535	560.786	514.902	537.177	404.87	550.774	538.606	523.327	690.267	486.227	604.612	626.274
AGAP007058-RA	1954.69	2829.95	1115.5	2659.86	891.646	2345.05	3246.49	2170.49	1490.2	1975.88	1298.84	2707.1	3068.52	2104.92	1771.98	2366.76	749.026	2334.64
AGAP007061-RA	110.054	139.438	155.426	143.296	197.067	130.051	152.561	469.709	218.022	641.109	283.705	346.501	214.417	204.107	188.255	245.168	161.743	133.841
AGAP007063-RA	8.21299	54.93	105.236	29.6066	56.5355	27.8681	23.1892	52.1899	34.7907	8.17443	32.5078	25.7728	0	27.0853	17.929	32.8717	84.7227	13.8891
AGAP007064-RA	298.953	286.27	636.274	206.062	285.908	149.662	207.483	96.1932	219.181	7.00666	82.7472	41.0456	70.7882	107.374	169.33	153.401	483.305	143.942
AGAP007064-RB	68.9891	41.1975	161.902	59.2133	14.5377	89.7973	9.76389	16.3733	52.1861	33.8655	4.43289	9.54548	17.4406	16.4447	41.8344	31.5021	50.0634	7.5759
AGAP007064-RC	507.563	598.949	599.037	504.497	631.583	574.909	412.524	325.42	438.363	485.795	422.602	340.774	326.241	419.822	313.758	497.185	361.997	289.147
AGAP007065-RA	103.484	254.58	378.85	113.689	109.84	329.257	253.861	469.709	102.053	687.82	215.734	415.228	757.126	337.599	289.852	419.114	202.179	250.005
AGAP007065-RB	471.426	590.498	485.706	721.218	389.288	512.98	610.243	656.979	637.83	998.448	873.279	1035.68	606.317	920.901	952.23	697.154	517.964	649.002
AGAP007066-RA	271.029	247.185	365.898	234.485	415.132	253.91	281.932	281.416	233.098	338.655	367.93	284.455	255.453	296.971	283.876	221.884	388.954	265.156
AGAP007068-RA	172.473	157.396	150.569	100.663	122.763	124.89	119.608	147.36	117.129	196.186	109.345	122.182	123.11	118.015	194.231	126.008	109.754	147.73
AGAP007069-RA	569.981	261.974	1062.08	506.866	938.49	654.385	349.059	380.679	713.209	164.656	363.497	295.91	190.82	281.494	638.472	364.328	679.707	296.723
AGAP007075-RA	31.2094	8.45078	25.9043	26.0538	11.3071	57.8005	56.1424	33.7699	18.555	53.7177	44.3289	79.2275	17.4406	52.236	19.9211	8.21793	30.8083	32.8289
AGAP007076-RA	24.639	10.5635	42.0945	29.6066	66.2273	34.061	23.1892	60.3766	6.95814	29.1944	35.4631	38.1819	28.7257	16.4447	20.9172	17.8055	46.2124	29.0409
AGAP007078-RA	82.1299	90.8458	19.4282	118.427	58.1508	111.472	51.2604	92.0999	45.2279	103.932	97.5235	112.637	67.7105	86.0926	75.7003	90.3972	61.6165	85.8602
AGAP007079-RA	11.4982	32.7468	50.1896	156.323	48.459	176.498	4.88194	13.3033	30.1519	2.33555	7.38814	8.59093	8.20733	32.8893	35.858	8.21793	19.2552	10.1012
AGAP007080-RA	742.454	614.794	662.179	572	476.514	578.005	605.361	530.086	701.613	618.921	533.424	709.229	1048.49	814.494	714.173	627.302	437.092	712.134
AGAP007081-RA	82.1299	82.3951	111.712	113.689	75.9191	119.73	125.71	138.15	115.969	103.932	72.4038	217.637	173.38	149.937	116.539	120.53	57.7655	174.246
AGAP007082-RA	1479.98	1863.4	2329.77	1181.9	2277.57	2062.24	1407.22	2283.05	1691.99	2989.51	2164.73	2291.87	1780.99	1966.59	1889.52	1920.26	2368.39	1808.11
AGAP007083-RA	188.899	137.325	103.617	208.431	35.5366	112.505	133.033	20.4666	140.323	58.3888	63.538	55.3638	153.887	54.1706	90.6411	108.203	48.1379	132.578
AGAP007085-RA	474.711	540.85	522.943	397.913	436.131	533.623	489.415	573.066	426.766	298.951	357.586	522.138	456.533	489.47	508.985	443.768	381.252	476.019
AGAP007086-RA	3135.72	2149.67	1172.17	2260.76	1360.08	1128.14	2105.34	676.422	1863.62	589.727	1010.7	917.321	2085.69	1006.03	1257.02	1314.87	714.367	1372.5
AGAP007087-RA	12211.1	17617.8	19645.2	11740.8	17721.5	18287.7	14315.1	17822.3	12597.7	37193.7	20766.6	21225.3	15480.1	15141.7	14254.6	22013.1	17564.6	14244
AGAP007088-RA	2263.5	2648.26	2441.48	1810.74	2474.64	1982.77	1359.62	1168.64	1422.94	2438.32	1152.55	1027.09	1151.08	1148.22	1338.7	2014.76	1910.11	1300.53
AGAP007093-RA	335.09	198.593	406.374	326.857	316.599	447.954	349.059	460.499	484.751	608.411	459.543	445.774	456.533	510.752	520.938	302.694	404.358	414.149
AGAP007093-RB	141.263	211.269	134.379	164.613	119.532	105.28	59.8038	115.636	0	117.945	35.4631	104.046	125.162	56.1053	61.7555	180.794	34.6593	147.73
AGAP007096-RA	252.96	256.692	267.138	333.963	232.603	252.877	258.743	250.716	224.98	315.3	252.675	176.591	213.391	274.722	211.164	272.561	225.285	138.891
AGAP007097-RA	164.26	180.635	187.806	130.269	232.603	226.041	153.781	291.65	206.425	231.22	265.973	204.273	139.525	214.748	190.247	158.88	207.956	251.267
AGAP007098-RA	282.527	293.664	296.28	206.062	285.908	254.942	214.806	301.883	271.368	173.999	205.39	240.546	193.898	238.931	246.026	247.908	223.36	256.318
AGAP007100-RA	1.6426	35.9158	67.9988	139.743	20.9989	44.3826	35.3941	44.0033	49.8667	1.16778	0	20.0455	17.4406	27.0853	49.8028	6.84827	1.92552	53.0313
AGAP007102-RA	170.83	152.114	126.283	162.244	163.145	139.341	158.663	110.52	117.129	68.8988	109.345	137.455	75.9178	95.7659	71.7161	95.8758	127.084	117.426
AGAP007103-RA	34.4946	247.185	30.7613	104.215	33.9213	40.2539	51.2604	89.0299	0	78.241	134.464	19.091	44.1144	0	63.7476	64.3738	84.7227	200.761
AGAP007103-RB	790.089	352.82	663.798	551.868	523.357	414.925	794.536	391.936	397.774	225.381	667.888	295.91	588.876	288.265	446.233	217.775	479.454	457.079
AGAP007103-RC	1494.76	1619.38	623.322	1461.38	1041.87	873.201	825.049	681.539	1923.93	853.644	824.517	1011.82	1012.58	1098.89	1312.8	708.112	1018.6	983.604
AGAP007103-RD	3058.52	1993.33	2028.63	2323.53	1352.01	2064.31	2667.98	1783.67	2571.03	1456.22	2000.71	2318.6	2007.72	2885.55	2335.75	2213.36	1987.13	2575.81
AGAP007104-RA	2087.74	2182.41	2660.05	2418.27	2319.57	4161.64	2367.74	2486.7	2039.9	1763.34	1332.82	1607.46	1754.32	1682.19	1997.09	1998.33	1607.81	1693.21
AGAP007105-RA	445.144	808.105	208.853	415.677	214.835	811.272	735.953	973.189	365.302	663.297	533.424	1315.37	1128.51	964.431	631.5	724.547	489.081	1059.36
AGAP007106-RA	688.248	744.725	911.507	1119.13	843.187	926.873	950.759	749.079	1173.61	809.269	922.04	930.684	1077.21	1020.54	1090.68	951.91	772.132	969.715
AGAP007107-RA	834.44	783.809	741.51	3597.8	1289.01	1069.31	1141.15	1640.4	1130.7	1279.88	1505.7	1553.05	920.247	679.068	1205.23	968.346	693.186	1292.95
AGAP007108-RA	16.426	205.988	401.517	1.18427	237.449	133.148	472.328	483.013	73.0605	9.34221	314.735	192.819	1.02592	223.454	386.47	162.989	319.636	2.5253
AGAP007108-RB	619.259	268.312	437.135	605.16	339.213	394.282	153.781	0	938.189	596.734	607.305	508.774	523.217	492.372	474.123	493.076	556.474	689.407
AGAP007110-RA	47.6353	90.8458	48.5706	145.665	45.2284	131.083	151.34	120.753	67.262	85.2476	53.1946	106.909	116.954	71.5826	68.7279	156.141	38.5103	44.1927
AGAP007111-RA	822.941	632.752	1003.79	466.601	623.506	536.719	443.036	550.553	525.34	798.759	737.337	598.502	1066.95	1167.57	1166.38	649.216	766.355	516.424
AGAP007112-RA	420.505	681.344	501.896	727.139	626.737	675.028	670.047	948.629	420.968	877	817.129	1067.18	662.742	760.323	677.318	813.575	710.516	669.204
AGAP007113-RA	1080.83	944.374	1131.69	985.309	1098.4	1217.94	917.806	1283.26	1135.34	1066.18	1038.77	1264.78	1086.45	1176.28	1360.61	1036.83	1026.3	948.25
AGAP007114-RA	1110.4	1362.69	781.986	1154.66	636.429	956.805	1499.98	545.436	674.94	720.518	675.276	841.911	769.437	601.681	660.385	936.844	533.368	816.934
AGAP007115-RA	458.285	545.075	542.371	375.412	573.432	442.793	427.17	548.506	376.899	585.056	636.858	439.092	547.839	503.013	445.237	587.582	700.888	395.209
AGAP007116-RA	1463.55	1291.91	1301.69	1379.67	1179.17	1145.69	1247.34	948.629	1390.47	836.128	1069.8	904.912	833.044	1020.54	1061.8	1113.53	1147.61	1051.79
AGAP007117-RA	507.563	644.372	553.704	455.942	612.199	543.944	434.493	537.249	489.389	416.896	679.709	621.411	592.98	653.917	582.693	525.947	571.878	534.101
AGAP007118-RA	890.288	833.458	458.182	749.64	541.126	581.102	897.057	639.582	754.958	561.7	543.767	655.774	865.873	521.392	556.796	638.259	427.465	733.599
AGAP007119-RA	2360.41	2766.57	3435.56	2334.19	2762.16	4536.31	2875.47	3460.91	2372.73	4758.69	2347.95	4232.47	3733.31	3015.18	3131.6	3956.93	3015.36	3154.1
AGAP007120-RA	7431.11	8331.41	15594.4	5799.35	11777.2	10620.8	6095.11	7915.47	6393.37	11884.5	6661.15	8137.52	5840.54	5646.32	6299.06	8746.62	13736.6	7580.95
AGAP007121-RA	1604.82	1637.34	1609.3	1772.85	1495.77	2036.44	1586.63	2258.49	1382.35	3191.53	1838.17	1921.51	1702	1924.99	1676.36	1780.55	1602.03	1236.13
AGAP007123-RA	206.967	523.948	694.559	157.507	835.111	859.783	456.462	1311.91	337.47	979.764	552.633	722.593	493.466	481.732	639.468	588.952	654.676	595.971
AGAP007124-RA	34.4946	12.6762	92.284	73.4244	255.218	34.061	39.0556	100.287	133.364	47.8788	99.0011	37.2274	75.9178	30.9546	49.8028	120.53	155.967	36.6168
AGAP007125-RA	331.805	415.144	456.563	301.988	363.443	455.179	317.326	584.322	353.706	882.839	675.276	684.411	500.647	494.307	421.332	393.091	471.751	318.188
AGAP007126-RA	67.3465	55.9864	29.1423	95.9255	64.612	78.4436	69.5677	34.7933	69.5814	12.8455	47.2841	54.4092	52.3217	48.3666	58.7673	28.7628	98.2013	47.9807
AGAP007127-RA	2874.55	1706	1606.07	2510.64	1232.47	1269.55	2226.17	650.839	1922.77	1216.82	1216.09	1028.05	1945.14	1373.61	1472.17	1368.29	1105.25	1727.3
AGAP007128-RA	289.097	313.735	158.664	183.561	155.069	295.196	194.057	349.979	177.433	349.165	240.853	364.637	208.261	234.095	178.294	260.234	194.477	255.055
AGAP007130-RA	476.353	464.793	524.562	563.71	365.058	397.379	458.903	396.029	664.502	488.13	322.123	420.956	512.958	496.242	678.314	380.764	377.401	627.537
AGAP007131-RA	2053.25	1457.76	2180.82	1774.03	1621.76	1758.79	1657.42	1567.74	2600.03	1849.76	2047.99	1763.05	2039.52	2089.44	2401.49	1836.71	2004.46	2045.49
AGAP007133-RA	1884.06	2622.91	1023.22	2516.56	1096.79	1919.8	3280.67	1301.68	1320.89	1180.62	1164.37	1921.51	2508.37	1385.22	1252.04	2092.83	872.259	2204.59
AGAP007135-RA	556.841	784.866	1126.84	1322.82	1347.16	1394.44	1297.38	1987.31	1431.06	2390.44	1538.21	1913.87	1772.78	1395.86	1737.12	2443.46	1392.15	1476.04
AGAP007136-RA	60.7761	46.4793	22.6663	80.53	51.6896	2.06431	70.7882	1.02333	51.0264	3.50333	35.4631	15.2728	19.4924	24.1833	48.8068	56.1559	61.6165	35.3542
AGAP007137-RA	137.978	276.763	140.855	3.5528	224.527	209.527	28.0712	224.11	0	259.246	7.38814	130.773	320.086	324.056	143.432	323.239	442.869	306.824
AGAP007137-RB	2138.66	1065.85	1816.54	1179.53	1058.02	789.597	1386.47	534.179	1829.99	853.644	1325.43	813.275	662.742	1082.45	1785.93	1106.68	1284.32	1220.98
AGAP007137-RC	481.281	170.072	354.565	349.358	95.3027	144.501	540.675	0	611.157	102.764	437.378	227.182	142.602	164.447	460.178	101.354	142.488	285.359
AGAP007138-RA	16.426	5.28174	21.0472	58.029	29.0754	1.03215	18.3073	39.9099	16.2357	100.429	87.1801	64.9093	11.2851	32.8893	51.7949	23.2841	15.4041	26.5156
AGAP007143-RA	666.895	773.246	584.466	817.143	539.51	1028.02	969.066	788.989	760.757	589.727	712.217	1199.87	1123.38	916.064	1008.01	788.921	777.909	1165.43
AGAP007145-RA	182.328	213.382	95.5221	172.903	113.071	103.215	115.946	150.43	153.079	200.857	183.226	142.228	65.6586	150.904	110.562	160.25	159.818	99.7493
AGAP007146-RA	635.685	763.739	976.268	749.64	880.339	776.179	695.677	873.925	754.958	1175.95	760.979	748.366	772.515	832.873	778.916	1073.81	878.035	710.872
AGAP007147-RA	246.39	260.918	263.9	198.957	253.602	187.852	170.868	274.253	150.76	256.911	270.406	258.683	250.324	196.369	203.196	241.059	169.445	196.973
AGAP007157-RA	4576.28	5216.24	5164.67	4681.4	5154.42	5350.68	4890.49	6238.23	3862.93	8987.2	6203.09	6334.38	4997.24	5168.46	4624.69	5916.91	5466.54	4458.42
AGAP007158-RA	262.816	358.102	166.759	1231.64	298.831	397.379	231.892	596.602	155.398	244.065	146.285	350.319	266.738	249.572	272.919	319.13	51.9889	407.836
AGAP007159-RA	0	81.3387	67.9988	271.197	0	41.2861	146.458	225.133	0	60.7244	121.166	168.955	90.2806	115.113	0	0	130.935	0
AGAP007160-RB	3096.3	7889.86	4384.3	6332.27	3513.28	9162.42	7496.23	11470.5	4271.14	14258.5	7227.08	22337.4	13202.5	9721.69	8293.17	8222.04	3768.24	11866.4
AGAP007160-RC	6220.52	12242	7483.1	9751.24	4579.38	13661.6	13064.1	15174	7704.98	23791.1	8624.92	30218.1	22972.3	13910.2	12811.3	13630.8	5503.13	16518
AGAP007160-RD	597.906	887.331	448.468	588.58	395.749	1180.78	886.073	1691.57	859.33	1373.3	758.024	2311.92	1617.87	1531.29	1174.35	851.925	425.539	1683.11
AGAP007161-RA	164.26	232.396	556.942	169.35	407.056	208.495	267.286	334.629	221.501	446.09	277.794	552.683	416.522	247.637	220.128	427.332	325.412	291.672
AGAP007162-RB	2978.03	3459.54	5083.72	3275.68	5537.25	3809.68	4257.06	7964.59	4024.13	8452.36	5266.27	5649.97	5611.76	3935.11	4136.62	6415.46	5335.61	3289.2
AGAP007163-RA	185.614	323.242	182.949	260.538	260.063	291.067	340.516	245.6	368.781	262.75	237.898	306.41	416.522	352.109	340.651	249.277	227.211	329.552
AGAP007163-RB	42.7075	10.5635	64.7607	138.559	30.6907	2.06431	0	58.3299	0	12.8455	36.9407	155.591	0	0	0	0	0	0
AGAP007164-RA	41.0649	58.0991	24.2853	58.029	43.6131	46.4469	65.9063	69.5866	54.5054	14.0133	45.8065	54.4092	136.447	33.8566	34.862	42.4593	17.3296	66.9204
AGAP007166-RA	136.336	181.692	38.8564	165.797	163.145	221.913	159.884	205.69	182.071	184.509	149.241	169.91	169.276	165.414	175.306	141.074	115.531	145.205
AGAP007167-RA	277.599	344.369	364.279	260.538	279.447	328.225	296.578	283.463	279.485	397.044	341.332	384.683	253.401	361.782	269.931	317.76	296.53	267.682
AGAP007168-RA	228.321	188.03	377.231	189.482	344.059	235.331	264.845	232.296	313.116	205.529	283.705	311.183	162.095	212.813	203.196	198.6	234.913	212.125
AGAP007169-RA	783.519	998.248	917.983	1459.01	778.575	1319.09	1717.22	1655.75	943.988	2189.58	991.489	1305.82	1905.13	1166.6	1393.48	2044.89	1145.68	1165.43
AGAP007172-RA	111.697	61.2681	76.0939	9.47412	11.3071	111.472	19.5278	27.63	74.2202	0	36.9407	73.5002	43.0885	8.70599	15.9369	23.2841	55.84	89.6481
AGAP007172-RB	1222.09	1079.59	1939.58	1557.31	1474.77	1310.83	1076.47	1103.15	1602.69	1574.16	1388.97	1241.87	920.247	1336.85	1486.12	1206.67	1565.44	1007.59
AGAP007173-RA	11.4982	16.9016	8.09509	17.764	30.6907	30.9646	26.8507	33.7699	23.1938	37.3688	47.2841	21.0001	17.4406	22.2487	14.9408	45.1986	26.9572	29.0409
AGAP007174-RA	1011.84	833.458	869.413	1013.73	980.488	1326.32	842.135	1035.61	1326.69	664.465	1090.49	933.548	953.076	1004.09	1172.36	797.139	733.622	1279.06
AGAP007175-RA	3222.78	1714.45	4382.68	2423.01	2442.33	2222.22	1869.78	1180.92	3784.07	1048.66	1724.39	1124.46	940.765	1866.95	3004.11	1238.17	3444.75	2493.73
AGAP007176-RA	172.473	146.832	108.474	214.352	205.143	225.009	173.309	209.783	205.265	318.803	181.748	227.182	251.35	178.957	186.263	294.476	161.743	167.932
AGAP007178-RA	512.49	407.75	132.76	360.017	192.221	221.913	479.651	211.83	252.812	235.891	211.301	272.046	224.676	200.238	170.326	298.585	80.8717	262.631
AGAP007180-RA	1397.85	1345.79	872.651	1167.69	636.429	847.397	1626.91	978.305	906.878	569.875	681.187	846.684	1118.25	920.901	694.251	1061.48	535.294	1154.06
AGAP007181-RA	514.133	596.836	396.659	756.746	599.277	532.591	762.804	525.993	584.484	588.559	852.592	769.366	1109.02	713.892	828.719	636.89	633.495	791.681
AGAP007181-RB	55.8483	35.9158	17.8092	36.7122	27.4601	34.061	29.2917	35.8166	4.63876	57.221	29.5526	46.7729	98.488	45.4646	10.9566	0	0	0
AGAP007198-RA	275.956	317.96	323.804	320.936	390.903	313.774	338.075	465.616	449.96	428.574	390.094	612.82	541.684	413.051	424.32	319.13	421.688	487.383
AGAP007201-RA	895.216	1024.66	1029.7	693.979	972.411	936.162	906.821	1053.01	738.723	1822.9	1031.38	1224.69	1079.26	874.469	824.735	1254.6	1078.29	795.469
AGAP007202-RA	546.985	658.104	603.894	516.34	563.74	546.009	517.486	676.422	497.507	1012.46	836.338	900.139	467.818	614.256	571.736	630.041	625.793	525.262
AGAP007203-RA	136.336	146.832	131.14	239.222	142.146	163.08	259.964	290.626	170.474	259.246	190.614	210.001	598.109	198.303	147.416	276.67	180.999	228.54
AGAP007204-RA	747.382	892.613	820.842	894.12	914.26	1096.15	739.615	889.275	858.171	944.731	992.967	1012.78	915.117	844.481	974.143	951.91	1137.98	1241.18
AGAP007205-RA	36.1371	28.5214	42.0945	53.2919	66.2273	53.6719	64.6858	59.3532	35.9504	94.5899	78.3143	51.5456	28.7257	43.53	52.791	49.3076	38.5103	82.0722
AGAP007206-RA	295.668	441.553	323.804	332.779	421.594	411.829	267.286	469.709	311.957	597.901	446.244	555.547	393.952	440.136	483.087	335.565	419.763	397.735
AGAP007208-RA	2297.99	2782.42	3050.23	1859.3	3463.2	3124.33	2631.37	3279.78	2380.84	3852.49	3544.83	3902.19	2622.24	3070.31	2668.44	3057.07	3360.03	3128.85
AGAP007209-RA	182.328	157.396	100.379	130.269	59.7661	116.633	114.726	247.646	141.482	170.495	172.883	151.773	232.883	235.062	236.065	138.335	125.159	116.164
AGAP007209-RD	2500.03	2649.32	2708.62	3529.11	2742.78	3269.86	2582.55	5104.38	2958.37	4798.39	3389.68	3759.01	3345.51	4005.72	3917.49	3098.16	2807.4	3155.36
AGAP007210-RA	137.978	199.65	281.709	253.433	243.91	291.067	241.656	318.256	215.702	302.454	180.271	310.228	284.179	228.291	221.125	287.628	138.637	243.691
AGAP007211-RA	239.819	277.819	364.279	281.855	293.985	414.925	259.964	325.42	250.493	409.889	264.496	441.956	441.144	357.913	315.75	356.11	363.923	321.976
AGAP007212-RA	364.657	267.256	302.756	245.143	350.52	383.961	353.941	249.693	376.899	276.763	326.556	506.865	273.92	317.285	335.671	362.959	284.976	349.754
AGAP007213-RA	298.953	233.453	237.996	201.325	313.368	234.299	289.255	232.296	243.535	228.884	261.54	242.455	177.484	246.67	219.132	245.168	286.902	195.711
AGAP007214-RA	133.05	142.607	61.5227	79.3458	71.0732	150.694	117.167	206.713	73.0605	127.288	112.3	198.546	135.421	172.185	105.582	95.8758	80.8717	170.458
AGAP007215-RA	183.971	200.706	259.043	151.586	185.76	251.845	156.222	233.32	208.744	159.985	158.106	261.546	160.043	251.506	187.259	219.145	165.594	272.732
AGAP007216-RA	22.9964	25.3523	25.9043	23.6853	32.306	52.6398	51.2604	31.7233	64.9427	17.5166	19.2092	93.5457	42.0626	31.922	16.933	43.829	11.5531	135.104
AGAP007217-RA	443.501	445.778	369.136	557.789	486.206	632.71	480.872	459.476	360.664	326.977	373.84	404.728	489.362	380.162	461.174	446.508	544.921	280.308
AGAP007218-RA	1974.4	2283.82	2080.44	2433.67	2566.71	2171.65	1805.1	3155.96	2080.48	3325.83	2760.21	2172.55	1812.79	2280	2572.81	2357.18	2976.85	1911.65
AGAP007219-RA	141.263	135.212	129.521	103.031	166.376	165.144	101.3	140.196	84.6574	170.495	166.972	170.864	97.4621	133.492	82.6727	165.728	184.85	194.448
AGAP007237-RA	954.349	354.933	824.08	787.536	633.198	301.389	428.391	125.87	1373.07	225.381	592.529	204.273	320.086	443.038	1135.5	328.717	889.589	637.638
AGAP007238-RA	379.44	508.103	550.466	270.012	384.442	490.272	316.106	376.586	282.964	778.907	416.691	464.865	432.937	428.528	420.336	468.422	510.262	372.482
AGAP007239-RA	249.675	233.453	262.281	355.28	306.907	310.678	386.894	431.846	304.999	262.75	341.332	418.092	369.33	329.86	320.73	291.736	286.902	323.238
AGAP007240-RA	95.2707	114.085	64.7607	66.3189	88.8415	92.8937	62.2448	92.0999	63.783	47.8788	70.9262	114.546	60.5291	92.8639	64.7437	86.2883	46.2124	61.8698
AGAP007242-RA	724.386	405.637	605.513	831.354	639.659	506.787	491.856	473.803	656.385	439.084	546.723	450.547	513.984	494.307	606.598	523.208	566.102	635.113
AGAP007242-RB	188.899	312.679	71.2368	140.928	161.53	226.041	125.71	96.1932	139.163	106.268	189.136	161.319	226.728	200.238	142.436	90.3972	102.052	32.8289
AGAP007243-RA	1218.81	1052.12	1256.36	1114.39	1447.31	1229.29	889.734	1675.19	1252.47	1208.65	1468.76	1181.73	946.921	1182.08	1336.71	1028.61	1698.31	1128.81
AGAP007244-RA	602.833	571.484	519.705	348.174	629.967	570.78	535.793	564.879	473.154	692.491	694.486	691.093	573.487	688.741	586.677	557.45	687.409	518.949
AGAP007245-RA	47.6353	64.4372	59.9037	42.6336	109.84	58.8327	68.3472	49.1199	59.1442	74.7377	45.8065	40.091	27.6997	50.3013	41.8344	71.2221	86.6482	65.6578
AGAP007246-RA	147.834	194.368	207.234	100.663	187.375	150.694	112.285	169.873	133.364	182.173	177.315	145.091	68.7364	153.806	158.373	175.316	207.956	147.73
AGAP007247-RA	395.866	475.356	296.28	503.313	293.985	268.36	573.628	346.909	427.926	346.829	314.735	384.683	605.291	434.332	315.75	476.64	250.317	489.908
AGAP007247-RB	106.769	267.256	221.806	201.325	232.603	216.752	255.082	176.013	226.14	212.535	209.823	216.682	276.997	221.519	212.16	230.102	136.712	286.621
AGAP007247-RC	188.899	193.312	74.4748	159.876	130.839	110.44	157.443	110.52	126.406	79.4088	127.076	126.955	168.25	142.198	120.523	89.0276	125.159	125.002
AGAP007248-RA	2633.08	1341.56	1086.36	1747.98	1234.09	931.002	1431.63	461.523	1571.38	587.391	1007.74	700.638	1054.64	964.431	1274.95	1023.13	899.216	1152.8
AGAP007248-RB	21.3538	28.5214	46.9515	26.0538	58.1508	53.6719	104.962	15.35	103.212	33.8655	36.9407	53.4547	66.6846	9.67333	46.8147	32.8717	0	39.1421
AGAP007249-RA	14.7834	28.5214	40.4755	29.6066	85.6109	14.4501	19.5278	14.3266	42.9085	23.3555	29.5526	4.77274	35.9071	9.67333	27.8896	24.6538	32.7338	8.83855
AGAP007249-RB	354.801	304.228	508.372	222.642	751.115	281.778	296.578	498.363	316.595	574.546	376.795	380.865	506.803	228.291	281.884	469.792	402.433	338.39
AGAP007250-RA	45.9927	31.6904	111.712	16.5797	82.3803	100.119	59.8038	104.38	107.851	124.952	76.8367	127.909	56.4254	34.824	124.507	113.681	88.5738	90.9108
AGAP007250-RC	37.7797	24.296	55.0466	29.6066	43.6131	52.6398	57.3628	39.9099	35.9504	67.731	28.0749	58.2274	131.317	26.118	34.862	78.0703	36.5848	35.3542
AGAP007253-RA	1489.84	1169.38	2394.53	2349.58	1868.9	1682.41	1916.16	1122.59	2092.08	1274.04	1714.05	1396.5	1301.89	1036.98	1484.12	1051.89	1126.43	1237.4
AGAP007253-RB	707.96	818.669	202.377	381.333	145.377	238.427	413.745	78.7965	185.55	195.019	180.271	395.183	431.911	689.708	328.699	356.11	157.892	597.233
AGAP007254-RA	133.05	182.748	210.472	165.797	158.299	195.077	173.309	276.3	166.995	419.232	274.839	404.728	169.276	214.748	218.136	264.343	207.956	193.185
AGAP007255-RA	67.3465	115.142	135.998	153.954	158.299	115.601	161.104	292.673	134.524	367.849	206.868	136.5	205.183	132.525	193.235	236.95	117.456	174.246
AGAP007256-RA	645.541	430.99	624.941	715.296	486.206	471.694	428.391	500.409	598.4	536.009	514.215	438.138	492.44	590.073	715.169	582.103	575.729	643.951
AGAP007257-RA	216.823	244.016	255.805	468.969	155.069	276.617	318.547	218.993	397.774	374.856	267.451	423.819	306.749	298.906	251.006	206.818	171.371	193.185
AGAP007258-RA	726.028	879.937	1143.03	808.853	1022.49	1060.02	716.425	989.562	921.954	812.772	691.53	897.275	687.364	946.051	1154.43	828.641	930.024	934.361
AGAP007259-RA	2339.06	1971.14	2347.58	1877.06	2737.93	1781.5	2038.21	1934.1	2058.45	2244.47	2525.27	2163.96	1756.37	2037.2	1846.69	1944.91	2397.27	1724.78
AGAP007264-RA	124.837	176.41	71.2368	268.828	125.993	203.334	147.679	171.92	86.9768	162.321	78.3143	253.91	254.427	144.133	188.255	279.41	115.531	107.325
AGAP007279-RA	768.736	601.061	518.086	793.458	384.442	317.903	1025.21	358.166	483.591	510.318	573.32	531.683	651.457	482.699	379.498	601.279	415.912	417.937
AGAP007284-RA	1261.51	1885.58	1293.6	831.354	1079.02	1355.22	827.49	1138.97	834.977	1785.53	1319.52	1810.78	1607.61	1834.06	1325.75	1540.86	1141.83	1558.11
AGAP007285-RA	338.375	323.242	395.04	255.801	479.744	335.45	189.175	378.633	346.747	143.636	384.183	247.228	276.997	306.644	276.904	153.401	360.072	203.287
AGAP007286-RA	2289.78	1003.53	3105.28	14380.5	4900.82	2579.35	25.6302	136.103	2239.36	117.945	103.434	78.2729	121.058	218.617	1147.46	532.796	1005.12	80.8096
AGAP007287-RA	326.877	127.818	179.711	776.878	1883.44	465.501	4.88194	24.56	817.582	10.51	11.821	5.72729	14.3628	28.0526	12.9487	0	283.051	1.26265
AGAP007288-RA	974.06	784.866	811.128	721.218	856.109	695.671	836.033	633.442	910.357	545.351	976.713	688.229	793.033	866.73	872.546	720.438	933.875	767.691
AGAP007292-RA	44.3501	53.8737	66.3798	66.3189	32.306	50.5755	89.0955	88.0065	70.7411	77.0732	96.0459	106.909	97.4621	73.5173	66.7358	67.1131	82.7972	50.506
AGAP007293-RA	210.252	190.142	233.139	408.572	158.299	281.778	384.453	550.553	382.698	393.541	335.422	407.592	169.276	443.038	393.442	267.083	290.753	311.874
AGAP007294-RA	3938.95	3353.9	3226.7	4583.11	2634.56	2980.86	4114.26	4380.88	4041.52	4376.82	3862.52	5077.24	4707.93	5233.27	5211.37	3766.55	3745.13	4030.38
AGAP007294-RB	683.321	500.708	696.178	405.019	970.796	938.227	519.927	1058.13	1182.88	1279.88	1053.55	1118.73	983.854	1445.2	1425.36	803.987	1007.05	1055.58
AGAP007295-RA	354.801	360.214	168.378	367.122	200.297	175.466	316.106	200.573	218.022	256.911	200.958	293.046	206.209	208.944	224.113	242.429	186.775	284.096
AGAP007296-RA	218.465	229.227	297.899	156.323	302.061	150.694	187.955	192.386	157.718	246.401	178.793	175.637	73.866	186.695	145.424	239.69	192.552	164.144
AGAP007297-RA	3666.28	4238.06	4716.2	2542.62	4850.75	4313.37	3604.1	4651.04	3637.95	6089.95	4778.65	4984.65	3525.05	4231.11	3574.85	4649.98	4382.48	3742.49
AGAP007298-RA	267.743	157.396	163.521	268.828	197.067	214.688	213.585	262.996	285.284	206.696	229.032	242.455	259.557	296.971	321.726	209.557	173.296	237.378
AGAP007299-RA	139.621	291.552	252.567	259.354	177.683	341.642	158.663	224.11	253.972	413.393	264.496	347.455	333.423	328.893	342.643	310.912	244.541	359.855
AGAP007301-RA	75.5595	104.578	80.9509	62.7661	79.1497	54.7041	65.9063	73.6799	71.9008	105.1	93.0906	52.5001	36.933	50.3013	50.7989	80.8096	78.9462	58.0819
AGAP007302-RA	91.9855	76.057	38.8564	176.456	145.377	110.44	209.924	319.28	433.724	115.61	425.557	184.228	91.3066	120.917	90.6411	50.6772	69.3186	87.1228
AGAP007303-RA	586.407	877.824	668.655	491.47	720.424	804.047	566.306	493.246	607.678	1031.15	775.755	587.047	702.753	663.59	614.567	1043.68	469.826	444.453
AGAP007305-RA	302.238	218.664	215.329	227.379	177.683	157.919	224.569	62.4232	330.512	157.65	345.765	21.9546	129.265	133.492	264.951	168.468	244.541	82.0722
AGAP007306-RA	749.025	410.919	751.225	560.157	612.199	556.33	585.833	556.692	800.186	700.666	709.262	579.411	598.109	555.249	724.133	616.345	810.642	507.585
AGAP007307-RA	226.678	572.54	320.566	444.099	355.366	626.517	717.646	866.762	498.667	699.498	416.691	925.912	1128.51	584.269	689.271	768.376	371.625	742.438
AGAP007307-RB	995.414	432.046	626.56	628.845	570.201	290.035	477.21	115.636	860.49	392.373	511.26	285.41	216.468	311.481	577.713	390.352	465.975	436.877
AGAP007308-RA	252.96	434.159	458.182	479.627	390.903	787.532	898.278	1265.86	626.233	1484.24	889.533	1270.5	941.791	780.637	774.932	847.816	544.921	598.496
AGAP007309-RA	1916.91	1737.69	2222.91	1849.82	2658.79	2070.5	1891.75	2262.59	1913.49	2448.83	2538.57	2154.41	2075.43	2262.59	2133.55	2302.39	2170.06	2015.19
AGAP007312-RA	363.014	414.088	573.132	428.704	566.971	827.786	465.005	1136.92	455.758	1766.85	483.185	691.093	904.858	451.744	484.083	776.594	598.836	435.614
AGAP007313-RA	118.267	107.747	168.378	188.298	193.836	208.495	141.576	709.169	88.1365	312.964	189.136	218.591	241.09	168.316	155.385	182.164	177.148	164.144
AGAP007314-RA	179.043	287.326	273.614	328.041	172.837	176.498	167.207	372.493	127.566	246.401	313.257	169.91	274.946	420.79	405.395	235.581	250.317	272.732
AGAP007315-RA	468.14	499.652	589.323	329.226	460.361	939.259	622.448	1088.83	540.416	1021.8	623.559	987.957	996.165	700.349	885.494	819.054	739.398	678.043
AGAP007316-RA	328.52	176.41	178.092	319.752	331.137	213.656	207.483	100.287	426.766	94.5899	302.914	136.5	227.753	148.969	251.006	127.378	155.967	223.489
AGAP007317-RA	427.075	603.174	396.659	805.3	395.749	684.317	666.385	927.139	407.051	699.498	458.065	1044.28	826.889	723.565	467.151	569.776	277.274	672.992
AGAP007320-RA	105.126	229.227	173.235	189.482	108.225	213.656	148.899	191.363	82.338	123.784	113.777	195.682	196.976	191.532	128.491	156.141	103.978	218.438
AGAP007324-RA	231.606	213.382	212.091	124.348	209.989	134.18	152.561	232.296	147.281	171.663	189.136	176.591	214.417	132.525	179.29	168.468	186.775	148.993
[truncated: 9,243 more rows]
