# Supplementary material for: Hearing of malaria mosquitoes is modulated by a beta-adrenergic-like octopamine receptor which serves as insecticide target
Source: Nat Commun. 2023 Jul 19;14:4338. doi: 10.1038/s41467-023-40029-y (PMC10356864; doi:10.1038/s41467-023-40029-y)
Supplement: Supplementary file 8 — Supplementary Dataset 4 [file 41467_2023_40029_MOESM8_ESM.xlsx]

## Sheet: Sheet1
id	gene	gene_symbol	GO	ZT0	ZT0.1	ZT0.2	ZT4	ZT4.1	ZT4.2	ZT8	ZT8.1	ZT8.2	ZT12	ZT12.1	ZT16	ZT16.1	ZT16.2	ZT20	ZT20.1	ZT20.2	ZT_avg	log_ZT_avg
AGAP000138-RA	AGAP000138	AGAP000138	AchR activity	34.1345	45.7131	18.2207	28.1042	13.0487	23.5791	27.2597	11.1571	4.66551	15.1954	9.92372	11.7679	48.8277	24.9404	48.746	25.3567	48.7324	25.8455	1.41238
AGAP000138-RB	AGAP000138	AGAP000138	AchR activity	117.919	142.472	78.7396	42.1563	73.6866	123.79	44.5241	73.9155	78.536	75.0833	48.9098	42.6587	145.611	34.7654	52.5543	33.0406	107.617	77.4106	1.8888
AGAP000329-RA	AGAP000329	AGAP000329	AchR activity	512.018	316.944	268.105	387.311	221.827	191.58	352.558	228.022	370.908	304.802	264.396	269.191	223.212	329.515	399.108	245.115	284.949	304.092	2.483
AGAP000962-RA	AGAP000962	AGAP000962	AchR activity	84.8192	63.9983	37.0922	42.1563	20.7244	92.1058	7.26924	24.4061	31.1034	61.6756	15.5944	25.7423	32.2612	31.7423	31.9896	10.7574	42.6408	38.5928	1.58651
AGAP000966-RA	AGAP000966	AGAP000966	AchR activity	1168.85	1025.5	670.913	839.614	681.601	916.637	527.02	537.631	750.369	707.928	561.399	585.454	904.185	686.994	935.315	549.396	703.235	750.12	2.87513
AGAP002152-RA	AGAP002152	AGAP002152	AchR activity	3376.22	2209.46	1943.11	2683.95	1771.55	1582.01	3149.4	2273.95	3189.65	3267.91	2651.05	1492.32	1474.42	2317.94	3295.69	1768.82	1679.91	2360.43	3.37299
AGAP002971-RA	AGAP002971	AGAP002971	AchR activity	205.842	217.899	68.9785	157.208	111.297	364.739	129.029	55.088	83.9791	153.742	59.5423	55.8976	291.222	33.2538	131.005	54.5554	198.314	139.505	2.14459
AGAP002972-RA	AGAP002972	AGAP002972	AchR activity	291.695	315.42	91.1036	153.695	135.092	448.003	149.928	59.9692	131.412	129.608	85.0605	86.7884	393.238	63.4846	151.57	64.5444	307.961	179.916	2.25507
AGAP002974-RA	AGAP002974	AGAP002974	AchR activity	115.851	111.997	28.6326	42.1563	33.773	69.2635	33.6203	6.97316	56.7636	51.8432	23.3916	19.8584	46.212	14.3596	45.6994	13.8309	46.7018	44.7604	1.65089
AGAP004675-RA	AGAP004675	GPRMAC2	AchR activity	45.5127	47.2368	37.7429	62.3563	48.3568	98.7374	39.9808	23.7088	42.7671	65.251	20.5563	31.6263	121.197	30.9865	72.3574	44.5664	113.709	55.6853	1.74574
AGAP008588-RA	AGAP008588	AGAP008588	AchR activity	1692.25	1171.78	428.838	1124.17	624.801	634.425	748.732	380.735	775.251	877.759	418.923	322.882	681.844	589.5	964.258	325.796	449.421	718.315	2.85631
AGAP009493-RA	AGAP009493	AGAP009493	AchR activity	390.996	393.894	219.95	562.085	320.076	1075.06	342.563	159.685	317.254	1650.94	357.254	205.203	1075.08	187.431	300.093	167.508	592.91	489.293	2.68957
AGAP010513-RA	AGAP010513	GPRMAC1	AchR activity	47.5815	48.7606	17.57	30.739	17.6541	28.0002	15.4471	5.57853	10.8862	35.7539	19.1386	7.35495	36.6208	6.80192	20.5647	3.07354	33.8419	22.6687	1.35543
AGAP000038-RA	AGAP000038	AGAP000038	GABAR activity	207.91	221.708	80.6918	132.617	135.86	267.475	96.3175	41.1417	99.5308	211.842	53.8716	58.8396	278.144	65.7519	101.3	46.1032	157.026	132.714	2.12292
AGAP000039-RA	AGAP000039	AGAP000039	GABAR activity	41.3752	81.5216	5.85666	2.63477	25.3298	67.053	59.0626	9.76243	26.4379	25.9216	9.21488	4.41297	40.1085	3.77885	9.13988	10.7574	6.09154	25.2035	1.40146
AGAP004595-RA	AGAP004595	GPRGBB2	GABAR activity	920.598	611.031	526.449	699.093	608.682	411.897	580.631	490.213	643.84	869.715	464.288	498.665	478.686	717.981	836.299	527.113	609.154	617.314	2.79051
AGAP005599-RA	AGAP005599	AGAP005599	GABAR activity	1707.76	1328.73	1199.97	1396.43	1191.27	996.953	993.16	1261.45	1727.79	1512.39	993.79	950.259	543.208	1258.36	1766.28	856.75	1126.94	1224.2	3.08785
AGAP005599-RB	AGAP005599	AGAP005599	GABAR activity	0	153.901	425.584	126.469	190.357	278.528	172.645	403.746	180.4	8.93849	421.049	276.546	0	68.775	0	281.229	628.783	212.762	2.32789
AGAP005599-RG	AGAP005599	AGAP005599	GABAR activity	179.982	149.329	295.436	222.199	258.671	84.7373	142.659	193.157	137.632	137.653	190.677	60.3106	125.557	172.315	313.041	85.2908	243.662	176.018	2.24556
AGAP005599-RK	AGAP005599	AGAP005599	GABAR activity	1248.5	857.882	570.048	729.832	571.071	243.896	526.112	688.949	905.108	799.101	499.73	546.473	355.745	771.64	1014.53	344.237	260.583	643.143	2.80831
AGAP006028-RB	AGAP006028	Rdl	GABAR activity	783.026	623.221	357.256	575.258	310.865	420.739	400.717	398.168	645.395	531.84	352.292	344.211	292.094	405.092	629.89	301.976	434.53	459.21	2.66201
AGAP006028-RC	AGAP006028	Rdl	GABAR activity	1470.89	762.646	510.831	1130.32	540.368	343.37	792.348	622.006	919.104	796.419	615.979	485.426	435.962	789.779	1236.17	438.748	356.017	720.375	2.85756
AGAP009514-RA	AGAP009514	GPRGBB3	GABAR activity	81.716	122.663	26.0296	28.1042	67.546	126.001	49.976	11.1571	37.324	23.2401	26.227	24.2713	88.0643	24.9404	27.4196	17.6729	35.8724	48.1309	1.68242
AGAP010281-RA	AGAP010281	GPRGBB1	GABAR activity	948.527	911.975	918.195	1051.27	900.358	1027.9	922.285	826.32	865.451	972.507	873.287	812.722	927.727	940.177	1092.98	1075.74	1204.1	957.148	2.98098
AGAP011349-RA	AGAP011349	AGAP011349	GABAR activity	24.8251	16.7615	9.7611	19.3217	21.4919	32.4212	7.26924	18.1302	10.8862	7.15079	10.6326	18.3874	13.0789	9.06923	10.6632	10.7574	16.921	15.1487	1.18038
AGAP000209-RA	AGAP000209	AGAP000209	GluR activity	41.3752	41.1417	53.3607	34.252	25.3298	47.1582	100.861	27.8927	37.324	68.8263	23.3916	30.8908	38.3646	66.5077	37.3212	29.1987	29.104	43.0765	1.63424
AGAP000256-RA	AGAP000256	AGAP000256	GluR activity	638.213	605.698	524.497	640.249	523.482	540.845	576.996	695.225	651.616	513.963	735.773	670.771	536.233	526.771	553.725	670.033	530.641	596.161	2.77536
AGAP000801-RA	AGAP000801	AGAP000801	GluR activity	278.248	234.66	105.42	158.086	198.033	172.422	136.298	62.0612	124.413	165.362	65.9219	90.4658	309.533	99.0057	168.326	72.9967	181.393	154.273	2.18829
AGAP000803-RA	AGAP000803	GLURIIa	GluR activity	131.366	214.089	249.234	168.625	170.4	272.633	264.419	213.379	270.599	264.579	318.268	275.075	258.089	227.486	239.16	224.369	245.015	235.693	2.37235
AGAP001434-RC	AGAP001434	AGAP001434	GluR activity	141.71	143.996	57.2651	84.3127	98.2488	137.79	66.3318	37.6551	32.6585	54.5248	40.4037	44.8652	45.34	30.9865	70.0724	16.1361	102.879	70.8927	1.8506
AGAP001478-RA	AGAP001478	NMDAR1	GluR activity	1108.86	865.5	862.882	872.109	749.147	741.267	775.992	670.121	964.982	1021.67	643.624	677.391	516.179	807.161	837.061	513.282	714.741	784.821	2.89477
AGAP002797-RA	AGAP002797	GLURIId	GluR activity	18.6188	52.57	36.4415	27.226	27.6325	51.5792	50.8847	34.1685	40.4344	23.2401	31.1888	31.6263	73.2416	39.3	49.5077	22.2832	46.7018	38.6262	1.58688
AGAP002891-RC	AGAP002891	AGAP002891	GluR activity	244.114	185.138	323.418	336.372	244.087	300.633	415.256	294.965	369.352	374.523	338.115	428.058	313.892	403.581	306.186	292.755	345.187	324.449	2.51115
AGAP002891-RE	AGAP002891	AGAP002891	GluR activity	55.8565	110.473	149.67	101	65.2433	29.4739	99.9521	101.808	129.857	108.156	124.047	145.628	135.148	108.831	22.088	106.806	129.953	101.411	2.00609
AGAP002904-RA	AGAP002904	AGAP002904	GluR activity	18.6188	11.4283	22.1252	14.0521	28.4	12.5264	8.1779	18.8275	27.2154	12.5139	41.8214	13.2389	20.9262	20.4058	15.2331	36.1141	12.1831	19.6358	1.29305
AGAP004272-RA	AGAP004272	GPRBOS	GluR activity	2980.05	2861.64	3273.87	2479.32	2744.83	2399.91	2482.45	3492.86	3494.46	2851.38	3506.62	2986.11	2281.82	2842.45	3048.15	2722.39	2641.02	2887.61	3.46054
AGAP005034-RA	AGAP005034	GPRMGL5	GluR activity	1302.28	996.545	1172.63	909.874	734.563	753.794	885.03	868.856	1202.15	1002	890.299	825.225	698.411	1000.64	1019.86	891.328	827.096	940.035	2.97314
AGAP006026-RA	AGAP006026	AGAP006026	GluR activity	77.5785	92.188	26.6804	29.8607	29.1676	67.053	29.9856	9.76243	20.2172	25.9216	13.4679	16.9164	56.675	10.5808	57.8859	6.91547	76.4827	38.0788	1.58068
AGAP006027-RA	AGAP006027	GLURI	GluR activity	436.508	349.705	110.626	297.729	135.86	434.002	161.741	91.3485	136.855	252.959	109.161	91.2013	396.725	88.425	215.549	60.7025	286.979	215.063	2.33257
AGAP010272-RA	AGAP010272	IR25a	GluR activity	42.4096	55.6175	35.14	37.7651	69.8488	64.8425	74.5097	94.1377	94.8653	50.9494	79.3898	68.401	53.1873	31.7423	73.8807	91.4379	64.9765	63.7118	1.80422
AGAP012429-RA	AGAP012429	NMDAR2	GluR activity	244.114	303.23	212.141	202.877	252.53	319.054	284.409	274.743	235.608	195.753	278.573	152.247	275.528	199.523	232.305	219.758	342.48	248.522	2.39536
AGAP012447-RA	AGAP012447	GLURIIe	GluR activity	28.9626	45.7131	27.9818	40.3998	73.6866	48.6319	61.7886	55.7853	86.3118	85.8095	90.7312	41.9232	103.759	43.8346	34.2746	26.8935	48.7324	55.6011	1.74508
AGAP000445-RA	AGAP000445	GPRADS	GPCR activity	83.7848	88.3786	63.7725	48.3041	42.9838	50.1055	53.6107	52.9961	73.8705	40.2232	41.1126	50.7491	54.9312	52.1481	64.7408	47.6399	53.4702	56.6366	1.7531
AGAP000658-RA	AGAP000658	GPRGHP3	GPCR activity	5.1719	24.3803	10.4118	5.26954	13.0487	22.8422	19.0818	35.5631	8.55343	4.46924	12.0502	18.3874	21.7981	6.80192	8.37823	19.2096	16.2441	14.8036	1.17037
AGAP000854-RA	AGAP000854	AGAP000854	GPCR activity	211.014	99.0449	57.2651	80.7997	49.892	68.5267	65.4232	48.1148	82.4239	57.2063	51.7451	36.7747	126.429	46.1019	102.824	44.5664	112.355	78.8533	1.89682
AGAP000913-RA	AGAP000913	AGAP000913	GPCR activity	876.12	958.45	1080.88	819.414	881.169	1260.01	885.939	900.236	1073.84	780.33	958.348	1035.58	852.741	929.596	875.905	1024.26	1038.27	954.77	2.9799
AGAP001022-RA	AGAP001022	AGAP001022	GPCR activity	116.885	95.9974	123.641	139.643	105.924	123.053	113.582	120.636	139.965	93.8541	75.8456	80.1689	70.6258	125.458	70.0724	82.2173	101.526	104.653	2.01975
AGAP001100-RA	AGAP001100	AGAP001100	GPCR activity	1638.46	989.688	1113.42	1550.12	831.277	1342.53	1491.1	950.442	1214.59	1322.9	870.452	918.633	1274.75	1010.46	1466.19	1204.06	1367.89	1209.23	3.08251
AGAP001175-RA	AGAP001175	GPRCAL2	GPCR activity	5.1719	16.7615	13.6655	27.226	13.0487	13.2632	4.54328	3.48658	15.5517	59.8879	4.96186	11.0324	34.005	7.55769	13.7098	9.98902	27.0735	16.5256	1.21816
AGAP001499-RA	AGAP001499	AGAP001499	GPCR activity	200.67	228.565	206.285	182.677	217.222	296.949	218.986	217.563	199.062	215.418	221.866	203.732	223.212	161.735	166.041	165.203	197.637	207.225	2.31644
AGAP001562-RA	AGAP001562	GPRNNB3	GPCR activity	676.485	697.124	816.679	610.389	616.358	806.11	628.79	885.592	998.418	896.53	692.534	597.957	601.627	679.436	718.242	514.819	672.1	712.305	2.85267
AGAP001592-RA	AGAP001592	GPRTAK2	GPCR activity	121.022	121.901	74.8351	97.4865	86.7353	110.527	61.7886	105.992	96.4204	52.7371	83.6428	52.2201	81.9608	72.5538	67.7875	49.9451	76.4827	83.1788	1.92001
AGAP001807-RA	AGAP001807	AGAP001807	GPCR activity	186.188	73.1409	43.5996	70.2606	39.146	135.58	48.1587	35.5631	56.7636	101.899	55.9981	50.0136	28.7735	68.775	74.6424	31.5038	69.0375	68.7673	1.83738
AGAP002824-RA	AGAP002824	GPRTAK1	GPCR activity	85.8535	72.379	104.118	83.4344	82.1298	43.4739	68.1492	99.0189	131.412	74.1894	94.9842	67.6655	65.3943	46.1019	83.7823	55.3238	68.3607	77.9865	1.89202
AGAP002881-RA	AGAP002881	AGAP002881	GPCR activity	23.7907	5.33319	13.6655	2.63477	13.0487	12.5264	9.99521	11.8544	13.2189	21.4524	8.50605	6.61945	11.335	16.6269	19.8031	9.22063	2.03051	11.8625	1.07417
AGAP002881-RB	AGAP002881	AGAP002881	GPCR activity	114.816	137.901	173.097	122.078	138.162	75.8952	110.856	122.03	206.837	190.39	134.679	141.215	74.1135	173.071	161.471	110.648	122.508	135.869	2.13312
AGAP003076-RB	AGAP003076	GPRGHP1	GPCR activity	25.8595	54.0938	20.8237	37.7651	36.0757	53.7898	26.351	19.5249	39.6568	16.9831	21.974	26.4778	25.2858	12.0923	30.4663	22.2832	43.3176	30.1659	1.47952
AGAP003335-RA	AGAP003335	AGAP003335	GPCR activity	113.782	143.234	95.6588	108.026	109.762	154.738	56.3366	65.5477	99.5308	102.793	64.5042	67.6655	87.1924	63.4846	85.3056	56.8606	80.5437	91.4685	1.96127
AGAP003658-RA	AGAP003658	GPRALS1	GPCR activity	68.2691	106.664	65.7248	74.6519	45.2866	65.5793	47.2501	52.2987	69.9826	47.374	37.5684	38.9812	77.6012	43.8346	73.1191	53.787	49.4092	59.846	1.77703
AGAP003972-RA	AGAP003972	GPRCIR	GPCR activity	277.214	227.041	236.869	186.191	208.011	188.633	186.274	178.513	199.062	193.965	138.932	177.254	182.232	192.721	208.694	117.563	202.375	194.208	2.28827
AGAP004026-RA	AGAP004026	GPRMTH6	GPCR activity	138.607	95.2355	121.688	159.843	99.7839	116.422	169.01	94.835	101.864	106.368	71.5926	111.795	125.557	85.4019	105.109	69.1547	127.922	111.776	2.04835
AGAP004122-RA	AGAP004122	AGAP004122	GPCR activity	283.42	188.947	169.843	270.503	142	177.58	202.63	184.092	227.832	158.211	128.3	130.918	142.124	159.467	223.165	125.247	146.874	180.068	2.25544
AGAP004783-RA	AGAP004783	AGAP004783	GPCR activity	54.8221	52.57	45.5518	37.7651	56.8001	108.316	21.8077	17.4329	29.5482	48.2678	36.1507	8.09044	95.0397	18.1385	46.4611	21.5148	46.7018	43.8223	1.6417
AGAP004850-RA	AGAP004850	GPRSTN	GPCR activity	853.364	770.265	855.073	620.928	655.504	440.634	665.136	683.37	822.684	958.206	643.624	653.119	568.494	982.5	785.268	588.584	584.788	713.62	2.85347
AGAP005002-RA	AGAP005002	GPRNNA18	GPCR activity	61.0284	63.2364	27.9818	37.7651	35.3082	72.2109	21.8077	15.341	52.8757	51.8432	13.4679	19.8584	72.3697	40.8115	76.9273	10.7574	50.7629	42.609	1.6295
AGAP005060-RA	AGAP005060	AGAP005060	GPCR activity	157.226	179.805	158.781	161.599	178.844	162.843	139.933	147.831	164.07	113.519	141.767	157.396	203.158	154.933	156.14	203.622	157.026	161.088	2.20706
AGAP005464-RA	AGAP005464	GPRDIH1	GPCR activity	0	124.187	39.0444	70.2606	61.4055	54.5266	61.7886	20.9195	74.6481	0	29.0623	33.0973	37.4927	24.9404	32.7512	45.3348	97.4647	47.4661	1.67638
AGAP005464-RB	AGAP005464	GPRDIH1	GPCR activity	47.5815	0	0	0	0	71.4741	20.8991	40.4444	0	52.7371	0	14.7099	57.547	7.55769	14.4715	6.91547	0	19.6669	1.29374
AGAP005465-RA	AGAP005465	GPRDIH2	GPCR activity	111.713	144.758	72.8829	63.2345	62.1731	162.843	64.5145	23.7088	73.8705	111.731	43.2391	22.8003	103.759	40.0558	56.3626	20.7464	82.5743	74.1745	1.87025
AGAP006216-RA	AGAP006216	GPRMTH2	GPCR activity	38.2721	18.2852	11.7133	20.1999	4.60541	16.2106	21.8077	26.498	17.1069	21.4524	20.5563	11.7679	21.7981	18.1385	14.4715	16.1361	8.7989	18.107	1.25785
AGAP007896-RA	AGAP007896	AGAP007896	GPCR activity	369.274	388.561	308.451	368.868	337.73	337.476	331.659	247.547	278.375	249.384	267.94	353.773	440.321	308.354	313.041	370.362	421.67	334.87	2.52488
AGAP008644-RA	AGAP008644	GPRMGL2	GPCR activity	653.728	960.736	249.234	446.155	269.417	532.74	402.534	138.069	454.109	552.398	190.677	201.526	569.366	206.325	386.16	130.626	419.64	397.849	2.59972
AGAP009007-RA	AGAP009007	AGAP009007	GPCR activity	50.6846	108.949	40.3459	25.4695	45.2866	64.8425	24.5337	34.1685	53.6533	39.3293	35.4419	19.1229	58.4189	15.1154	32.7512	29.9671	65.6533	43.7491	1.64097
AGAP009453-RA	AGAP009453	GPRMTH3	GPCR activity	463.402	489.13	299.341	298.607	313.168	274.107	300.765	314.49	342.915	288.713	287.079	300.817	306.917	300.796	282.575	315.807	320.821	323.497	2.50987
AGAP009770-RA	AGAP009770	GPRCAL1	GPCR activity	110.679	64.7602	40.3459	66.7475	42.9838	86.211	72.6924	23.0114	69.205	147.485	77.9721	33.0973	99.3993	43.8346	75.404	46.1032	78.5132	69.3203	1.84086
AGAP009793-RA	AGAP009793	AGAP009793	GPCR activity	37.2377	47.9987	11.0626	28.1042	15.3514	21.3685	18.1731	14.6436	11.6638	37.5416	9.92372	13.9744	40.1085	12.8481	32.7512	3.84193	16.921	21.9714	1.34186
AGAP010486-RA	AGAP010486	GPRALS3	GPCR activity	871.982	771.789	613.648	880.892	752.217	693.372	1174.89	965.086	1024.86	987.703	992.372	600.899	558.031	844.95	1006.15	666.959	651.118	826.877	2.91744
AGAP011179-RA	AGAP011179	GPRNNA15	GPCR activity	5.1719	47.2368	22.7759	13.1739	42.9838	8.84216	26.351	17.4329	26.4379	34.8601	55.9981	24.2713	40.1085	27.9635	32.7512	16.1361	36.5493	28.1791	1.44993
AGAP011320-RA	AGAP011320	AGAP011320	GPCR activity	52.7534	39.618	22.7759	47.4259	29.1676	46.4213	24.5337	14.6436	27.993	31.2847	16.3033	30.1553	44.4681	18.8942	36.5595	23.0516	40.6103	32.1564	1.50727
AGAP011641-RA	AGAP011641	AGAP011641	GPCR activity	558.565	553.128	657.898	435.616	544.974	529.792	651.506	535.539	509.318	643.571	636.536	520.73	458.632	443.636	495.077	548.628	477.848	541.235	2.73339
AGAP011642-RA	AGAP011642	AGAP011642	GPCR activity	181.017	101.331	163.987	144.034	138.162	138.527	207.173	156.199	188.175	177.876	153.818	204.468	154.33	159.467	137.86	108.342	142.813	156.328	2.19404
AGAP011701-RA	AGAP011701	AGAP011701	GPCR activity	593.734	588.175	524.497	483.041	637.082	520.213	495.217	522.29	570.747	482.678	542.26	489.839	544.08	613.684	639.03	499.451	493.415	543.496	2.7352
AGAP012268-RA	AGAP012268	GPRSMS	GPCR activity	48.6159	73.9028	54.0114	53.5737	54.4974	78.8426	40.8895	66.2451	30.3258	27.7093	39.6949	44.8652	64.5223	43.0788	49.5077	9.22063	46.7018	48.6003	1.68664
AGAP012578-RA	AGAP012578	GPRMGL3	GPCR activity	137.573	130.282	113.88	79.9214	95.1785	123.79	75.4184	90.6511	135.3	116.2	70.1749	95.6143	77.6012	101.273	131.767	59.1657	119.124	103.113	2.01331
AGAP013324-RB	AGAP013324	AGAP013324	GPCR activity	74.4754	27.4278	18.2207	38.6433	9.21082	11.7895	18.1731	13.9463	28.7706	21.4524	11.3414	5.88396	17.4385	28.7192	21.3264	3.07354	24.3662	22.0152	1.34272
AGAP029236-RA	AGAP029236	GPRMGL1	GPCR activity	115.851	51.0462	35.7907	110.66	34.5406	54.5266	95.4088	50.9041	53.6533	86.7033	46.7833	29.4198	47.0839	46.8577	67.7875	26.1251	39.9335	58.4162	1.76653
AGAP029478-RA	AGAP029478	GPRMTH4	GPCR activity	121.022	79.9978	90.4529	61.478	66.7785	70.0004	103.587	96.2297	127.524	137.653	79.3898	133.125	130.789	176.85	128.72	86.0592	105.587	105.602	2.02367
AGAP029498-RA	AGAP029498	GPRGNR3	GPCR activity	48.6159	47.2368	25.3789	21.0782	33.0055	58.2109	40.8895	9.06511	27.2154	32.1786	14.8856	8.82594	60.1627	30.2308	22.8497	9.98902	43.9945	31.4008	1.49694
AGAP029618-RA	AGAP029618	GPRNNA16	GPCR activity	313.417	248.374	207.586	314.416	174.238	392.739	334.385	145.042	223.167	265.473	206.272	148.57	385.39	141.329	257.44	176.729	295.101	248.804	2.39586
AGAP029632-RA	AGAP029632	AGAP029632	GPCR activity	368.239	441.893	446.408	389.946	460.541	367.686	486.131	516.014	459.552	354.858	353.001	278.752	347.026	431.544	431.098	344.237	371.584	402.854	2.60515
AGAP029802-RA	AGAP029802	AGAP029802	GPCR activity	10.3438	25.9041	11.7133	22.8347	12.2811	22.8422	8.1779	12.5517	24.1051	17.877	7.08837	16.1809	13.9508	22.6731	19.8031	8.45225	15.5673	16.0204	1.20467
AGAP000045-RA	AGAP000045	AGAP000045	OctoR/AdreR activity	98.2661	99.0449	127.545	69.3823	34.5406	59.6845	95.4088	66.2451	107.307	51.8432	65.213	38.2457	53.1873	100.517	116.533	38.4193	54.1471	75.0312	1.87524
AGAP000045-RB	AGAP000045	AGAP000045	OctoR/AdreR activity	132.401	102.092	149.67	196.73	165.027	238.001	477.953	238.482	310.256	773.179	394.113	208.145	202.286	286.436	354.17	182.107	228.771	272.931	2.43605
AGAP000606-RA	AGAP000606	GPRNNA19	OctoR/AdreR activity	534.775	502.844	217.347	415.416	260.206	310.212	544.285	233.601	328.918	403.126	236.752	208.88	311.277	229.754	376.258	192.865	232.832	325.844	2.51301
AGAP002519-RA	AGAP002519	GPRTYR	OctoR/AdreR activity	20.6876	28.1897	15.6178	15.8086	19.1892	23.5791	5.45193	17.4329	28.7706	20.5585	14.8856	8.82594	21.7981	21.1615	24.373	3.84193	32.4882	18.98	1.2783
AGAP002566-RA	AGAP002566	GPRHIS	HistR activity	533.74	508.177	432.092	440.007	358.455	452.424	492.491	360.513	537.311	388.824	426.72	349.36	366.208	436.079	488.222	288.913	453.482	430.177	2.63365
AGAP002886-RA	AGAP002886	GPRNNA2	OctoR/AdreR activity	2734.9	2180.51	2396.68	2975.54	2498.44	2164.12	3457.43	2957.32	3430.7	3385	2345.54	1721.79	1365.43	2375.38	3206.58	1837.98	2205.82	2543.48	3.40543
AGAP002888-RA	AGAP002888	GPRNNA3	OctoR/AdreR activity	15.5157	0	0	0	13.8162	14.7369	0	20.9195	33.4361	40.2232	17.0121	0	0	4.53461	0	33.809	10.8294	12.049	1.08095
AGAP002888-RB	AGAP002888	GPRNNA3	OctoR/AdreR activity	73.441	57.9032	32.537	44.7911	42.2163	33.8949	64.5145	48.1148	76.2032	43.7986	24.1005	52.2201	30.5173	55.1711	61.6942	5.3787	0	43.9116	1.64258
AGAP002888-RC	AGAP002888	GPRNNA3	OctoR/AdreR activity	78.6129	92.9499	92.4051	89.5822	126.649	67.053	61.7886	94.835	103.419	89.3849	111.996	61.7816	55.8031	77.0884	63.9792	47.6399	117.093	84.2389	1.92551
AGAP000351-RB	AGAP000351	GPRNPY1	PeptideR activity	76.5441	60.1889	46.8533	52.6954	58.3352	48.6319	46.3414	53.6934	52.8757	86.7033	46.0744	62.517	51.4435	46.1019	55.601	52.2502	55.5007	56.0207	1.74835
AGAP001558-RA	AGAP001558	GPRGNR2	PeptideR activity	12.4126	29.7135	6.5074	25.4695	18.4216	38.316	19.0818	9.76243	12.4413	20.5585	10.6326	10.2969	30.5173	10.5808	15.9948	2.30516	18.9515	17.1743	1.23488
AGAP001773-RB	AGAP001773	GPRALS2	PeptideR activity	40.3408	40.3799	9.11036	0	0	27.2633	9.99521	9.76243	17.1069	25.9216	0	6.61945	19.1823	15.1154	11.4249	1.53677	20.982	14.9848	1.17565
AGAP001773-RC	AGAP001773	GPRALS2	PeptideR activity	21.722	30.4754	24.0774	27.226	13.0487	28.737	12.7212	4.1839	15.5517	27.7093	17.7209	19.1229	30.5173	16.6269	36.5595	5.3787	14.2136	20.329	1.30812
AGAP001961-RA	AGAP001961	GPRVPR2	PeptideR activity	38.2721	48.7606	11.7133	20.1999	13.8162	42.0002	58.1539	27.8927	37.324	49.1617	19.1386	13.2389	44.4681	19.65	44.9378	5.3787	47.3787	31.8521	1.50314
AGAP001962-RA	AGAP001962	GPRVPR1	PeptideR activity	89.9911	97.5212	18.8715	33.3738	35.3082	75.8952	58.1539	34.8658	36.5465	37.5416	15.5944	22.8003	67.1381	24.9404	38.0828	24.5883	95.4342	47.4498	1.67623
AGAP002156-RA	AGAP002156	GPRGNR1	PeptideR activity	39.3064	59.427	13.6655	42.1563	35.3082	51.5792	129.029	43.9309	31.881	33.9662	47.4921	36.7747	90.6801	29.475	39.6062	24.5883	57.5312	47.4351	1.6761
AGAP003244-RA	AGAP003244	GPRGHP2	PeptideR activity	78.6129	99.0449	111.927	99.2431	123.579	129.685	110.856	58.5746	119.748	119.776	84.3516	94.1433	102.887	93.7154	72.3574	56.8606	99.4952	97.3445	1.98831
AGAP003283-RA	AGAP003283	AGAP003283	PeptideR activity	814.057	623.983	749.002	927.44	670.855	690.425	1228.5	866.067	1214.59	1330.05	869.034	465.568	391.494	548.688	928.46	442.59	596.294	785.711	2.89526
AGAP003631-RA	AGAP003631	GPRGRP2	PeptideR activity	21.722	27.4278	8.45962	12.2956	13.8162	28.0002	9.08655	4.88122	5.44309	25.9216	10.6326	5.14846	48.8277	5.29038	13.7098	6.91547	25.043	16.0365	1.20511
AGAP003654-RA	AGAP003654	GPRCAL3	PeptideR activity	97.2317	159.996	57.2651	118.565	88.2704	208.527	131.755	119.938	84.7567	118.882	41.8214	41.1877	98.5274	52.9038	47.9844	66.0812	104.91	96.3884	1.98402
AGAP004035-RA	AGAP004035	GPRFSH	PeptideR activity	19.6532	18.2852	16.9192	28.1042	14.5838	43.4739	6.36059	5.57853	16.3293	41.117	5.6707	8.82594	31.3892	3.77885	10.6632	6.91547	18.2746	17.4072	1.24073
AGAP004555-RA	AGAP004555	AGAP004555	PeptideR activity	21.722	36.5704	40.9966	30.739	18.4216	52.3161	7.26924	8.3678	53.6533	93.8541	30.48	9.56143	52.3154	22.6731	18.2798	17.6729	36.5493	32.4378	1.51105
AGAP005229-RA	AGAP005229	AGAP005229	PeptideR activity	136.538	128.758	111.277	122.078	139.698	112.001	83.5963	89.2565	115.86	155.53	129.717	81.6399	152.587	105.052	117.295	95.2799	108.294	116.733	2.06719
AGAP008347-RA	AGAP008347	GPRRK	PeptideR activity	26.8939	42.6655	13.6655	24.5912	9.21082	42.0002	7.26924	22.3141	24.8827	10.7262	9.21488	13.9744	25.2858	14.3596	14.4715	10.7574	31.1346	20.201	1.30537
AGAP008691-RA	AGAP008691	AGAP008691	PeptideR activity	88.9567	63.9983	40.3459	29.8607	29.9352	88.4216	33.6203	34.8658	29.5482	57.2063	29.7712	25.7423	85.4485	13.6038	22.8497	20.7464	62.946	44.5804	1.64914
AGAP008702-RA	AGAP008702	GPRNPR2	PeptideR activity	170.673	224.756	191.318	171.26	234.876	238.738	209.899	187.578	213.058	240.445	179.336	122.828	176.129	147.375	118.057	101.427	223.357	185.359	2.26801
AGAP010851-RA	AGAP010851	GPRLKK	PeptideR activity	47.5815	48.7606	25.3789	28.1042	29.9352	72.9478	52.702	28.59	59.874	56.3125	39.6949	30.8908	49.6996	24.9404	44.9378	26.1251	25.043	40.6775	1.60935
AGAP011452-RA	AGAP011452	GPRGRP1	PeptideR activity	69.3035	40.3799	42.2981	62.3563	45.2866	28.737	51.7934	37.6551	27.993	40.2232	21.2651	33.8328	46.212	43.8346	55.601	38.4193	53.4702	43.4506	1.638
AGAP012161-RA	AGAP012161	AGAP012161	PeptideR activity	117.919	125.711	80.6918	62.3563	75.2217	58.2109	93.5915	64.1531	55.9861	283.35	141.767	136.802	106.375	170.048	99.777	55.3238	104.233	107.736	2.03236
AGAP012163-RA	AGAP012163	AGAP012163	PeptideR activity	721.997	463.987	479.596	812.388	498.92	434.739	994.978	550.183	587.854	857.201	511.072	418.496	379.287	600.836	656.548	455.653	496.122	583.521	2.76606
AGAP012378-RA	AGAP012378	GPRNPY3	PeptideR activity	88.9567	108.188	67.677	68.5041	58.3352	106.106	49.0674	28.59	52.8757	35.7539	42.5302	22.0648	92.4239	55.1711	62.4559	20.7464	87.3121	61.574	1.7894
AGAP029626-RA	AGAP029626	AGAP029626	PeptideR activity	146.882	163.805	52.71	85.1909	108.995	63.3688	76.3271	63.4558	101.086	95.6418	38.2772	55.1621	100.271	63.4846	99.777	48.4083	43.9945	82.7551	1.91779
AGAP001161-RA	AGAP001161	GPROP6	PhotoR activity	1788.44	2498.22	570.048	1905.82	439.817	5073.19	3073.07	695.225	872.449	732.062	988.119	428.058	2976.75	839.659	437.953	1672.78	4536.85	1736.97	3.23979
AGAP001162-RA	AGAP001162	GPROP5	PhotoR activity	144.813	112.759	74.1844	153.695	134.325	181.264	98.1348	88.5592	109.639	109.943	101.364	83.8464	78.4731	102.029	94.4455	71.4599	168.533	112.204	2.05001
AGAP001487-RA	AGAP001487	shakB	PhotoR activity	178.948	157.71	198.476	160.721	99.7839	125.264	162.649	120.636	289.261	245.808	151.691	125.034	132.532	251.671	250.585	92.9747	203.051	173.341	2.2389
AGAP001487-RB	AGAP001487	shakB	PhotoR activity	1146.09	817.502	951.382	772.866	590.26	485.582	930.463	766.351	1057.51	1010.94	696.078	554.563	457.76	894.075	1091.45	532.491	860.938	800.96	2.90361
AGAP001958-RA	AGAP001958	CRY1	PhotoR activity	2249.78	2280.32	2569.12	2613.69	2331.11	2595.91	2842.27	2734.88	3056.68	2871.94	2657.43	2646.31	2359.43	2506.89	2475.38	2197.58	2369.61	2550.49	3.40662
AGAP002443-RA	AGAP002443	AGAP002443	PhotoR activity	25.8595	43.4274	13.6655	24.5912	5.37298	8.84216	11.8125	9.76243	10.1086	38.4355	7.08837	9.56143	28.7735	3.02308	15.2331	4.61032	22.3357	16.6178	1.22057
AGAP005681-RA	AGAP005681	AGAP005681	PhotoR activity	10146.2	5608.23	5535.85	9224.34	5028.34	4337.81	6774.94	5133.64	7104.01	7114.14	5134.11	4874.12	3868.72	6028.77	8283.02	4333.7	3966.27	6029.19	3.78026
AGAP005994-RA	AGAP005994	AGAP005994	PhotoR activity	370.308	253.707	206.285	268.747	261.741	149.58	179.005	294.268	216.946	229.719	253.055	305.966	245.882	334.05	278.766	350.384	206.436	259.108	2.41348
AGAP006126-RA	AGAP006126	GPROP8	PhotoR activity	646.488	965.307	119.736	216.93	216.454	700.004	479.77	536.934	315.699	82.2341	323.939	122.092	679.228	139.817	81.4973	153.677	491.385	368.894	2.5669
AGAP006126-RB	AGAP006126	GPROP8	PhotoR activity	3156.93	4378.55	402.157	1022.29	737.634	2659.28	2520.61	2693.73	1314.12	409.383	1275.91	292.727	3441.48	625.777	445.569	497.914	2287.04	1656.53	3.2192
AGAP007548-RA	AGAP007548	GPROP10	PhotoR activity	34.1345	45.7131	14.967	33.3738	13.0487	47.895	26.351	29.2873	34.9913	20.5585	33.3153	25.7423	37.4927	37.0327	29.7046	24.5883	36.5493	30.8674	1.4895
AGAP007548-RB	AGAP007548	GPROP10	PhotoR activity	74.4754	107.426	96.9603	50.0607	64.4758	67.053	58.1539	76.0075	54.4309	25.0278	97.8195	59.5751	43.5962	57.4384	42.6528	52.2502	137.398	68.5177	1.8358
AGAP010089-RA	AGAP010089	GPROP9	PhotoR activity	15777.4	20858.1	6940.15	9576.52	3906.16	28098.2	11557.2	12640.3	6818.64	1087.81	2383.11	2249.88	33900.4	4328.29	2655.9	8263.99	43133.5	12598.6	4.10032
AGAP012982-RA	AGAP012982	GPROP3	PhotoR activity	254167	305877	73224.5	160292	64343	435817	224429	241361	111258	48568.2	68477.2	44068.6	357518	58058.2	45714.6	121737	441043	179762	5.2547
AGAP012985-RA	AGAP012985	GPROP4	PhotoR activity	186831	191672	56902.7	106032	38872.7	305163	142796	163144	77469.9	38827	52767.3	35845.1	323491	46634	39827	89570	348325	132010	5.12061
AGAP013149-RA	AGAP013149	GPROP1	PhotoR activity	507735	589798	134010	330077	121673	759932	430710	481269	207821	81895.3	140913	88585.9	858075	126856	104782	271031	851381	358032	5.55392
AGAP002229-RA	AGAP002229	AGAP002229	SeroR activity	116.885	179.805	141.211	106.269	98.2488	159.159	98.1348	103.203	148.519	237.764	87.8958	81.6399	160.434	80.8673	79.974	78.3754	114.386	121.928	2.0861
AGAP002232-RA	AGAP002232	GPR5HT2A	SeroR activity	61.0284	35.8086	13.0148	37.7651	12.2811	68.5267	21.8077	11.8544	10.1086	23.2401	9.92372	6.61945	61.9066	18.8942	31.9896	4.61032	37.9029	27.4872	1.43913
AGAP004222-RA	AGAP004222	GPRNNA20	SeroR activity	1359.18	1151.21	1013.2	1102.21	1066.15	864.321	1317.55	1060.62	1052.07	1039.55	1192.97	1019.4	934.702	1447.3	1131.82	920.526	1055.19	1101.64	3.04204
AGAP004223-RA	AGAP004223	GPR5HT7	SeroR activity	600.975	467.797	575.905	507.633	481.266	487.055	427.068	433.034	444.778	431.729	431.682	515.582	473.455	563.048	589.522	409.55	477.848	489.29	2.68957
AGAP004613-RA	AGAP004613	GPRDOP1	SeroR activity	171.707	0	121.688	86.9475	60.6379	170.211	89.9569	0	0	0	0	70.6075	0	0	0	64.5444	121.154	56.3209	1.75067
AGAP004613-RB	AGAP004613	GPRDOP1	SeroR activity	3.10314	150.853	13.0148	72.8953	0.767569	1.47369	45.4328	43.2336	111.972	103.686	76.5544	12.5034	239.779	86.9134	127.958	1.53677	0	64.2164	1.80765
AGAP007136-RA	AGAP007136	GPR5HT1A	SeroR activity	46.5471	54.0938	6.5074	12.2956	21.4919	39.0529	7.26924	4.88122	8.55343	13.4077	9.21488	1.47099	25.2858	16.6269	37.3212	1.53677	10.1526	18.5711	1.26884
AGAP011481-RA	AGAP011481	GPR5HT1B	SeroR activity	424.096	339.038	235.568	346.912	221.06	173.159	319.847	312.398	376.351	286.032	253.764	198.584	182.232	373.35	375.497	202.854	165.149	281.523	2.44951
AGAP029115-RA	AGAP029115	AGAP029115	SeroR activity	53.7878	20.5709	14.967	25.4695	16.1189	4.42108	22.7164	15.341	27.993	16.0893	8.50605	13.2389	16.5665	38.5442	35.7979	22.2832	14.8904	21.606	1.33457
AGAP001137-RA	AGAP001137	AGAP001137	TasteR activity	18.6188	13.7139	34.4892	24.5912	17.6541	13.2632	4.54328	28.59	13.9965	42.9047	18.4298	27.2133	33.1331	43.0788	41.8911	21.5148	15.5673	24.3055	1.3857
AGAP006713-RA	AGAP006713	AGAP006713	TasteR activity	44.4783	56.3794	40.3459	43.9129	57.5677	47.895	39.0722	62.0612	40.4344	32.1786	53.1628	42.6587	36.6208	43.0788	51.7927	66.8496	34.5187	46.6475	1.66883
AGAP006717-RA	AGAP006717	AGAP006717	TasteR activity	22.7564	12.952	15.6178	21.9564	11.5135	24.3159	21.8077	21.6168	25.6603	14.3016	13.4679	16.1809	18.3104	30.2308	10.6632	23.0516	17.5978	18.9412	1.27741
AGAP009805-RI	AGAP009805	AGAP009805	TasteR activity	25.8595	17.5233	18.2207	15.8086	13.8162	2.21054	9.99521	11.1571	13.9965	11.62	9.21488	5.14846	3.48769	10.5808	19.0414	14.5993	8.7989	12.4164	1.094
AGAP009805-RL	AGAP009805	AGAP009805	TasteR activity	27.9283	12.952	19.5222	17.5651	16.1189	4.42108	23.625	14.6436	17.8844	13.4077	8.50605	3.67747	5.23154	16.6269	15.2331	6.91547	6.09154	13.55	1.13194
AGAP029169-RA	AGAP029169	AGAP029169	TasteR activity	33.1002	42.6655	14.3163	59.7215	25.3298	31.6844	17.2645	38.3524	20.2172	33.9662	24.1005	21.3293	23.5419	27.9635	22.088	25.3567	16.921	28.1129	1.44891
