# Supplementary material for: Hearing of malaria mosquitoes is modulated by a beta-adrenergic-like octopamine receptor which serves as insecticide target
Source: Nat Commun. 2023 Jul 19;14:4338. doi: 10.1038/s41467-023-40029-y (PMC10356864; doi:10.1038/s41467-023-40029-y)
Supplement: Supplementary file 9 — Supplementary Dataset 5 [file 41467_2023_40029_MOESM9_ESM.xlsx]

## Sheet: Sheet1
id	gene	gene_symbol	GO	ZT0	ZT0.1	ZT0.2	ZT4	ZT4.1	ZT4.2	ZT8	ZT8.1	ZT8.2	ZT12	ZT12.1	ZT12.2	ZT16	ZT16.1	ZT16.2	ZT20	ZT20.1	ZT20.2	ZT_avg	log_ZT_avg
AGAP002152-RA	AGAP002152	AGAP002152	AchR activity	2388.34	1729.24	759.32	2152.99	956.258	994.995	2284.75	797.175	1679.23	848.973	1046.16	984.139	1300.86	1221.74	1019.96	1095.72	733.622	1315.68	1294.95	3.11225
AGAP002971-RA	AGAP002971	AGAP002971	AchR activity	941.208	387.679	565.037	639.503	481.36	301.389	408.863	33.7699	852.372	190.347	557.066	104.046	142.602	276.657	575.721	302.694	577.655	369.956	428.218	2.63167
AGAP002972-RA	AGAP002972	AGAP002972	AchR activity	1498.05	540.85	935.793	1024.39	544.356	379.832	600.479	70.6099	1364.96	232.387	613.216	59.182	290.334	539.772	826.727	315.021	508.336	445.715	599.445	2.77775
AGAP008588-RA	AGAP008588	AGAP008588	AchR activity	4500.72	2768.69	1457.12	3838.2	2200.04	1056.92	2809.56	423.659	2860.96	604.908	1353.51	703.502	1582.99	992.483	1460.22	1383.35	1147.61	1695.74	1824.45	3.26113
AGAP009493-RA	AGAP009493	AGAP009493	AchR activity	1972.76	965.501	1763.11	1775.21	1914.13	688.446	1231.47	307	2247.48	1034.65	1937.17	291.137	908.962	658.754	1484.12	882.058	1318.98	656.578	1224.31	3.08789
AGAP000329-RA	AGAP000329	AGAP000329	AchR activity	405.722	321.129	168.378	267.644	219.681	148.63	330.752	116.66	259.771	86.4154	209.823	102.137	242.116	137.361	163.353	113.681	121.308	152.781	198.186	2.29707
AGAP000962-RA	AGAP000962	AGAP000962	AchR activity	128.123	41.1975	89.046	126.716	51.6896	20.6431	62.2448	51.1666	95.0946	30.3622	59.1051	29.591	69.7623	48.3666	67.7318	41.0896	71.2441	132.578	67.5418	1.82957
AGAP000966-RA	AGAP000966	AGAP000966	AchR activity	3180.07	1493.67	1266.07	2169.57	1119.4	823.658	1672.07	360.213	2340.25	380.695	1182.1	610.911	920.247	983.777	1425.36	787.552	868.408	1025.27	1256.07	3.09901
AGAP005599-RA	AGAP005599	AGAP005599	GABAR activity	187.256	358.102	223.425	378.965	167.991	268.36	578.51	184.2	387.337	151.811	212.779	288.274	460.636	389.835	266.943	308.172	165.594	521.474	305.537	2.48506
AGAP005599-RE	AGAP005599	AGAP005599	GABAR activity	55.8483	0	0	17.764	61.3814	29.9324	93.9774	149.406	39.4295	0	0	31.5001	0	0	39.8423	38.3503	0	0	30.9685	1.49092
AGAP005599-RK	AGAP005599	AGAP005599	GABAR activity	205.325	137.325	67.9988	156.323	117.917	197.141	157.443	94.1465	252.812	73.5699	100.479	135.546	282.127	92.8639	100.602	197.23	67.3931	146.467	143.484	2.1568
AGAP006028-RB	AGAP006028	Rdl	GABAR activity	763.808	451.06	456.563	932.017	376.365	466.533	783.552	173.966	880.205	149.475	412.258	317.864	441.144	462.385	463.166	395.83	310.008	588.395	490.255	2.69042
AGAP006028-RC	AGAP006028	Rdl	GABAR activity	620.902	564.089	216.948	622.924	256.833	421.118	807.962	310.07	425.606	277.931	252.675	483.956	518.088	368.554	340.651	519.099	117.456	416.674	418.974	2.62219
AGAP004595-RA	AGAP004595	GPRGBB2	GABAR activity	665.252	644.372	477.61	782.799	276.216	467.565	644.417	220.016	488.23	249.904	345.765	409.501	449.351	505.915	419.34	465.683	259.945	467.18	457.726	2.66061
AGAP009514-RA	AGAP009514	GPRGBB3	GABAR activity	384.368	102.466	244.472	116.058	319.83	220.881	135.474	8.18665	500.986	77.0732	271.884	41.0456	21.5442	106.407	279.892	10.9572	144.414	143.942	173.882	2.24025
AGAP010281-RA	AGAP010281	GPRGBB1	GABAR activity	1478.34	839.796	1382.64	1126.24	1045.1	743.15	936.113	564.879	1327.85	516.157	815.651	523.092	984.88	879.305	1116.58	953.28	1322.83	852.289	967.12	2.98548
AGAP000038-RA	AGAP000038	AGAP000038	GABAR activity	1291.08	442.609	616.846	804.116	710.732	279.713	473.549	26.6066	1061.12	164.656	735.859	95.4548	191.846	291.167	611.579	223.254	504.485	412.886	496.531	2.69595
AGAP000039-RA	AGAP000039	AGAP000039	GABAR activity	614.332	811.275	509.991	737.797	482.975	1132.27	905.601	861.645	768.875	625.928	582.186	1149.28	1173.65	1130.81	1076.74	838.229	652.75	1276.54	851.715	2.93029
AGAP005034-RA	AGAP005034	GPRMGL5	GluR activity	553.555	185.917	386.945	360.017	345.674	67.0899	242.877	39.9099	533.458	26.8588	214.256	44.8638	125.162	152.839	320.73	157.51	354.295	238.641	241.7	2.38328
AGAP006026-RA	AGAP006026	AGAP006026	GluR activity	356.444	116.198	98.7601	235.669	134.07	63.9935	92.7569	3.07	255.132	61.8921	164.017	30.5455	50.2699	102.537	167.337	38.3503	161.743	66.9204	122.206	2.08709
AGAP006027-RA	AGAP006027	GLURI	GluR activity	1808.5	597.892	796.557	1056.36	667.119	332.353	672.488	108.473	1464.69	221.877	614.694	116.455	207.235	476.895	912.388	394.461	733.622	430.564	645.146	2.80966
AGAP001478-RA	AGAP001478	NMDAR1	GluR activity	1018.41	541.906	561.799	702.269	449.054	531.559	701.78	293.696	941.668	331.648	475.796	394.228	556.047	405.312	711.184	454.725	435.167	660.366	564.812	2.7519
AGAP002797-RA	AGAP002797	GLURIId	GluR activity	57.4909	11.6198	72.8558	111.321	192.221	83.6044	86.6545	114.613	70.7411	197.354	109.345	68.7275	130.291	55.138	73.7082	178.055	119.382	88.3855	101.195	2.00516
AGAP004272-RA	AGAP004272	GPRBOS	GluR activity	868.934	920.078	1665.97	918.99	972.411	1192.14	1137.49	1517.6	948.627	889.845	828.95	1553.05	1042.33	1801.17	1782.94	1373.76	2037.2	1837.16	1293.81	3.11187
AGAP010272-RA	AGAP010272	IR25a	GluR activity	42.7075	25.3523	61.5227	118.427	61.3814	78.4436	48.8194	93.1232	30.1519	45.5433	51.717	78.2729	6.1555	90.9293	42.8304	27.3931	44.2869	37.8795	54.7187	1.73814
AGAP012429-RA	AGAP012429	NMDAR2	GluR activity	1098.9	478.525	806.271	619.371	512.05	361.253	478.431	218.993	779.312	483.459	638.336	294.001	431.911	693.578	734.094	554.71	801.015	484.857	581.615	2.76464
AGAP012447-RA	AGAP012447	GLURIIe	GluR activity	134.693	231.34	305.994	209.615	237.449	231.202	241.656	391.936	198.307	585.056	166.972	270.137	321.112	204.107	201.203	317.76	207.956	207.075	259.087	2.41345
AGAP000801-RA	AGAP000801	AGAP000801	GluR activity	1599.89	435.215	472.753	1046.89	715.578	260.102	641.976	15.35	1310.45	199.69	604.35	67.7729	163.121	312.448	710.188	273.931	548.772	515.161	549.647	2.74008
AGAP000801-RB	AGAP000801	AGAP000801	GluR activity	146.191	0	72.8558	0	95.3027	0	31.7326	15.35	155.398	0	90.1354	33.4092	81.0474	0	85.6609	0	90.4993	0	49.8657	1.6978
AGAP000803-RA	AGAP000803	GLURIIa	GluR activity	133.05	189.086	215.329	275.934	201.913	287.971	268.507	369.423	184.391	606.076	384.183	593.729	586.824	331.795	282.88	524.578	421.688	223.489	337.825	2.52869
AGAP001434-RB	AGAP001434	AGAP001434	GluR activity	159.332	54.93	80.9509	142.112	72.6885	99.0866	136.694	71.6332	311.957	42.0399	103.434	42.9547	75.9178	60.942	98.6096	58.8952	132.861	162.882	105.996	2.02529
AGAP001434-RC	AGAP001434	AGAP001434	GluR activity	650.469	263.03	252.567	426.336	271.371	109.408	164.766	86.9832	643.628	105.1	332.466	84.9548	130.291	214.748	359.576	189.012	209.881	292.935	265.973	2.42484
AGAP002891-RC	AGAP002891	AGAP002891	GluR activity	208.61	228.171	152.188	351.727	205.143	243.588	269.727	363.283	250.493	295.447	335.422	262.501	281.101	256.343	248.018	317.76	213.732	311.874	266.396	2.42553
AGAP002891-RE	AGAP002891	AGAP002891	GluR activity	93.6281	44.3666	76.0939	113.689	33.9213	69.1542	35.3941	123.823	95.0946	37.3688	99.0011	74.4547	51.2958	60.942	88.649	78.0703	67.3931	122.477	75.8232	1.8798
AGAP000256-RA	AGAP000256	AGAP000256	GluR activity	481.281	422.539	526.181	542.394	720.424	437.633	613.905	505.526	502.146	347.997	524.558	561.274	215.442	572.661	382.486	517.73	772.132	433.089	504.411	2.70278
AGAP004783-RA	AGAP004783	AGAP004783	GPCR activity	229.964	63.3808	182.949	285.408	137.301	97.0223	174.53	40.9333	354.865	67.731	230.51	57.2729	181.587	118.015	208.176	113.681	132.861	233.59	161.654	2.20859
AGAP004850-RA	AGAP004850	GPRSTN	GPCR activity	527.274	651.766	448.468	920.174	342.444	574.909	879.97	380.679	521.861	353.836	425.557	558.411	811.5	562.02	497.032	598.539	290.753	707.084	558.46	2.74699
AGAP005001-RA	AGAP005001	GPRNNA17	GPCR activity	124.837	22.1833	27.5233	48.5549	29.0754	38.1896	61.0243	0	77.6992	16.3489	38.4183	7.63638	1.02592	15.4773	41.8344	53.4165	48.1379	16.4144	37.0999	1.56937
AGAP005002-RA	AGAP005002	GPRNNA18	GPCR activity	325.234	115.142	184.568	232.116	140.531	68.1221	162.325	33.7699	296.881	80.5765	277.794	15.2728	3.07775	71.5826	180.286	90.3972	184.85	118.689	143.401	2.15655
AGAP005229-RA	AGAP005229	AGAP005229	GPCR activity	289.097	125.705	220.186	142.112	182.529	46.4469	96.4184	102.333	260.93	66.5632	162.539	115.5	98.488	79.3213	249.014	128.748	231.062	89.6481	149.258	2.17394
AGAP005464-RA	AGAP005464	GPRDIH1	GPCR activity	356.444	88.7331	135.998	215.536	46.8437	104.247	142.797	0	206.425	136.63	192.092	34.3637	135.421	201.205	82.6727	0	152.116	75.759	128.182	2.10783
AGAP005464-RB	AGAP005464	GPRDIH1	GPCR activity	8.21299	98.2403	84.189	72.2402	87.2262	159.984	103.741	193.41	63.783	133.126	50.2394	73.5002	194.924	0	136.46	213.666	0	79.5469	97.3605	1.98838
AGAP005465-RA	AGAP005465	GPRDIH2	GPCR activity	556.841	196.481	396.659	331.594	424.824	152.759	173.309	73.6799	364.143	79.4088	270.406	102.137	110.799	131.557	313.758	149.292	250.317	239.903	239.882	2.38
AGAP006216-RA	AGAP006216	GPRMTH2	GPCR activity	72.2743	84.5078	98.7601	149.217	79.1497	49.5433	35.3941	130.986	41.7488	190.347	91.613	74.4547	57.4513	106.407	105.582	113.681	65.4676	36.6168	87.9557	1.94426
AGAP029236-RA	AGAP029236	GPRMGL1	GPCR activity	233.249	213.382	80.9509	252.249	150.223	158.951	202.601	94.1465	212.223	67.731	99.0011	130.773	185.691	111.243	125.503	98.6152	71.2441	140.154	145.996	2.16434
AGAP029478-RA	AGAP029478	GPRMTH4	GPCR activity	93.6281	222.889	174.854	335.147	143.762	304.485	281.932	339.746	148.44	405.218	115.255	197.591	350.863	209.911	220.128	271.192	123.233	191.923	229.456	2.3607
AGAP001100-RA	AGAP001100	AGAP001100	GPCR activity	2179.73	2003.89	2002.73	1708.89	1237.32	1208.65	1983.29	1234.14	1607.33	1470.23	1394.88	1081.5	1667.11	1575.78	1550.86	1827.12	1848.5	1402.8	1610.26	3.2069
AGAP001175-RA	AGAP001175	GPRCAL2	GPCR activity	136.336	54.93	103.617	84.0828	46.8437	71.2185	96.4184	10.2333	142.642	29.1944	87.1801	35.3183	53.3476	79.3213	102.594	38.3503	71.2441	47.9807	71.714	1.8556
AGAP001498-RA	AGAP001498	GPROPDR	GPCR activity	11.4982	43.3102	0	15.3954	12.9224	20.6431	30.5122	65.4932	6.95814	14.0133	22.1644	35.3183	50.2699	16.4447	56.7752	43.829	21.1807	60.6072	29.2964	1.46681
AGAP001499-RA	AGAP001499	AGAP001499	GPCR activity	213.538	263.03	369.136	336.331	263.294	326.16	280.712	451.289	233.098	308.293	218.689	330.274	271.868	399.508	252.998	310.912	223.36	324.501	298.722	2.47527
AGAP001499-RB	AGAP001499	AGAP001499	GPCR activity	37.7797	45.4229	21.0472	50.9234	0	46.4469	0	69.5866	0	21.02	0	15.2728	0	0	41.8344	0	0	35.3542	21.3716	1.32984
AGAP001562-RA	AGAP001562	GPRNNB3	GPCR activity	806.515	416.201	618.465	598.054	468.437	516.076	721.307	362.259	828.019	364.346	548.2	558.411	628.887	687.774	768.956	475.27	571.878	752.539	593.977	2.77377
AGAP001592-RA	AGAP001592	GPRTAK2	GPCR activity	174.115	169.016	140.855	114.874	148.608	153.791	239.215	179.083	234.257	79.4088	146.285	148.909	153.887	182.826	230.089	164.359	86.6482	169.195	161.968	2.20943
AGAP001807-RA	AGAP001807	AGAP001807	GPCR activity	205.325	153.17	192.663	255.801	95.3027	156.887	253.861	148.383	218.022	135.462	162.539	140.319	168.25	208.944	253.994	238.32	138.637	195.711	184.533	2.26607
AGAP001862-RA	AGAP001862	GPRNNA1	GPCR activity	22.9964	23.2396	25.9043	36.7122	20.9989	25.8038	17.0868	22.5133	45.2279	7.00666	13.2987	22.9092	10.2592	33.8566	30.8778	19.1752	19.2552	26.5156	23.5354	1.37172
AGAP002156-RA	AGAP002156	GPRGNR1	GPCR activity	272.671	565.146	798.176	377.781	500.743	737.989	569.967	1492.02	389.656	1410.67	815.651	930.684	979.75	567.824	997.053	858.774	774.058	621.224	758.88	2.88017
AGAP002824-RA	AGAP002824	GPRTAK1	GPCR activity	88.7003	36.9721	43.7135	48.5549	30.6907	49.5433	45.158	63.4466	85.8171	16.3489	48.7617	32.4546	18.4665	59.0073	77.6924	54.7862	32.7338	45.4554	48.7946	1.68837
AGAP003076-RB	AGAP003076	GPRGHP1	GPCR activity	113.339	80.2824	29.1423	80.53	59.7661	108.376	90.316	124.846	153.079	77.0732	90.1354	135.546	104.643	147.035	114.547	124.639	73.1696	155.306	103.432	2.01465
AGAP003335-RA	AGAP003335	AGAP003335	GPCR activity	505.92	145.776	200.758	341.068	177.683	104.247	190.396	104.38	534.617	80.5765	198.002	105	88.2288	136.394	265.947	131.487	171.371	234.853	206.484	2.31489
AGAP003631-RA	AGAP003631	GPRGRP2	GPCR activity	111.697	26.4087	38.8564	87.6356	45.2284	44.3826	34.1736	15.35	97.414	23.3555	79.792	21.9546	30.7775	46.432	72.7121	28.7628	59.691	37.8795	50.139	1.70018
AGAP003658-RA	AGAP003658	GPRALS1	GPCR activity	323.592	61.2681	139.236	112.505	90.4568	43.3504	90.316	3.07	182.071	23.3555	97.5235	7.63638	57.4513	54.1706	95.6214	10.9572	61.6165	80.8096	85.2782	1.93084
AGAP003972-RA	AGAP003972	GPRCIR	GPCR activity	241.462	140.494	129.521	320.936	221.296	218.816	242.877	88.0065	220.341	161.153	186.181	149.864	157.991	217.65	237.061	136.965	121.308	248.742	191.148	2.28137
AGAP004026-RA	AGAP004026	GPRMTH6	GPCR activity	481.281	593.667	569.894	714.112	631.583	1014.61	683.472	702.006	637.83	1207.48	542.29	1086.28	1217.76	709.055	839.676	643.738	425.539	814.409	750.815	2.87553
AGAP004035-RA	AGAP004035	GPRFSH	GPCR activity	164.26	30.6341	161.902	148.033	75.9191	22.7074	93.9774	5.11666	157.718	0	62.0604	15.2728	26.6738	59.0073	83.6687	64.3738	115.531	94.6987	76.753	1.8851
AGAP004122-RA	AGAP004122	AGAP004122	GPCR activity	893.573	912.684	493.801	825.433	397.364	828.818	1362.06	751.126	577.526	694.827	490.573	1192.23	1194.17	850.285	670.346	886.167	408.209	827.036	792.013	2.89873
AGAP013324-RB	AGAP013324	AGAP013324	GPCR activity	131.408	0	53.4276	79.3458	32.306	12.3858	70.7882	20.4666	70.7411	0	48.7617	3.81819	36.933	23.216	56.7752	27.3931	38.5103	20.2024	40.3599	1.60595
AGAP029498-RA	AGAP029498	GPRGNR3	GPCR activity	180.686	59.1554	124.664	139.743	96.9181	14.4501	45.158	10.2333	151.919	26.8588	69.4486	28.6364	17.4406	63.844	139.448	72.5917	88.5738	40.4048	76.1208	1.8815
AGAP010486-RA	AGAP010486	GPRALS3	GPCR activity	395.866	306.341	325.423	439.362	264.909	318.935	540.675	412.403	410.53	287.273	364.974	517.365	582.72	481.732	436.273	356.11	248.392	368.694	392.11	2.59341
AGAP011179-RA	AGAP011179	GPRNNA15	GPCR activity	16.426	8.45078	27.5233	39.0808	24.2295	27.8681	3.66146	54.2366	12.7566	22.1877	20.6868	22.9092	32.8293	17.412	22.9093	39.72	50.0634	3.78795	24.8188	1.39478
AGAP011320-RA	AGAP011320	AGAP011320	GPCR activity	238.177	73.9443	123.045	189.482	85.6109	70.1864	96.4184	64.4699	186.71	93.4221	101.956	104.046	134.395	77.3866	127.495	116.421	82.7972	82.0722	113.78	2.05607
AGAP011642-RA	AGAP011642	AGAP011642	GPCR activity	98.5559	52.8174	63.1417	144.48	132.455	136.244	54.9219	130.986	55.6651	158.818	84.2248	146.046	92.3325	92.8639	71.7161	79.44	78.9462	54.2939	95.9971	1.98226
AGAP012268-RA	AGAP012268	GPRSMS	GPCR activity	164.26	152.114	195.901	193.035	93.6874	174.434	207.483	158.616	216.862	142.469	242.331	260.592	242.116	259.245	252.002	189.012	157.892	265.156	198.178	2.29706
AGAP008237-RA	AGAP008237	AGAP008237	GPCR activity	101.841	117.255	157.045	63.9503	167.991	285.906	89.0955	242.53	100.893	61.8921	53.1946	19.091	0	53.2033	49.8028	30.1324	65.4676	50.506	94.9887	1.97767
AGAP008644-RA	AGAP008644	GPRMGL2	GPCR activity	4620.63	884.162	1589.88	2492.88	1684.76	665.738	1613.48	192.386	3569.53	225.381	1378.63	321.683	429.859	742.912	1918.4	577.994	951.205	1263.91	1395.75	3.14481
AGAP009453-RA	AGAP009453	GPRMTH3	GPCR activity	652.111	596.836	377.231	653.714	334.367	608.97	615.125	434.916	571.727	252.24	344.287	471.547	655.561	467.222	459.182	441.029	311.934	539.151	488.175	2.68858
AGAP009770-RA	AGAP009770	GPRCAL1	GPCR activity	423.79	170.072	237.996	325.673	218.066	105.28	186.734	108.473	240.056	1304.41	328.034	197.591	596.057	199.271	266.943	461.574	250.317	183.084	322.412	2.50841
AGAP009793-RA	AGAP009793	AGAP009793	GPCR activity	136.336	34.8595	98.7601	166.981	108.225	54.7041	112.285	10.2333	155.398	12.8455	75.3591	4.77274	16.4147	55.138	88.649	15.0662	51.9889	69.4457	70.4146	1.84766
AGAP012578-RA	AGAP012578	GPRMGL3	GPCR activity	223.393	94.0149	118.188	133.822	93.6874	101.151	89.0955	31.7233	201.786	23.3555	88.6577	83.0457	93.3584	83.1906	168.334	49.3076	107.829	93.4361	104.299	2.01828
AGAP000445-RA	AGAP000445	GPRADS	GPCR activity	60.7761	65.4935	21.0472	50.9234	32.306	66.0578	56.1424	25.5833	68.4217	39.7044	63.538	43.9092	68.7364	68.6806	60.7594	90.3972	50.0634	73.2337	55.8763	1.74723
AGAP000658-RA	AGAP000658	GPRGHP3	GPCR activity	14.7834	30.6341	6.47607	60.3975	22.6142	41.2861	67.1267	20.4666	31.3116	46.711	25.1197	43.9092	26.6738	13.5427	20.9172	56.1559	1.92552	36.6168	31.4816	1.49806
AGAP000854-RA	AGAP000854	AGAP000854	GPCR activity	489.494	204.931	216.948	396.729	192.221	94.958	241.656	49.1199	344.428	157.65	362.019	100.228	155.939	182.826	324.714	124.639	221.434	227.277	227.067	2.35615
AGAP001022-RA	AGAP001022	AGAP001022	GPCR activity	289.097	120.424	236.377	217.905	226.142	129.019	156.222	148.383	252.812	35.0333	153.673	88.773	223.65	148.969	123.511	116.421	119.382	71.971	158.765	2.20075
AGAP005060-RA	AGAP005060	AGAP005060	GPCR activity	180.686	171.128	289.804	161.06	218.066	304.485	197.719	275.276	205.265	261.582	208.346	197.591	336.501	204.107	289.852	304.063	335.04	166.67	239.291	2.37893
AGAP011641-RA	AGAP011641	AGAP011641	GPCR activity	98.5559	28.5214	132.76	215.536	272.986	132.116	118.387	133.033	241.216	91.0865	79.792	100.228	52.3217	41.5953	101.598	90.3972	32.7338	39.1421	111.222	2.04619
AGAP011701-RA	AGAP011701	AGAP011701	GPCR activity	428.718	430.99	445.23	409.756	382.826	401.507	457.682	471.756	590.282	357.339	320.645	422.865	516.036	510.752	382.486	379.394	363.923	556.829	434.945	2.63843
AGAP029632-RA	AGAP029632	AGAP029632	GPCR activity	284.169	333.806	323.804	316.199	205.143	318.935	328.311	425.706	215.702	489.298	330.989	353.183	358.045	284.396	326.707	323.239	283.051	464.655	331.408	2.52036
AGAP007896-RA	AGAP007896	AGAP007896	GPCR activity	1116.97	497.539	600.656	557.789	668.735	375.704	477.21	210.806	841.935	272.092	549.678	228.137	286.231	397.574	470.139	361.589	606.538	412.886	496.233	2.69569
AGAP009007-RA	AGAP009007	AGAP009007	GPCR activity	185.614	221.833	129.521	235.669	62.9967	114.569	144.017	84.9365	311.957	33.8655	181.748	56.3183	90.2806	118.982	163.353	95.8758	103.978	238.641	143.009	2.15536
AGAP009661-RA	AGAP009661	AGAP009661	GPCR activity	497.707	320.073	375.612	576.737	353.751	382.929	556.542	324.396	535.777	288.441	388.616	281.592	597.083	381.129	460.178	291.736	396.656	430.564	413.307	2.61627
AGAP000913-RA	AGAP000913	AGAP000913	GPCR activity	1277.94	850.359	1578.54	1104.92	1439.23	1284	1213.16	1038.68	1470.49	1117.56	1159.94	1110.14	853.562	1197.56	1270.97	1014.91	1276.62	1270.23	1196.05	3.07775
AGAP002519-RA	AGAP002519	GPRTYR	OctoR/AdreR activity	131.408	52.8174	45.3325	75.793	51.6896	56.7684	68.3472	1.02333	176.273	19.8522	39.896	29.591	28.7257	44.4973	58.7673	39.72	21.1807	107.325	58.2782	1.76551
AGAP002566-RA	AGAP002566	GPRHIS	OctoR/AdreR activity	765.451	1103.88	611.989	895.305	560.509	888.683	1216.82	743.962	788.589	684.317	1034.34	1333.5	1154.16	1066.97	948.246	945.062	656.601	1250.02	924.912	2.9661
AGAP002886-RA	AGAP002886	GPRNNA2	OctoR/AdreR activity	1169.53	1160.93	835.413	1252.95	646.12	1062.08	1158.24	699.959	1105.18	787.081	690.053	1049.05	1294.71	1049.56	1132.52	984.782	620.016	1102.29	988.915	2.99516
AGAP002888-RB	AGAP002888	GPRNNA3	OctoR/AdreR activity	57.4909	27.465	8.09509	75.793	19.3836	47.479	48.8194	19.4433	57.9845	10.51	41.3736	0	25.6479	29.9873	23.9054	27.3931	23.1062	37.8795	32.3198	1.50947
AGAP002888-RC	AGAP002888	GPRNNA3	OctoR/AdreR activity	106.769	75.0006	100.379	124.348	66.2273	93.9259	86.6545	72.6566	114.809	33.8655	147.763	102.137	69.7623	129.623	131.479	45.1986	48.1379	119.952	92.7049	1.9671
AGAP004034-RA	AGAP004034	GPRNNA4	OctoR/AdreR activity	50.9205	17.9579	14.5712	33.1594	30.6907	19.6109	45.158	13.3033	32.4713	15.1811	22.1644	26.7273	35.9071	17.412	44.8225	32.8717	34.6593	47.9807	29.7539	1.47354
AGAP004453-RB	AGAP004453	GPRDOP3	OctoR/AdreR activity	165.902	84.5078	11.3331	238.037	77.5344	74.315	79.3316	32.7466	124.087	5.83888	53.1946	39.1365	26.6738	45.4646	93.6293	45.1986	46.2124	109.851	75.1664	1.87602
AGAP000045-RA	AGAP000045	AGAP000045	OctoR/AdreR activity	154.404	291.552	108.474	149.217	127.609	195.077	223.349	234.343	220.341	95.7576	121.166	190.91	166.198	177.022	149.408	252.017	84.7227	323.238	181.378	2.25858
AGAP000045-RB	AGAP000045	AGAP000045	OctoR/AdreR activity	157.689	72.8879	58.2847	86.4514	67.8426	22.7074	102.521	51.1666	67.262	84.0799	132.987	189.955	40.0107	77.3866	99.6057	58.8952	55.84	60.6072	82.5655	1.9168
AGAP000606-RA	AGAP000606	GPRNNA19	OctoR/AdreR activity	1486.55	981.346	553.704	1373.75	702.656	518.141	1115.52	433.893	1086.63	525.499	724.038	551.729	583.746	496.242	611.579	428.702	431.316	905.32	750.576	2.87539
AGAP000667-RA	AGAP000667	AGAP000667	OctoR/AdreR activity	422.148	92.9585	207.234	196.588	48.459	39.2218	72.0087	7.16332	233.098	17.5166	76.8367	17.1819	19.4924	65.7786	88.649	34.2414	71.2441	54.2939	98.0063	1.99125
AGAP002560-RA	AGAP002560	Orco	OlfactR activity	41.0649	42.2539	114.95	291.329	145.377	166.177	12.2049	4.09333	52.1861	0	2.95526	8.59093	16.4147	24.1833	32.8699	8.21793	57.7655	5.0506	56.9825	1.75574
AGAP011991-RA	AGAP011991	Or61	OlfactR activity	13.1408	26.4087	4.85706	21.3168	16.153	14.4501	39.0556	56.2832	20.8744	33.8655	29.5526	78.2729	122.084	70.6153	31.8738	23.2841	11.5531	66.9204	37.809	1.57759
AGAP001558-RA	AGAP001558	GPRGNR2	PeptideR activity	118.267	64.4372	84.189	74.6087	38.7672	71.2185	145.238	31.7233	111.33	31.53	44.3289	65.8638	148.758	50.3013	41.8344	42.4593	46.2124	84.5975	71.9814	1.85722
AGAP001773-RB	AGAP001773	GPRALS2	PeptideR activity	188.899	66.5499	61.5227	111.321	48.459	62.9613	131.813	36.8399	106.692	37.3688	67.9709	64.9093	33.8552	82.2233	52.791	80.8096	30.8083	92.1734	75.4426	1.87762
AGAP001773-RC	AGAP001773	GPRALS2	PeptideR activity	98.5559	62.3245	67.9988	98.294	74.3038	31.9967	90.316	65.4932	156.558	35.0333	57.6275	64.9093	40.0107	41.5953	103.59	26.0234	69.3186	111.113	71.9479	1.85702
AGAP001961-RA	AGAP001961	GPRVPR2	PeptideR activity	244.747	196.481	165.14	227.379	150.223	388.089	275.83	275.276	240.056	374.856	348.72	464.865	537.58	393.704	289.852	367.068	308.083	362.38	311.685	2.49372
AGAP001962-RA	AGAP001962	GPRVPR1	PeptideR activity	259.53	226.058	325.423	277.118	200.297	254.942	129.372	309.046	265.569	253.407	172.883	323.592	233.909	239.899	200.207	257.495	248.392	199.499	243.147	2.38587
AGAP003244-RA	AGAP003244	GPRGHP2	PeptideR activity	290.74	106.691	147.331	332.779	125.993	178.562	141.576	95.1699	291.082	164.656	141.852	124.091	72.8401	141.231	173.314	156.141	50.0634	150.255	160.243	2.20478
AGAP003283-RA	AGAP003283	AGAP003283	PeptideR activity	236.534	533.455	362.66	476.075	297.215	541.88	604.141	762.382	481.271	532.506	410.781	868.639	704.805	564.922	556.796	494.445	244.541	612.385	515.857	2.71253
AGAP003654-RA	AGAP003654	GPRCAL3	PeptideR activity	371.227	199.65	577.99	460.679	775.344	323.064	300.24	178.06	905.718	105.1	299.959	103.091	258.531	232.16	320.73	228.732	400.507	199.499	346.682	2.53993
AGAP004123-RA	AGAP004123	GPRNPY2	PeptideR activity	64.0613	63.3808	42.0945	58.029	25.8448	67.0899	85.434	67.5399	63.783	89.9188	35.4631	82.0911	61.555	77.3866	65.7397	46.5683	25.0317	94.6987	61.9839	1.79228
AGAP004554-RA	AGAP004554	AGAP004554	PeptideR activity	118.267	25.3523	16.1902	30.7909	37.1519	0	34.1736	0	49.8667	0	50.2394	0	0	34.824	37.8501	12.3269	42.3614	17.6771	28.1706	1.4498
AGAP029626-RA	AGAP029626	AGAP029626	PeptideR activity	821.299	285.214	173.235	350.543	285.908	152.759	235.554	29.6766	510.264	72.4021	246.764	48.6819	136.447	126.721	199.211	95.8758	161.743	231.065	231.298	2.36417
AGAP010851-RA	AGAP010851	GPRLKK	PeptideR activity	292.382	98.2403	150.569	157.507	83.9956	90.8294	104.962	78.7965	134.524	106.268	131.509	39.1365	95.4102	97.7006	108.57	94.5062	115.531	75.759	114.233	2.05779
AGAP011452-RA	AGAP011452	GPRGRP1	PeptideR activity	108.411	88.7331	24.2853	119.611	100.149	55.7362	101.3	45.0266	77.6992	9.34221	56.1499	20.0455	65.6586	47.3993	97.6135	35.611	32.7338	93.4361	65.4968	1.81622
AGAP012161-RA	AGAP012161	AGAP012161	PeptideR activity	105.126	94.0149	93.9031	132.638	67.8426	52.6398	75.6701	36.8399	131.045	51.3821	119.688	50.591	113.877	93.8313	56.7752	58.8952	67.3931	116.164	84.3509	1.92609
AGAP012163-RA	AGAP012163	AGAP012163	PeptideR activity	811.443	1051.07	605.513	686.874	408.671	669.867	864.104	742.939	607.678	1186.46	746.203	955.503	1374.73	719.696	595.642	909.451	548.772	698.245	787.936	2.89649
AGAP012378-RA	AGAP012378	GPRNPY3	PeptideR activity	364.657	215.495	228.282	270.012	266.525	141.405	196.498	125.87	337.47	325.81	203.913	159.41	99.5139	236.997	151.401	168.468	192.552	228.54	217.379	2.33722
AGAP029618-RA	AGAP029618	GPRNNA16	PeptideR activity	1483.27	746.837	1384.26	1040.97	578.278	425.247	837.253	308.023	1062.28	606.076	744.725	429.547	756.1	871.567	841.668	936.844	1116.8	695.72	825.859	2.91691
AGAP008347-RA	AGAP008347	GPRRK	PeptideR activity	142.906	46.4793	82.5699	127.901	50.0743	74.315	57.3628	45.0266	106.692	25.6911	35.4631	55.3638	24.622	31.922	80.6806	38.3503	44.2869	49.2433	62.1638	1.79354
AGAP008691-RA	AGAP008691	AGAP008691	PeptideR activity	198.754	63.3808	90.665	166.981	111.456	40.2539	119.608	14.3266	277.166	61.8921	90.1354	29.591	12.311	82.2233	144.428	83.549	88.5738	78.2843	97.4211	1.98865
AGAP008702-RA	AGAP008702	GPRNPR2	PeptideR activity	466.498	122.536	276.852	275.934	243.91	143.469	270.948	71.6332	437.203	207.864	261.54	118.364	131.317	192.499	348.62	171.207	186.775	184.347	228.418	2.35873
AGAP000351-RB	AGAP000351	GPRNPY1	PeptideR activity	152.762	40.1412	45.3325	121.979	100.149	63.9935	101.3	39.9099	99.7334	152.979	72.4038	37.2274	33.8552	44.4973	91.6372	82.1793	59.691	123.74	81.3061	1.91012
AGAP005681-RA	AGAP005681	AGAP005681	PhotoR activity	5658.75	5725.4	2470.62	6528.85	2314.73	3994.43	7203.31	2641.22	3817.7	3129.64	2426.27	3777.15	5878.5	3200.9	3465.28	4151.42	1706.01	3723.55	3989.65	3.60094
AGAP005994-RA	AGAP005994	AGAP005994	PhotoR activity	60.7761	95.0712	33.9994	92.3727	54.9202	82.5722	134.253	107.45	55.6651	102.764	79.792	123.137	188.769	98.6679	43.8265	112.312	44.2869	132.578	91.2896	1.96042
AGAP006126-RA	AGAP006126	GPROP8	PhotoR activity	2585.45	2451.78	5912.65	2471.56	6380.44	4112.1	2865.7	4252.97	5852.96	1279.88	6452.8	479.183	855.614	1709.28	3611.7	3243.34	7911.95	3843.51	3681.83	3.56606
AGAP006126-RB	AGAP006126	GPROP8	PhotoR activity	12947	10431.4	24482.8	10343.4	27429.4	13429.3	10712.2	15871.9	22289.2	3991.46	28256.7	2793.96	3156.74	9614.32	17541.6	7405.72	29731.9	12981.3	14633.9	4.16536
AGAP007548-RA	AGAP007548	GPROP10	PhotoR activity	103.484	60.2118	77.7129	203.694	98.5334	73.2828	109.844	161.686	52.1861	70.0666	36.9407	43.9092	104.643	119.949	78.6885	53.4165	173.296	49.2433	92.8216	1.96765
AGAP007548-RB	AGAP007548	GPROP10	PhotoR activity	59.1335	42.2539	179.711	17.764	54.9202	70.1864	26.8507	247.646	301.519	81.7443	257.107	125.046	112.851	83.1906	164.349	119.16	109.754	146.467	122.203	2.08708
AGAP001161-RA	AGAP001161	GPROP6	PhotoR activity	5662.03	8970.5	30680.4	9654.13	32813.2	17023.3	12854.2	10588.4	24392.9	5967.34	24366.1	8320.8	8328.39	6443.4	16054.4	15909.9	24288.5	10860.1	15176.6	4.18117
AGAP001162-RA	AGAP001162	GPROP5	PhotoR activity	67.3465	96.1276	242.853	271.197	528.203	155.855	165.986	139.173	354.865	94.5899	794.964	159.41	93.3584	118.982	350.612	135.596	304.232	300.511	242.992	2.38559
AGAP001487-RA	AGAP001487	shakB	PhotoR activity	19.7112	17.9579	6.47607	8.28986	16.153	13.418	23.1892	47.0733	24.3535	50.2144	31.0302	57.2729	76.9437	17.412	10.9566	47.9379	19.2552	15.1518	27.9331	1.44612
AGAP001487-RB	AGAP001487	shakB	PhotoR activity	338.375	325.355	176.473	306.725	145.377	258.038	419.847	227.18	284.124	217.206	165.494	340.774	574.513	308.579	280.888	282.149	150.19	391.421	288.484	2.46012
AGAP001958-RA	AGAP001958	CRY1	PhotoR activity	1910.34	1566.56	2009.2	1803.64	1723.53	2172.68	1927.15	1981.17	2538.56	1937.34	2302.15	2231.73	1648.65	1902.74	2299.89	1959.98	2485.84	2075.8	2026.5	3.30675
AGAP002443-RA	AGAP002443	AGAP002443	PhotoR activity	128.123	43.3102	74.4748	104.215	111.456	33.0289	54.9219	1.02333	118.288	25.6911	69.4486	8.59093	57.4513	16.4447	104.586	72.5917	48.1379	75.759	63.7524	1.8045
AGAP002462-RA	AGAP002462	GPROP7	PhotoR activity	16.426	28.5214	71.2368	16.5797	59.7661	47.479	45.158	20.4666	66.1023	15.1811	51.717	19.091	26.6738	22.2487	30.8778	27.3931	73.1696	25.253	36.8523	1.56646
AGAP012982-RA	AGAP012982	GPROP3	PhotoR activity	1.1616e+06	988642	2.48557e+06	968337	2.81398e+06	1.00819e+06	1.18808e+06	1.25847e+06	2.30826e+06	419884	2.38841e+06	553346	553902	903605	1.45246e+06	938738	2.85082e+06	1.1328e+06	1.40973e+06	6.14914
AGAP012985-RA	AGAP012985	GPROP4	PhotoR activity	846679	758838	1.82266e+06	629165	1.7265e+06	626131	825717	754261	1.45202e+06	333145	1.70572e+06	404847	466737	806539	1.12549e+06	720821	2.19676e+06	863007	1.00361e+06	6.00157
AGAP013149-RA	AGAP013149	GPROP1	PhotoR activity	2.16458e+06	2.11902e+06	4.56429e+06	1.86617e+06	5.13669e+06	1.60737e+06	2.22944e+06	2.21294e+06	3.81937e+06	725213	4.5323e+06	898323	1.26908e+06	2.31175e+06	2.84485e+06	2.11025e+06	6.41328e+06	2.22399e+06	2.72494e+06	6.43536
AGAP010089-RA	AGAP010089	GPROP9	PhotoR activity	63517.6	67777.3	185831	46934.8	183934	38079.2	75144.1	63540.7	143996	14287.7	120843	32361.1	65867.9	63511.2	106521	80142.6	219382	75798.1	91526.1	4.96155
AGAP007136-RA	AGAP007136	GPR5HT1A	SeroR activity	60.7761	46.4793	22.6663	80.53	51.6896	2.06431	70.7882	1.02333	51.0264	3.50333	35.4631	15.2728	19.4924	24.1833	48.8068	56.1559	61.6165	35.3542	38.1607	1.58162
AGAP002229-RA	AGAP002229	AGAP002229	SeroR activity	581.48	106.691	205.615	402.65	261.679	181.659	277.05	62.4232	470.834	140.133	338.377	149.864	226.728	136.394	342.643	198.6	244.541	275.258	255.701	2.40773
AGAP002232-RA	AGAP002232	GPR5HT2A	SeroR activity	154.404	92.9585	106.855	107.768	138.916	39.2218	79.3316	36.8399	212.223	36.2011	116.733	44.8638	58.4772	44.4973	105.582	46.5683	105.903	49.2433	87.5882	1.94245
AGAP004222-RA	AGAP004222	GPRNNA20	SeroR activity	750.667	858.81	691.321	762.667	512.05	852.558	827.49	595.579	911.517	449.594	591.051	649.093	721.219	574.596	707.2	693.045	722.069	787.893	703.245	2.84711
AGAP004223-RA	AGAP004223	GPR5HT7	SeroR activity	512.49	458.455	667.036	536.472	347.29	356.093	432.052	266.066	548.533	418.064	390.094	360.819	372.408	421.757	492.052	576.625	502.56	429.301	449.343	2.65258
AGAP004613-RA	AGAP004613	GPRDOP1	SeroR activity	326.877	105.635	161.902	0	159.915	382.929	424.729	101.31	622.754	442.587	147.763	94.5003	203.131	320.187	295.829	269.822	190.626	126.265	243.153	2.38588
AGAP004613-RB	AGAP004613	GPRDOP1	SeroR activity	461.57	313.735	280.09	532.919	171.222	0	0	197.503	4.63876	0	243.809	218.591	294.438	6.77133	194.231	117.79	217.583	266.419	195.628	2.29143
AGAP004675-RA	AGAP004675	GPRMAC2	SeroR activity	760.523	263.03	386.945	355.28	284.293	134.18	167.207	4.09333	368.781	56.0532	286.66	84.0002	105.669	178.957	289.852	193.121	269.572	85.8602	237.449	2.37557
AGAP010513-RA	AGAP010513	GPRMAC1	SeroR activity	200.397	55.9864	84.189	181.193	122.763	34.061	86.6545	5.11666	189.03	40.8722	81.2696	12.4091	42.0626	46.432	125.503	36.9807	55.84	59.3445	81.1168	1.90911
AGAP011481-RA	AGAP011481	GPR5HT1B	SeroR activity	170.83	108.804	42.0945	280.671	137.301	187.852	258.743	102.333	177.433	71.2343	124.121	109.773	220.572	96.7333	144.428	134.226	50.0634	241.166	147.688	2.16934
AGAP007757-RA	AGAP007757	AGAP007757	TasteR activity	26.2816	21.1269	17.8092	9.47412	29.0754	41.2861	15.8663	84.9365	30.1519	175.166	8.86577	35.3183	117.98	30.9546	20.9172	127.378	23.1062	8.83855	45.8074	1.66094
