# Supplementary material for: Hearing of malaria mosquitoes is modulated by a beta-adrenergic-like octopamine receptor which serves as insecticide target
Source: Nat Commun. 2023 Jul 19;14:4338. doi: 10.1038/s41467-023-40029-y (PMC10356864; doi:10.1038/s41467-023-40029-y)
Supplement: Supplementary file 10 — Supplementary Dataset 6 [file 41467_2023_40029_MOESM10_ESM.xlsx]

## Sheet: Supp. table 5_Male_female_diffe
id	baseMean	log2FoldChange	lfcSE	stat	pvalue	padj
AGAP029439-RA	377.303	5.41173	0.136708	39.586	0	0
AGAP011296-RA	4232.79	3.44671	0.0852804	40.4163	0	0
AGAP001429-RA	3441.77	4.89812	0.137835	35.536	1.3673e-276	6.2802e-273
AGAP011540-RA	3651.94	5.47457	0.156607	34.9573	1.0026e-267	3.4539e-264
AGAP006830-RA	1025.32	6.05629	0.176221	34.3677	7.6723e-259	2.1145e-255
AGAP010020-RA	2759.76	2.62668	0.0807672	32.5216	5.2779e-232	1.2122e-228
AGAP000011-RA	1766.24	-3.22604	0.100011	-32.257	2.8105e-228	5.5327e-225
AGAP009879-RA	1447.81	-6.58154	0.205293	-32.0593	1.6276e-225	2.8036e-222
AGAP005781-RA	1054.24	-3.0187	0.0966736	-31.2257	4.7676e-214	7.2997e-211
AGAP011462-RA	8127.87	5.38761	0.177869	30.2898	1.564e-201	2.1552e-198
AGAP010548-RA	724.203	-10.0266	0.335197	-29.9125	1.3527e-196	1.6945e-193
AGAP008892-RA	2967.31	4.2232	0.145705	28.9845	1.0305e-184	1.1834e-181
AGAP009342-RA	4086.95	-6.86266	0.241857	-28.3749	4.1255e-177	4.373e-174
AGAP005929-RA	709.048	-2.47403	0.0873173	-28.3338	1.3256e-176	1.3048e-173
AGAP000041-RA	1549.88	4.04508	0.146905	27.5354	6.6281e-167	6.0891e-164
AGAP008843-RA	3967.96	3.57108	0.13111	27.2373	2.3509e-163	2.0247e-160
AGAP001428-RA	571.859	1.77706	0.0686688	25.8787	1.1577e-147	9.3838e-145
AGAP006115-RA	14847.4	2.28851	0.0885002	25.8588	1.9365e-147	1.4825e-144
AGAP005795-RA	307.591	-6.23764	0.242796	-25.6908	1.4795e-145	1.0731e-142
AGAP000806-RA	697.016	-4.73796	0.185218	-25.5804	2.5184e-144	1.7351e-141
AGAP007456-RA	714.61	-8.25387	0.324882	-25.4057	2.1791e-142	1.4299e-139
AGAP003580-RA	5439.96	-4.374	0.173581	-25.1985	4.1559e-140	2.6031e-137
AGAP011948-RA	9443.58	-1.85642	0.0739306	-25.1103	3.8418e-139	2.3017e-136
AGAP010142-RB	9504.21	3.18258	0.126773	25.1046	4.4256e-139	2.5411e-136
AGAP004943-RB	1670.19	2.52903	0.101125	25.0089	4.8892e-138	2.6949e-135
AGAP002564-RA	1137.54	-5.1701	0.208459	-24.8015	8.6284e-136	4.5731e-133
AGAP029591-RA	485.505	-3.32177	0.13634	-24.3639	4.1312e-131	2.1085e-128
AGAP001319-RA	3395.32	2.41961	0.10016	24.1574	6.2482e-129	3.075e-126
AGAP005567-RA	5147.57	1.589	0.065842	24.1336	1.1099e-128	5.2739e-126
AGAP005352-RA	3480.93	2.33028	0.0985627	23.6426	1.4052e-123	6.4544e-121
AGAP008115-RA	1014.39	-2.39495	0.10257	-23.3494	1.3991e-120	6.2192e-118
AGAP006882-RA	1136.32	3.47783	0.149197	23.3104	3.478e-120	1.4977e-117
AGAP008864-RA	307.682	3.35835	0.144133	23.3003	4.4018e-120	1.8381e-117
AGAP000211-RA	1568.73	-4.98458	0.214713	-23.2151	3.2024e-119	1.2979e-116
AGAP003321-RA	459.354	-5.76976	0.249153	-23.1575	1.2203e-118	4.8045e-116
AGAP009333-RB	7865.07	2.28367	0.0996337	22.9206	2.8925e-116	1.1072e-113
AGAP002093-RA	2049.69	3.26167	0.142854	22.8322	2.1947e-115	8.1739e-113
AGAP001568-RA	935.453	3.10583	0.136628	22.732	2.1617e-114	7.8391e-112
AGAP010893-RA	3934.63	1.61258	0.071906	22.4263	2.1813e-111	7.7072e-109
AGAP008842-RA	7798.21	3.59765	0.160826	22.3698	7.7404e-111	2.6666e-108
AGAP013186-RA	462.948	-3.40732	0.152456	-22.3496	1.2189e-110	4.0967e-108
AGAP005581-RA	3056.93	-2.32015	0.104146	-22.2778	6.072e-110	1.9922e-107
AGAP009672-RA	5498.4	-2.17749	0.0987057	-22.0604	7.595e-108	2.4339e-105
AGAP002594-RA	302.173	-4.02605	0.183234	-21.9722	5.3162e-107	1.6649e-104
AGAP001719-RA	1519.79	-3.43625	0.156986	-21.8889	3.3116e-106	1.0141e-103
AGAP011313-RA	925.091	3.75727	0.172392	21.795	2.5901e-105	7.7592e-103
AGAP011765-RA	1671.65	-3.5513	0.163055	-21.7798	3.6063e-105	1.0573e-102
AGAP004317-RA	403.798	-3.27965	0.151225	-21.6872	2.7097e-104	7.779e-102
AGAP028412-RA	496.518	1.9512	0.0900038	21.679	3.2356e-104	9.0993e-102
AGAP005762-RB	674.015	2.46786	0.113897	21.6675	4.1545e-104	1.145e-101
AGAP009703-RA	310.931	2.32592	0.107575	21.6213	1.1324e-103	3.0598e-101
AGAP011356-RA	3170.34	-2.63896	0.122238	-21.5887	2.2914e-103	6.0722e-101
AGAP000107-RA	259.159	-3.87355	0.179693	-21.5564	4.6066e-103	1.1977e-100
AGAP011957-RA	1200.79	2.01659	0.0936123	21.5419	6.3066e-103	1.6093e-100
AGAP010543-RA	1600.75	2.9381	0.136643	21.5021	1.4894e-102	3.7317e-100
AGAP006063-RA	17914.2	2.44032	0.113994	21.4075	1.1363e-101	2.7962e-99
AGAP011317-RA	4642.43	-3.4897	0.163181	-21.3855	1.8245e-101	4.4108e-99
AGAP006193-RA	467.307	-3.58669	0.167968	-21.3534	3.6296e-101	8.6234e-99
AGAP002997-RC	1009.89	2.44581	0.114854	21.2949	1.2663e-100	2.95748e-98
AGAP010968-RA	3495.46	-3.99192	0.1882	-21.2111	7.5419e-100	1.73212e-97
AGAP005468-RB	1840.59	3.81044	0.180006	21.1684	1.8666e-99	4.21668e-97
AGAP003857-RA	3708.73	1.15516	0.0546763	21.1272	4.4691e-99	9.93303e-97
AGAP009831-RA	1993.06	1.91949	0.0909368	21.108	6.7189e-99	1.46963e-96
AGAP011956-RA	3107.71	1.92016	0.0911333	21.0698	1.50572e-98	3.24199e-96
AGAP003120-RA	3219.73	3.24241	0.154005	21.054	2.10353e-98	4.45948e-96
AGAP008141-RA	2403.04	-4.31041	0.205728	-20.952	1.79915e-97	3.75641e-95
AGAP007005-RA	1087.22	2.01496	0.0963194	20.9195	3.55489e-97	7.3114e-95
AGAP007979-RA	313.987	9.03826	0.433045	20.8714	9.73861e-97	1.9735e-94
AGAP011178-RA	452.108	2.54513	0.122655	20.7503	1.21741e-95	2.43129e-93
AGAP029402-RA	443.759	2.04289	0.098901	20.6559	8.64257e-95	1.70135e-92
AGAP008783-RA	433.967	-5.31873	0.258302	-20.5912	3.29355e-94	6.39228e-92
AGAP009877-RA	2221.63	-11.4763	0.557774	-20.5752	4.5811e-94	8.76771e-92
AGAP003620-RA	17166.9	-2.4814	0.121282	-20.4597	4.92129e-93	9.28977e-91
AGAP011541-RA	1662.1	1.6126	0.0790435	20.4015	1.62263e-92	3.0216e-90
AGAP000376-RA	3950.99	-4.43274	0.217685	-20.3631	3.55372e-92	6.52937e-90
AGAP009128-RA	1314.58	-4.80075	0.235775	-20.3615	3.66897e-92	6.65242e-90
AGAP004050-RB	1925.07	-4.62488	0.227313	-20.3459	5.05233e-92	9.04171e-90
AGAP008807-RA	263.234	-3.12279	0.153846	-20.2982	1.33446e-91	2.35754e-89
AGAP013252-RA	812.226	-3.90612	0.192721	-20.2683	2.45076e-91	4.27487e-89
AGAP003251-RA	590.623	-3.70629	0.18323	-20.2275	5.61016e-91	9.66351e-89
AGAP004068-RA	1931.2	2.4169	0.119633	20.2027	9.27217e-91	1.57741e-88
AGAP010786-RA	3259.25	3.15603	0.156233	20.2008	9.63355e-91	1.61891e-88
AGAP006548-RA	1798.18	-2.74618	0.136053	-20.1847	1.33551e-90	2.21727e-88
AGAP009562-RA	318.871	-2.67033	0.13239	-20.1702	1.78984e-90	2.93619e-88
AGAP010787-RA	736.954	2.73912	0.136084	20.1282	4.17624e-90	6.77043e-88
AGAP000315-RA	494.135	-2.99099	0.148704	-20.1137	5.59402e-90	8.96345e-88
AGAP029794-RA	151.126	-3.12163	0.155396	-20.0882	9.35007e-90	1.48096e-87
AGAP009473-RA	45592.1	2.12118	0.105596	20.0876	9.47091e-90	1.48306e-87
AGAP006118-RA	234.492	4.05745	0.202062	20.0802	1.10012e-89	1.70334e-87
AGAP000277-RA	2467.1	3.22708	0.160874	20.0596	1.66315e-89	2.54647e-87
AGAP011505-RA	434.971	-4.071	0.20352	-20.0029	5.19136e-89	7.8612e-87
AGAP005009-RA	771.977	-4.54956	0.228128	-19.943	1.7243e-88	2.58271e-86
AGAP013348-RA	1319.14	-4.51706	0.226741	-19.9217	2.64017e-88	3.91199e-86
AGAP001582-RA	1188.66	-3.03174	0.152645	-19.8614	8.77694e-88	1.28666e-85
AGAP004026-RA	440.425	-2.71978	0.13765	-19.7587	6.75842e-87	9.80326e-85
AGAP011695-RA	147.344	-4.23947	0.214654	-19.7502	7.98299e-87	1.14589e-84
AGAP010971-RA	12802.7	1.66309	0.0842341	19.7437	9.09522e-87	1.29208e-84
AGAP002890-RA	1708.31	-4.23847	0.214787	-19.7334	1.11375e-86	1.56607e-84
AGAP006278-RA	2330.21	-3.35548	0.170847	-19.6403	7.00466e-86	9.74992e-84
AGAP000179-RC	244.916	-3.94634	0.201593	-19.5758	2.48917e-85	3.43008e-83
AGAP011836-RA	772.828	3.3233	0.169941	19.5556	3.69269e-85	5.03815e-83
AGAP005617-RB	7386.96	1.87204	0.0957473	19.5519	3.9748e-85	5.36988e-83
AGAP028065-RA	924.045	-4.89692	0.250579	-19.5424	4.78525e-85	6.40202e-83
AGAP002588-RA	3256.64	-4.60939	0.236023	-19.5294	6.17634e-85	8.18365e-83
AGAP011839-RA	4250	1.7624	0.090363	19.5035	1.02478e-84	1.3449e-82
AGAP003176-RA	773.493	2.63716	0.13541	19.4754	1.77563e-84	2.30831e-82
AGAP007453-RA	787.29	-9.86105	0.510395	-19.3204	3.61564e-83	4.65641e-81
AGAP029110-RB	262.542	-6.52165	0.337828	-19.3047	4.90661e-83	6.26047e-81
AGAP028491-RA	775.447	-4.374	0.227079	-19.262	1.11971e-82	1.41556e-80
AGAP008704-RA	289.975	-1.9788	0.102969	-19.2175	2.64075e-82	3.30813e-80
AGAP001275-RA	239.617	3.48966	0.181694	19.2063	3.28083e-82	4.07296e-80
AGAP012953-RA	221.677	-3.01446	0.157345	-19.1583	8.25291e-82	1.0154e-79
AGAP011871-RA	337.117	-2.4327	0.127034	-19.15	9.67637e-82	1.18e-79
AGAP002518-RA	2746.92	-3.71107	0.194163	-19.1132	1.96223e-81	2.37189e-79
AGAP009217-RA	1946.3	-5.7482	0.301656	-19.0555	5.91306e-81	7.08539e-79
AGAP000541-RA	2832.1	-1.50747	0.0791774	-19.0392	8.07864e-81	9.59687e-79
AGAP008004-RA	9267.46	-3.80186	0.199692	-19.0386	8.16986e-81	9.62228e-79
AGAP006736-RA	562.458	-3.35451	0.176779	-18.9757	2.70648e-80	3.16062e-78
AGAP001718-RA	1302.57	-3.13298	0.16521	-18.9636	3.41216e-80	3.95123e-78
AGAP003869-RA	1884.13	1.15982	0.0612103	18.9481	4.5822e-80	5.26189e-78
AGAP028121-RA	3068.17	2.84105	0.150031	18.9364	5.71442e-80	6.50782e-78
AGAP010731-RA	1102.94	-3.9837	0.210451	-18.9294	6.53542e-80	7.38181e-78
AGAP013233-RA	487.573	2.74985	0.145347	18.9193	7.91453e-80	8.86685e-78
AGAP001065-RD	1001.34	-4.75009	0.251384	-18.8957	1.2365e-79	1.37412e-77
AGAP007315-RA	394.458	-3.90996	0.207337	-18.858	2.52364e-79	2.78206e-77
AGAP003284-RA	226.69	4.59292	0.243769	18.8413	3.46475e-79	3.78922e-77
AGAP029909-RC	7433.94	3.19264	0.169679	18.8158	5.60574e-79	6.08245e-77
AGAP004993-RA	409.815	-2.91398	0.154878	-18.8146	5.73115e-79	6.16994e-77
AGAP012726-RA	3661.38	3.0146	0.160385	18.7961	8.1317e-79	8.68642e-77
AGAP000327-RA	5413.3	-2.22937	0.118874	-18.7541	1.79262e-78	1.90017e-76
AGAP028409-RA	137.424	-4.15042	0.221355	-18.7501	1.93401e-78	2.0344e-76
AGAP007160-RB	39392	3.15216	0.168368	18.7218	3.2867e-78	3.43111e-76
AGAP008338-RA	215.397	-3.34256	0.178735	-18.7013	4.83537e-78	5.00988e-76
AGAP007454-RA	962.715	-10.7362	0.576034	-18.6381	1.5783e-77	1.62306e-75
AGAP012321-RA	805.461	-7.54917	0.407321	-18.5337	1.10435e-76	1.12725e-74
AGAP008339-RA	278.061	-1.58515	0.0855444	-18.5302	1.17922e-76	1.19483e-74
AGAP010937-RA	1178.37	0.869063	0.0469603	18.5063	1.83596e-76	1.84668e-74
AGAP005153-RA	431.352	-3.62787	0.196179	-18.4926	2.36639e-76	2.36296e-74
AGAP002441-RA	615.881	3.29475	0.178226	18.4864	2.65723e-76	2.63429e-74
AGAP001124-RA	90.6478	-7.09459	0.384206	-18.4656	3.90827e-76	3.84685e-74
AGAP003271-RA	45106	3.15406	0.17103	18.4415	6.09959e-76	5.91918e-74
AGAP011329-RA	1083.58	-2.062	0.111811	-18.4419	6.05875e-76	5.91918e-74
AGAP010730-RA	667.704	-3.37812	0.183515	-18.4079	1.13508e-75	1.0938e-73
AGAP007647-RA	921.419	-3.81239	0.207295	-18.3911	1.54728e-75	1.48066e-73
AGAP000274-RA	516.314	-3.03847	0.165315	-18.3799	1.90262e-75	1.80815e-73
AGAP002156-RA	413.321	-3.97358	0.216585	-18.3465	3.52245e-75	3.32461e-73
AGAP007160-RD	5428.71	3.31122	0.180729	18.3214	5.58272e-75	5.23333e-73
AGAP013067-RA	69.5134	3.22164	0.176045	18.3001	8.25764e-75	7.64754e-73
AGAP007037-RA	212.654	-4.45538	0.243463	-18.3	8.26911e-75	7.64754e-73
AGAP006977-RA	72887.9	2.95339	0.161473	18.2903	9.89551e-75	9.09068e-73
AGAP011666-RA	663.062	-2.78241	0.15213	-18.2897	9.98959e-75	9.11632e-73
AGAP009451-RA	3989.07	2.17656	0.119012	18.2886	1.02081e-74	9.25448e-73
AGAP000549-RA	841.089	-1.89412	0.103755	-18.2558	1.86122e-74	1.67631e-72
AGAP009252-RA	151.389	-2.527	0.138536	-18.2407	2.45198e-74	2.19405e-72
AGAP002198-RA	282.242	-4.1669	0.228572	-18.2302	2.9741e-74	2.64407e-72
AGAP003238-RC	3610.84	0.956204	0.0524569	18.2284	3.07271e-74	2.71423e-72
AGAP003878-RA	1747.97	-3.42279	0.188344	-18.1731	8.42948e-74	7.39861e-72
AGAP010249-RA	6737.57	2.56594	0.141264	18.1642	9.92087e-74	8.65251e-72
AGAP011791-RA	2212.24	-3.66464	0.201798	-18.1599	1.07197e-73	9.29039e-72
AGAP013074-RA	122.826	4.22593	0.232739	18.1573	1.12321e-73	9.67366e-72
AGAP008884-RA	5009.65	1.15009	0.0634315	18.1312	1.80739e-73	1.54695e-71
AGAP001520-RB	475.161	-3.48495	0.192457	-18.1077	2.7704e-73	2.35655e-71
AGAP007662-RA	2505.28	3.07103	0.16974	18.0926	3.6479e-73	3.08393e-71
AGAP001369-RA	600.584	-1.71887	0.0950268	-18.0883	3.94199e-73	3.31223e-71
AGAP007455-RA	154.714	-9.17929	0.507576	-18.0846	4.21597e-73	3.52097e-71
AGAP002761-RA	613.666	-2.38385	0.131926	-18.0696	5.52874e-73	4.58952e-71
AGAP010545-RA	738.522	-3.31592	0.183908	-18.0303	1.12635e-72	9.29409e-71
AGAP005250-RA	1234.37	1.11866	0.062145	18.0007	1.92272e-72	1.57709e-70
AGAP001798-RA	320.077	-2.62596	0.146012	-17.9846	2.57313e-72	2.09809e-70
AGAP005599-RG	85.4945	9.5677	0.532598	17.9642	3.71479e-72	3.01117e-70
AGAP002438-RA	2720.77	2.40679	0.133981	17.9636	3.75585e-72	3.02664e-70
AGAP009594-RA	9904.24	3.3031	0.183927	17.9588	4.09772e-72	3.28294e-70
AGAP012194-RB	1786.63	1.42325	0.079292	17.9494	4.8478e-72	3.86143e-70
AGAP003688-RA	724.334	-2.69782	0.150937	-17.8738	1.88549e-71	1.49322e-69
AGAP010150-RA	1302.24	-3.38156	0.189309	-17.8627	2.30309e-71	1.81352e-69
AGAP013430-RA	266.298	4.23783	0.237475	17.8454	3.14111e-71	2.45934e-69
AGAP003874-RC	2083.39	1.23932	0.0694544	17.8437	3.23681e-71	2.51996e-69
AGAP008521-RA	1823.77	-3.77042	0.211476	-17.8291	4.20071e-71	3.25201e-69
AGAP003823-RB	2273.46	2.05539	0.115329	17.8219	4.77882e-71	3.67889e-69
AGAP028725-RA	2151.22	-3.3633	0.1888	-17.8141	5.49264e-71	4.20492e-69
AGAP029615-RA	146.611	-3.8841	0.219107	-17.7269	2.59909e-70	1.97875e-68
AGAP007711-RA	5103.65	-3.99307	0.225323	-17.7215	2.86232e-70	2.16718e-68
AGAP009746-RA	1330.19	1.58467	0.0896509	17.676	6.42025e-70	4.83449e-68
AGAP007320-RA	410.658	2.06527	0.116909	17.6656	7.71359e-70	5.77681e-68
AGAP007918-RA	870.571	-2.75445	0.156115	-17.6437	1.13669e-69	8.4668e-68
AGAP002994-RA	1420.61	-7.65838	0.435794	-17.5734	3.93783e-69	2.91738e-67
AGAP012857-RA	1176.27	1.50626	0.0857866	17.5582	5.15059e-69	3.79546e-67
AGAP028555-RA	456.968	-3.57264	0.203566	-17.5503	5.91908e-69	4.33856e-67
AGAP008368-RA	404.261	-3.16195	0.180225	-17.5444	6.56327e-69	4.78528e-67
AGAP003250-RA	2104.14	-3.37813	0.192626	-17.5372	7.44956e-69	5.40289e-67
AGAP003453-RA	2704.39	-3.72083	0.212421	-17.5163	1.07596e-68	7.76267e-67
AGAP012352-RA	1278.96	-3.91594	0.223721	-17.5037	1.34222e-68	9.63325e-67
AGAP010131-RB	3597.28	-2.23713	0.128327	-17.4331	4.63049e-68	3.30612e-66
AGAP003474-RA	17515.3	-3.94081	0.226103	-17.4293	4.94549e-68	3.51283e-66
AGAP005440-RA	653.743	-2.22677	0.127803	-17.4235	5.47665e-68	3.87017e-66
AGAP007054-RA	759.225	-4.17044	0.239382	-17.4217	5.64868e-68	3.97137e-66
AGAP000739-RA	11826.5	-1.25712	0.0723085	-17.3855	1.06276e-67	7.43392e-66
AGAP008658-RA	1067.54	1.98662	0.114297	17.3812	1.14492e-67	7.96821e-66
AGAP006910-RA	522.564	-2.37458	0.136668	-17.3747	1.28205e-67	8.87768e-66
AGAP008870-RA	408.451	2.93207	0.16899	17.3506	1.95295e-67	1.34558e-65
AGAP012034-RA	136.872	-4.33309	0.249862	-17.342	2.26827e-67	1.55506e-65
AGAP012066-RA	235.638	-2.90881	0.167915	-17.3232	3.14636e-67	2.14638e-65
AGAP001023-RE	746.248	-2.51029	0.145016	-17.3104	3.92701e-67	2.66573e-65
AGAP004785-RA	172.929	-2.50028	0.144671	-17.2826	6.3656e-67	4.2999e-65
AGAP007530-RA	559.912	3.28793	0.190571	17.2531	1.06128e-66	7.13384e-65
AGAP000573-RA	257.024	-3.73924	0.216734	-17.2526	1.06947e-66	7.15401e-65
AGAP003960-RA	675.759	-3.86242	0.223889	-17.2515	1.08974e-66	7.25441e-65
AGAP011828-RA	5381.17	-1.69419	0.0982096	-17.2508	1.1036e-66	7.31135e-65
AGAP005113-RA	327.237	1.80144	0.104484	17.2414	1.29888e-66	8.56392e-65
AGAP001174-RA	1972.06	-1.78638	0.103623	-17.2392	1.34872e-66	8.85014e-65
AGAP003405-RA	1984.18	1.63886	0.0950729	17.2379	1.37848e-66	9.0026e-65
AGAP008689-RB	2997.15	3.2296	0.187493	17.2252	1.71882e-66	1.11723e-64
AGAP006135-RA	3990.64	2.63133	0.152784	17.2226	1.79832e-66	1.16342e-64
AGAP008443-RD	2734.37	2.72248	0.158269	17.2016	2.58465e-66	1.66432e-64
AGAP005693-RA	3699.38	-4.01059	0.233749	-17.1576	5.50985e-66	3.53143e-64
AGAP012305-RC	9498.95	-2.21023	0.128984	-17.1357	8.03331e-66	5.12495e-64
AGAP007160-RC	50604.3	2.86249	0.167179	17.1223	1.01259e-65	6.43017e-64
AGAP005865-RA	594.826	-2.33836	0.136908	-17.0798	2.09946e-65	1.32709e-63
AGAP006880-RA	735.653	1.69708	0.0997755	17.0089	7.05079e-65	4.43653e-63
AGAP028463-RA	4272.53	-3.61433	0.21276	-16.9878	1.01092e-64	6.33202e-63
AGAP000095-RB	840.945	-1.55353	0.0916122	-16.9577	1.68841e-64	1.05277e-62
AGAP012843-RA	104.321	-3.36941	0.198784	-16.9501	1.92148e-64	1.1927e-62
AGAP011780-RA	953.759	-3.0566	0.180439	-16.9398	2.28754e-64	1.41356e-62
AGAP006275-RA	2672.2	-3.4298	0.202621	-16.9271	2.83948e-64	1.74678e-62
AGAP004158-RA	1047.55	1.45736	0.0861899	16.9087	3.88078e-64	2.37676e-62
AGAP004638-RA	627.545	-3.72266	0.220303	-16.8979	4.66028e-64	2.84153e-62
AGAP009116-RA	1187.13	0.972137	0.0575438	16.8939	4.99245e-64	3.03066e-62
AGAP010435-RA	31629.4	2.96326	0.175527	16.8821	6.09705e-64	3.68497e-62
AGAP002268-RA	249.124	-3.60643	0.21366	-16.8793	6.39316e-64	3.84706e-62
AGAP002217-RA	1308.35	1.22227	0.0724748	16.8647	8.18043e-64	4.90114e-62
AGAP010815-RA	1039.14	-3.29651	0.195677	-16.8467	1.10967e-63	6.61961e-62
AGAP011792-RA	2992.29	-2.62445	0.156122	-16.8102	2.05468e-63	1.22041e-61
AGAP008444-RA	2903.71	-4.68516	0.278874	-16.8003	2.42891e-63	1.4365e-61
AGAP029561-RC	450.472	-1.9223	0.114496	-16.7892	2.9268e-63	1.72356e-61
AGAP008225-RA	436.634	-3.08212	0.183634	-16.784	3.19309e-63	1.87237e-61
AGAP013192-RA	276.646	-3.53023	0.210673	-16.757	5.03771e-63	2.94151e-61
AGAP012946-RA	1346.92	-3.5875	0.214378	-16.7345	7.349e-63	4.27296e-61
AGAP003514-RA	437.632	-2.31828	0.138599	-16.7265	8.4064e-63	4.86724e-61
AGAP005433-RA	2986.02	2.25079	0.134582	16.7244	8.71162e-63	5.02285e-61
AGAP008570-RA	1642.72	1.92153	0.114927	16.7195	9.4541e-63	5.42823e-61
AGAP002720-RA	413.131	-3.00418	0.179719	-16.716	1.00211e-62	5.72991e-61
AGAP002593-RA	204.77	-4.42422	0.265036	-16.6929	1.47644e-62	8.40719e-61
AGAP001707-RA	406.713	-2.67418	0.160469	-16.6648	2.36294e-62	1.33997e-60
AGAP005459-RA	2767.71	-3.55548	0.213415	-16.66	2.56097e-62	1.44632e-60
AGAP028406-RA	1692.37	-4.06473	0.244087	-16.6528	2.8863e-62	1.6234e-60
AGAP011788-RA	2184.31	-3.18073	0.191379	-16.6201	4.98674e-62	2.79339e-60
AGAP009844-RA	647.736	-3.18159	0.191569	-16.608	6.09706e-62	3.40152e-60
AGAP009104-RD	57.0097	-9.56602	0.576006	-16.6075	6.15016e-62	3.4173e-60
AGAP000573-RB	327.784	-2.54919	0.153566	-16.5999	6.97625e-62	3.86075e-60
AGAP001127-RA	140.584	-4.91448	0.296471	-16.5766	1.02932e-61	5.67363e-60
AGAP007348-RA	1231.14	2.01147	0.121354	16.5753	1.05179e-61	5.77436e-60
AGAP008013-RB	1392.38	-3.26136	0.197139	-16.5434	1.78522e-61	9.76203e-60
AGAP007406-RA	21907.6	-1.69085	0.102394	-16.5131	2.95141e-61	1.60753e-59
AGAP009022-RA	190.675	8.22386	0.498027	16.5129	2.96498e-61	1.60856e-59
AGAP005166-RB	86.4548	-7.23924	0.438452	-16.5109	3.06226e-61	1.65482e-59
AGAP011969-RA	6628.67	2.5611	0.155183	16.5037	3.45078e-61	1.85749e-59
AGAP003114-RB	3685.43	1.48893	0.0902769	16.4929	4.12768e-61	2.21321e-59
AGAP007970-RA	8070.7	1.71112	0.103766	16.4903	4.30916e-61	2.30156e-59
AGAP000586-RA	3798.91	-2.25113	0.136613	-16.4781	5.26884e-61	2.80327e-59
AGAP000693-RA	20059	-3.75421	0.227853	-16.4765	5.41371e-61	2.86927e-59
AGAP001065-RA	722.211	-4.39034	0.266701	-16.4617	6.91515e-61	3.65099e-59
AGAP012590-RA	2664.34	1.26147	0.076679	16.4514	8.20085e-61	4.31327e-59
AGAP008254-RA	2813.66	2.23167	0.135745	16.4402	9.85971e-61	5.16604e-59
AGAP003374-RA	331.013	-1.35069	0.0822343	-16.4249	1.26847e-60	6.62102e-59
AGAP013237-RA	720.399	2.48372	0.151223	16.4242	1.28287e-60	6.67095e-59
AGAP009251-RA	119.02	-2.76369	0.168338	-16.4175	1.43298e-60	7.4235e-59
AGAP001377-RA	1123.88	-3.38247	0.206046	-16.4161	1.46733e-60	7.57294e-59
AGAP007553-RA	2739.95	2.12279	0.129385	16.4068	1.70968e-60	8.79082e-59
AGAP027997-RA	315.342	-2.10596	0.128412	-16.4	1.91086e-60	9.78872e-59
AGAP010193-RA	8714.85	2.13597	0.130274	16.396	2.04377e-60	1.04308e-58
AGAP003439-RB	518.689	1.34536	0.082071	16.3927	2.15822e-60	1.09743e-58
AGAP009201-RA	285.654	-2.87108	0.175172	-16.39	2.25279e-60	1.14131e-58
AGAP006282-RA	855.83	-1.74545	0.106574	-16.3778	2.75443e-60	1.39033e-58
AGAP004339-RA	136.193	-2.45072	0.150073	-16.3302	6.02153e-60	3.02834e-58
AGAP011604-RA	758.66	-3.18741	0.195387	-16.3133	7.93817e-60	3.97774e-58
AGAP029524-RA	506.591	-1.38539	0.0849417	-16.3098	8.40021e-60	4.19402e-58
AGAP011686-RA	1288.28	1.58799	0.0973741	16.3081	8.64539e-60	4.30085e-58
AGAP003194-RA	158.561	-2.31963	0.14241	-16.2885	1.19197e-59	5.90838e-58
AGAP008011-RA	284.21	-3.54228	0.217554	-16.2823	1.31799e-59	6.50966e-58
AGAP008533-RA	3970.1	1.61549	0.0992843	16.2714	1.57522e-59	7.75235e-58
AGAP009200-RA	760.805	-2.49492	0.153339	-16.2706	1.5952e-59	7.82272e-58
AGAP012018-RA	1430.77	2.23168	0.137303	16.2537	2.10419e-59	1.02822e-57
AGAP010530-RA	752.261	-3.06535	0.188769	-16.2386	2.6898e-59	1.30973e-57
AGAP028111-RA	1640.99	1.62828	0.10028	16.2372	2.74992e-59	1.33429e-57
AGAP003542-RA	281.811	-2.60131	0.16041	-16.2167	3.84311e-59	1.85818e-57
AGAP002721-RA	419.86	-3.53898	0.218547	-16.1932	5.63035e-59	2.71281e-57
AGAP004948-RA	140.254	-3.32972	0.205662	-16.1903	5.90688e-59	2.83612e-57
AGAP005334-RA	981.1	-3.5959	0.222128	-16.1884	6.08908e-59	2.91346e-57
AGAP001116-RA	754.457	-3.32647	0.205563	-16.1822	6.73221e-59	3.21003e-57
AGAP001023-RB	6027.05	-1.93546	0.119812	-16.1542	1.06065e-58	5.03993e-57
AGAP009073-RA	4793.38	1.45151	0.0898682	16.1515	1.10847e-58	5.24905e-57
AGAP011509-RA	342.559	-5.2862	0.327553	-16.1385	1.36871e-58	6.45919e-57
AGAP008810-RA	214.668	-2.13424	0.132261	-16.1365	1.41254e-58	6.64329e-57
AGAP011284-RA	3979.39	-0.99577	0.0618326	-16.1043	2.38069e-58	1.11585e-56
AGAP005448-RA	313.379	2.20819	0.137354	16.0767	3.71801e-58	1.73675e-56
AGAP000219-RA	12743.1	2.45236	0.152557	16.075	3.81789e-58	1.77738e-56
AGAP013260-RA	381.808	-2.402	0.149429	-16.0745	3.85054e-58	1.78655e-56
AGAP012957-RA	346.911	-1.67337	0.104346	-16.0367	7.08019e-58	3.274e-56
AGAP000167-RA	1731.84	-2.05804	0.128421	-16.0257	8.44713e-58	3.89303e-56
AGAP011644-RA	985.855	1.37364	0.0857229	16.0241	8.66886e-58	3.97363e-56
AGAP002089-RA	2421.5	1.3502	0.0842608	16.0241	8.67971e-58	3.97363e-56
AGAP009318-RA	1884.53	2.31151	0.1443	16.0187	9.45797e-58	4.30135e-56
AGAP012037-RA	321.97	-3.57273	0.223033	-16.0188	9.44556e-58	4.30135e-56
AGAP005372-RA	809.625	-4.1742	0.26063	-16.0158	9.91377e-58	4.49381e-56
AGAP001826-RA	7273.02	-2.575	0.160815	-16.0122	1.05071e-57	4.74713e-56
AGAP006134-RA	316.857	2.73755	0.171113	15.9985	1.30831e-57	5.89165e-56
AGAP012186-RA	4089.61	-2.21148	0.138283	-15.9925	1.44181e-57	6.47171e-56
AGAP010954-RA	648.215	-2.1707	0.135833	-15.9807	1.74259e-57	7.79638e-56
AGAP002341-RA	257.928	-2.65069	0.165879	-15.9797	1.77126e-57	7.89904e-56
AGAP008208-RA	176.956	-2.64941	0.165896	-15.9703	2.05837e-57	9.14981e-56
AGAP002548-RA	2431.12	2.56286	0.160492	15.9688	2.10755e-57	9.33829e-56
AGAP003168-RA	3317.22	-2.72545	0.170842	-15.9531	2.71074e-57	1.19724e-55
AGAP013185-RA	145.545	-3.73527	0.234644	-15.9189	4.68855e-57	2.06416e-55
AGAP029879-RA	48.0421	3.65327	0.229648	15.9082	5.56284e-57	2.44127e-55
AGAP011163-RA	9827.3	2.65947	0.167436	15.8835	8.25021e-57	3.60914e-55
AGAP011781-RA	545.021	-3.6403	0.229215	-15.8816	8.49483e-57	3.70439e-55
AGAP000749-RA	1349.29	-2.14416	0.135193	-15.86	1.19985e-56	5.21573e-55
AGAP009591-RA	1325.94	-3.00326	0.189422	-15.8548	1.30159e-56	5.6402e-55
AGAP000719-RA	1329.82	-1.88829	0.119141	-15.8492	1.42348e-56	6.14908e-55
AGAP003354-RA	566.005	-3.30142	0.208807	-15.8109	2.61872e-56	1.12769e-54
AGAP005435-RA	135.835	-2.91802	0.18477	-15.7927	3.49154e-56	1.49886e-54
AGAP005884-RA	1244.59	1.45832	0.0923561	15.7902	3.63407e-56	1.5552e-54
AGAP011228-RA	425.994	-4.23985	0.268536	-15.7887	3.71986e-56	1.58699e-54
AGAP009577-RB	1590.61	2.04696	0.129692	15.7832	4.05922e-56	1.72642e-54
AGAP007385-RA	880.912	-3.20863	0.203573	-15.7615	5.72185e-56	2.42607e-54
AGAP029221-RA	184.839	9.261	0.588135	15.7464	7.27263e-56	3.07414e-54
AGAP004528-RA	627.004	-2.35584	0.149906	-15.7155	1.18519e-55	4.99449e-54
AGAP000046-RA	319.606	-3.3256	0.211943	-15.691	1.7419e-55	7.31812e-54
AGAP007655-RA	117.664	-3.57926	0.228241	-15.6819	2.01062e-55	8.42138e-54
AGAP029861-RA	68.8809	-2.93082	0.186897	-15.6815	2.02478e-55	8.45498e-54
AGAP000852-RA	1720.67	-0.930225	0.0594583	-15.645	3.59373e-55	1.49612e-53
AGAP000592-RA	5545.61	2.77664	0.177685	15.6268	4.78578e-55	1.98638e-53
AGAP004549-RC	708.726	-2.93048	0.187572	-15.6232	5.05956e-55	2.09372e-53
AGAP005234-RB	1317.98	-2.04436	0.130969	-15.6096	6.26433e-55	2.5845e-53
AGAP000039-RA	450.266	-5.24178	0.335964	-15.6022	7.03323e-55	2.89307e-53
AGAP028073-RA	880.723	0.94145	0.0603797	15.5922	8.23143e-55	3.37587e-53
AGAP005620-RA	363.026	-3.32246	0.21322	-15.5823	9.6085e-55	3.92894e-53
AGAP007033-RA	1553.77	-3.42084	0.219788	-15.5643	1.27334e-54	5.17599e-53
AGAP029784-RA	133.04	-4.5483	0.292226	-15.5643	1.27157e-54	5.17599e-53
AGAP006441-RA	450.784	-2.13228	0.137012	-15.5627	1.30433e-54	5.27087e-53
AGAP009145-RA	360.917	-3.80152	0.244269	-15.5628	1.30179e-54	5.27087e-53
AGAP012966-RA	713.104	-3.54868	0.228895	-15.5036	3.28181e-54	1.32232e-52
AGAP006699-RA	730.537	-2.25667	0.145603	-15.4988	3.53475e-54	1.42008e-52
AGAP010004-RA	49.523	4.63157	0.298841	15.4984	3.55547e-54	1.42425e-52
AGAP009783-RA	1408.51	-1.70077	0.109804	-15.4891	4.10932e-54	1.64135e-52
AGAP013005-RA	2741.11	-3.25989	0.210864	-15.4597	6.49471e-54	2.58662e-52
AGAP000689-RA	229.512	-2.49605	0.161573	-15.4485	7.72754e-54	3.06875e-52
AGAP003689-RA	1759.24	-3.34495	0.216533	-15.4478	7.8086e-54	3.09203e-52
AGAP005341-RB	821.121	-1.44178	0.0935082	-15.4187	1.22521e-53	4.83766e-52
AGAP029622-RA	1309.91	2.37625	0.154137	15.4164	1.269e-53	4.99622e-52
AGAP011503-RA	1977.28	-2.77307	0.180619	-15.3531	3.37426e-53	1.32471e-51
AGAP006348-RA	3476.21	-3.45472	0.225682	-15.3079	6.76845e-53	2.64969e-51
AGAP000094-RA	4126.68	-4.06537	0.265897	-15.2892	9.02094e-53	3.52149e-51
AGAP001365-RA	205.455	-2.76311	0.180735	-15.2882	9.15935e-53	3.56542e-51
AGAP001449-RA	681.877	-2.61758	0.171257	-15.2846	9.69028e-53	3.76147e-51
AGAP008900-RA	726.577	2.05032	0.1342	15.2781	1.06954e-52	4.13998e-51
AGAP002534-RA	817.984	-1.64381	0.107708	-15.2617	1.3768e-52	5.31437e-51
AGAP010531-RA	429.878	-4.41855	0.289719	-15.2512	1.61721e-52	6.22489e-51
AGAP009556-RA	129.347	-3.87771	0.254301	-15.2485	1.68479e-52	6.46696e-51
AGAP010345-RA	2099.37	1.21334	0.0797549	15.2133	2.88593e-52	1.10467e-50
AGAP010600-RA	2411.74	-2.18206	0.143441	-15.2122	2.93344e-52	1.11975e-50
AGAP010812-RA	1227.8	-3.17894	0.20903	-15.2081	3.12522e-52	1.18965e-50
AGAP006048-RA	173.126	-3.54096	0.232909	-15.2032	3.36794e-52	1.27852e-50
AGAP002732-RB	1636.87	1.71269	0.112835	15.1788	4.88911e-52	1.85088e-50
AGAP001243-RA	87.7332	-2.93916	0.193789	-15.1668	5.86682e-52	2.21492e-50
AGAP002239-RA	220.057	-2.81514	0.185666	-15.1623	6.27905e-52	2.36408e-50
AGAP000180-RA	815.504	-2.26195	0.149218	-15.1587	6.64114e-52	2.49359e-50
AGAP011054-RA	7270.2	1.49666	0.098765	15.1537	7.16164e-52	2.68172e-50
AGAP029611-RA	174.668	-2.77951	0.18347	-15.1497	7.60799e-52	2.84114e-50
AGAP002279-RA	1687.79	2.7175	0.179758	15.1176	1.24049e-51	4.61997e-50
AGAP011184-RA	290.513	-3.44995	0.228278	-15.1129	1.33114e-51	4.94422e-50
AGAP009660-RA	145.512	-3.0239	0.200214	-15.1033	1.53989e-51	5.70423e-50
AGAP003097-RA	125.989	-3.02492	0.200378	-15.0961	1.71912e-51	6.35105e-50
AGAP003241-RA	588.661	1.45805	0.0966234	15.09	1.88402e-51	6.94167e-50
AGAP011687-RA	5157.67	-1.19068	0.0789568	-15.0801	2.18873e-51	8.04285e-50
AGAP028167-RA	63.3174	-4.07539	0.27036	-15.0739	2.40322e-51	8.80754e-50
AGAP005164-RA	1338.4	0.850623	0.0564355	15.0725	2.45691e-51	8.98044e-50
AGAP000182-RA	539.247	-3.76375	0.25001	-15.0544	3.232e-51	1.17823e-49
AGAP004639-RA	81.1274	-3.55628	0.236545	-15.0343	4.37779e-51	1.59171e-49
AGAP003238-RA	5991.87	2.38498	0.15876	15.0225	5.22666e-51	1.89535e-49
AGAP002736-RA	1922.81	1.23931	0.0825005	15.0218	5.2816e-51	1.91025e-49
AGAP013161-RA	288.739	-2.35779	0.15697	-15.0206	5.38131e-51	1.94122e-49
AGAP000183-RA	171.321	-3.82085	0.254414	-15.0182	5.57694e-51	2.00653e-49
AGAP009146-RA	1190.24	-2.69053	0.179375	-14.9995	7.40068e-51	2.65577e-49
AGAP007043-RB	546.452	-3.80074	0.253397	-14.9991	7.44008e-51	2.66297e-49
AGAP000185-RA	428.019	1.8929	0.126231	14.9955	7.86184e-51	2.80664e-49
AGAP006821-RA	1573.71	-2.14047	0.142759	-14.9936	8.07991e-51	2.87703e-49
AGAP029450-RA	1417.24	1.04817	0.0700003	14.9738	1.08944e-50	3.86919e-49
AGAP002670-RB	666.756	3.60316	0.240687	14.9703	1.14846e-50	4.06832e-49
AGAP013481-RD	3110.81	-1.89685	0.126837	-14.955	1.44401e-50	5.10219e-49
AGAP009463-RA	643.531	-2.19164	0.146955	-14.9136	2.68757e-50	9.47179e-49
AGAP003131-RA	849.765	0.915237	0.0614634	14.8908	3.78466e-50	1.33042e-48
AGAP011101-RA	790.275	2.32318	0.156053	14.8872	3.99303e-50	1.4001e-48
AGAP004188-RA	1765.45	1.05438	0.0708409	14.8838	4.19845e-50	1.46839e-48
AGAP009859-RA	2893	-3.46915	0.233251	-14.873	4.9342e-50	1.72135e-48
AGAP001652-RA	712.178	-1.76073	0.118675	-14.8366	8.49992e-50	2.9578e-48
AGAP008736-RA	396.065	2.21132	0.149238	14.8174	1.13059e-49	3.9243e-48
AGAP008931-RA	1028.87	-2.40102	0.162246	-14.7986	1.49484e-49	5.17561e-48
AGAP012305-RA	2094.93	-2.04413	0.138179	-14.7934	1.61663e-49	5.58325e-48
AGAP028418-RA	1096.67	2.08448	0.141193	14.7634	2.52342e-49	8.69319e-48
AGAP010494-RA	1528.78	1.07202	0.0726215	14.7618	2.58387e-49	8.87925e-48
AGAP002456-RA	1616.17	-2.09549	0.141992	-14.7578	2.74107e-49	9.39601e-48
AGAP004112-RA	2166.81	1.52449	0.103336	14.7526	2.95862e-49	1.01166e-47
AGAP008654-RA	330.588	-3.24941	0.220278	-14.7514	3.01224e-49	1.02744e-47
AGAP009176-RA	8215.1	-2.62158	0.177767	-14.7473	3.20297e-49	1.0898e-47
AGAP029354-RA	159.027	-2.91187	0.197482	-14.745	3.31329e-49	1.12456e-47
AGAP004954-RA	108.761	-4.07059	0.276106	-14.7429	3.41924e-49	1.15767e-47
AGAP008993-RB	3782.52	-1.69562	0.115091	-14.7328	3.96741e-49	1.33997e-47
AGAP007123-RA	345.752	-3.37602	0.229315	-14.7222	4.64308e-49	1.56434e-47
AGAP012307-RA	2109	-1.68661	0.114702	-14.7043	6.05358e-49	2.03459e-47
AGAP001520-RA	145.162	-3.64875	0.248218	-14.6998	6.46933e-49	2.16903e-47
AGAP004451-RA	306.185	-1.79883	0.12242	-14.694	7.04502e-49	2.35632e-47
AGAP012395-RA	1611.3	-2.28088	0.15538	-14.6794	8.73665e-49	2.91504e-47
AGAP000662-RB	907.329	1.02798	0.0700423	14.6766	9.10466e-49	3.03049e-47
AGAP004598-RA	1287.36	-2.45856	0.167571	-14.6717	9.78144e-49	3.24791e-47
AGAP005335-RA	780.052	-3.61107	0.24619	-14.6678	1.03677e-48	3.4343e-47
AGAP008840-RA	36.9311	-3.23344	0.220665	-14.6532	1.286e-48	4.24965e-47
AGAP003339-RA	241.744	2.33681	0.159487	14.652	1.30778e-48	4.31128e-47
AGAP010415-RA	1083.8	-3.56934	0.243843	-14.6378	1.61086e-48	5.29777e-47
AGAP029104-RB	956.936	1.85617	0.126884	14.6289	1.83799e-48	6.03035e-47
AGAP010206-RA	2002.19	0.894397	0.0611635	14.623	2.00229e-48	6.55383e-47
AGAP005552-RB	383.043	-2.84392	0.194487	-14.6227	2.01301e-48	6.5733e-47
AGAP007597-RA	259.071	2.57985	0.176466	14.6195	2.10994e-48	6.85731e-47
AGAP003246-RA	452.786	-3.40928	0.2332	-14.6195	2.10818e-48	6.85731e-47
AGAP013221-RA	1845.76	-3.19509	0.218685	-14.6105	2.40866e-48	7.80974e-47
AGAP001515-RA	317.741	-2.46674	0.168851	-14.609	2.46252e-48	7.96561e-47
AGAP004908-RA	2569.35	2.44192	0.167155	14.6087	2.47178e-48	7.97684e-47
AGAP006422-RA	193.388	-4.28274	0.293429	-14.5955	3.00073e-48	9.66123e-47
AGAP002317-RA	566.705	-3.43895	0.235754	-14.5871	3.39505e-48	1.09053e-46
AGAP009223-RA	73.86	-2.49119	0.170862	-14.5801	3.75819e-48	1.20437e-46
AGAP028097-RA	61.3599	3.78529	0.259634	14.5793	3.80159e-48	1.21545e-46
AGAP004881-RA	2311.32	2.51362	0.172472	14.574	4.10887e-48	1.31065e-46
AGAP005496-RA	481.863	-4.82487	0.331333	-14.562	4.90018e-48	1.55946e-46
AGAP003687-RA	1750.9	-1.39739	0.0960216	-14.5528	5.60426e-48	1.77942e-46
AGAP010147-RE	1614.13	-2.32111	0.159731	-14.5314	7.66687e-48	2.42872e-46
AGAP001034-RA	399.19	-1.87455	0.129032	-14.5278	8.0774e-48	2.5529e-46
AGAP010814-RA	895.977	-3.09395	0.213009	-14.525	8.41819e-48	2.65452e-46
AGAP007036-RA	214.223	-3.72644	0.256574	-14.5239	8.55528e-48	2.69159e-46
AGAP000654-RA	3357.61	-1.03384	0.0712184	-14.5165	9.52284e-48	2.98918e-46
AGAP006592-RC	1166.4	2.10646	0.145275	14.4998	1.2143e-47	3.80297e-46
AGAP002553-RA	123.855	-2.48614	0.172045	-14.4505	2.4875e-47	7.77274e-46
AGAP009648-RA	367.717	-2.57095	0.178126	-14.4333	3.19215e-47	9.95201e-46
AGAP000988-RA	141.246	3.13929	0.217631	14.4249	3.61045e-47	1.12307e-45
AGAP029269-RA	52.7661	-2.91422	0.20206	-14.4225	3.73512e-47	1.15923e-45
AGAP008227-RA	2785.23	-2.62206	0.181922	-14.4131	4.27846e-47	1.32488e-45
AGAP029488-RB	351.746	-2.06041	0.142961	-14.4124	4.32464e-47	1.33618e-45
AGAP029905-RA	650.488	3.99204	0.277157	14.4035	4.91628e-47	1.51558e-45
AGAP029637-RA	1071.9	-2.66257	0.184901	-14.4	5.17432e-47	1.59157e-45
AGAP005223-RA	502.761	-1.58163	0.109913	-14.3898	5.99347e-47	1.83942e-45
AGAP000947-RA	503.851	-1.25862	0.0874864	-14.3865	6.29403e-47	1.92737e-45
AGAP003248-RA	192.255	-3.85269	0.268275	-14.361	9.09453e-47	2.77877e-45
AGAP001961-RA	175.766	-3.25161	0.22658	-14.3508	1.05288e-46	3.20989e-45
AGAP004847-RA	260.292	-3.36821	0.234966	-14.3349	1.32499e-46	4.03055e-45
AGAP007935-RA	883.526	-1.55909	0.108849	-14.3234	1.56337e-46	4.74521e-45
AGAP004802-RA	416.706	-3.16188	0.2208	-14.3201	1.63932e-46	4.96479e-45
AGAP000380-RB	746.347	-1.82419	0.127403	-14.3183	1.68231e-46	5.08383e-45
AGAP011126-RA	548.211	-1.59565	0.111467	-14.315	1.76474e-46	5.32126e-45
AGAP003038-RA	489.212	-1.93226	0.135099	-14.3026	2.10888e-46	6.34504e-45
AGAP007314-RA	153.334	-2.68884	0.188026	-14.3004	2.17675e-46	6.535e-45
AGAP009109-RA	200.125	-3.05364	0.213538	-14.3002	2.18185e-46	6.53606e-45
AGAP029568-RD	1761.22	-2.34753	0.164414	-14.2782	2.99177e-46	8.94288e-45
AGAP029375-RA	24.8522	7.45918	0.522504	14.2758	3.0959e-46	9.23408e-45
AGAP009075-RA	5300.87	0.621994	0.0436007	14.2657	3.58032e-46	1.06559e-44
AGAP005114-RB	90.7774	1.88784	0.1324	14.2586	3.9639e-46	1.17721e-44
AGAP001713-RC	1566.84	-3.28638	0.230617	-14.2503	4.4605e-46	1.32184e-44
AGAP007039-RA	1918.01	-3.27242	0.229805	-14.24	5.17059e-46	1.52899e-44
AGAP004397-RB	2043.61	2.18492	0.153442	14.2394	5.215e-46	1.53882e-44
AGAP004455-RA	655.518	2.77445	0.195117	14.2194	6.94281e-46	2.04427e-44
AGAP010047-RA	274.547	-3.32679	0.234151	-14.2079	8.18617e-46	2.40523e-44
AGAP012241-RA	1562.4	2.3431	0.165144	14.1882	1.08349e-45	3.1767e-44
AGAP010919-RA	1735.64	1.71539	0.120957	14.1819	1.18675e-45	3.47207e-44
AGAP002157-RA	387.051	-2.03495	0.143493	-14.1816	1.19092e-45	3.47687e-44
AGAP004104-RB	600.404	1.24584	0.0878709	14.1781	1.2515e-45	3.64601e-44
AGAP009861-RA	3716.43	-0.786148	0.055463	-14.1743	1.32202e-45	3.84333e-44
AGAP000051-RA	1504.41	4.90694	0.346357	14.1673	1.46056e-45	4.23597e-44
AGAP003439-RN	448.672	1.37871	0.0973172	14.1671	1.46322e-45	4.23597e-44
AGAP013139-RA	128.54	-2.38628	0.168526	-14.1597	1.62619e-45	4.69789e-44
AGAP007312-RA	387.912	-2.61761	0.184897	-14.1571	1.68794e-45	4.86608e-44
AGAP000214-RA	1038.33	-2.40955	0.170206	-14.1566	1.69927e-45	4.88849e-44
AGAP002280-RA	790.446	1.27075	0.0898003	14.1509	1.84487e-45	5.2963e-44
AGAP012181-RB	1333.73	2.10835	0.149202	14.1308	2.45207e-45	7.02485e-44
AGAP007608-RA	2960.64	1.3193	0.0933806	14.1282	2.54554e-45	7.27749e-44
AGAP009849-RA	180.083	-3.28867	0.232801	-14.1265	2.60689e-45	7.43745e-44
AGAP007035-RA	208.568	-3.60467	0.255852	-14.0889	4.44426e-45	1.26533e-43
AGAP000187-RA	2634.01	0.898672	0.0638411	14.0767	5.28313e-45	1.50106e-43
AGAP002420-RA	543.234	-1.67091	0.118852	-14.0588	6.80388e-45	1.92917e-43
AGAP004230-RA	587.83	-1.9841	0.141203	-14.0514	7.55169e-45	2.1368e-43
AGAP008312-RA	682.055	0.849236	0.0604498	14.0486	7.85485e-45	2.21803e-43
AGAP010147-RJ	5955.19	-1.71691	0.122318	-14.0364	9.33282e-45	2.62999e-43
AGAP002632-RA	5734.6	-2.72996	0.194608	-14.028	1.05118e-44	2.95619e-43
AGAP004372-RA	1220.75	1.72032	0.123038	13.9821	2.00584e-44	5.62941e-43
AGAP008369-RA	718.719	-3.87391	0.27734	-13.9681	2.44096e-44	6.83668e-43
AGAP009106-RA	338.172	-3.06596	0.219515	-13.967	2.47942e-44	6.93031e-43
AGAP007531-RA	661.123	-1.8576	0.133028	-13.9639	2.58749e-44	7.21774e-43
AGAP009088-RA	8035.68	2.1344	0.153121	13.9393	3.65375e-44	1.01715e-42
AGAP029395-RA	186.405	-3.23572	0.232408	-13.9226	4.61891e-44	1.28324e-42
AGAP011789-RA	2870.09	-2.06377	0.148247	-13.9212	4.71225e-44	1.30653e-42
AGAP002282-RA	7214.24	2.03678	0.146364	13.9158	5.0763e-44	1.40465e-42
AGAP006260-RD	888.614	-1.84531	0.132615	-13.9148	5.15379e-44	1.42323e-42
AGAP007990-RA	471.416	-6.96683	0.501641	-13.8881	7.48339e-44	2.06242e-42
AGAP004700-RA	206.242	-2.60862	0.187853	-13.8865	7.64769e-44	2.1035e-42
AGAP004122-RA	494.782	-2.15333	0.155115	-13.8822	8.12441e-44	2.23017e-42
AGAP002557-RA	560.267	-3.27001	0.235748	-13.8708	9.52113e-44	2.60837e-42
AGAP006191-RA	231.271	-4.88701	0.353175	-13.8374	1.51695e-43	4.14755e-42
AGAP006260-RB	594.234	-1.69996	0.123006	-13.8202	1.92486e-43	5.25239e-42
AGAP005611-RA	2272.29	-2.69704	0.195172	-13.8187	1.96464e-43	5.35035e-42
AGAP005748-RA	556.232	1.23457	0.0894567	13.8007	2.52255e-43	6.85616e-42
AGAP002667-RA	11446.5	-1.37373	0.0995705	-13.7965	2.67425e-43	7.25415e-42
AGAP002419-RA	2132.97	-2.07973	0.150799	-13.7914	2.87181e-43	7.77475e-42
AGAP013481-RG	1035.86	-2.22202	0.161178	-13.7861	3.09132e-43	8.35262e-42
AGAP009446-RA	604.756	0.827444	0.0600537	13.7784	3.43738e-43	9.2695e-42
AGAP028728-RA	456.905	-2.3072	0.167639	-13.7629	4.25893e-43	1.14625e-41
AGAP002417-RA	718.793	1.28421	0.093311	13.7627	4.27397e-43	1.14806e-41
AGAP012499-RA	1659.21	0.969636	0.0705672	13.7406	5.79851e-43	1.55454e-41
AGAP010178-RA	254.111	-2.78665	0.202861	-13.7367	6.11781e-43	1.63696e-41
AGAP001511-RA	644.249	-3.30027	0.240339	-13.7318	6.55239e-43	1.74984e-41
AGAP009983-RA	657.697	-2.02055	0.147157	-13.7305	6.66533e-43	1.77656e-41
AGAP006911-RA	3013.96	-2.47515	0.180475	-13.7147	8.29389e-43	2.20637e-41
AGAP001023-RA	1457.91	-1.65874	0.120957	-13.7135	8.43202e-43	2.23879e-41
AGAP013362-RA	7743.95	1.01395	0.0739458	13.7121	8.59344e-43	2.27726e-41
AGAP008898-RA	744.394	-1.80837	0.131918	-13.7083	9.06153e-43	2.3967e-41
AGAP002544-RA	326.988	-1.37751	0.100492	-13.7077	9.12552e-43	2.409e-41
AGAP007169-RA	871.536	-1.74371	0.127242	-13.7039	9.6272e-43	2.53657e-41
AGAP001809-RA	892.392	1.60464	0.117127	13.7	1.01565e-42	2.67092e-41
AGAP002459-RA	2039.78	1.27491	0.0930771	13.6974	1.05265e-42	2.76295e-41
AGAP013120-RA	205.859	-2.98183	0.217764	-13.6929	1.11909e-42	2.93177e-41
AGAP005556-RA	315.081	1.97273	0.144192	13.6812	1.31461e-42	3.43744e-41
AGAP010597-RA	89.2695	1.84381	0.13478	13.6802	1.33328e-42	3.47966e-41
AGAP003627-RA	59.9547	-3.38649	0.247692	-13.6722	1.48879e-42	3.87817e-41
AGAP001381-RA	266.657	-2.27122	0.166217	-13.6641	1.66241e-42	4.32226e-41
AGAP004510-RA	3140.18	1.80663	0.132334	13.6521	1.96185e-42	5.0912e-41
AGAP011667-RB	244.112	-2.73491	0.200389	-13.648	2.07387e-42	5.3718e-41
AGAP012394-RA	1829.54	-2.37762	0.17432	-13.6394	2.33492e-42	6.03663e-41
AGAP004316-RA	790.716	-3.60084	0.264006	-13.6392	2.34026e-42	6.0391e-41
AGAP000561-RA	3073.76	0.701712	0.0515859	13.6028	3.8544e-42	9.92779e-41
AGAP004458-RB	510.024	-1.72834	0.127159	-13.592	4.46592e-42	1.14814e-40
AGAP006976-RA	92.5308	2.68938	0.197914	13.5886	4.67738e-42	1.20027e-40
AGAP011827-RA	1840.52	-1.83559	0.135115	-13.5853	4.89244e-42	1.25312e-40
AGAP007646-RA	679.986	2.20651	0.16254	13.5752	5.61778e-42	1.43623e-40
AGAP004025-RA	279.699	1.29756	0.0956075	13.5717	5.89408e-42	1.5013e-40
AGAP009985-RA	228.566	-2.10057	0.154776	-13.5717	5.89384e-42	1.5013e-40
AGAP004411-RA	1837.38	2.22729	0.164265	13.5591	6.99427e-42	1.77825e-40
AGAP003162-RA	178.502	-2.42188	0.178716	-13.5516	7.75366e-42	1.96769e-40
AGAP001766-RA	1154.04	-1.34173	0.0990328	-13.5483	8.10707e-42	2.05359e-40
AGAP006934-RA	213.169	2.16814	0.160167	13.5368	9.48749e-42	2.39886e-40
AGAP005721-RA	2418.38	0.879077	0.0649418	13.5364	9.53845e-42	2.40732e-40
AGAP029281-RA	186.767	2.04902	0.151445	13.5298	1.04246e-41	2.62616e-40
AGAP001242-RA	469.386	-1.4527	0.107412	-13.5246	1.11906e-41	2.81399e-40
AGAP000520-RA	138.099	-1.90093	0.140741	-13.5065	1.43094e-41	3.59168e-40
AGAP029466-RA	4700.65	1.31428	0.0973154	13.5054	1.45357e-41	3.64184e-40
AGAP003247-RA	167.904	-3.46387	0.256487	-13.505	1.46033e-41	3.65216e-40
AGAP009528-RA	1908.75	-1.00294	0.0742976	-13.499	1.58598e-41	3.95919e-40
AGAP008717-RA	275.909	-2.1562	0.159894	-13.4851	1.91344e-41	4.76802e-40
AGAP005888-RA	14971.1	-3.04382	0.225866	-13.4762	2.15849e-41	5.36894e-40
AGAP005982-RA	595.887	-1.80064	0.133674	-13.4704	2.33748e-41	5.80369e-40
AGAP028408-RA	343.893	2.10369	0.156366	13.4537	2.93002e-41	7.26181e-40
AGAP012013-RA	1403.67	1.1979	0.0890504	13.452	2.99786e-41	7.41662e-40
AGAP011548-RA	944.345	1.08566	0.0807097	13.4514	3.02188e-41	7.46263e-40
AGAP010794-RA	183.335	-1.71349	0.127533	-13.4356	3.73895e-41	9.21696e-40
AGAP011441-RA	249.652	3.27123	0.243538	13.4321	3.92191e-41	9.6507e-40
AGAP004335-RA	592.127	-1.55902	0.11609	-13.4294	4.06583e-41	9.98701e-40
AGAP003245-RA	82.391	-3.60486	0.268473	-13.4273	4.18521e-41	1.0262e-39
AGAP029770-RA	510.017	-2.9513	0.219855	-13.4238	4.38517e-41	1.07332e-39
AGAP003312-RA	2537.02	1.1996	0.0893742	13.4222	4.48161e-41	1.09497e-39
AGAP013481-RB	3492.17	-1.80203	0.134345	-13.4134	5.04591e-41	1.23067e-39
AGAP004031-RA	2537.58	-1.35813	0.101299	-13.4071	5.49158e-41	1.33699e-39
AGAP000402-RA	616.83	-1.79365	0.133831	-13.4023	5.85854e-41	1.42382e-39
AGAP006179-RC	3064.26	-1.73403	0.129394	-13.4012	5.9527e-41	1.44416e-39
AGAP010147-RC	168.764	-3.66493	0.273668	-13.3919	6.74383e-41	1.63322e-39
AGAP003029-RA	570.971	0.66411	0.0496014	13.389	7.0163e-41	1.69622e-39
AGAP003449-RA	197.071	-2.0302	0.151657	-13.3868	7.22129e-41	1.74272e-39
AGAP008363-RA	1241.47	-2.2265	0.166365	-13.3832	7.58161e-41	1.82648e-39
AGAP012388-RA	89.0404	-4.34173	0.324507	-13.3795	7.97204e-41	1.91719e-39
AGAP006478-RA	943.371	-1.68764	0.126156	-13.3775	8.18802e-41	1.96569e-39
AGAP008885-RA	505.786	0.909645	0.0680027	13.3766	8.28514e-41	1.98555e-39
AGAP006824-RA	86.3086	-2.80546	0.209882	-13.3668	9.44763e-41	2.26021e-39
AGAP010503-RA	665.968	-2.25633	0.168859	-13.3622	1.00595e-40	2.40242e-39
AGAP005166-RA	82.3337	-6.34937	0.475615	-13.3498	1.18781e-40	2.83184e-39
AGAP005556-RB	1068.37	0.906597	0.0679153	13.3489	1.20151e-40	2.85956e-39
AGAP007737-RA	1700.2	-1.43926	0.107826	-13.348	1.21649e-40	2.89022e-39
AGAP009862-RA	414.021	0.602082	0.0451227	13.3432	1.29735e-40	3.07701e-39
AGAP005737-RA	679.237	1.7592	0.13186	13.3414	1.32916e-40	3.14704e-39
AGAP029909-RD	356.635	1.67564	0.125617	13.3392	1.36924e-40	3.23638e-39
AGAP005061-RB	2196.76	-1.00547	0.0753914	-13.3367	1.41649e-40	3.34234e-39
AGAP012404-RB	862.314	-1.48906	0.111746	-13.3254	1.64656e-40	3.87856e-39
AGAP008061-RA	2371.07	-1.9312	0.144974	-13.321	1.74682e-40	4.10771e-39
AGAP029528-RA	298.571	1.97543	0.148363	13.3148	1.89783e-40	4.4552e-39
AGAP010123-RA	259.044	-4.63665	0.348353	-13.3102	2.01888e-40	4.73132e-39
AGAP007367-RA	219.254	-3.49355	0.262547	-13.3064	2.12451e-40	4.97041e-39
AGAP004096-RB	1776.84	0.88893	0.0669877	13.2701	3.45316e-40	8.06519e-39
AGAP000220-RA	2391.17	-1.91097	0.144017	-13.2691	3.4991e-40	8.15865e-39
AGAP010228-RA	590.015	-1.64969	0.124468	-13.2539	4.28127e-40	9.96552e-39
AGAP001181-RA	199.582	-1.88615	0.14237	-13.2482	4.62057e-40	1.07372e-38
AGAP029906-RA	414.653	2.31721	0.175279	13.2201	6.71315e-40	1.55736e-38
AGAP028554-RA	539.294	-2.84405	0.215268	-13.2117	7.51082e-40	1.73948e-38
AGAP010534-RA	886.52	-1.00074	0.0758011	-13.2021	8.52699e-40	1.97151e-38
AGAP007534-RC	1153.73	-2.11736	0.160455	-13.196	9.25616e-40	2.13651e-38
AGAP005042-RA	1885.74	0.835495	0.0633203	13.1947	9.40713e-40	2.16773e-38
AGAP001044-RA	50.4321	-3.47075	0.263064	-13.1935	9.56069e-40	2.19944e-38
AGAP007589-RA	133.24	-1.91006	0.144835	-13.1878	1.03168e-39	2.36943e-38
AGAP000986-RA	1934.25	1.48227	0.112425	13.1846	1.07611e-39	2.46735e-38
AGAP003398-RC	277.833	-1.68659	0.127979	-13.1787	1.1645e-39	2.66559e-38
AGAP011050-RA	14064	1.56183	0.118521	13.1776	1.18065e-39	2.69806e-38
AGAP013115-RA	172.009	1.96714	0.149506	13.1576	1.53929e-39	3.51181e-38
AGAP001572-RA	102.182	2.95438	0.224672	13.1498	1.70725e-39	3.88486e-38
AGAP008726-RA	181.194	-2.57839	0.19608	-13.1497	1.70844e-39	3.88486e-38
AGAP011750-RA	369.217	-1.41068	0.107306	-13.1464	1.78441e-39	4.05094e-38
AGAP003669-RA	338.82	-2.24871	0.171115	-13.1415	1.90344e-39	4.31404e-38
AGAP001375-RA	284.248	1.42662	0.108589	13.1378	2.00067e-39	4.52697e-38
AGAP009107-RA	143.38	-2.37831	0.181032	-13.1375	2.00703e-39	4.53392e-38
AGAP001313-RA	449.432	-1.41258	0.107539	-13.1355	2.06197e-39	4.65039e-38
AGAP011086-RA	1064.34	0.967036	0.0736537	13.1295	2.2312e-39	5.02385e-38
AGAP006186-RA	2265.39	-1.5141	0.115423	-13.1178	2.60423e-39	5.85422e-38
AGAP011613-RA	242.203	-1.88417	0.143737	-13.1085	2.94544e-39	6.61044e-38
AGAP004890-RB	2423.95	1.16946	0.089225	13.1068	3.00861e-39	6.74124e-38
AGAP011391-RA	1023.52	1.51792	0.115814	13.1065	3.02253e-39	6.76143e-38
AGAP013487-RA	268.945	-3.72177	0.284012	-13.1043	3.11284e-39	6.95218e-38
AGAP008528-RB	568.913	1.25633	0.095878	13.1034	3.14848e-39	7.0204e-38
AGAP001820-RA	1230.19	1.21858	0.0930039	13.1025	3.18578e-39	7.09209e-38
AGAP005675-RA	962.034	1.51231	0.115575	13.0851	4.00819e-39	8.90852e-38
AGAP003751-RA	254.853	-1.75426	0.134078	-13.0839	4.07094e-39	9.03341e-38
AGAP009110-RA	1625.05	-3.17327	0.242673	-13.0763	4.49545e-39	9.9434e-38
AGAP009447-RH	464.077	-6.54783	0.500735	-13.0764	4.48996e-39	9.9434e-38
AGAP001902-RA	2336.47	0.609345	0.0466219	13.0699	4.89082e-39	1.08006e-37
AGAP005931-RA	806.365	-1.43254	0.109626	-13.0675	5.04753e-39	1.11288e-37
AGAP001690-RB	1496.27	-1.99618	0.15296	-13.0503	6.32847e-39	1.39307e-37
AGAP009283-RB	305.869	-2.58402	0.19807	-13.046	6.69749e-39	1.47195e-37
AGAP003785-RD	394.822	-2.43931	0.186989	-13.0452	6.76574e-39	1.48458e-37
AGAP012447-RA	160.251	-2.23864	0.17161	-13.0449	6.79383e-39	1.48838e-37
AGAP012184-RA	3358.06	-1.06544	0.0816925	-13.0421	7.04708e-39	1.54141e-37
AGAP006402-RA	1210.55	1.14833	0.0880565	13.0409	7.16315e-39	1.56431e-37
AGAP028196-RA	1469.99	1.20925	0.0927532	13.0373	7.50952e-39	1.63736e-37
AGAP007249-RB	245.343	-2.17068	0.166605	-13.0289	8.38596e-39	1.82557e-37
AGAP011390-RA	262.855	1.68072	0.129034	13.0254	8.77906e-39	1.90813e-37
AGAP001497-RB	2292.38	-1.71102	0.131362	-13.0252	8.79481e-39	1.90854e-37
AGAP029895-RA	929.174	1.21847	0.0935528	13.0244	8.88988e-39	1.92614e-37
AGAP003372-RB	1117.35	-1.50873	0.115845	-13.0237	8.96579e-39	1.93863e-37
AGAP001769-RD	519.16	-1.73664	0.133345	-13.0237	8.97566e-39	1.93863e-37
AGAP000290-RA	187.435	-3.24838	0.249536	-13.0177	9.70867e-39	2.09367e-37
AGAP010724-RA	2071.72	-1.23409	0.0949359	-12.9992	1.23608e-38	2.66143e-37
AGAP007858-RA	113.333	-3.96035	0.304746	-12.9956	1.29612e-38	2.78635e-37
AGAP009616-RA	156.71	4.03658	0.31123	12.9698	1.81611e-38	3.89814e-37
AGAP010629-RA	348.837	1.25172	0.0965165	12.969	1.83461e-38	3.93172e-37
AGAP002875-RA	1168.43	1.2161	0.0938487	12.958	2.11572e-38	4.52711e-37
AGAP000688-RA	150.305	-2.20415	0.170352	-12.9388	2.71882e-38	5.80859e-37
AGAP004787-RA	157.299	-2.83371	0.21941	-12.9152	3.69659e-38	7.88529e-37
AGAP008377-RA	1966.31	2.18994	0.169751	12.9009	4.45031e-38	9.4784e-37
AGAP009577-RA	469.598	3.79945	0.294577	12.898	4.61884e-38	9.82216e-37
AGAP011307-RA	199.384	-3.37954	0.262111	-12.8935	4.8958e-38	1.03951e-36
AGAP009786-RA	348.107	-1.87035	0.145288	-12.8734	6.35162e-38	1.34654e-36
AGAP028188-RB	399.134	1.01505	0.0788536	12.8725	6.42478e-38	1.35996e-36
AGAP005988-RA	161.532	2.86001	0.222242	12.8689	6.7355e-38	1.42355e-36
AGAP007754-RA	1275.64	-1.2602	0.0979287	-12.8686	6.76444e-38	1.42747e-36
AGAP013267-RA	2613.93	1.77752	0.13821	12.861	7.46271e-38	1.57242e-36
AGAP010928-RA	133.977	-2.11039	0.164324	-12.8429	9.42862e-38	1.98361e-36
AGAP008012-RA	275.201	-3.29297	0.256412	-12.8425	9.47451e-38	1.99023e-36
AGAP005563-RA	4273.75	-2.46059	0.191673	-12.8374	1.01226e-37	2.12312e-36
AGAP005400-RB	461.517	-1.44533	0.112713	-12.8231	1.21666e-37	2.54797e-36
AGAP007460-RB	1273.03	-2.43637	0.190138	-12.8137	1.37377e-37	2.87262e-36
AGAP005119-RA	670.21	1.14128	0.0890957	12.8096	1.44861e-37	3.02453e-36
AGAP011790-RA	760.298	-3.29334	0.25723	-12.8031	1.57507e-37	3.28359e-36
AGAP029575-RA	181.545	-1.30309	0.101817	-12.7983	1.67482e-37	3.48626e-36
AGAP002542-RA	64.6571	-3.90462	0.305377	-12.7862	1.95759e-37	4.06871e-36
AGAP004115-RA	428.877	-2.49888	0.19556	-12.7781	2.17249e-37	4.50857e-36
AGAP003823-RA	3559.59	2.00926	0.157413	12.7643	2.5952e-37	5.37773e-36
AGAP008252-RA	1088.57	0.951229	0.0745499	12.7596	2.75542e-37	5.70114e-36
AGAP010110-RA	103.011	-4.37869	0.343178	-12.7592	2.7687e-37	5.72005e-36
AGAP009388-RB	394.041	-1.85904	0.14577	-12.7532	2.99166e-37	6.17141e-36
AGAP002754-RA	3615.02	-0.849249	0.066616	-12.7484	3.18129e-37	6.5528e-36
AGAP003745-RA	288.805	1.23508	0.0969626	12.7377	3.65145e-37	7.51e-36
AGAP013764-RA	818.036	1.19977	0.0942273	12.7327	3.89086e-37	7.99048e-36
AGAP009751-RA	536.018	-3.23374	0.254177	-12.7224	4.44102e-37	9.10673e-36
AGAP001366-RA	1184.03	-1.4898	0.117128	-12.7195	4.61043e-37	9.44007e-36
AGAP029382-RA	44.7791	-3.24281	0.254992	-12.7173	4.74054e-37	9.69208e-36
AGAP007923-RA	192.336	1.79904	0.141469	12.7168	4.76871e-37	9.73523e-36
AGAP007247-RB	341.765	1.12414	0.0884171	12.7141	4.93901e-37	1.0068e-35
AGAP006960-RA	777.293	1.74505	0.137345	12.7056	5.50524e-37	1.12057e-35
AGAP009571-RA	1339.89	0.68457	0.0539236	12.6952	6.28819e-37	1.27804e-35
AGAP011641-RA	320.086	2.44342	0.192478	12.6945	6.34073e-37	1.28682e-35
AGAP004235-RA	1595.53	-1.59366	0.125541	-12.6944	6.35207e-37	1.28723e-35
AGAP010816-RA	321.74	-2.9477	0.232342	-12.6869	6.98699e-37	1.41381e-35
AGAP012008-RA	3174.32	1.72168	0.135784	12.6795	7.6776e-37	1.55128e-35
AGAP004645-RA	640.56	3.77882	0.298108	12.676	8.0303e-37	1.62017e-35
AGAP029826-RA	135.599	-2.7727	0.21874	-12.6758	8.05212e-37	1.6222e-35
AGAP006490-RA	761.401	1.65392	0.130522	12.6715	8.50612e-37	1.71116e-35
AGAP000690-RA	108.449	-1.8641	0.147116	-12.671	8.56541e-37	1.72057e-35
AGAP002036-RA	2188.56	0.970189	0.0766285	12.6609	9.73189e-37	1.95204e-35
AGAP006186-RB	2482.92	-1.82954	0.144521	-12.6594	9.92694e-37	1.98827e-35
AGAP028494-RA	577.187	-3.12607	0.246988	-12.6568	1.02589e-36	2.05179e-35
AGAP009033-RA	1486.79	-1.95574	0.154589	-12.6512	1.10192e-36	2.20065e-35
AGAP010147-RK	638.906	-1.97329	0.156043	-12.6459	1.17938e-36	2.35192e-35
AGAP011190-RA	743.374	-1.15098	0.0910362	-12.6432	1.22055e-36	2.43052e-35
AGAP011679-RA	256.559	-1.87051	0.148138	-12.6268	1.50245e-36	2.98755e-35
AGAP002822-RA	576.751	0.80725	0.0639419	12.6247	1.54256e-36	3.0629e-35
AGAP012523-RA	1188.45	0.709157	0.0561863	12.6215	1.60691e-36	3.18607e-35
AGAP008352-RA	408.875	0.846466	0.0671	12.615	1.74598e-36	3.45683e-35
AGAP005168-RA	325.406	1.71921	0.136287	12.6147	1.75233e-36	3.46443e-35
AGAP010887-RA	39.2855	-3.30589	0.262166	-12.6099	1.86262e-36	3.67721e-35
AGAP008923-RA	477.516	-2.53551	0.201124	-12.6067	1.93903e-36	3.82257e-35
AGAP012900-RA	650.408	-2.57939	0.204722	-12.5995	2.12462e-36	4.18246e-35
AGAP004888-RA	322.041	2.09714	0.166461	12.5984	2.15504e-36	4.23629e-35
AGAP028641-RA	109.562	-2.59658	0.206316	-12.5855	2.53849e-36	4.98295e-35
AGAP002670-RA	2401.56	1.07073	0.0851384	12.5764	2.84795e-36	5.57576e-35
AGAP007599-RA	1731.66	-1.13477	0.0902308	-12.5764	2.84857e-36	5.57576e-35
AGAP007386-RA	717.35	-2.27918	0.181263	-12.5739	2.94001e-36	5.74657e-35
AGAP005757-RA	184.277	-1.90006	0.15114	-12.5715	3.02842e-36	5.911e-35
AGAP004408-RA	745.508	1.193	0.0949051	12.5704	3.07124e-36	5.9861e-35
AGAP003763-RA	573.156	1.82603	0.145341	12.5638	3.33894e-36	6.49868e-35
AGAP001330-RA	232.871	-1.32671	0.105625	-12.5605	3.47944e-36	6.76258e-35
AGAP013400-RA	593.244	-2.20915	0.175911	-12.5584	3.57636e-36	6.94116e-35
AGAP011833-RA	1888.76	-1.30019	0.103551	-12.556	3.68301e-36	7.13811e-35
AGAP005373-RA	39.512	-4.4099	0.351335	-12.5518	3.88479e-36	7.5186e-35
AGAP002503-RA	514.948	-2.39672	0.191069	-12.5437	4.30159e-36	8.3136e-35
AGAP029620-RA	601.954	-1.92803	0.153956	-12.5232	5.57125e-36	1.07523e-34
AGAP002898-RA	163.922	-2.87215	0.229381	-12.5213	5.71071e-36	1.10061e-34
AGAP010612-RA	843.245	-0.919368	0.0734282	-12.5206	5.75759e-36	1.1081e-34
AGAP009198-RA	352.947	1.91504	0.153002	12.5165	6.06829e-36	1.16626e-34
AGAP006257-RA	61.5162	-2.58262	0.206491	-12.5072	6.81942e-36	1.3088e-34
AGAP004170-RA	132.462	-1.68404	0.134989	-12.4753	1.01771e-35	1.95049e-34
AGAP007049-RA	5922.01	-1.72622	0.138474	-12.466	1.14442e-35	2.1903e-34
AGAP008003-RA	962.969	0.900999	0.0723233	12.4579	1.26624e-35	2.42008e-34
AGAP004212-RA	4029.56	-1.65928	0.133232	-12.4541	1.32896e-35	2.53644e-34
AGAP002101-RA	1322.16	-1.11307	0.0894129	-12.4486	1.42292e-35	2.71201e-34
AGAP012032-RA	140.769	-2.52317	0.202749	-12.4448	1.49279e-35	2.84125e-34
AGAP001610-RA	888.093	-3.95134	0.317669	-12.4385	1.61438e-35	3.06844e-34
AGAP003486-RA	904.696	0.825241	0.0663735	12.4333	1.72394e-35	3.27215e-34
AGAP009317-RB	1870.3	1.36396	0.109724	12.4308	1.77815e-35	3.37041e-34
AGAP009184-RA	83.3137	-4.13136	0.332417	-12.4282	1.83659e-35	3.4764e-34
AGAP029640-RA	102.54	-3.47955	0.280132	-12.4211	2.00749e-35	3.79468e-34
AGAP005120-RA	650.595	0.675275	0.0543739	12.4191	2.05873e-35	3.88621e-34
AGAP000236-RB	9422.73	2.42569	0.195405	12.4137	2.20341e-35	4.15361e-34
AGAP007255-RA	107.307	-2.13948	0.172528	-12.4008	2.58762e-35	4.87122e-34
AGAP005761-RA	1062.33	0.964327	0.0778637	12.3848	3.15823e-35	5.9373e-34
AGAP009568-RA	423.717	2.26812	0.183275	12.3755	3.5455e-35	6.65627e-34
AGAP003352-RA	585.349	-2.39427	0.193476	-12.375	3.56989e-35	6.69293e-34
AGAP007592-RA	2892.02	1.20124	0.097112	12.3697	3.81418e-35	7.14122e-34
AGAP003095-RA	475.264	-3.23351	0.261512	-12.3647	4.05861e-35	7.58855e-34
AGAP010506-RA	648.852	-2.44564	0.197812	-12.3635	4.1199e-35	7.69271e-34
AGAP004560-RA	1643.24	0.841361	0.068061	12.3619	4.20272e-35	7.83674e-34
AGAP005057-RB	752.334	-1.67912	0.136049	-12.3419	5.38369e-35	1.00253e-33
AGAP008821-RB	726.024	0.805012	0.0652527	12.3368	5.73634e-35	1.06676e-33
AGAP008317-RA	181.287	1.79471	0.145503	12.3345	5.90305e-35	1.09628e-33
AGAP002914-RA	138.713	-2.49763	0.202636	-12.3257	6.58608e-35	1.22148e-33
AGAP029241-RA	10840.1	1.83136	0.14861	12.3233	6.78735e-35	1.25712e-33
AGAP011534-RA	329.752	0.842182	0.0683514	12.3214	6.952e-35	1.28589e-33
AGAP001768-RA	335.388	-2.64987	0.215263	-12.31	8.00633e-35	1.47892e-33
AGAP007593-RA	282.257	1.90463	0.154745	12.3082	8.18214e-35	1.50937e-33
AGAP001637-RA	12618.1	2.0589	0.167296	12.3069	8.31724e-35	1.53224e-33
AGAP000651-RB	10472.1	1.1286	0.0917493	12.3009	8.95296e-35	1.64715e-33
AGAP006339-RA	534.377	1.3623	0.11076	12.2996	9.09912e-35	1.67181e-33
AGAP012644-RA	24.0856	4.58101	0.372576	12.2955	9.57836e-35	1.75752e-33
AGAP003904-RA	383.654	1.27467	0.103677	12.2945	9.68949e-35	1.77555e-33
AGAP004742-RB	1128.95	-1.77368	0.144286	-12.2928	9.90752e-35	1.81309e-33
AGAP003509-RB	3790.2	-2.18279	0.177685	-12.2846	1.09539e-34	2.00192e-33
AGAP003793-RA	699.164	0.817434	0.0665504	12.2829	1.1188e-34	2.04199e-33
AGAP029568-RB	2219.42	-1.82873	0.149121	-12.2634	1.42464e-34	2.59676e-33
AGAP011665-RA	532.629	1.84368	0.150348	12.2627	1.43569e-34	2.61346e-33
AGAP002270-RA	295.886	-3.33776	0.272356	-12.2551	1.57736e-34	2.86378e-33
AGAP005712-RC	1053.04	-4.35464	0.35533	-12.2552	1.57591e-34	2.86378e-33
AGAP008262-RA	238.082	2.13364	0.174188	12.2491	1.69928e-34	3.08106e-33
AGAP004030-RA	114.1	2.54243	0.207741	12.2384	1.93755e-34	3.50847e-33
AGAP006835-RB	510.073	1.46058	0.119519	12.2205	2.41557e-34	4.36832e-33
AGAP008439-RA	3305.78	-1.43059	0.117114	-12.2154	2.57297e-34	4.64685e-33
AGAP008839-RA	47.9592	-2.49236	0.204238	-12.2032	2.9874e-34	5.38826e-33
AGAP012439-RA	1227.25	0.830778	0.0681961	12.1822	3.86802e-34	6.9675e-33
AGAP011120-RA	219.657	-1.64615	0.135202	-12.1755	4.19922e-34	7.55422e-33
AGAP006267-RA	941.349	-1.63116	0.134018	-12.1712	4.42354e-34	7.94738e-33
AGAP002306-RA	6460.66	-0.844516	0.0693898	-12.1706	4.45783e-34	7.99855e-33
AGAP009878-RA	29.3318	-4.07744	0.335066	-12.169	4.54368e-34	8.142e-33
AGAP004437-RC	3273.18	1.03717	0.0852785	12.1621	4.94683e-34	8.85289e-33
AGAP012365-RA	46.962	-3.35198	0.275646	-12.1605	5.04632e-34	9.01923e-33
AGAP010355-RA	191.301	2.01687	0.165946	12.1538	5.47578e-34	9.77413e-33
AGAP001281-RA	572.218	-2.04241	0.168096	-12.1502	5.71993e-34	1.01967e-32
AGAP007973-RB	128.762	2.06704	0.170194	12.1452	6.08364e-34	1.08311e-32
AGAP006636-RA	178.662	-1.59069	0.131004	-12.1423	6.30455e-34	1.12099e-32
AGAP010712-RA	506.321	0.965914	0.0796426	12.1281	7.49687e-34	1.33127e-32
AGAP003586-RA	2218.92	-1.50825	0.124402	-12.1239	7.88657e-34	1.39867e-32
AGAP011161-RA	1706.88	-1.95111	0.161007	-12.1182	8.46109e-34	1.49864e-32
AGAP008915-RA	592.75	1.21683	0.100444	12.1146	8.84092e-34	1.5639e-32
AGAP009623-RA	23527.1	1.03096	0.0851019	12.1145	8.85365e-34	1.56415e-32
AGAP002607-RA	1004.85	1.00209	0.0827548	12.1092	9.44079e-34	1.66574e-32
AGAP008889-RA	351.261	-1.66871	0.137834	-12.1066	9.74102e-34	1.71651e-32
AGAP001799-RB	2088.39	-1.46948	0.12138	-12.1064	9.76329e-34	1.71824e-32
AGAP007374-RA	1012.53	-2.25188	0.186022	-12.1054	9.88285e-34	1.73706e-32
AGAP006376-RB	499.527	1.2969	0.107169	12.1014	1.03819e-33	1.82246e-32
AGAP005910-RA	2343.61	0.981227	0.0811401	12.093	1.15005e-33	2.01625e-32
AGAP011507-RA	90.6958	-4.50047	0.372578	-12.0793	1.35931e-33	2.38009e-32
AGAP005057-RA	439.496	-1.99278	0.165086	-12.0712	1.49956e-33	2.62232e-32
AGAP010821-RA	177.035	-1.80758	0.149828	-12.0643	1.62975e-33	2.84638e-32
AGAP011319-RA	7494.02	-1.69839	0.14082	-12.0607	1.70326e-33	2.97101e-32
AGAP012225-RA	191.998	1.59596	0.132336	12.0599	1.72006e-33	2.99651e-32
AGAP006158-RA	80.274	2.27038	0.188277	12.0587	1.74436e-33	3.035e-32
AGAP007572-RA	650.604	-2.38023	0.197488	-12.0525	1.88161e-33	3.26969e-32
AGAP028064-RA	190.94	-2.74924	0.228137	-12.0508	1.91994e-33	3.33209e-32
AGAP005759-RA	1311.31	1.17969	0.0979151	12.0481	1.9859e-33	3.44222e-32
AGAP029274-RA	416.925	2.21495	0.183845	12.0479	1.98875e-33	3.44284e-32
AGAP011442-RA	130.261	2.59658	0.215552	12.0462	2.03166e-33	3.51271e-32
AGAP006264-RB	304.607	-2.38154	0.197777	-12.0416	2.14843e-33	3.70994e-32
AGAP009447-RA	955.528	1.53173	0.127206	12.0413	2.15426e-33	3.71536e-32
AGAP000670-RA	229.116	-1.3417	0.111431	-12.0406	2.17368e-33	3.74416e-32
AGAP000179-RA	469.347	-5.18612	0.430994	-12.0329	2.38543e-33	4.10377e-32
AGAP008360-RA	157.068	1.81997	0.151258	12.0322	2.40637e-33	4.13463e-32
AGAP001919-RA	938.396	-1.71985	0.143022	-12.0251	2.62262e-33	4.50058e-32
AGAP002616-RA	1105.31	0.858261	0.0713832	12.0233	2.68099e-33	4.59503e-32
AGAP011100-RA	734.074	2.24683	0.186932	12.0195	2.80702e-33	4.80506e-32
AGAP007562-RA	688.393	-1.89567	0.157771	-12.0153	2.95226e-33	5.04741e-32
AGAP006415-RA	159.484	-1.61532	0.134704	-11.9917	3.92974e-33	6.71027e-32
AGAP010336-RA	1748.03	1.69162	0.141086	11.99	4.00937e-33	6.83775e-32
AGAP003473-RA	4281.37	-2.93214	0.244769	-11.9792	4.56859e-33	7.78186e-32
AGAP007264-RA	406.256	2.02768	0.169291	11.9775	4.66348e-33	7.93367e-32
AGAP029522-RA	828.915	0.984512	0.0822411	11.971	5.03907e-33	8.56207e-32
AGAP001423-RA	1050.87	-2.13315	0.178271	-11.9658	5.37052e-33	9.11402e-32
AGAP012577-RA	3186.95	-2.82915	0.236457	-11.9647	5.4374e-33	9.21616e-32
AGAP029909-RE	1616.87	1.41294	0.118135	11.9604	5.72952e-33	9.69937e-32
AGAP004338-RA	768.733	0.825913	0.0691013	11.9522	6.32201e-33	1.06892e-31
AGAP001011-RA	268.207	-1.67707	0.140369	-11.9476	6.68532e-33	1.12897e-31
AGAP011354-RA	303.038	-1.80926	0.151453	-11.946	6.81165e-33	1.14749e-31
AGAP001203-RA	23.2979	-5.58027	0.467124	-11.946	6.81062e-33	1.14749e-31
AGAP003057-RA	394.776	-2.71045	0.226929	-11.944	6.97621e-33	1.17378e-31
AGAP013189-RA	835.88	-2.04419	0.171229	-11.9383	7.47348e-33	1.25591e-31
AGAP004940-RA	6697.34	1.15224	0.0965334	11.9362	7.66202e-33	1.28603e-31
AGAP029189-RA	581.797	-2.23485	0.187623	-11.9113	1.03296e-32	1.73165e-31
AGAP003039-RA	623.808	-1.17173	0.0983725	-11.9111	1.03563e-32	1.73402e-31
AGAP001706-RA	519.642	1.48447	0.124683	11.9059	1.10212e-32	1.8431e-31
AGAP002224-RA	102.366	-2.40148	0.201796	-11.9005	1.17632e-32	1.96482e-31
AGAP011572-RA	1107.66	1.04352	0.0876952	11.8994	1.19187e-32	1.98838e-31
AGAP000954-RD	1204.76	0.905979	0.0762248	11.8856	1.40592e-32	2.34264e-31
AGAP008532-RA	937.25	-0.970363	0.0816996	-11.8772	1.55467e-32	2.58736e-31
AGAP005330-RA	372.403	2.02961	0.170937	11.8734	1.62627e-32	2.70326e-31
AGAP007799-RA	64.913	3.99159	0.336208	11.8724	1.64725e-32	2.73484e-31
AGAP001007-RA	487.842	-0.791854	0.0667313	-11.8663	1.77095e-32	2.93667e-31
AGAP011218-RA	1220.79	1.56861	0.132194	11.8659	1.77937e-32	2.94709e-31
AGAP008446-RA	19.317	-5.04093	0.424946	-11.8625	1.85318e-32	3.06564e-31
AGAP029654-RB	835.518	-2.43759	0.205543	-11.8593	1.92638e-32	3.18292e-31
AGAP002358-RC	4505.01	-2.97416	0.250824	-11.8576	1.96583e-32	3.2442e-31
AGAP003067-RA	312.26	-1.44993	0.12232	-11.8536	2.0607e-32	3.39671e-31
AGAP011369-RA	13319	-2.21352	0.186744	-11.8532	2.0708e-32	3.40927e-31
AGAP011117-RA	188.488	-3.50351	0.295613	-11.8516	2.11006e-32	3.46977e-31
AGAP000577-RA	198.113	-2.7253	0.230099	-11.844	2.31154e-32	3.79654e-31
AGAP028440-RA	47.6831	-3.44192	0.290922	-11.831	2.69747e-32	4.42513e-31
AGAP005850-RA	242.782	1.90703	0.161234	11.8277	2.80839e-32	4.60162e-31
AGAP011049-RA	873.73	-1.60278	0.135561	-11.8233	2.95815e-32	4.84124e-31
AGAP029624-RA	1497.18	1.51594	0.128228	11.8223	2.99516e-32	4.896e-31
AGAP028620-RA	525.789	1.05846	0.0896259	11.8097	3.47678e-32	5.67654e-31
AGAP007760-RA	214.814	-1.64541	0.139335	-11.809	3.50747e-32	5.71987e-31
AGAP007598-RA	1092.04	2.02734	0.171726	11.8057	3.64808e-32	5.94215e-31
AGAP001797-RJ	3279.49	-1.56807	0.132842	-11.804	3.72252e-32	6.05624e-31
AGAP000681-RA	384.158	-1.04137	0.0882669	-11.7979	4.00078e-32	6.50127e-31
AGAP010436-RA	3407.36	1.13769	0.0964883	11.791	4.34361e-32	7.05005e-31
AGAP000275-RA	925.995	1.17093	0.0993089	11.7908	4.35565e-32	7.06127e-31
AGAP007879-RA	155.125	-1.51127	0.128228	-11.7858	4.61812e-32	7.478e-31
AGAP029899-RB	148.479	-2.23674	0.189801	-11.7847	4.68327e-32	7.57458e-31
AGAP001530-RA	83.4979	-2.60683	0.221357	-11.7766	5.15506e-32	8.32787e-31
AGAP000990-RA	675.595	2.01867	0.171528	11.7688	5.65439e-32	9.12382e-31
AGAP003490-RA	83.8936	-2.70815	0.230175	-11.7656	5.86916e-32	9.4593e-31
AGAP001645-RA	1690.82	0.949138	0.0806859	11.7634	6.02811e-32	9.70413e-31
AGAP001713-RB	3648.43	-2.05935	0.175083	-11.7621	6.11763e-32	9.83675e-31
AGAP001487-RA	98.5598	2.7674	0.235317	11.7603	6.25055e-32	1.00388e-30
AGAP012268-RA	125.526	-2.04497	0.173899	-11.7596	6.30657e-32	1.01169e-30
AGAP002059-RA	1407.73	0.641586	0.0546208	11.7462	7.38897e-32	1.18395e-30
AGAP011933-RA	979.52	1.09822	0.0935047	11.7451	7.48736e-32	1.19833e-30
AGAP009104-RA	1441.34	1.08206	0.0921602	11.7411	7.8437e-32	1.2539e-30
AGAP000953-RA	3024.09	-0.980679	0.0835263	-11.741	7.85922e-32	1.25493e-30
AGAP012954-RA	138.64	-3.28907	0.280256	-11.7359	8.34093e-32	1.3303e-30
AGAP005095-RA	14802.9	-1.60176	0.136555	-11.7298	8.96776e-32	1.42862e-30
AGAP001751-RB	2196.95	1.61054	0.137481	11.7147	1.07226e-31	1.7062e-30
AGAP007373-RA	949.263	1.15771	0.0989379	11.7014	1.25322e-31	1.99186e-30
AGAP011251-RA	886.394	-0.785348	0.0672445	-11.679	1.63219e-31	2.59119e-30
AGAP013226-RA	1233.73	-1.68664	0.144482	-11.6737	1.73765e-31	2.75545e-30
AGAP028646-RA	234.315	-3.23889	0.277558	-11.6692	1.83089e-31	2.89997e-30
AGAP006373-RA	1493.99	1.06283	0.0911265	11.6633	1.96301e-31	3.10566e-30
AGAP010380-RA	510.866	0.911791	0.0781783	11.663	1.97033e-31	3.11367e-30
AGAP002499-RA	8016.97	-1.00928	0.0865657	-11.6591	2.06288e-31	3.25619e-30
AGAP005327-RA	1338.75	-2.38565	0.204668	-11.6562	2.1343e-31	3.36506e-30
AGAP008822-RA	1452.9	-1.60885	0.138167	-11.6442	2.45507e-31	3.86639e-30
AGAP029468-RA	9554.32	1.31772	0.113233	11.6372	2.6657e-31	4.1933e-30
AGAP007021-RA	89.1205	-1.86151	0.159963	-11.6371	2.66889e-31	4.19353e-30
AGAP006909-RA	338.623	-1.90189	0.163458	-11.6353	2.7258e-31	4.27807e-30
AGAP008640-RA	6909.6	1.26153	0.108467	11.6305	2.88343e-31	4.52033e-30
AGAP006612-RA	2045.04	-0.971823	0.0835683	-11.6291	2.93243e-31	4.58946e-30
AGAP007111-RA	519.096	-1.24166	0.106773	-11.629	2.93419e-31	4.58946e-30
AGAP001033-RA	247.746	-1.80231	0.155069	-11.6226	3.1618e-31	4.93987e-30
AGAP002896-RB	2195.63	1.22289	0.105223	11.6218	3.19155e-31	4.9807e-30
AGAP001014-RA	41.0086	-3.04533	0.262063	-11.6206	3.23803e-31	5.04752e-30
AGAP005961-RA	2189.32	0.861118	0.0741118	11.6192	3.29263e-31	5.12683e-30
AGAP001962-RA	148.094	-2.41342	0.208029	-11.6013	4.05662e-31	6.30927e-30
AGAP000113-RA	574.909	-1.45222	0.125232	-11.5963	4.30413e-31	6.68669e-30
AGAP007717-RC	6232.63	1.65849	0.143039	11.5947	4.38435e-31	6.80365e-30
AGAP006177-RA	503.878	-3.38972	0.292585	-11.5854	4.88635e-31	7.57412e-30
AGAP001669-RA	42.2469	-3.95743	0.341694	-11.5818	5.09562e-31	7.88962e-30
AGAP008795-RA	835.976	0.729807	0.0630475	11.5755	5.48385e-31	8.4812e-30
AGAP003009-RA	291.483	-2.12661	0.18379	-11.5708	5.79233e-31	8.94824e-30
AGAP002350-RD	1865.71	-1.47223	0.127291	-11.5659	6.13405e-31	9.46553e-30
AGAP002936-RA	6287.56	8.19712	0.709268	11.5571	6.79273e-31	1.04702e-29
AGAP029049-RA	260.483	-2.65942	0.230226	-11.5513	7.2678e-31	1.119e-29
AGAP028493-RA	989.406	0.848539	0.0734798	11.5479	7.56342e-31	1.16321e-29
AGAP007895-RA	739.027	0.968236	0.0839061	11.5395	8.33876e-31	1.28103e-29
AGAP001257-RA	631.31	-2.18989	0.189801	-11.5378	8.50378e-31	1.30492e-29
AGAP003238-RB	3866.79	1.21466	0.105292	11.5361	8.67704e-31	1.33003e-29
AGAP002264-RA	1446.75	1.10201	0.0955621	11.5318	9.11843e-31	1.39613e-29
AGAP003691-RA	193.189	-2.86619	0.248549	-11.5317	9.13221e-31	1.39669e-29
AGAP000413-RA	2787.62	2.02476	0.175652	11.5271	9.6345e-31	1.47188e-29
AGAP007157-RA	4235.12	-0.823886	0.0715185	-11.5199	1.04734e-30	1.59826e-29
AGAP012357-RA	155.018	-2.22121	0.192825	-11.5193	1.05451e-30	1.60743e-29
AGAP002868-RA	137.308	-1.77634	0.154233	-11.5173	1.07973e-30	1.64405e-29
AGAP009316-RA	49.8679	3.32816	0.28905	11.5141	1.11989e-30	1.70332e-29
AGAP010964-RA	274.842	-1.3772	0.119667	-11.5086	1.19397e-30	1.814e-29
AGAP004443-RA	418.977	-1.45294	0.126347	-11.4996	1.32493e-30	2.01074e-29
AGAP005471-RA	752.658	-1.65621	0.144091	-11.4941	1.41165e-30	2.13999e-29
AGAP028405-RA	370.557	1.58925	0.138386	11.4842	1.58441e-30	2.39925e-29
AGAP009745-RA	1148.2	1.2754	0.111136	11.4761	1.73987e-30	2.63176e-29
AGAP009213-RA	433.231	-2.81634	0.245461	-11.4737	1.78836e-30	2.70215e-29
AGAP004246-RC	1571.61	1.49198	0.13006	11.4715	1.83519e-30	2.76987e-29
AGAP005420-RA	2101.17	1.65916	0.144669	11.4686	1.89671e-30	2.85959e-29
AGAP005599-RA	751.747	2.00503	0.174847	11.4674	1.92444e-30	2.89823e-29
AGAP029238-RA	29.9896	-3.63099	0.316819	-11.4608	2.07636e-30	3.1236e-29
AGAP000941-RA	630.441	-1.83401	0.16007	-11.4575	2.15624e-30	3.24024e-29
AGAP029911-RB	1217.56	-2.40371	0.209835	-11.4552	2.21341e-30	3.32253e-29
AGAP013219-RA	15.7559	-4.92799	0.430673	-11.4425	2.56298e-30	3.84307e-29
AGAP013294-RA	2217.07	0.911918	0.0796972	11.4423	2.57051e-30	3.85018e-29
AGAP003151-RA	191.637	-1.89661	0.165905	-11.432	2.89504e-30	4.33156e-29
AGAP000733-RA	1120.43	-0.771682	0.0675407	-11.4254	3.12121e-30	4.66489e-29
AGAP001782-RA	2310.66	1.7011	0.148934	11.4218	3.25424e-30	4.85844e-29
AGAP006104-RA	441.37	-0.892847	0.0781768	-11.4209	3.28891e-30	4.90488e-29
AGAP002186-RA	1777.39	-1.1063	0.0969734	-11.4083	3.80085e-30	5.66224e-29
AGAP000779-RA	604.188	-1.40019	0.122864	-11.3962	4.36796e-30	6.50005e-29
AGAP001272-RA	2659.87	1.01795	0.0893302	11.3954	4.40925e-30	6.55441e-29
AGAP002575-RA	306.633	1.42192	0.124854	11.3887	4.76251e-30	7.07191e-29
AGAP002572-RA	891.969	-1.33595	0.117356	-11.3837	5.03891e-30	7.4743e-29
AGAP000474-RA	140.986	1.44581	0.127165	11.3696	5.92551e-30	8.77994e-29
AGAP009736-RB	262.46	-2.57166	0.226277	-11.3651	6.24031e-30	9.23647e-29
AGAP009117-RB	1391.93	0.791154	0.0697205	11.3475	7.63147e-30	1.12834e-28
AGAP001376-RA	327.111	-2.0338	0.179256	-11.3458	7.78032e-30	1.14912e-28
AGAP008584-RA	70.3952	-2.8231	0.248872	-11.3436	7.98255e-30	1.17772e-28
AGAP005234-RA	1382.29	-2.24989	0.198344	-11.3434	8.00087e-30	1.17917e-28
AGAP007120-RA	5903.39	-1.48191	0.130759	-11.3331	8.9927e-30	1.32393e-28
AGAP003252-RA	143.372	-1.68656	0.148864	-11.3296	9.36652e-30	1.37749e-28
AGAP001730-RA	16354.9	0.689818	0.0608919	11.3286	9.47409e-30	1.39182e-28
AGAP012761-RA	82.2448	-2.93168	0.258846	-11.326	9.75868e-30	1.4321e-28
AGAP028417-RA	192.26	2.09087	0.184687	11.3211	1.0312e-29	1.5117e-28
AGAP003680-RA	311.74	-1.59902	0.141423	-11.3066	1.21729e-29	1.7826e-28
AGAP007791-RB	655.475	1.63407	0.144557	11.304	1.2541e-29	1.83456e-28
AGAP008228-RA	8853.95	1.53215	0.135597	11.2993	1.32227e-29	1.93223e-28
AGAP012292-RA	370.581	-1.12762	0.0998173	-11.2968	1.36069e-29	1.98626e-28
AGAP004982-RA	1070.82	0.989072	0.0875749	11.294	1.40464e-29	2.04824e-28
AGAP028609-RA	1379.79	0.605044	0.0535753	11.2933	1.41574e-29	2.06226e-28
AGAP010817-RA	567.718	-1.53848	0.136238	-11.2926	1.42766e-29	2.07743e-28
AGAP000572-RA	302.512	-1.33098	0.117871	-11.2918	1.44027e-29	2.09356e-28
AGAP005901-RA	383.836	-1.39026	0.123227	-11.2821	1.60918e-29	2.33662e-28
AGAP029218-RA	69.8186	-1.83801	0.162934	-11.2807	1.63481e-29	2.37133e-28
AGAP029126-RA	58.25	-2.36169	0.209404	-11.2781	1.68255e-29	2.43801e-28
AGAP005293-RA	488.411	-1.70833	0.151505	-11.2757	1.73009e-29	2.50427e-28
AGAP001638-RA	461.595	-1.06581	0.0945454	-11.273	1.78474e-29	2.58066e-28
AGAP029804-RD	162.488	-1.52837	0.135728	-11.2605	2.05661e-29	2.97066e-28
AGAP029587-RA	158.201	-1.5328	0.136125	-11.2602	2.06198e-29	2.9753e-28
AGAP004944-RA	156.279	-1.52132	0.135147	-11.2568	2.1442e-29	3.08746e-28
AGAP004944-RB	156.279	-1.52132	0.135147	-11.2568	2.1442e-29	3.08746e-28
AGAP028425-RA	2162.54	0.736463	0.0654254	11.2565	2.15034e-29	3.09308e-28
AGAP009380-RA	70.2322	-4.45905	0.396147	-11.2561	2.16209e-29	3.10673e-28
AGAP009224-RD	484.389	-1.42551	0.126669	-11.2538	2.21877e-29	3.18486e-28
AGAP007974-RA	810.326	1.77433	0.157832	11.2419	2.53832e-29	3.63975e-28
AGAP010151-RA	33.1159	-3.54331	0.315354	-11.236	2.71431e-29	3.88807e-28
AGAP005953-RA	1096.59	0.866755	0.0771523	11.2344	2.7652e-29	3.95685e-28
AGAP000040-RA	223.193	-2.81391	0.250491	-11.2336	2.79036e-29	3.98872e-28
AGAP004877-RA	7033.37	-1.53168	0.136366	-11.2322	2.83452e-29	4.04764e-28
AGAP029533-RA	1889.66	0.821696	0.0731742	11.2293	2.92752e-29	4.17611e-28
AGAP001013-RA	42.9649	-2.48728	0.221547	-11.2269	3.00969e-29	4.28889e-28
AGAP005712-RA	138.327	-3.51413	0.313037	-11.2259	3.04205e-29	4.33052e-28
AGAP000243-RA	898.357	1.85447	0.165207	11.2251	3.06927e-29	4.36475e-28
AGAP004792-RB	764.561	0.642569	0.0572543	11.2231	3.14164e-29	4.46308e-28
AGAP003556-RA	5311.04	-0.871853	0.0778037	-11.2058	3.81831e-29	5.41878e-28
AGAP001627-RA	944.089	-1.76752	0.15781	-11.2003	4.0644e-29	5.76209e-28
AGAP007163-RA	502.667	1.34446	0.120074	11.1969	4.22167e-29	5.97888e-28
AGAP001989-RA	1103.16	-4.5928	0.410281	-11.1943	4.35001e-29	6.15433e-28
AGAP009641-RA	351.907	1.76807	0.157998	11.1905	4.54109e-29	6.41807e-28
AGAP008403-RA	48.6879	-3.07593	0.274891	-11.1897	4.58224e-29	6.4696e-28
AGAP007613-RA	97.1628	1.79729	0.160666	11.1865	4.74977e-29	6.69927e-28
AGAP029900-RA	1810.03	-1.35612	0.12123	-11.1863	4.75804e-29	6.70407e-28
AGAP004719-RA	137.117	-2.74144	0.24508	-11.1859	4.78064e-29	6.72904e-28
AGAP003541-RA	4321.37	1.54161	0.137889	11.1801	5.10393e-29	7.17675e-28
AGAP011115-RA	1292.64	0.621955	0.0556426	11.1777	5.24512e-29	7.36777e-28
AGAP002813-RA	249.754	-2.4245	0.216974	-11.1741	5.45704e-29	7.65764e-28
AGAP003532-RA	9891.46	-0.67829	0.0607156	-11.1716	5.61547e-29	7.87193e-28
AGAP011347-RA	139.772	-1.65131	0.147927	-11.1631	6.18308e-29	8.65882e-28
AGAP009809-RA	204.514	1.53264	0.137356	11.1582	6.53022e-29	9.13567e-28
AGAP005946-RA	2081.58	0.952203	0.0853847	11.1519	7.00867e-29	9.79508e-28
AGAP009087-RA	196.452	1.77128	0.158882	11.1484	7.28986e-29	1.01777e-27
AGAP010408-RA	151.102	1.4034	0.125951	11.1424	7.79689e-29	1.08746e-27
AGAP000889-RA	804.478	-1.02159	0.0916935	-11.1414	7.88872e-29	1.09916e-27
AGAP005622-RA	2571	1.05817	0.0950246	11.1357	8.40811e-29	1.17034e-27
AGAP010280-RA	2065.96	1.68999	0.15191	11.1249	9.48629e-29	1.31908e-27
AGAP009930-RA	832.846	0.894388	0.0804461	11.1179	1.02709e-28	1.42674e-27
AGAP003758-RA	749.127	1.4403	0.129603	11.1132	1.08203e-28	1.50155e-27
AGAP003527-RA	373.707	1.33946	0.120554	11.1109	1.11093e-28	1.5401e-27
AGAP007985-RA	2667.83	1.94603	0.175161	11.11	1.12184e-28	1.55366e-27
AGAP013758-RA	188.215	-1.28956	0.116107	-11.1066	1.16522e-28	1.61213e-27
AGAP013181-RA	468.088	-1.06905	0.0962906	-11.1023	1.22198e-28	1.68895e-27
AGAP002465-RA	9682.32	-1.02606	0.0924382	-11.1	1.25446e-28	1.73211e-27
AGAP007218-RA	1854.24	-0.852988	0.0768554	-11.0986	1.27406e-28	1.75742e-27
AGAP009758-RA	15.5922	-4.63359	0.417528	-11.0977	1.28754e-28	1.77423e-27
AGAP008849-RA	355.159	-1.44323	0.130106	-11.0927	1.36171e-28	1.87456e-27
AGAP000394-RA	608.927	-0.878716	0.0792504	-11.0879	1.43699e-28	1.97622e-27
AGAP013389-RA	113.123	1.54046	0.138987	11.0835	1.50851e-28	2.07251e-27
AGAP010204-RA	1260.03	0.559168	0.0504521	11.0831	1.5146e-28	2.0788e-27
AGAP002943-RA	2358.04	0.752393	0.0679037	11.0803	1.56373e-28	2.14409e-27
AGAP003592-RA	9354.05	-0.899882	0.0812184	-11.0798	1.57261e-28	2.15413e-27
AGAP009935-RC	280.892	-1.76697	0.159481	-11.0795	1.57705e-28	2.15806e-27
AGAP029633-RA	462.841	-2.4257	0.219022	-11.0752	1.65535e-28	2.26297e-27
AGAP010713-RA	734.636	0.774952	0.0700648	11.0605	1.94995e-28	2.66306e-27
AGAP009693-RA	3726.78	1.92907	0.174452	11.0579	2.00792e-28	2.73951e-27
AGAP010961-RB	2347.59	0.844939	0.0764248	11.0558	2.0543e-28	2.80003e-27
AGAP029109-RA	977.093	-1.24668	0.112767	-11.0553	2.06545e-28	2.81244e-27
AGAP000129-RA	5658.02	-1.40814	0.127469	-11.0469	2.26918e-28	3.0868e-27
AGAP003301-RA	151.223	-1.54991	0.140324	-11.0452	2.31331e-28	3.14373e-27
AGAP012000-RA	46.8065	-3.63671	0.329275	-11.0446	2.32821e-28	3.16086e-27
AGAP010216-RA	2722.2	-0.978831	0.0886347	-11.0434	2.35854e-28	3.19889e-27
AGAP029424-RA	29.1079	-3.91959	0.354971	-11.042	2.39622e-28	3.2468e-27
AGAP006761-RA	51.5557	-2.56145	0.231995	-11.041	2.42396e-28	3.28116e-27
AGAP000874-RA	575.649	-1.56689	0.14192	-11.0406	2.4327e-28	3.28976e-27
AGAP029648-RA	1758.19	-2.20046	0.199351	-11.0381	2.50253e-28	3.38086e-27
AGAP010327-RA	175.58	-1.91687	0.173723	-11.0341	2.61701e-28	3.53206e-27
AGAP012256-RA	1393.32	-0.69253	0.0627699	-11.0328	2.65371e-28	3.57809e-27
AGAP006670-RA	2092.24	-1.82573	0.165569	-11.027	2.83063e-28	3.81291e-27
AGAP005952-RA	26.973	-3.50949	0.318485	-11.0193	3.08328e-28	4.14917e-27
AGAP000869-RA	424.493	1.36065	0.123524	11.0152	3.22671e-28	4.33795e-27
AGAP009893-RC	3622.82	0.790771	0.071866	11.0034	3.67968e-28	4.9421e-27
AGAP011294-RA	21363.7	-3.45217	0.313789	-11.0016	3.75546e-28	5.03897e-27
AGAP007061-RA	130.208	-3.13831	0.285267	-11.0013	3.76509e-28	5.04698e-27
AGAP004877-RB	2436.64	-1.76441	0.160425	-10.9984	3.89078e-28	5.21039e-27
AGAP010165-RA	195.948	1.92606	0.175137	10.9975	3.92962e-28	5.2573e-27
AGAP011194-RA	772.37	-1.21746	0.110707	-10.9972	3.94318e-28	5.27032e-27
AGAP011100-RD	2379.51	1.99364	0.181361	10.9927	4.14413e-28	5.53354e-27
AGAP013231-RA	1141.35	-2.7685	0.251913	-10.9899	4.27388e-28	5.70126e-27
AGAP029808-RA	923.005	1.99214	0.181314	10.9872	4.40375e-28	5.86883e-27
AGAP007947-RA	152.311	-1.51833	0.138244	-10.983	4.61473e-28	6.14406e-27
AGAP002886-RA	1743.99	1.34601	0.122583	10.9804	4.75038e-28	6.31856e-27
AGAP004097-RA	338.558	-1.43696	0.130933	-10.9748	5.05276e-28	6.71427e-27
AGAP002857-RA	630.268	-1.68888	0.153927	-10.9719	5.21398e-28	6.92183e-27
AGAP029544-RA	41.571	-2.18494	0.19916	-10.9708	5.2828e-28	7.00645e-27
AGAP003820-RA	980.969	0.837867	0.0764152	10.9647	5.65071e-28	7.48719e-27
AGAP012028-RA	425.973	-1.27798	0.116653	-10.9554	6.25969e-28	8.28612e-27
AGAP013286-RB	387.428	1.52619	0.139374	10.9504	6.61713e-28	8.75087e-27
AGAP006467-RA	1242.42	-4.28853	0.391679	-10.9491	6.71095e-28	8.86643e-27
AGAP001928-RA	3031.61	-0.727169	0.066491	-10.9363	7.72525e-28	1.01967e-26
AGAP029265-RA	229.129	1.64427	0.150365	10.9352	7.82315e-28	1.03161e-26
AGAP002464-RA	15964.9	-1.12397	0.102787	-10.9349	7.84563e-28	1.03358e-26
AGAP002711-RD	567.074	1.54386	0.141197	10.9341	7.91825e-28	1.04215e-26
AGAP003918-RA	805.799	0.685947	0.0627402	10.9331	8.00314e-28	1.05232e-26
AGAP012053-RC	598.72	0.994091	0.0909942	10.9248	8.77621e-28	1.15287e-26
AGAP011515-RA	215.627	-2.37579	0.217713	-10.9125	1.0046e-27	1.31842e-26
AGAP010655-RA	895.912	2.14729	0.196807	10.9107	1.02498e-27	1.34389e-26
AGAP007660-RA	215.608	1.18189	0.108369	10.9061	1.07727e-27	1.4111e-26
AGAP001309-RA	1567.09	1.68274	0.154371	10.9006	1.14485e-27	1.4982e-26
AGAP029474-RB	910.251	0.919766	0.0843908	10.8989	1.16665e-27	1.52528e-26
AGAP009527-RA	1346.54	-3.95084	0.362921	-10.8862	1.34054e-27	1.75096e-26
AGAP005456-RA	529.51	-3.06354	0.281562	-10.8805	1.42749e-27	1.86276e-26
AGAP009330-RA	260.985	-1.88466	0.173292	-10.8756	1.50601e-27	1.96337e-26
AGAP000102-RA	2237.64	-0.693539	0.0637758	-10.8746	1.52258e-27	1.9831e-26
AGAP008955-RA	9719.23	-0.633511	0.0582735	-10.8713	1.57861e-27	2.05413e-26
AGAP029821-RA	487.509	0.980769	0.0902215	10.8707	1.59011e-27	2.06715e-26
AGAP007901-RG	1590.75	-2.57223	0.236734	-10.8655	1.68306e-27	2.18592e-26
AGAP002719-RA	659.24	-1.365	0.125634	-10.8648	1.69523e-27	2.19965e-26
AGAP002033-RA	347.092	1.57968	0.145456	10.8602	1.78346e-27	2.31196e-26
AGAP004123-RA	36.8492	-2.62919	0.242139	-10.8582	1.82315e-27	2.36118e-26
AGAP000992-RA	272.229	-1.64983	0.151947	-10.8579	1.82845e-27	2.36583e-26
AGAP013467-RA	280.937	-1.38604	0.127667	-10.8567	1.85341e-27	2.39587e-26
AGAP006780-RA	616.571	-1.19198	0.10981	-10.855	1.88835e-27	2.43875e-26
AGAP007045-RA	80.704	-2.78607	0.256786	-10.8498	1.99893e-27	2.57915e-26
AGAP000967-RA	305.78	-1.15679	0.10663	-10.8486	2.02427e-27	2.60696e-26
AGAP029054-RA	735.282	-2.13697	0.19698	-10.8487	2.02367e-27	2.60696e-26
AGAP006647-RA	1170.21	1.25754	0.115958	10.8447	2.11271e-27	2.71577e-26
AGAP007722-RA	1315.74	-0.856413	0.07897	-10.8448	2.11138e-27	2.71577e-26
AGAP010189-RA	2998.62	0.976093	0.0900348	10.8413	2.19378e-27	2.81736e-26
AGAP010891-RA	2185.84	0.733831	0.0677098	10.8379	2.2767e-27	2.92113e-26
AGAP006549-RA	25.6634	-2.71595	0.250709	-10.8331	2.39895e-27	3.07511e-26
AGAP007412-RA	35.1931	-2.51508	0.232183	-10.8323	2.42e-27	3.09922e-26
AGAP008596-RA	1057.95	-4.39295	0.405689	-10.8284	2.52579e-27	3.2317e-26
AGAP008201-RA	478.949	-1.77001	0.163587	-10.82	2.76711e-27	3.53718e-26
AGAP010673-RA	3658.6	1.46689	0.135575	10.8198	2.77464e-27	3.54351e-26
AGAP004288-RA	1365.58	-1.50545	0.139181	-10.8165	2.87425e-27	3.66733e-26
AGAP010767-RA	1997.55	0.820607	0.0758801	10.8145	2.93847e-27	3.7458e-26
AGAP010046-RA	118.497	-2.02686	0.187453	-10.8126	3.00004e-27	3.82075e-26
AGAP002969-RA	2648	-1.10729	0.102411	-10.8123	3.01137e-27	3.83164e-26
AGAP000213-RA	664.728	-3.61527	0.334657	-10.8029	3.33398e-27	4.23821e-26
AGAP003943-RA	1294.56	1.3381	0.123942	10.7962	3.58886e-27	4.55801e-26
AGAP009400-RA	616.992	1.15904	0.107424	10.7894	3.86417e-27	4.90315e-26
AGAP028015-RA	214.47	-3.13776	0.290922	-10.7856	4.02696e-27	5.10502e-26
AGAP005701-RA	465.415	1.63612	0.151786	10.7791	4.32168e-27	5.47359e-26
AGAP028501-RA	2302.09	1.11697	0.103646	10.7769	4.42744e-27	5.6024e-26
AGAP029588-RA	453.35	-1.61584	0.149957	-10.7753	4.50085e-27	5.69007e-26
AGAP009219-RA	33.4989	-4.8964	0.454425	-10.7749	4.52094e-27	5.71023e-26
AGAP011333-RA	1240.44	1.69132	0.157001	10.7727	4.63377e-27	5.84737e-26
AGAP007012-RB	94.4458	2.1646	0.201054	10.7662	4.96865e-27	6.26422e-26
AGAP002091-RA	377.291	-2.25896	0.210015	-10.7562	5.54308e-27	6.98205e-26
AGAP011554-RA	893.708	-2.28988	0.21291	-10.7552	5.60408e-27	7.05244e-26
AGAP007784-RA	1570.56	-1.18607	0.110289	-10.7542	5.65926e-27	7.11538e-26
AGAP012275-RA	663.592	-2.1134	0.19669	-10.7448	6.26951e-27	7.87546e-26
AGAP010388-RA	967.491	0.704587	0.0655818	10.7436	6.34964e-27	7.96886e-26
AGAP010645-RA	536.43	-2.88457	0.268628	-10.7381	6.7385e-27	8.44919e-26
AGAP029503-RA	2915.22	1.80883	0.168469	10.7369	6.83243e-27	8.55917e-26
AGAP009218-RA	124.144	-4.00769	0.373311	-10.7355	6.93249e-27	8.67664e-26
AGAP011140-RA	168.479	-1.63957	0.152739	-10.7345	7.01222e-27	8.76846e-26
AGAP005400-RA	1729.72	-1.20463	0.112243	-10.7324	7.17121e-27	8.95913e-26
AGAP000830-RA	483.693	0.766344	0.0714246	10.7294	7.40704e-27	9.24539e-26
AGAP006023-RA	1336.35	-1.32435	0.123435	-10.7292	7.4264e-27	9.26116e-26
AGAP001975-RA	615.627	0.693382	0.0646407	10.7267	7.627e-27	9.50272e-26
AGAP001601-RA	147.556	-1.8428	0.171806	-10.726	7.68215e-27	9.56279e-26
AGAP000044-RA	1518.43	-0.767908	0.0715972	-10.7254	7.73566e-27	9.62071e-26
AGAP009799-RA	223.405	-2.98213	0.278153	-10.7212	8.09488e-27	1.00584e-25
AGAP010782-RA	1460.23	1.02655	0.0957608	10.72	8.20449e-27	1.01854e-25
AGAP029804-RA	594.95	-1.70344	0.158961	-10.7161	8.55188e-27	1.06071e-25
AGAP011322-RA	88.0066	-3.38897	0.316372	-10.712	8.94285e-27	1.10821e-25
AGAP008996-RA	64.2645	-3.41525	0.318853	-10.711	9.03429e-27	1.11853e-25
AGAP004077-RA	38.9878	3.84518	0.359034	10.7098	9.15709e-27	1.13272e-25
AGAP001362-RA	492.053	0.730328	0.0682562	10.6998	1.01991e-26	1.26048e-25
AGAP004859-RA	115.878	-1.72362	0.161111	-10.6983	1.03616e-26	1.27941e-25
AGAP005564-RB	90.8179	-1.585	0.148203	-10.6948	1.07674e-26	1.32833e-25
AGAP007105-RA	1512.34	1.82889	0.171033	10.6932	1.09554e-26	1.35031e-25
AGAP009212-RA	820.982	-1.1513	0.10767	-10.6928	1.0999e-26	1.35448e-25
AGAP007135-RA	1034.43	-1.50328	0.140597	-10.6921	1.10789e-26	1.3631e-25
AGAP010962-RA	146.515	-1.39074	0.130103	-10.6895	1.14005e-26	1.40142e-25
AGAP005301-RA	1237.21	1.50239	0.14056	10.6886	1.15042e-26	1.4129e-25
AGAP010493-RA	744.435	0.596281	0.0558237	10.6815	1.24238e-26	1.52449e-25
AGAP000281-RA	1619.11	0.830009	0.0777423	10.6764	1.31242e-26	1.60757e-25
AGAP029263-RA	229.319	-1.31837	0.123484	-10.6764	1.31225e-26	1.60757e-25
AGAP007963-RA	1292.48	-2.82245	0.264373	-10.676	1.31796e-26	1.61291e-25
AGAP000579-RA	105.257	5.03276	0.471536	10.6731	1.36007e-26	1.66297e-25
AGAP000482-RA	620.024	-0.783542	0.073431	-10.6705	1.39942e-26	1.70958e-25
AGAP005312-RA	26.2948	2.49968	0.234361	10.666	1.46867e-26	1.79259e-25
AGAP012372-RA	592.386	-0.997133	0.0935434	-10.6596	1.5731e-26	1.91835e-25
AGAP000562-RA	1814.22	0.744911	0.0699195	10.6538	1.67345e-26	2.03892e-25
AGAP001622-RA	9365.49	-1.62757	0.152807	-10.6512	1.72151e-26	2.09562e-25
AGAP010202-RA	1066.52	0.719447	0.067552	10.6503	1.73857e-26	2.11452e-25
AGAP004588-RA	381.987	0.761466	0.0715287	10.6456	1.82795e-26	2.22127e-25
AGAP009991-RA	1485.46	-3.60576	0.338892	-10.6398	1.94449e-26	2.36079e-25
AGAP005832-RA	157.082	-1.78754	0.168231	-10.6255	2.26822e-26	2.75142e-25
AGAP001821-RA	110.026	-1.68135	0.15834	-10.6186	2.44196e-26	2.95956e-25
AGAP007407-RA	86.6736	-2.78433	0.262234	-10.6178	2.46399e-26	2.98364e-25
AGAP009531-RA	1756.08	1.41299	0.133124	10.6141	2.5638e-26	3.10177e-25
AGAP003440-RA	299.245	-1.19065	0.112183	-10.6135	2.5803e-26	3.11899e-25
AGAP010972-RA	131.471	1.28048	0.120788	10.6011	2.94543e-26	3.55723e-25
AGAP000073-RA	285.436	-1.23023	0.116064	-10.5996	2.99393e-26	3.61264e-25
AGAP007006-RA	702.653	2.0451	0.193075	10.5923	3.23645e-26	3.90186e-25
AGAP009138-RA	503.009	-1.61908	0.152873	-10.591	3.2793e-26	3.95007e-25
AGAP007401-RB	180.88	-2.11189	0.199471	-10.5875	3.40739e-26	4.10077e-25
AGAP000304-RB	554.25	-1.98774	0.187759	-10.5867	3.43626e-26	4.13191e-25
AGAP003196-RA	9.6679	-6.57011	0.620764	-10.5839	3.53856e-26	4.25121e-25
AGAP012964-RA	363.158	1.85669	0.17548	10.5806	3.66442e-26	4.39858e-25
AGAP007487-RA	97.3375	2.31379	0.218701	10.5797	3.70104e-26	4.43868e-25
AGAP008877-RA	1064.25	0.826378	0.0781225	10.578	3.77025e-26	4.51774e-25
AGAP006228-RA	147.665	-1.63899	0.154967	-10.5764	3.8347e-26	4.59098e-25
AGAP007046-RA	1383.37	-2.06228	0.195058	-10.5726	3.9915e-26	4.77455e-25
AGAP000755-RA	1278.16	-1.27053	0.120229	-10.5676	4.21156e-26	5.03342e-25
AGAP004968-RB	455.748	1.36978	0.129684	10.5625	4.44838e-26	5.31184e-25
AGAP003702-RA	285.747	-2.13383	0.202035	-10.5617	4.48386e-26	5.34958e-25
AGAP008143-RA	679.946	-3.24129	0.306914	-10.5609	4.52263e-26	5.39116e-25
AGAP009579-RA	278.738	-1.41906	0.134422	-10.5568	4.72599e-26	5.62871e-25
AGAP006992-RA	1140.51	0.79901	0.0757128	10.5532	4.91152e-26	5.84462e-25
AGAP010805-RA	1336.77	1.26626	0.120024	10.55	5.07765e-26	6.0371e-25
AGAP028559-RB	1282.89	-0.730796	0.0692919	-10.5466	5.26508e-26	6.25455e-25
AGAP005816-RA	610.504	-1.96216	0.186201	-10.5378	5.78177e-26	6.86243e-25
AGAP000246-RA	1431.2	1.3772	0.130729	10.5348	5.97028e-26	7.08008e-25
AGAP009210-RD	812.951	-1.18692	0.112684	-10.5331	6.07734e-26	7.20084e-25
AGAP009574-RA	1889.32	1.97674	0.187769	10.5275	6.45355e-26	7.64003e-25
AGAP004653-RA	1327.38	-1.28316	0.121954	-10.5216	6.86707e-26	8.1226e-25
AGAP010406-RA	109.977	1.8261	0.173579	10.5203	6.96606e-26	8.23262e-25
AGAP000743-RB	1016.42	-3.19942	0.304122	-10.5202	6.97246e-26	8.23312e-25
AGAP006944-RA	1124	-0.765327	0.0727553	-10.5192	7.04677e-26	8.31374e-25
AGAP009314-RA	314.977	-1.51443	0.144055	-10.5129	7.53642e-26	8.88382e-25
AGAP007665-RA	1034.54	-1.06492	0.101308	-10.5117	7.63066e-26	8.98723e-25
AGAP002858-RB	4466.93	1.47248	0.140116	10.509	7.85116e-26	9.23903e-25
AGAP009633-RA	179.616	-1.3892	0.132219	-10.5068	8.03611e-26	9.4486e-25
AGAP012179-RA	2698.22	1.36302	0.129779	10.5026	8.40523e-26	9.87417e-25
AGAP008596-RB	815.031	-3.84919	0.366631	-10.4988	8.74893e-26	1.02692e-24
AGAP009603-RA	632.452	1.02884	0.0979975	10.4986	8.7638e-26	1.02779e-24
AGAP012185-RA	664.156	1.10872	0.105614	10.4978	8.83979e-26	1.03582e-24
AGAP010733-RA	220.029	-1.50986	0.143873	-10.4944	9.16742e-26	1.0733e-24
AGAP002520-RA	489.983	-1.47192	0.140389	-10.4846	1.01649e-25	1.18907e-24
AGAP001942-RA	160.204	-1.46404	0.13968	-10.4814	1.05228e-25	1.22989e-24
AGAP028430-RA	446.218	1.05207	0.100393	10.4795	1.07262e-25	1.2526e-24
AGAP000506-RA	306.634	-3.43681	0.328129	-10.474	1.13779e-25	1.32758e-24
AGAP000989-RA	111.244	2.3312	0.222673	10.4692	1.19697e-25	1.39545e-24
AGAP002609-RA	1685.2	0.752213	0.0718629	10.4673	1.22031e-25	1.42146e-24
AGAP003768-RA	12196	-0.848086	0.0810554	-10.463	1.27691e-25	1.48613e-24
AGAP000415-RA	479.176	-1.11613	0.106705	-10.46	1.31905e-25	1.53388e-24
AGAP011253-RA	41.3575	-3.28539	0.314193	-10.4566	1.36697e-25	1.58827e-24
AGAP003408-RA	284.073	-1.27729	0.1223	-10.4439	1.56214e-25	1.81351e-24
AGAP011478-RA	4841.99	-2.99674	0.287165	-10.4356	1.70486e-25	1.97752e-24
AGAP000655-RA	2390	-0.982215	0.0941292	-10.4348	1.72063e-25	1.99414e-24
AGAP011229-RA	234.842	-1.92261	0.184344	-10.4295	1.81821e-25	2.10546e-24
AGAP009953-RA	13976.7	-1.97185	0.189141	-10.4253	1.90096e-25	2.19943e-24
AGAP007717-RA	8402.39	1.75686	0.168564	10.4225	1.95674e-25	2.26208e-24
AGAP005324-RB	1555.78	0.70511	0.0677195	10.4122	2.18106e-25	2.51928e-24
AGAP007532-RA	1704.32	-1.01561	0.0975523	-10.411	2.20965e-25	2.55016e-24
AGAP004423-RA	719.115	0.970735	0.0932572	10.4092	2.25053e-25	2.59517e-24
AGAP004416-RA	172.256	1.49389	0.143535	10.4078	2.28378e-25	2.63132e-24
AGAP009533-RA	639.324	1.14904	0.110423	10.4059	2.33122e-25	2.68373e-24
AGAP008854-RA	529.519	0.618036	0.059452	10.3955	2.59789e-25	2.98823e-24
AGAP000181-RA	44.5624	-7.81689	0.752673	-10.3855	2.88637e-25	3.31727e-24
AGAP028633-RA	634.174	0.609367	0.0586835	10.384	2.93375e-25	3.36892e-24
AGAP003139-RA	1231.73	-1.14949	0.110729	-10.381	3.02483e-25	3.47062e-24
AGAP013511-RB	1559.01	-2.06738	0.199183	-10.3793	3.08026e-25	3.53128e-24
AGAP011514-RA	455.143	-2.26791	0.218636	-10.373	3.28978e-25	3.76834e-24
AGAP005830-RA	627.783	-0.920244	0.0887219	-10.3722	3.31693e-25	3.79629e-24
AGAP002881-RB	76.3643	2.8222	0.272224	10.3672	3.49609e-25	3.99802e-24
AGAP002456-RB	396.126	-2.09476	0.202084	-10.3658	3.54787e-25	4.05387e-24
AGAP001025-RA	333.616	-1.35238	0.130507	-10.3625	3.67056e-25	4.19058e-24
AGAP004671-RA	1752.29	0.599551	0.0578772	10.359	3.80857e-25	4.34454e-24
AGAP007055-RA	942.88	-1.58669	0.153324	-10.3486	4.24515e-25	4.83855e-24
AGAP005039-RA	1040.85	0.740538	0.0715645	10.3478	4.28044e-25	4.87475e-24
AGAP028599-RA	3470.38	1.27532	0.123251	10.3473	4.30287e-25	4.89625e-24
AGAP007663-RA	2998.23	-2.24421	0.216949	-10.3444	4.43754e-25	5.04532e-24
AGAP002858-RD	3113.23	1.25077	0.120973	10.3392	4.68285e-25	5.31984e-24
AGAP001026-RA	256.889	-0.784489	0.0759043	-10.3352	4.88143e-25	5.54087e-24
AGAP012053-RA	563.038	-1.34564	0.130233	-10.3325	5.02238e-25	5.69616e-24
AGAP011271-RA	1557.1	1.50451	0.145631	10.331	5.10161e-25	5.78126e-24
AGAP029127-RB	291.6	-1.4609	0.14149	-10.325	5.42929e-25	6.14755e-24
AGAP011133-RA	1198.58	-1.08739	0.105338	-10.3229	5.55155e-25	6.28082e-24
AGAP029443-RA	528.708	1.30779	0.126709	10.3212	5.64888e-25	6.38569e-24
AGAP029911-RA	2545.39	-1.23518	0.119807	-10.3098	6.36372e-25	7.18787e-24
AGAP009085-RA	21.4854	4.93942	0.479216	10.3073	6.53238e-25	7.37234e-24
AGAP004272-RA	2067.94	1.17826	0.114323	10.3064	6.59368e-25	7.43542e-24
AGAP004845-RA	197.116	-3.73083	0.362093	-10.3035	6.79292e-25	7.65384e-24
AGAP029429-RA	200.208	-2.20308	0.213908	-10.2992	7.10604e-25	8.0001e-24
AGAP008062-RA	876.412	-1.48502	0.144289	-10.292	7.65736e-25	8.61375e-24
AGAP010610-RA	616.083	-0.828585	0.080576	-10.2833	8.38283e-25	9.42214e-24
AGAP003398-RF	118.429	-1.72385	0.167652	-10.2823	8.46546e-25	9.50725e-24
AGAP007544-RA	137.901	0.970924	0.0944423	10.2806	8.61908e-25	9.6719e-24
AGAP028108-RA	199.269	-1.54075	0.149903	-10.2783	8.82809e-25	9.89838e-24
AGAP009701-RA	1035.9	-1.19825	0.116584	-10.278	8.85809e-25	9.92395e-24
AGAP004830-RA	1364.42	0.521163	0.0507238	10.2745	9.1782e-25	1.02659e-23
AGAP009150-RA	1099.24	-0.839693	0.0817256	-10.2745	9.17753e-25	1.02659e-23
AGAP005080-RA	353.204	-1.24855	0.121537	-10.2731	9.32034e-25	1.04164e-23
AGAP002437-RA	7504.73	-0.851874	0.0829407	-10.2709	9.53307e-25	1.06455e-23
AGAP004018-RA	158.375	2.17492	0.211985	10.2598	1.06944e-24	1.19327e-23
AGAP001506-RA	9097.74	-2.70092	0.263327	-10.2569	1.1017e-24	1.22827e-23
AGAP005963-RA	1897.28	0.530124	0.051703	10.2532	1.14431e-24	1.27475e-23
AGAP004761-RA	167.364	-1.93462	0.188714	-10.2516	1.16389e-24	1.2955e-23
AGAP000146-RA	164.233	1.72662	0.168452	10.25	1.18403e-24	1.31686e-23
AGAP009486-RB	494.379	1.591	0.155257	10.2475	1.21413e-24	1.34925e-23
AGAP029445-RA	743.262	-1.61943	0.158072	-10.2449	1.24781e-24	1.38556e-23
AGAP000416-RB	435.804	-1.61336	0.157615	-10.2361	1.36641e-24	1.51603e-23
AGAP004496-RA	436.313	1.5606	0.152477	10.2349	1.383e-24	1.5332e-23
AGAP001392-RA	417.427	0.862728	0.0843171	10.2319	1.42626e-24	1.57989e-23
AGAP001408-RA	3656.69	-0.726526	0.0710561	-10.2247	1.53723e-24	1.70145e-23
AGAP000695-RA	65.069	-2.32937	0.228031	-10.2152	1.69574e-24	1.87539e-23
AGAP029644-RA	1143.88	-0.82168	0.0804415	-10.2146	1.7053e-24	1.88444e-23
AGAP004685-RA	706.998	1.18576	0.11611	10.2124	1.74497e-24	1.92673e-23
AGAP010486-RA	603.283	1.08314	0.10609	10.2097	1.79472e-24	1.98008e-23
AGAP007789-RA	687.081	1.1529	0.112967	10.2057	1.86991e-24	2.06139e-23
AGAP007294-RA	5190.79	0.66556	0.0652512	10.2	1.98334e-24	2.18469e-23
AGAP001569-RA	8078.65	-1.30612	0.128053	-10.1998	1.9867e-24	2.18489e-23
AGAP012383-RA	83.2605	-1.78678	0.175178	-10.1998	1.98637e-24	2.18489e-23
AGAP012755-RA	222.59	-1.5303	0.150046	-10.1988	2.0069e-24	2.20535e-23
AGAP001619-RA	194.957	2.04803	0.20086	10.1963	2.05929e-24	2.26112e-23
AGAP009364-RA	661.506	1.08272	0.106278	10.1876	2.25334e-24	2.47222e-23
AGAP012113-RA	4819.32	-2.87372	0.282143	-10.1854	2.30509e-24	2.52698e-23
AGAP000061-RA	751.509	0.931195	0.0914294	10.1849	2.31713e-24	2.53816e-23
AGAP001570-RA	703.622	1.95799	0.192485	10.1722	2.63874e-24	2.88656e-23
AGAP010770-RA	2482.28	0.817063	0.0803233	10.1722	2.63938e-24	2.88656e-23
AGAP000653-RA	709.968	0.887476	0.0872556	10.171	2.67191e-24	2.91982e-23
AGAP029633-RC	1094.92	-1.13479	0.111616	-10.1669	2.7867e-24	3.04284e-23
AGAP029905-RD	415.037	1.6862	0.165885	10.1649	2.84534e-24	3.10442e-23
AGAP002143-RA	731.048	1.57028	0.154493	10.1641	2.86778e-24	3.12643e-23
AGAP003136-RA	746.652	-0.887453	0.0873599	-10.1586	3.03463e-24	3.30571e-23
AGAP007729-RA	855.033	0.739584	0.072843	10.1531	3.209e-24	3.49289e-23
AGAP011306-RA	443.392	-2.03027	0.200017	-10.1505	3.29695e-24	3.58579e-23
AGAP000360-RA	103.259	-1.95557	0.192664	-10.1501	3.30899e-24	3.59605e-23
AGAP000858-RA	452.775	-3.0405	0.299578	-10.1493	3.33843e-24	3.62518e-23
AGAP002758-RA	771.527	0.742805	0.0732061	10.1468	3.42524e-24	3.71651e-23
AGAP008936-RA	138.472	1.94127	0.191331	10.1461	3.44713e-24	3.73733e-23
AGAP010757-RA	605.498	0.872812	0.0860428	10.1439	3.52592e-24	3.81975e-23
AGAP009699-RA	104.011	-1.57429	0.155239	-10.1411	3.63068e-24	3.93015e-23
AGAP007580-RA	433.608	-1.77535	0.175187	-10.134	3.90272e-24	4.22131e-23
AGAP002677-RA	58.919	2.98665	0.294844	10.1296	4.0829e-24	4.41274e-23
AGAP029365-RA	1581.98	-2.22835	0.220037	-10.1272	4.18454e-24	4.51905e-23
AGAP028415-RA	144.039	1.33191	0.131542	10.1253	4.26473e-24	4.60203e-23
AGAP009681-RA	407.83	0.761462	0.0752365	10.1209	4.46238e-24	4.81155e-23
AGAP006186-RC	792.073	-1.68701	0.16669	-10.1206	4.47523e-24	4.82164e-23
AGAP005175-RB	1101.61	-3.93988	0.389791	-10.1077	5.10827e-24	5.49938e-23
AGAP028602-RA	44.4382	-4.86747	0.481733	-10.1041	5.29882e-24	5.70006e-23
AGAP011493-RA	569.679	0.668517	0.066176	10.1021	5.40682e-24	5.8117e-23
AGAP008020-RA	80.4983	-1.27812	0.126538	-10.1007	5.48551e-24	5.89168e-23
AGAP004952-RA	751.874	0.432373	0.0428105	10.0997	5.54181e-24	5.94752e-23
AGAP002289-RA	815.603	0.698121	0.0691256	10.0993	5.56249e-24	5.96507e-23
AGAP003544-RA	476.153	1.13185	0.112149	10.0924	5.96629e-24	6.39312e-23
AGAP000471-RA	516.999	-3.57638	0.354406	-10.0912	6.04369e-24	6.47102e-23
AGAP006186-RE	3045.23	-1.91482	0.189862	-10.0853	6.41458e-24	6.86281e-23
AGAP010096-RA	1543.09	0.855398	0.0848297	10.0837	6.5224e-24	6.97275e-23
AGAP000347-RA	508.514	-4.847	0.481015	-10.0766	7.0102e-24	7.48841e-23
AGAP002516-RA	301.831	0.92427	0.0917265	10.0764	7.02763e-24	7.50122e-23
AGAP000891-RA	786.245	-0.630915	0.0626296	-10.0738	7.21707e-24	7.69746e-23
AGAP001674-RA	681.129	-1.10994	0.110203	-10.0718	7.36038e-24	7.84424e-23
AGAP013184-RA	117.228	-2.89042	0.287238	-10.0628	8.06546e-24	8.58903e-23
AGAP029769-RA	43.1739	-1.62339	0.161329	-10.0626	8.08079e-24	8.59871e-23
AGAP001529-RA	172.399	-1.06843	0.106199	-10.0607	8.24159e-24	8.76304e-23
AGAP005192-RA	407.373	0.766442	0.0762282	10.0546	8.76995e-24	9.31765e-23
AGAP002710-RA	789.828	0.787683	0.0783446	10.0541	8.81346e-24	9.35666e-23
AGAP029576-RA	189.524	-1.63591	0.162741	-10.0522	8.98133e-24	9.52754e-23
AGAP007347-RA	2212.85	-2.53061	0.251756	-10.0518	9.01713e-24	9.55816e-23
AGAP004224-RA	626.424	0.873807	0.0869482	10.0497	9.2112e-24	9.75637e-23
AGAP012382-RA	162.98	-2.40521	0.239394	-10.0471	9.4627e-24	1.00151e-22
AGAP003164-RB	2726.86	1.40731	0.140181	10.0393	1.02429e-23	1.08325e-22
AGAP004854-RA	1049.88	0.701271	0.0698554	10.0389	1.02823e-23	1.08658e-22
AGAP002718-RA	561.89	-0.939347	0.0935909	-10.0367	1.05094e-23	1.10973e-22
AGAP029749-RB	61.3901	-2.96086	0.295043	-10.0353	1.06586e-23	1.12462e-22
AGAP013043-RA	3846.49	-3.2804	0.326962	-10.033	1.09188e-23	1.15119e-22
AGAP011298-RA	3664.33	-0.728486	0.0726971	-10.0208	1.23457e-23	1.30064e-22
AGAP001065-RG	1247.2	-1.53319	0.153018	-10.0197	1.2491e-23	1.31494e-22
AGAP006427-RA	1537.71	1.43453	0.143177	10.0193	1.25406e-23	1.31915e-22
AGAP007719-RA	133.47	2.04932	0.204574	10.0175	1.27674e-23	1.34199e-22
AGAP007579-RA	525.072	0.571307	0.0570385	10.0162	1.2943e-23	1.35941e-22
AGAP001023-RF	484.131	-1.85342	0.185131	-10.0114	1.35824e-23	1.42548e-22
AGAP004096-RA	1930.34	0.913138	0.0912496	10.007	1.4193e-23	1.48843e-22
AGAP002905-RA	614.251	-2.68141	0.268006	-10.005	1.4485e-23	1.51789e-22
AGAP001053-RB	732.582	-1.51375	0.151356	-10.0012	1.50512e-23	1.57603e-22
AGAP012118-RA	494.312	0.573709	0.0573756	9.99919	1.53649e-23	1.60765e-22
AGAP002364-RB	1547.17	0.67689	0.0677133	9.99641	1.5802e-23	1.65214e-22
AGAP028693-RA	5188.56	-0.913992	0.0914626	-9.99306	1.6345e-23	1.70762e-22
AGAP007803-RA	1552.52	0.839813	0.0840418	9.9928	1.63885e-23	1.71086e-22
AGAP007584-RA	692.922	-1.07907	0.107993	-9.99205	1.65123e-23	1.72247e-22
AGAP029515-RA	363.87	1.44187	0.144304	9.99192	1.65354e-23	1.72358e-22
AGAP005832-RB	565.926	-0.89896	0.0899809	-9.99056	1.67632e-23	1.74601e-22
AGAP029905-RB	2631.77	0.889252	0.0890286	9.98839	1.71349e-23	1.78337e-22
AGAP000162-RA	438.354	-2.35749	0.236112	-9.98463	1.77969e-23	1.85088e-22
AGAP006626-RA	1336.39	0.548092	0.0548947	9.98442	1.78335e-23	1.85329e-22
AGAP029898-RB	633.977	-1.66835	0.167113	-9.98335	1.80271e-23	1.87199e-22
AGAP028496-RA	2122.01	1.0579	0.106072	9.97347	1.99146e-23	2.06644e-22
AGAP006032-RA	1425.63	-3.11449	0.312387	-9.96997	2.0629e-23	2.13896e-22
AGAP029253-RA	44.9473	5.36034	0.537813	9.96692	2.12722e-23	2.20399e-22
AGAP005599-RK	386.175	2.13786	0.214513	9.9661	2.14481e-23	2.22055e-22
AGAP003525-RB	1247.52	1.12066	0.112604	9.95221	2.46638e-23	2.55156e-22
AGAP007743-RA	662.37	-1.0555	0.106067	-9.95128	2.48954e-23	2.57358e-22
AGAP006908-RA	2982.85	1.20669	0.121269	9.95054	2.50825e-23	2.59098e-22
AGAP000217-RA	103.699	-2.03267	0.204411	-9.94406	2.67697e-23	2.7632e-22
AGAP011936-RA	116.129	-1.95262	0.196382	-9.94294	2.70714e-23	2.79224e-22
AGAP001763-RA	751.992	0.864046	0.0869616	9.93596	2.90375e-23	2.99279e-22
AGAP028912-RA	1299.71	-1.05502	0.106195	-9.93478	2.93833e-23	3.02617e-22
AGAP003015-RA	126.387	-3.00018	0.302041	-9.93302	2.9906e-23	3.0777e-22
AGAP029658-RA	1220.33	0.730812	0.0735959	9.93006	3.08058e-23	3.16794e-22
AGAP006216-RA	54.0292	-2.27275	0.228915	-9.92836	3.13352e-23	3.21998e-22
AGAP008060-RA	4745.3	-1.93312	0.194792	-9.92406	3.27162e-23	3.35939e-22
AGAP003141-RA	281.444	-1.43232	0.144355	-9.92225	3.33164e-23	3.41847e-22
AGAP001310-RA	464.184	0.692148	0.0697869	9.91802	3.47586e-23	3.56379e-22
AGAP007087-RA	13250	-1.02424	0.103336	-9.91174	3.70133e-23	3.79214e-22
AGAP012301-RA	167.42	-1.57857	0.159341	-9.90684	3.88751e-23	3.97993e-22
AGAP009934-RA	346.674	-1.51505	0.153019	-9.90103	4.11998e-23	4.2148e-22
AGAP000159-RA	956.23	1.08614	0.109747	9.89677	4.29938e-23	4.39507e-22
AGAP007788-RA	37.1037	-8.39547	0.848524	-9.89421	4.4108e-23	4.50562e-22
AGAP007863-RA	1352.43	1.02831	0.10395	9.89241	4.49102e-23	4.58417e-22
AGAP010418-RA	379.502	1.54935	0.156652	9.89039	4.58222e-23	4.67379e-22
AGAP029642-RA	1029.15	1.11355	0.112675	9.88285	4.94058e-23	5.03559e-22
AGAP002227-RA	304.319	-0.919017	0.093022	-9.87956	5.10543e-23	5.19977e-22
AGAP001368-RB	1573.76	0.862499	0.0873285	9.87648	5.26484e-23	5.35816e-22
AGAP008266-RA	396.677	0.85492	0.0866203	9.86974	5.63084e-23	5.72641e-22
AGAP010516-RA	484.357	0.626931	0.0635364	9.86727	5.77124e-23	5.86487e-22
AGAP008334-RA	49.5419	-3.05577	0.309738	-9.86568	5.86376e-23	5.9545e-22
AGAP003115-RA	333.856	-1.93824	0.19649	-9.86429	5.94514e-23	6.0327e-22
AGAP006126-RA	2072.69	-3.36523	0.341186	-9.86333	6.00274e-23	6.08666e-22
AGAP003504-RA	610.372	0.816858	0.0828342	9.86136	6.12163e-23	6.20265e-22
AGAP007552-RA	100.196	-1.80669	0.183253	-9.859	6.26696e-23	6.34524e-22
AGAP006665-RC	272.489	-1.19528	0.121257	-9.85738	6.36905e-23	6.44387e-22
AGAP006049-RA	24.8636	-3.81611	0.387224	-9.85506	6.51806e-23	6.58979e-22
AGAP001483-RA	57.1862	-1.40798	0.142883	-9.85405	6.58376e-23	6.65133e-22
AGAP000553-RA	52.1089	-3.11557	0.316321	-9.84939	6.89624e-23	6.96192e-22
AGAP008364-RF	283.967	-2.73263	0.277508	-9.84704	7.05945e-23	7.12147e-22
AGAP006192-RA	26.8674	-2.25873	0.229481	-9.84276	7.36618e-23	7.42545e-22
AGAP009790-RA	71.2471	-2.47396	0.251385	-9.84134	7.47062e-23	7.52523e-22
AGAP005371-RA	35.0968	-2.55402	0.259597	-9.83838	7.69389e-23	7.74447e-22
AGAP007349-RA	75.4733	-2.59092	0.263445	-9.83479	7.97377e-23	8.02033e-22
AGAP001390-RA	6227.58	1.74229	0.177192	9.83276	8.136e-23	8.17754e-22
AGAP005625-RA	2899.64	-1.47021	0.149622	-9.82612	8.69027e-23	8.72828e-22
AGAP011539-RA	155.137	-1.82774	0.186031	-9.82488	8.79756e-23	8.8296e-22
AGAP000047-RA	31.2432	-2.39607	0.243886	-9.82455	8.82712e-23	8.85282e-22
AGAP001435-RA	5324.3	1.60769	0.163767	9.81691	9.52215e-23	9.54293e-22
AGAP006906-RA	80.7725	-2.01711	0.20548	-9.81657	9.55434e-23	9.56822e-22
AGAP001053-RD	1380.24	-1.5835	0.161332	-9.81513	9.69153e-23	9.69857e-22
AGAP006806-RA	463.761	1.2263	0.124947	9.81462	9.74024e-23	9.74024e-22
AGAP013117-RA	612.666	-2.77503	0.282794	-9.81291	9.90705e-23	9.89986e-22
AGAP004936-RA	1041.5	-2.27314	0.231709	-9.81034	1.01622e-22	1.01475e-21
AGAP010785-RA	44.9813	2.83863	0.289489	9.80568	1.06431e-22	1.062e-21
AGAP008364-RI	441.254	-1.39409	0.142208	-9.80316	1.09115e-22	1.08799e-21
AGAP009433-RA	187.214	-2.9856	0.304626	-9.8009	1.11589e-22	1.11186e-21
AGAP001459-RC	2681.3	-1.07472	0.109676	-9.79904	1.13664e-22	1.13171e-21
AGAP001918-RA	656.06	0.465344	0.0475056	9.79558	1.17624e-22	1.17029e-21
AGAP008927-RA	265.414	1.12315	0.11468	9.79375	1.19767e-22	1.19076e-21
AGAP004686-RA	2358.18	0.522686	0.0534357	9.7816	1.3506e-22	1.34184e-21
AGAP004059-RA	1085.68	0.960728	0.0982655	9.77686	1.41532e-22	1.40513e-21
AGAP002471-RA	1539.91	1.43267	0.146577	9.7742	1.45299e-22	1.44149e-21
AGAP029733-RA	448.511	0.698797	0.071497	9.7738	1.45882e-22	1.44622e-21
AGAP003976-RA	700.423	1.47723	0.151179	9.77137	1.49419e-22	1.48022e-21
AGAP001018-RA	1943.79	1.554	0.159128	9.76575	1.57943e-22	1.56354e-21
AGAP007954-RA	2071.89	0.764556	0.078313	9.76282	1.62564e-22	1.60814e-21
AGAP007166-RA	250.604	1.1341	0.116169	9.7625	1.63077e-22	1.61205e-21
AGAP029618-RA	545.575	-1.71438	0.175672	-9.75897	1.68859e-22	1.66801e-21
AGAP000430-RA	862.322	-1.24943	0.128032	-9.75871	1.69303e-22	1.6712e-21
AGAP010131-RA	13852.7	-0.702503	0.0720762	-9.74667	1.90618e-22	1.88025e-21
AGAP003439-RA	808.594	0.878847	0.0901725	9.74628	1.91347e-22	1.8861e-21
AGAP003649-RA	2631.63	-0.800398	0.0821415	-9.74414	1.95429e-22	1.92496e-21
AGAP011320-RA	74.1341	-1.85782	0.190691	-9.74255	1.98513e-22	1.95393e-21
AGAP008364-RG	295.02	-2.41108	0.247616	-9.73717	2.09309e-22	2.05873e-21
AGAP001323-RA	723.838	-1.6565	0.170165	-9.7347	2.14458e-22	2.10787e-21
AGAP008709-RA	542.346	1.00047	0.102775	9.7345	2.14867e-22	2.11039e-21
AGAP010122-RA	1005.56	-2.87079	0.294958	-9.7329	2.18286e-22	2.14244e-21
AGAP003439-RQ	515.765	0.734168	0.0754389	9.73195	2.20325e-22	2.16091e-21
AGAP003414-RA	340.714	-1.15665	0.118887	-9.72897	2.26871e-22	2.22353e-21
AGAP029110-RA	46.0083	-6.16337	0.63365	-9.72678	2.31809e-22	2.27031e-21
AGAP029814-RA	553.169	0.733868	0.0754733	9.72354	2.3931e-22	2.34212e-21
AGAP002867-RA	58.7995	-3.05771	0.314477	-9.72317	2.40176e-22	2.34892e-21
AGAP001974-RA	260.336	1.19832	0.123271	9.72096	2.45445e-22	2.39875e-21
AGAP013127-RA	109.16	2.34959	0.24171	9.7207	2.46089e-22	2.40334e-21
AGAP029465-RA	286.286	-1.24351	0.128116	-9.70606	2.84106e-22	2.77074e-21
AGAP010750-RA	329.518	-1.35586	0.139692	-9.70606	2.84111e-22	2.77074e-21
AGAP000952-RA	4943.84	-1.01978	0.105097	-9.70326	2.92025e-22	2.8459e-21
AGAP008228-RB	934.705	1.40716	0.145023	9.70297	2.92837e-22	2.8518e-21
AGAP000131-RA	6048.73	1.43229	0.147731	9.69527	3.15816e-22	3.07341e-21
AGAP000832-RA	1757.6	-0.578132	0.0596634	-9.68989	3.32903e-22	3.2374e-21
AGAP002192-RB	564.508	1.42524	0.14709	9.68954	3.34015e-22	3.24592e-21
AGAP008207-RA	114.363	-1.64833	0.170139	-9.68816	3.38585e-22	3.28802e-21
AGAP010613-RA	305.194	-1.03931	0.107336	-9.68282	3.56738e-22	3.46186e-21
AGAP008725-RA	640.074	1.43213	0.14803	9.67463	3.86475e-22	3.74517e-21
AGAP008862-RA	388.021	0.813348	0.0840698	9.67468	3.86303e-22	3.74517e-21
AGAP006921-RA	902.597	1.60345	0.165803	9.67082	4.0116e-22	3.88474e-21
AGAP008193-RA	115.478	-2.71515	0.28082	-9.66864	4.09779e-22	3.96542e-21
AGAP005979-RA	390.363	-1.02861	0.106526	-9.65589	4.64124e-22	4.48816e-21
AGAP006178-RC	172.314	-2.1525	0.222958	-9.65427	4.71522e-22	4.5565e-21
AGAP003209-RA	29.9856	-3.16715	0.328083	-9.65349	4.75102e-22	4.58788e-21
AGAP002566-RA	684.612	-1.099	0.11394	-9.64542	5.14024e-22	4.96026e-21
AGAP004691-RA	1769.86	0.620641	0.064372	9.64147	5.34198e-22	5.15133e-21
AGAP006592-RB	1259.36	-1.21217	0.125817	-9.63441	5.72209e-22	5.51401e-21
AGAP009919-RA	1355.18	0.532507	0.0552747	9.63382	5.75478e-22	5.54164e-21
AGAP004896-RA	110.561	-1.35146	0.140337	-9.63013	5.96556e-22	5.74061e-21
AGAP008660-RA	609.059	0.705746	0.0732938	9.629	6.03126e-22	5.79978e-21
AGAP008742-RA	379.319	-0.933024	0.0969019	-9.62854	6.05854e-22	5.82194e-21
AGAP008624-RA	68.1986	-1.47334	0.153033	-9.62761	6.11357e-22	5.87073e-21
AGAP028131-RA	841.614	1.78809	0.185798	9.62384	6.34194e-22	6.08579e-21
AGAP007777-RA	177.193	-2.2195	0.230656	-9.62256	6.42115e-22	6.15752e-21
AGAP028449-RA	123.574	-1.54212	0.16029	-9.6208	6.53187e-22	6.25933e-21
AGAP029366-RA	1351.29	-2.07787	0.216058	-9.6172	6.76481e-22	6.47805e-21
AGAP000080-RC	108.07	1.2588	0.130919	9.61507	6.90644e-22	6.60908e-21
AGAP008195-RA	1774.37	0.40885	0.0425456	9.60969	7.27663e-22	6.9585e-21
AGAP000053-RA	412.71	-0.893069	0.0929414	-9.60895	7.32902e-22	7.00374e-21
AGAP002476-RA	44.1602	2.29269	0.23866	9.60654	7.50292e-22	7.16495e-21
AGAP005682-RA	215.206	-1.20361	0.125319	-9.60434	7.66477e-22	7.31444e-21
AGAP012010-RB	1167.31	1.21768	0.12681	9.60242	7.80888e-22	7.44681e-21
AGAP003096-RA	84.2619	-3.39034	0.353098	-9.6017	7.86347e-22	7.49368e-21
AGAP011896-RA	3426.79	-0.855498	0.0891107	-9.6004	7.96378e-22	7.58402e-21
AGAP003868-RA	248.265	1.83881	0.19157	9.59863	8.10164e-22	7.70999e-21
AGAP005205-RA	157.61	-1.52167	0.158813	-9.58151	9.56404e-22	9.09541e-21
AGAP003439-RP	545.475	0.894351	0.0933442	9.58121	9.59115e-22	9.1149e-21
AGAP008232-RA	159.3	-1.81687	0.189665	-9.5794	9.76087e-22	9.2698e-21
AGAP005115-RA	543.249	0.740228	0.0772902	9.57725	9.96586e-22	9.45796e-21
AGAP006721-RA	663.183	-2.11644	0.221022	-9.57571	1.01159e-21	9.59378e-21
AGAP012070-RB	409.709	-1.44192	0.150641	-9.57188	1.04982e-21	9.94946e-21
AGAP012216-RA	281.622	-2.82595	0.295469	-9.5643	1.12959e-21	1.06981e-20
AGAP013391-RA	156.072	-2.06866	0.216328	-9.5626	1.14833e-21	1.08681e-20
AGAP003853-RA	1355.65	0.66843	0.0699587	9.55463	1.24029e-21	1.17304e-20
AGAP008488-RA	704.447	1.13272	0.1186	9.55077	1.28741e-21	1.21677e-20
AGAP010225-RA	258.566	-1.56892	0.164274	-9.55062	1.2892e-21	1.21763e-20
AGAP010656-RA	677.255	0.862765	0.0903482	9.54933	1.30535e-21	1.23204e-20
AGAP011166-RA	143.137	-1.99964	0.209409	-9.54894	1.31034e-21	1.2359e-20
AGAP012800-RA	229.064	-1.19034	0.124678	-9.5473	1.33126e-21	1.25477e-20
AGAP008646-RA	1414.19	0.972592	0.101877	9.54671	1.33878e-21	1.26099e-20
AGAP003329-RA	622.523	1.11112	0.116399	9.54576	1.35116e-21	1.27179e-20
AGAP001737-RA	604.585	0.777548	0.0814614	9.54499	1.36122e-21	1.28039e-20
AGAP000267-RA	1183.11	-1.5347	0.160842	-9.54169	1.40524e-21	1.32089e-20
AGAP001951-RA	518.392	-1.09788	0.115241	-9.52685	1.62122e-21	1.52286e-20
AGAP012305-RB	15.4965	-2.34738	0.246399	-9.52676	1.62274e-21	1.52325e-20
AGAP000156-RA	333.395	-1.1167	0.117231	-9.52565	1.64007e-21	1.53847e-20
AGAP029351-RA	672.309	0.77862	0.081757	9.52358	1.67306e-21	1.56835e-20
AGAP029691-RA	75.7732	-2.53229	0.265918	-9.52284	1.68506e-21	1.57853e-20
AGAP001981-RA	93.6342	-2.318	0.243516	-9.5189	1.75016e-21	1.6384e-20
AGAP007983-RB	831.969	0.753999	0.0792137	9.51855	1.7562e-21	1.64229e-20
AGAP010056-RA	1345.17	-1.59089	0.167136	-9.51852	1.75671e-21	1.64229e-20
AGAP000334-RA	1167.65	0.567534	0.059654	9.51376	1.83897e-21	1.71803e-20
AGAP006698-RA	23.3316	-3.71742	0.390805	-9.5122	1.86674e-21	1.7428e-20
AGAP001161-RA	8648.76	-3.18635	0.334993	-9.51169	1.87599e-21	1.75024e-20
AGAP004800-RA	964.02	0.947882	0.0997211	9.50533	1.99418e-21	1.85926e-20
AGAP010924-RA	407.408	0.879276	0.0925338	9.50221	2.05475e-21	1.91443e-20
AGAP010071-RA	306.158	1.27564	0.13426	9.50121	2.07467e-21	1.93121e-20
AGAP013101-RA	672.733	0.973272	0.102437	9.50116	2.07573e-21	1.93121e-20
AGAP008335-RA	372.154	-2.78843	0.293485	-9.50109	2.07696e-21	1.93121e-20
AGAP006209-RA	207.305	2.09238	0.220313	9.49732	2.15362e-21	2.00114e-20
AGAP000179-RB	211.275	-3.5915	0.378187	-9.49664	2.16777e-21	2.01293e-20
AGAP029446-RC	344.694	-1.57198	0.165668	-9.48874	2.33835e-21	2.16986e-20
AGAP005612-RA	1117.15	-2.2943	0.241866	-9.48584	2.40448e-21	2.22972e-20
AGAP012378-RA	141.702	-1.86037	0.196132	-9.48533	2.41629e-21	2.23917e-20
AGAP001621-RA	391.254	-1.21636	0.128307	-9.48007	2.54108e-21	2.35323e-20
AGAP007563-RA	4888.77	-1.4362	0.151508	-9.47936	2.55841e-21	2.36769e-20
AGAP010982-RA	464.21	0.632295	0.0667069	9.47871	2.57453e-21	2.38101e-20
AGAP010961-RA	3447.02	0.801645	0.0845871	9.47715	2.61314e-21	2.41509e-20
AGAP000326-RA	540.262	-0.956959	0.100987	-9.4761	2.63962e-21	2.43793e-20
AGAP002251-RA	1222.57	-0.590411	0.0623079	-9.4757	2.64968e-21	2.44559e-20
AGAP010393-RA	969.464	0.857794	0.0905602	9.47209	2.7429e-21	2.52993e-20
AGAP009036-RA	1808.17	1.30753	0.138066	9.47039	2.78808e-21	2.56988e-20
AGAP029702-RA	41.812	-2.17723	0.229934	-9.46894	2.82695e-21	2.60397e-20
AGAP005849-RA	470.215	-0.952029	0.100547	-9.46845	2.84027e-21	2.61449e-20
AGAP007018-RA	269.897	1.22253	0.129134	9.46716	2.87561e-21	2.64526e-20
AGAP003686-RA	122.279	-2.68915	0.284128	-9.46459	2.94728e-21	2.70938e-20
AGAP001301-RA	178.928	1.59384	0.168404	9.46436	2.95373e-21	2.71349e-20
AGAP001165-RA	451.93	1.83344	0.193756	9.4626	3.0039e-21	2.75774e-20
AGAP029460-RB	482.264	-2.06552	0.218487	-9.45373	3.26967e-21	2.99974e-20
AGAP004890-RA	624.284	-2.06449	0.218381	-9.45365	3.27216e-21	3.00002e-20
AGAP006998-RA	497.298	0.750772	0.07942	9.45319	3.28655e-21	3.01122e-20
AGAP004103-RA	349.659	-2.69692	0.285482	-9.44691	3.4897e-21	3.19522e-20
AGAP012252-RA	3474.56	-1.88402	0.199552	-9.44126	3.68319e-21	3.37015e-20
AGAP007857-RA	395.819	-1.63556	0.173369	-9.43397	3.94845e-21	3.61046e-20
AGAP011424-RA	4739.84	-0.825536	0.0875408	-9.4303	4.0893e-21	3.73677e-20
AGAP000897-RA	4695.75	-0.748018	0.079333	-9.42883	4.14695e-21	3.78695e-20
AGAP008688-RB	476.87	-1.20673	0.128004	-9.42728	4.20841e-21	3.84052e-20
AGAP002573-RA	471.395	-1.69932	0.180263	-9.42689	4.22437e-21	3.85254e-20
AGAP009317-RA	2648.38	0.61658	0.0654083	9.42664	4.23445e-21	3.85917e-20
AGAP029508-RC	1223.23	0.960148	0.101879	9.42439	4.32626e-21	3.94024e-20
AGAP000514-RA	144.198	-0.950919	0.100924	-9.42212	4.42081e-21	4.02369e-20
AGAP002869-RA	279.77	-1.22126	0.129718	-9.41479	4.7405e-21	4.31182e-20
AGAP002159-RB	259.454	-1.6534	0.175707	-9.41002	4.96058e-21	4.50903e-20
AGAP007339-RA	120.813	-2.55155	0.271225	-9.40751	5.08046e-21	4.61494e-20
AGAP007973-RA	110.043	2.58879	0.275243	9.40545	5.18082e-21	4.70301e-20
AGAP008412-RD	1720.14	1.26359	0.134424	9.40003	5.45457e-21	4.94825e-20
AGAP005383-RA	32.1857	-1.72023	0.183042	-9.39796	5.56286e-21	5.04317e-20
AGAP008557-RA	76.4985	-2.13096	0.226868	-9.39294	5.8346e-21	5.28605e-20
AGAP029118-RA	2643.76	0.851694	0.0906855	9.39173	5.90203e-21	5.34363e-20
AGAP007212-RA	435.792	0.745683	0.0794034	9.39107	5.93919e-21	5.37374e-20
AGAP006448-RB	351.965	-1.55636	0.165745	-9.39011	5.99388e-21	5.41966e-20
AGAP010274-RA	706.301	0.495027	0.05272	9.38972	6.01587e-21	5.43598e-20
AGAP002510-RA	515.822	1.42943	0.152259	9.38814	6.10674e-21	5.51448e-20
AGAP007551-RA	392.129	0.634011	0.0675415	9.38698	6.17472e-21	5.57221e-20
AGAP010938-RA	1071.02	1.35319	0.144203	9.38394	6.35553e-21	5.73162e-20
AGAP005555-RA	865.409	0.77679	0.0827891	9.38276	6.427e-21	5.79229e-20
AGAP000790-RA	100.137	-2.02985	0.216497	-9.3759	6.85907e-21	6.17765e-20
AGAP009447-RB	595.519	-2.36078	0.251795	-9.37578	6.86677e-21	6.18055e-20
AGAP011138-RA	333.754	-0.967441	0.103213	-9.37325	7.03299e-21	6.32602e-20
AGAP005268-RA	88.204	1.39329	0.148694	9.37018	7.241e-21	6.50887e-20
AGAP029749-RA	33.0843	-3.16713	0.338184	-9.36512	7.59647e-21	6.82395e-20
AGAP003562-RA	353.526	0.814295	0.0869709	9.36284	7.762e-21	6.9681e-20
AGAP001704-RA	386.414	0.794542	0.0848837	9.36036	7.94686e-21	7.12941e-20
AGAP002858-RA	13337.1	1.00557	0.107438	9.3595	8.01134e-21	7.18258e-20
AGAP028455-RA	179.303	-0.671426	0.0717559	-9.35708	8.19723e-21	7.34446e-20
AGAP003524-RA	382.58	0.820912	0.0877332	9.35692	8.20924e-21	7.35045e-20
AGAP003930-RA	84.9053	-1.80616	0.193076	-9.35466	8.38708e-21	7.5048e-20
AGAP004739-RA	618.676	-1.30618	0.139669	-9.35201	8.59965e-21	7.69001e-20
AGAP008567-RA	1661.39	1.62326	0.173602	9.35048	8.7252e-21	7.79723e-20
AGAP008661-RA	53.4398	2.27603	0.243536	9.34577	9.12256e-21	8.14704e-20
AGAP003400-RA	5693.11	-0.984808	0.105441	-9.33987	9.64526e-21	8.60827e-20
AGAP002461-RA	1473.69	1.0249	0.10974	9.33931	9.69629e-21	8.64821e-20
AGAP012295-RA	529.842	-0.822739	0.0880957	-9.33916	9.71054e-21	8.65532e-20
AGAP009197-RA	339.351	1.19197	0.127636	9.33881	9.74187e-21	8.67763e-20
AGAP007984-RA	401.569	0.752041	0.0805514	9.33617	9.98864e-21	8.89169e-20
AGAP029603-RA	1136.52	-0.909557	0.0974291	-9.33558	1.00439e-20	8.93512e-20
AGAP009708-RA	147.281	-2.97735	0.318963	-9.33447	1.015e-20	9.02369e-20
AGAP003876-RA	100.91	-1.79421	0.192225	-9.33386	1.02087e-20	9.07001e-20
AGAP000679-RA	1494.37	-1.26751	0.135856	-9.32978	1.06086e-20	9.41924e-20
AGAP009091-RA	283.208	-1.93171	0.207058	-9.32934	1.06533e-20	9.45288e-20
AGAP005129-RA	261.334	-0.946124	0.101428	-9.32802	1.07864e-20	9.5648e-20
AGAP004458-RC	1294.27	0.636409	0.0682269	9.32784	1.0805e-20	9.57507e-20
AGAP005813-RA	8157.84	0.638395	0.0684609	9.32496	1.11025e-20	9.83241e-20
AGAP012654-RA	284.994	-1.25096	0.134201	-9.32156	1.14637e-20	1.01458e-19
AGAP003547-RA	3786.84	-3.16334	0.339402	-9.32032	1.15995e-20	1.02594e-19
AGAP002434-RC	1047.16	2.14272	0.229956	9.31796	1.18604e-20	1.04834e-19
AGAP007501-RA	444.568	-1.46664	0.157418	-9.31689	1.19798e-20	1.05822e-19
AGAP003914-RC	151.091	-1.59211	0.170896	-9.31624	1.20535e-20	1.06405e-19
AGAP010396-RA	1195.56	0.634009	0.0681384	9.30473	1.34334e-20	1.1851e-19
AGAP008270-RA	565.543	0.561697	0.060389	9.30132	1.38716e-20	1.22297e-19
AGAP029849-RA	74.352	2.17039	0.233371	9.30018	1.40209e-20	1.23535e-19
AGAP010239-RA	277.354	-1.4242	0.153238	-9.29404	1.48539e-20	1.3079e-19
AGAP004275-RA	116.369	1.60308	0.172522	9.29203	1.51371e-20	1.33199e-19
AGAP000881-RA	59.2426	-2.46782	0.265601	-9.29147	1.52179e-20	1.33824e-19
AGAP005618-RA	2311.32	0.985932	0.106122	9.29056	1.53485e-20	1.34887e-19
AGAP013459-RA	73.945	-2.83501	0.30517	-9.28995	1.54366e-20	1.35574e-19
AGAP003509-RF	2733.12	-0.966627	0.104056	-9.28945	1.55087e-20	1.36121e-19
AGAP010687-RA	363.426	0.954316	0.102876	9.27637	1.75354e-20	1.53812e-19
AGAP008764-RA	331.188	-1.55488	0.167626	-9.27594	1.76062e-20	1.54334e-19
AGAP001749-RA	586.592	-0.758326	0.081763	-9.27468	1.78152e-20	1.56067e-19
AGAP000258-RA	656.136	0.650879	0.0701865	9.27357	1.80016e-20	1.575e-19
AGAP029557-RB	63152.3	-3.35057	0.361301	-9.27362	1.79926e-20	1.575e-19
AGAP001646-RA	567.691	0.698977	0.0753908	9.27138	1.83747e-20	1.60662e-19
AGAP002422-RA	193.968	-1.93147	0.208333	-9.27106	1.84314e-20	1.61055e-19
AGAP011119-RA	467.246	-1.62085	0.174983	-9.26291	1.98927e-20	1.73715e-19
AGAP008160-RA	753.501	0.784305	0.0847112	9.25857	2.07184e-20	1.8081e-19
AGAP011138-RB	505.514	0.91659	0.099017	9.25689	2.1047e-20	1.83562e-19
AGAP006174-RA	792.51	1.4479	0.156445	9.25496	2.14319e-20	1.868e-19
AGAP003078-RA	308.298	1.10451	0.119345	9.25476	2.14717e-20	1.86911e-19
AGAP003078-RB	308.298	1.10451	0.119345	9.25476	2.14717e-20	1.86911e-19
AGAP005870-RA	531.627	0.711133	0.0768677	9.25139	2.21589e-20	1.92771e-19
AGAP006888-RA	3271.11	1.49673	0.161787	9.25121	2.21966e-20	1.92977e-19
AGAP011100-RB	4533.7	1.71474	0.185464	9.24563	2.33854e-20	2.03121e-19
AGAP004628-RA	477.842	0.934161	0.101038	9.2456	2.33928e-20	2.03121e-19
AGAP007492-RA	527.941	-0.850021	0.091939	-9.24549	2.3417e-20	2.03203e-19
AGAP003239-RA	378.702	-1.96711	0.21277	-9.24522	2.34759e-20	2.03586e-19
AGAP006353-RA	448.037	-1.02695	0.111119	-9.24187	2.42221e-20	2.09924e-19
AGAP000377-RA	85.0504	-2.64784	0.286512	-9.24165	2.42734e-20	2.10237e-19
AGAP028000-RA	77.5686	-1.58545	0.171564	-9.24115	2.43856e-20	2.11076e-19
AGAP004012-RA	175.395	1.54483	0.167217	9.23852	2.49928e-20	2.16197e-19
AGAP010837-RA	935.433	0.707288	0.07656	9.23836	2.50314e-20	2.16394e-19
AGAP028560-RA	115.921	-1.61396	0.174736	-9.23657	2.54537e-20	2.19907e-19
AGAP005914-RA	1699.47	-3.09208	0.334774	-9.23634	2.55076e-20	2.20235e-19
AGAP002549-RA	1794.45	-1.75764	0.190368	-9.23283	2.63573e-20	2.27428e-19
AGAP029340-RA	59.1148	1.69646	0.183744	9.23274	2.63798e-20	2.2748e-19
AGAP011275-RA	952.462	0.695101	0.0753161	9.22911	2.72877e-20	2.35163e-19
AGAP010147-RI	133.119	-4.5066	0.488788	-9.21995	2.97247e-20	2.56004e-19
AGAP011983-RA	231.794	-0.781613	0.0848033	-9.21678	3.06162e-20	2.63517e-19
AGAP028643-RA	371.635	0.658231	0.071439	9.21389	3.14512e-20	2.70535e-19
AGAP004479-RA	939.249	0.692454	0.0751657	9.21237	3.19017e-20	2.74239e-19
AGAP009497-RA	3681.54	0.467756	0.0507785	9.2117	3.21009e-20	2.7578e-19
AGAP011697-RA	37.5746	-2.28414	0.247994	-9.21047	3.24714e-20	2.78789e-19
AGAP001487-RB	537.401	1.46659	0.15924	9.20993	3.2634e-20	2.79836e-19
AGAP006576-RB	514.651	1.1838	0.128535	9.20998	3.26191e-20	2.79836e-19
AGAP003439-RM	334.728	0.807991	0.0877528	9.20757	3.3358e-20	2.85866e-19
AGAP012002-RA	897.623	1.77078	0.192521	9.19784	3.65214e-20	3.12781e-19
AGAP003385-RA	10.6235	4.87987	0.5307	9.19515	3.74486e-20	3.20523e-19
AGAP007642-RC	992.837	1.4228	0.154819	9.19011	3.9245e-20	3.3569e-19
AGAP012885-RA	383.127	-1.13093	0.123069	-9.1894	3.95026e-20	3.37683e-19
AGAP009642-RA	1699.68	-0.839825	0.0914213	-9.18632	4.06511e-20	3.47286e-19
AGAP005800-RA	134.36	1.69669	0.184928	9.17486	4.52158e-20	3.86043e-19
AGAP007038-RA	44.5454	-1.54066	0.167953	-9.17317	4.59293e-20	3.91892e-19
AGAP009472-RA	460.668	-1.09407	0.119276	-9.17265	4.61549e-20	3.93574e-19
AGAP011384-RB	98.9433	-1.84425	0.201086	-9.17146	4.66661e-20	3.97686e-19
AGAP009183-RA	1341.93	1.22217	0.133275	9.17035	4.71489e-20	4.01552e-19
AGAP009126-RA	584.113	1.10425	0.120488	9.16477	4.96511e-20	4.22602e-19
AGAP028526-RA	68.2339	-2.53496	0.27675	-9.15978	5.20051e-20	4.42364e-19
AGAP012707-RA	412.353	-1.15013	0.125651	-9.15339	5.51723e-20	4.69015e-19
AGAP003016-RA	951.089	-1.29197	0.141154	-9.15288	5.54373e-20	4.70978e-19
AGAP004574-RA	167.48	-1.19741	0.130883	-9.14867	5.76383e-20	4.89375e-19
AGAP005124-RD	1112.8	-0.934879	0.102196	-9.1479	5.80514e-20	4.92579e-19
AGAP005837-RA	189.553	-1.99022	0.217664	-9.14354	6.04397e-20	5.12529e-19
AGAP008000-RA	491.187	-0.981909	0.107411	-9.14161	6.15291e-20	5.21446e-19
AGAP003106-RA	1189.24	-0.758069	0.0829453	-9.13938	6.28117e-20	5.31989e-19
AGAP012653-RA	108.146	-1.36662	0.149537	-9.13901	6.30286e-20	5.33498e-19
AGAP007692-RA	166.102	-1.57289	0.172117	-9.13848	6.33335e-20	5.35749e-19
AGAP013338-RA	995	-0.802533	0.0878681	-9.13339	6.63873e-20	5.61237e-19
AGAP002206-RA	34.0321	-2.8274	0.309587	-9.13282	6.6739e-20	5.63865e-19
AGAP006592-RA	1384.64	1.34286	0.147073	9.13062	6.81108e-20	5.75102e-19
AGAP005878-RA	515.1	-1.10189	0.120705	-9.12879	6.92669e-20	5.84506e-19
AGAP000747-RA	1099.76	0.836605	0.0916487	9.1284	6.95219e-20	5.86299e-19
AGAP010658-RA	416.817	-3.04063	0.333108	-9.12807	6.97297e-20	5.87691e-19
AGAP013390-RA	187.661	-1.41511	0.155043	-9.12719	7.02992e-20	5.92129e-19
AGAP002395-RA	3295.93	-0.554332	0.0607531	-9.12433	7.21799e-20	6.07598e-19
AGAP001633-RB	803.533	-1.88095	0.206168	-9.1234	7.28024e-20	6.12465e-19
AGAP001081-RA	598.812	0.603172	0.0661242	9.1218	7.38881e-20	6.21219e-19
AGAP013476-RA	70.8274	-1.70271	0.186756	-9.11732	7.70044e-20	6.47025e-19
AGAP001218-RA	29124.4	-0.632004	0.0693229	-9.11682	7.73626e-20	6.49639e-19
AGAP008399-RA	73.5366	1.67022	0.183227	9.1156	7.82369e-20	6.5658e-19
AGAP004878-RA	71.0698	-1.94248	0.213145	-9.11345	7.98037e-20	6.69321e-19
AGAP006633-RA	412.58	-1.1287	0.123863	-9.11251	8.0498e-20	6.74734e-19
AGAP007530-RB	339.826	1.32003	0.144921	9.10859	8.34618e-20	6.99152e-19
AGAP008935-RA	453.219	1.07433	0.117949	9.1085	8.3532e-20	6.99314e-19
AGAP007478-RA	1900.81	0.769938	0.0845685	9.10431	8.68182e-20	7.26384e-19
AGAP006819-RA	925.832	1.33763	0.146926	9.10412	8.69692e-20	7.27206e-19
AGAP005639-RA	496.069	-1.50421	0.165226	-9.10395	8.71071e-20	7.27917e-19
AGAP007957-RB	3249.05	2.20306	0.242042	9.102	8.86862e-20	7.40664e-19
AGAP004689-RA	954.962	0.72773	0.0799947	9.09723	9.26619e-20	7.73398e-19
AGAP003566-RA	486.256	0.668183	0.0734731	9.09425	9.52452e-20	7.94479e-19
AGAP004594-RA	92.2921	2.23633	0.246006	9.09055	9.85377e-20	8.21445e-19
AGAP005842-RA	201.695	-1.09756	0.120758	-9.08892	1.00026e-19	8.33351e-19
AGAP028647-RA	298.207	1.59333	0.175362	9.08597	1.02779e-19	8.55766e-19
AGAP003867-RA	971.38	0.631814	0.0695761	9.08091	1.07676e-19	8.95456e-19
AGAP005889-RA	2347.9	-2.09924	0.23117	-9.08091	1.07667e-19	8.95456e-19
AGAP008985-RA	9347.54	0.633854	0.0698273	9.07745	1.11146e-19	9.23755e-19
AGAP007876-RA	60.0008	-1.72747	0.190322	-9.0766	1.12019e-19	9.30455e-19
AGAP006975-RA	730.304	1.55058	0.170929	9.07147	1.17427e-19	9.74783e-19
AGAP012304-RA	525.909	-1.45372	0.160277	-9.07	1.19022e-19	9.87427e-19
AGAP005984-RA	176.619	-1.74363	0.19247	-9.05923	1.31372e-19	1.08923e-18
AGAP010115-RA	766.911	1.23305	0.136171	9.05516	1.36365e-19	1.12996e-18
AGAP009047-RA	145.508	0.83657	0.0924036	9.05344	1.38536e-19	1.14725e-18
AGAP007400-RA	135.181	-2.47822	0.273755	-9.05269	1.39493e-19	1.15448e-18
AGAP002932-RA	842.422	0.735519	0.0812603	9.0514	1.4115e-19	1.16749e-18
AGAP011504-RA	1264.94	-0.961102	0.106187	-9.05106	1.41587e-19	1.17041e-18
AGAP002421-RA	16604.6	1.4372	0.158834	9.04845	1.45015e-19	1.19802e-18
AGAP011227-RA	73.0251	-1.91925	0.212136	-9.04725	1.46617e-19	1.21054e-18
AGAP000970-RA	2024.07	-2.03243	0.224652	-9.047	1.46951e-19	1.21257e-18
AGAP008930-RA	222.89	-0.988504	0.109301	-9.04391	1.51168e-19	1.24662e-18
AGAP003076-RB	67.8455	-1.80735	0.199914	-9.04066	1.55726e-19	1.28343e-18
AGAP005662-RA	4805.36	-1.01228	0.111974	-9.04033	1.56203e-19	1.2866e-18
AGAP008650-RA	153.028	-2.34863	0.259802	-9.04005	1.56605e-19	1.28914e-18
AGAP007779-RA	133.432	2.46746	0.272986	9.03876	1.58454e-19	1.30358e-18
AGAP002728-RB	307.057	1.3004	0.14387	9.03866	1.58608e-19	1.30407e-18
AGAP007124-RA	43.0713	-4.43703	0.491053	-9.03574	1.62901e-19	1.33856e-18
AGAP006088-RA	278.905	-1.95318	0.216169	-9.03544	1.63346e-19	1.34142e-18
AGAP004873-RB	189.035	-1.59814	0.176938	-9.03222	1.68227e-19	1.38068e-18
AGAP009003-RA	336.204	1.86979	0.2071	9.02844	1.74136e-19	1.42833e-18
AGAP009521-RB	131.694	-2.35864	0.26126	-9.02796	1.74907e-19	1.4338e-18
AGAP005035-RA	543.843	0.706459	0.0782605	9.02702	1.76415e-19	1.44531e-18
AGAP028212-RA	170.516	-1.22557	0.135849	-9.02155	1.85449e-19	1.51752e-18
AGAP009593-RA	54.972	-3.80374	0.421629	-9.02155	1.8545e-19	1.51752e-18
AGAP011141-RA	688.903	0.73999	0.082033	9.02064	1.86996e-19	1.52926e-18
AGAP007420-RA	597.29	-1.16081	0.128709	-9.01883	1.90108e-19	1.55379e-18
AGAP008202-RA	131.536	-2.39689	0.265873	-9.01514	1.96613e-19	1.606e-18
AGAP007029-RA	16.6451	-3.7007	0.410539	-9.01425	1.98226e-19	1.61822e-18
AGAP001106-RA	621.628	-1.34196	0.148901	-9.0124	2.01602e-19	1.6448e-18
AGAP004291-RA	537.472	0.791736	0.0878605	9.01128	2.03656e-19	1.66058e-18
AGAP007215-RA	157.621	-0.917333	0.101814	-9.00986	2.06323e-19	1.68133e-18
AGAP001662-RA	195.076	-2.0566	0.228268	-9.00956	2.06877e-19	1.68485e-18
AGAP028157-RA	3526.45	-1.2813	0.142223	-9.00909	2.07767e-19	1.6911e-18
AGAP003180-RA	2465.99	1.57129	0.174432	9.00802	2.09802e-19	1.70665e-18
AGAP000099-RB	175.335	-1.37428	0.152568	-9.0077	2.10432e-19	1.71077e-18
AGAP007547-RA	334.398	1.18838	0.131936	9.0072	2.11386e-19	1.71751e-18
AGAP006015-RA	726.452	0.660166	0.0733009	9.00625	2.13232e-19	1.73149e-18
AGAP010130-RB	354.49	-1.01801	0.11304	-9.00572	2.14262e-19	1.73883e-18
AGAP028470-RA	87.2893	-3.28567	0.364873	-9.00497	2.15723e-19	1.74966e-18
AGAP010173-RA	3588.2	-0.877733	0.0974734	-9.00485	2.1597e-19	1.75063e-18
AGAP004855-RA	730.244	-1.59228	0.176901	-9.00097	2.23738e-19	1.81253e-18
AGAP003345-RA	141.227	0.876487	0.0973794	9.00075	2.24186e-19	1.81509e-18
AGAP004297-RA	1599.68	-2.06758	0.229747	-8.99939	2.26976e-19	1.8366e-18
AGAP007362-RA	162.081	-0.99393	0.11048	-8.99644	2.33157e-19	1.88551e-18
AGAP003025-RC	5228.61	-0.927981	0.103178	-8.99399	2.38409e-19	1.92685e-18
AGAP001473-RA	172.326	1.07355	0.119387	8.99225	2.42219e-19	1.95649e-18
AGAP004644-RA	23.6484	4.6986	0.522605	8.99073	2.45585e-19	1.98252e-18
AGAP007376-RA	207.594	0.874591	0.0972842	8.99006	2.47096e-19	1.99355e-18
AGAP029638-RA	705.345	1.0143	0.112836	8.98916	2.49136e-19	2.00883e-18
AGAP003591-RA	106.112	1.03109	0.114714	8.98838	2.509e-19	2.02187e-18
AGAP012641-RA	58.9203	-2.23119	0.248358	-8.98378	2.61624e-19	2.10706e-18
AGAP000509-RA	422.519	1.1502	0.128069	8.98113	2.67989e-19	2.15706e-18
AGAP009846-RA	1261.89	0.845905	0.0942313	8.9769	2.78496e-19	2.24032e-18
AGAP003308-RA	67.0761	-2.56664	0.286057	-8.97247	2.89935e-19	2.33098e-18
AGAP005323-RA	107.308	-2.118	0.236137	-8.96938	2.9819e-19	2.39595e-18
AGAP005380-RA	2039.25	-1.17146	0.130628	-8.96794	3.02107e-19	2.42601e-18
AGAP001030-RA	544.137	-1.01873	0.113599	-8.96783	3.02423e-19	2.42713e-18
AGAP001724-RA	606.384	-1.01043	0.112679	-8.96734	3.03773e-19	2.43655e-18
AGAP007204-RA	1154.52	0.575096	0.064155	8.96416	3.12644e-19	2.50625e-18
AGAP008516-RA	5134.94	1.52805	0.170484	8.96301	3.15942e-19	2.53121e-18
AGAP008223-RA	1866.11	1.5808	0.176386	8.96213	3.18454e-19	2.54985e-18
AGAP004819-RB	75.0169	-2.88171	0.321809	-8.95472	3.40593e-19	2.72553e-18
AGAP006126-RB	8330.61	-3.2409	0.362354	-8.94404	3.75206e-19	3.00077e-18
AGAP011944-RA	417.956	0.773686	0.0865205	8.94223	3.81392e-19	3.04848e-18
AGAP011787-RA	175.678	-3.44065	0.384796	-8.9415	3.83939e-19	3.06706e-18
AGAP003537-RB	816.282	0.878944	0.0983177	8.93984	3.89744e-19	3.11163e-18
AGAP007366-RB	372.733	-1.85885	0.207957	-8.93862	3.94075e-19	3.14439e-18
AGAP012015-RA	79.2457	1.71815	0.192301	8.93473	4.08176e-19	3.25375e-18
AGAP029419-RA	71.1222	-2.34654	0.262632	-8.93471	4.08253e-19	3.25375e-18
AGAP004990-RA	3231.55	0.857806	0.096033	8.93241	4.16824e-19	3.32013e-18
AGAP011153-RA	280.638	0.7303	0.0817626	8.93195	4.18567e-19	3.33209e-18
AGAP007690-RA	517.307	1.26057	0.141183	8.92864	4.31281e-19	3.43132e-18
AGAP004767-RA	1856.33	1.46646	0.164332	8.92374	4.50815e-19	3.58467e-18
AGAP008502-RA	496.708	-0.842771	0.0944963	-8.91856	4.72409e-19	3.7542e-18
AGAP003795-RA	689.953	0.630912	0.0707878	8.91272	4.97939e-19	3.95481e-18
AGAP007888-RA	1040.16	1.09179	0.122666	8.90046	5.56169e-19	4.41475e-18
AGAP000771-RA	336.99	-0.566525	0.0636597	-8.89927	5.62155e-19	4.4597e-18
AGAP029557-RA	37614.5	-3.20526	0.360231	-8.89778	5.69755e-19	4.51739e-18
AGAP004884-RA	1917.23	0.538834	0.0606443	8.88516	6.38266e-19	5.05768e-18
AGAP000249-RA	645.669	-1.23002	0.138442	-8.88472	6.40806e-19	5.07489e-18
AGAP006133-RA	2498.93	1.09305	0.123087	8.88028	6.66936e-19	5.2788e-18
AGAP012391-RA	2719.64	-3.46887	0.390632	-8.88015	6.6768e-19	5.28165e-18
AGAP010508-RA	44.9997	-1.75008	0.197115	-8.8785	6.77667e-19	5.35758e-18
AGAP004256-RA	749.507	1.04944	0.118207	8.87798	6.80863e-19	5.37975e-18
AGAP000178-RA	1313.55	0.531145	0.0598302	8.87755	6.83466e-19	5.39723e-18
AGAP004049-RA	861.852	0.91159	0.102735	8.87318	7.10869e-19	5.61041e-18
AGAP002277-RA	1038.93	-0.848683	0.0956711	-8.87084	7.25988e-19	5.72645e-18
AGAP000023-RA	5021.81	-2.43654	0.274717	-8.86925	7.36423e-19	5.80544e-18
AGAP029286-RA	64.3918	-2.53586	0.285966	-8.86772	7.46605e-19	5.88234e-18
AGAP001410-RA	373.41	-1.13963	0.128541	-8.8659	7.58856e-19	5.97545e-18
AGAP005747-RA	805.95	0.813091	0.0917772	8.8594	8.04466e-19	6.33098e-18
AGAP000633-RA	1557.39	0.553746	0.0625123	8.85819	8.13235e-19	6.39633e-18
AGAP012405-RA	71.8537	-1.27194	0.143633	-8.85551	8.33004e-19	6.54808e-18
AGAP008014-RB	216.66	-1.76389	0.19924	-8.8531	8.51205e-19	6.68735e-18
AGAP000345-RA	58.6201	-3.55596	0.401693	-8.85245	8.56208e-19	6.72282e-18
AGAP001418-RA	882.15	0.529672	0.0598341	8.85234	8.57068e-19	6.72574e-18
AGAP000711-RA	572.63	0.61783	0.0697966	8.85186	8.60708e-19	6.75046e-18
AGAP001802-RB	2360.18	0.703761	0.0795095	8.85128	8.65191e-19	6.78176e-18
AGAP001021-RA	752.254	-0.981427	0.110905	-8.84929	8.80757e-19	6.89985e-18
AGAP003319-RA	1785.94	-1.13882	0.128713	-8.8477	8.93451e-19	6.99532e-18
AGAP010252-RA	4204.65	-0.779619	0.0881197	-8.84727	8.96847e-19	7.01792e-18
AGAP003303-RA	131.299	-2.43982	0.275859	-8.84444	9.19904e-19	7.19425e-18
AGAP012396-RA	1842.89	-0.98088	0.110932	-8.84221	9.38427e-19	7.33495e-18
AGAP005419-RA	380.846	1.14854	0.130013	8.83405	1.00952e-18	7.88616e-18
AGAP006031-RA	6938.5	-2.89449	0.327778	-8.83063	1.04087e-18	8.12643e-18
AGAP007927-RA	3418.61	-0.727106	0.0823442	-8.83008	1.04599e-18	8.16179e-18
AGAP005872-RA	541.562	1.39277	0.157814	8.82538	1.0909e-18	8.50742e-18
AGAP001769-RB	222.952	-1.87745	0.212753	-8.82454	1.09913e-18	8.56671e-18
AGAP029067-RA	24.3514	-6.25537	0.708918	-8.82382	1.10615e-18	8.61661e-18
AGAP005114-RA	64.3024	1.56974	0.178063	8.81567	1.1897e-18	9.26215e-18
AGAP000080-RE	234.819	1.54882	0.175708	8.81476	1.19939e-18	9.33238e-18
AGAP006037-RA	7772.49	-0.599213	0.0680162	-8.80986	1.25298e-18	9.74386e-18
AGAP013458-RB	959.713	1.48964	0.169196	8.80424	1.31748e-18	1.02396e-17
AGAP008943-RA	4474.92	1.36419	0.154985	8.80209	1.34294e-18	1.04317e-17
AGAP003657-RA	440.253	0.761068	0.0864712	8.80141	1.35112e-18	1.04893e-17
AGAP005762-RA	347.443	1.06238	0.120722	8.80025	1.36513e-18	1.05921e-17
AGAP008163-RA	461.158	-1.43222	0.162763	-8.79942	1.37528e-18	1.06648e-17
AGAP008821-RD	94.0092	-25.9932	2.95407	-8.79909	1.37926e-18	1.06896e-17
AGAP007317-RA	948.598	1.10812	0.125938	8.79895	1.38102e-18	1.06913e-17
AGAP000300-RA	744.96	-1.00544	0.114267	-8.79901	1.38029e-18	1.06913e-17
AGAP011459-RA	1084.93	1.05291	0.1197	8.79625	1.41462e-18	1.09452e-17
AGAP000999-RA	398.648	-2.08951	0.237678	-8.79135	1.47767e-18	1.14267e-17
AGAP013027-RA	48.5276	-2.97696	0.338661	-8.79038	1.49061e-18	1.15202e-17
AGAP003334-RA	418.112	-1.89427	0.215559	-8.78772	1.5263e-18	1.17894e-17
AGAP012126-RA	2124.43	-0.872743	0.0993535	-8.78422	1.57453e-18	1.21552e-17
AGAP007369-RA	47.5197	-2.54769	0.290179	-8.77969	1.63923e-18	1.26476e-17
AGAP006653-RB	1324.56	0.506764	0.0577264	8.77873	1.65338e-18	1.27496e-17
AGAP008685-RA	43.9649	-1.64732	0.187701	-8.7763	1.68937e-18	1.30198e-17
AGAP008364-RD	346.861	-2.71432	0.309466	-8.77098	1.77114e-18	1.36424e-17
AGAP006327-RA	68.6687	-3.31746	0.378257	-8.77039	1.78042e-18	1.37063e-17
AGAP005569-RA	2929.21	0.337962	0.0385371	8.76977	1.79031e-18	1.37747e-17
AGAP027988-RA	239.439	0.813396	0.0928368	8.76157	1.92558e-18	1.48072e-17
AGAP005020-RA	259.369	0.812883	0.0927809	8.76132	1.92977e-18	1.48311e-17
AGAP010835-RA	46.981	1.21926	0.139241	8.75646	2.01483e-18	1.54763e-17
AGAP003656-RB	84.7668	-2.14256	0.244716	-8.75528	2.03597e-18	1.56299e-17
AGAP013263-RA	403.828	1.7238	0.196892	8.75507	2.03978e-18	1.56504e-17
AGAP001521-RA	525.475	0.540522	0.0617394	8.7549	2.04277e-18	1.56646e-17
AGAP005585-RB	516.961	1.38655	0.158377	8.75475	2.0455e-18	1.56769e-17
AGAP003357-RA	2113.37	0.937532	0.10711	8.75302	2.07726e-18	1.59114e-17
AGAP013202-RA	47.1296	-2.75942	0.315296	-8.75183	2.09915e-18	1.60701e-17
AGAP013289-RA	317.424	0.832695	0.0951753	8.74907	2.15123e-18	1.64597e-17
AGAP005831-RA	585.256	0.695503	0.0795111	8.74724	2.18639e-18	1.67195e-17
AGAP007517-RA	615.766	0.782527	0.0894967	8.74364	2.25716e-18	1.7251e-17
AGAP001424-RA	1240.17	-1.45397	0.166396	-8.73804	2.37195e-18	1.81183e-17
AGAP003416-RA	703.014	-0.633033	0.0724555	-8.73685	2.39701e-18	1.82996e-17
AGAP005788-RA	953.187	0.838591	0.0959975	8.73555	2.42464e-18	1.85003e-17
AGAP005645-RA	1304.44	-2.33403	0.267215	-8.73467	2.44371e-18	1.86355e-17
AGAP007841-RA	5716.24	-0.570571	0.0653348	-8.73303	2.47943e-18	1.88974e-17
AGAP001805-RA	3863.76	-0.657715	0.0753159	-8.73275	2.48551e-18	1.89333e-17
AGAP011784-RA	91.34	-2.53915	0.290808	-8.73136	2.51627e-18	1.9157e-17
AGAP011685-RA	900.245	0.793746	0.0909336	8.72885	2.57281e-18	1.95766e-17
AGAP007911-RA	724.673	0.492906	0.0565089	8.72263	2.71825e-18	2.06719e-17
AGAP008615-RA	368.092	-1.434	0.164431	-8.72099	2.75784e-18	2.09614e-17
AGAP011653-RA	59.0252	-2.39792	0.27501	-8.71939	2.79702e-18	2.12475e-17
AGAP001411-RB	1915.74	0.534866	0.0613679	8.71572	2.88911e-18	2.19349e-17
AGAP029205-RA	8714.2	-0.679414	0.0779641	-8.71445	2.9218e-18	2.2171e-17
AGAP008467-RA	137.566	-3.44153	0.394936	-8.71415	2.92943e-18	2.22166e-17
AGAP000807-RA	279.177	-0.782269	0.0898097	-8.71029	3.03093e-18	2.29737e-17
AGAP004956-RA	97.4847	1.5708	0.180354	8.70955	3.05087e-18	2.31121e-17
AGAP003205-RA	110.614	-2.35194	0.270059	-8.70898	3.06631e-18	2.32163e-17
AGAP009471-RA	199.41	-1.0937	0.125672	-8.70278	3.23842e-18	2.4506e-17
AGAP005994-RA	172.802	1.51584	0.174316	8.69594	3.43966e-18	2.60145e-17
AGAP011565-RA	38.3888	2.31672	0.266548	8.69156	3.57506e-18	2.70237e-17
AGAP009982-RA	2177.13	-0.929916	0.107007	-8.69021	3.6177e-18	2.73311e-17
AGAP000218-RA	111.908	-1.25188	0.144058	-8.69011	3.62089e-18	2.73402e-17
AGAP029368-RA	570.288	0.930478	0.107175	8.68189	3.89261e-18	2.93758e-17
AGAP002411-RA	480.229	-0.89941	0.103604	-8.68122	3.91542e-18	2.95317e-17
AGAP011910-RA	38.4052	-2.5071	0.28894	-8.67689	4.06739e-18	3.06611e-17
AGAP004315-RA	1938.08	0.442083	0.051005	8.66744	4.4193e-18	3.32958e-17
AGAP002686-RA	1800.24	0.454075	0.0523975	8.66597	4.47694e-18	3.36879e-17
AGAP000304-RC	1998.35	-0.984506	0.113607	-8.66592	4.47868e-18	3.36879e-17
AGAP009308-RA	235.801	-1.16897	0.134893	-8.66592	4.47868e-18	3.36879e-17
AGAP002378-RA	940.208	-1.07451	0.124001	-8.66538	4.50012e-18	3.3825e-17
AGAP012302-RA	92.1815	-1.81366	0.209301	-8.66534	4.50181e-18	3.3825e-17
AGAP012996-RA	2581.56	-0.953728	0.110119	-8.66086	4.68223e-18	3.51614e-17
AGAP007870-RA	749.093	0.6713	0.0775365	8.65786	4.80698e-18	3.60786e-17
AGAP013008-RA	250.905	0.864933	0.0999058	8.65749	4.8228e-18	3.61776e-17
AGAP012975-RA	272.657	-2.31975	0.267994	-8.65599	4.88661e-18	3.66363e-17
AGAP000763-RA	1329.63	0.426575	0.049299	8.65281	5.02476e-18	3.76515e-17
AGAP006382-RA	182.949	-1.2658	0.14634	-8.64973	5.16196e-18	3.86586e-17
AGAP028592-RA	38.8275	1.96757	0.227603	8.64472	5.39376e-18	4.03726e-17
AGAP028206-RA	180.305	1.51505	0.175355	8.63989	5.62664e-18	4.20929e-17
AGAP000385-RC	515.012	-1.17374	0.135897	-8.63698	5.77165e-18	4.31542e-17
AGAP029608-RB	327.196	0.996966	0.115475	8.63359	5.94541e-18	4.44294e-17
AGAP029051-RJ	42.4516	-3.52667	0.408525	-8.63271	5.99144e-18	4.47491e-17
AGAP029666-RB	2165.61	-1.92305	0.222782	-8.63201	6.02839e-18	4.50006e-17
AGAP006735-RA	96.9165	1.87471	0.217385	8.62392	6.47026e-18	4.8273e-17
AGAP006062-RA	232.491	0.911413	0.105689	8.62357	6.48977e-18	4.83923e-17
AGAP028642-RA	222.885	0.728083	0.0844651	8.61992	6.69999e-18	4.99328e-17
AGAP005546-RA	298.572	-1.41296	0.16394	-8.61876	6.76833e-18	5.04149e-17
AGAP000045-RB	175.029	1.71887	0.199466	8.61733	6.85315e-18	5.10191e-17
AGAP010222-RA	689.141	-0.90336	0.104838	-8.61675	6.88836e-18	5.12536e-17
AGAP003322-RA	268.67	0.944367	0.109604	8.61621	6.92097e-18	5.14684e-17
AGAP006054-RA	270.784	-0.811693	0.0942334	-8.61364	7.07741e-18	5.26034e-17
AGAP029674-RA	266.064	1.23335	0.143403	8.60059	7.93073e-18	5.8914e-17
AGAP011920-RA	40.2141	2.70552	0.314714	8.59676	8.19982e-18	6.08802e-17
AGAP009770-RA	199.482	-2.08327	0.242416	-8.59377	8.41608e-18	6.24521e-17
AGAP007942-RB	1962.32	0.830496	0.0966648	8.5915	8.58412e-18	6.36648e-17
AGAP005101-RA	223.965	1.91695	0.223155	8.59019	8.68288e-18	6.43626e-17
AGAP009893-RA	261.694	2.86084	0.33311	8.58827	8.82911e-18	6.54114e-17
AGAP001396-RA	768.736	0.473956	0.0551943	8.58705	8.9231e-18	6.60722e-17
AGAP010575-RA	512.672	0.668989	0.0779258	8.58494	9.08803e-18	6.72573e-17
AGAP001735-RA	143.916	1.32557	0.15441	8.58469	9.10793e-18	6.73323e-17
AGAP003437-RA	897.023	-1.34948	0.157196	-8.58472	9.10588e-18	6.73323e-17
AGAP000268-RA	48.1509	-1.92447	0.22426	-8.58141	9.37141e-18	6.92429e-17
AGAP003346-RA	646.899	0.59612	0.0694716	8.58077	9.42374e-18	6.95923e-17
AGAP013387-RA	178.82	0.706602	0.0823633	8.57908	9.56322e-18	7.05845e-17
AGAP011967-RA	149.148	1.54669	0.180312	8.57785	9.66663e-18	7.13095e-17
AGAP013145-RC	4293.53	1.27425	0.148568	8.57689	9.74709e-18	7.18646e-17
AGAP004440-RB	357.22	-1.04768	0.122184	-8.57458	9.94486e-18	7.32835e-17
AGAP011895-RA	683.878	-0.521883	0.0608838	-8.57179	1.01887e-17	7.50399e-17
AGAP029609-RA	173.196	-2.21026	0.257911	-8.56985	1.03618e-17	7.62742e-17
AGAP005305-RB	686.022	1.09452	0.127782	8.56553	1.07578e-17	7.91474e-17
AGAP010129-RA	84.7982	1.93333	0.225785	8.56273	1.10222e-17	8.10492e-17
AGAP029570-RA	601.555	-1.85894	0.217127	-8.56152	1.11387e-17	8.18622e-17
AGAP009166-RA	1092.37	0.551606	0.0644357	8.56056	1.12317e-17	8.25016e-17
AGAP006655-RA	1925.52	1.50201	0.175463	8.56029	1.12586e-17	8.2655e-17
AGAP007411-RA	19.6524	-3.31893	0.387758	-8.55929	1.13565e-17	8.33291e-17
AGAP007587-RB	807.308	1.49957	0.175284	8.55511	1.17758e-17	8.63599e-17
AGAP010929-RA	19936.5	-0.437988	0.0512016	-8.55419	1.18703e-17	8.70069e-17
AGAP007792-RA	1238.45	-0.897067	0.104905	-8.55122	1.21796e-17	8.92266e-17
AGAP003755-RA	1184.47	0.743297	0.0869581	8.54776	1.25495e-17	9.18877e-17
AGAP004422-RA	8495.59	-0.679869	0.079548	-8.54665	1.26708e-17	9.27263e-17
AGAP010727-RA	3267.28	-0.585191	0.0684842	-8.54492	1.28628e-17	9.40815e-17
AGAP011334-RA	3406.58	-0.601894	0.070518	-8.53532	1.39766e-17	1.02174e-16
AGAP009759-RA	14.6904	-3.92005	0.459482	-8.53147	1.44504e-17	1.05581e-16
AGAP006766-RA	3944.95	-0.698766	0.0819057	-8.53135	1.44651e-17	1.05633e-16
AGAP009063-RA	382.536	1.58612	0.186017	8.52672	1.50551e-17	1.09883e-16
AGAP009549-RA	68.4496	-1.80877	0.212284	-8.52053	1.58829e-17	1.15805e-16
AGAP029910-RB	3171.62	-2.39761	0.281392	-8.52052	1.58833e-17	1.15805e-16
AGAP003571-RC	111.041	-3.7731	0.442868	-8.5197	1.59964e-17	1.16568e-16
AGAP007778-RA	837.056	0.651849	0.0765231	8.51833	1.6187e-17	1.17894e-16
AGAP004873-RA	290.729	-2.42371	0.284534	-8.51815	1.62121e-17	1.18015e-16
AGAP029645-RA	239.633	0.782089	0.0918311	8.5166	1.64304e-17	1.19541e-16
AGAP006935-RA	2155.71	0.553821	0.0650439	8.51458	1.6719e-17	1.21577e-16
AGAP008370-RA	20.1895	-4.20071	0.493361	-8.51447	1.67359e-17	1.21635e-16
AGAP010238-RA	1122.42	-1.38226	0.162389	-8.512	1.70952e-17	1.24181e-16
AGAP006355-RA	203.156	0.60808	0.0714587	8.50953	1.74644e-17	1.26797e-16
AGAP008327-RA	628.71	-0.924936	0.108724	-8.50721	1.78171e-17	1.29289e-16
AGAP007529-RA	327.363	0.915109	0.107596	8.50501	1.81584e-17	1.31696e-16
AGAP008113-RA	7951.99	0.642805	0.0755854	8.50435	1.82615e-17	1.32374e-16
AGAP009974-RA	204.538	-6.45536	0.759164	-8.50324	1.84365e-17	1.33572e-16
AGAP002462-RA	21.4565	-2.86033	0.336527	-8.49957	1.90298e-17	1.37798e-16
AGAP005170-RA	581.746	-0.702288	0.0826401	-8.49815	1.92642e-17	1.39422e-16
AGAP013290-RA	77.5914	-1.33773	0.15742	-8.49783	1.9316e-17	1.39724e-16
AGAP008708-RA	1258.15	0.768538	0.0904678	8.49516	1.97669e-17	1.4291e-16
AGAP011627-RA	2965.23	0.434983	0.0512064	8.4947	1.98443e-17	1.43395e-16
AGAP007247-RA	586.573	0.969546	0.114143	8.49412	1.99434e-17	1.44024e-16
AGAP003493-RD	737.277	-1.64171	0.193277	-8.49407	1.99523e-17	1.44024e-16
AGAP011460-RA	1014.38	-1.94028	0.22852	-8.49061	2.05552e-17	1.48299e-16
AGAP000236-RC	396.84	-1.46113	0.172171	-8.48652	2.12918e-17	1.53452e-16
AGAP009590-RA	9.9017	-3.25084	0.383057	-8.48656	2.12836e-17	1.53452e-16
AGAP003903-RA	493.068	-1.06427	0.12542	-8.48568	2.14459e-17	1.54482e-16
AGAP009336-RA	446.391	-0.866667	0.10216	-8.48344	2.18632e-17	1.57406e-16
AGAP001945-RA	356.13	-0.99259	0.117036	-8.48105	2.23178e-17	1.60595e-16
AGAP002376-RA	286.031	-2.86652	0.338074	-8.47898	2.27183e-17	1.63392e-16
AGAP028022-RA	38.0283	-2.54265	0.299911	-8.47802	2.2905e-17	1.64649e-16
AGAP009612-RA	204.789	-0.939281	0.110806	-8.47681	2.3145e-17	1.66287e-16
AGAP010350-RA	78.6558	-1.95739	0.230972	-8.47457	2.35958e-17	1.69437e-16
AGAP003512-RA	427.016	1.48857	0.175685	8.47294	2.39279e-17	1.71732e-16
AGAP013199-RA	6.94719	4.61942	0.545263	8.47191	2.41399e-17	1.73164e-16
AGAP009914-RA	662.872	0.60754	0.0717159	8.47149	2.42277e-17	1.73703e-16
AGAP011535-RA	1748.07	-0.552384	0.0652385	-8.46714	2.51481e-17	1.80209e-16
AGAP029774-RA	808.626	-1.01429	0.119821	-8.465	2.56162e-17	1.83467e-16
AGAP003805-RA	124.4	2.01269	0.237895	8.46041	2.66433e-17	1.90725e-16
AGAP012059-RA	794.229	-0.863982	0.102123	-8.46024	2.6683e-17	1.9091e-16
AGAP000079-RA	102.433	-1.41956	0.167806	-8.45952	2.68472e-17	1.91984e-16
AGAP005216-RA	879.081	0.76508	0.0904611	8.45756	2.73037e-17	1.95148e-16
AGAP002662-RA	1262.38	0.550975	0.0651527	8.45668	2.75108e-17	1.96523e-16
AGAP006184-RA	947.155	-0.944363	0.111672	-8.45662	2.75246e-17	1.96523e-16
AGAP003399-RA	39.0814	-2.51371	0.29729	-8.45539	2.78147e-17	1.98492e-16
AGAP001794-RA	1178.81	0.737533	0.0872334	8.45471	2.79785e-17	1.99557e-16
AGAP010820-RA	117.925	-1.59641	0.188832	-8.45411	2.81216e-17	2.00474e-16
AGAP000804-RA	921.973	-0.972887	0.115159	-8.44821	2.95811e-17	2.10769e-16
AGAP006768-RA	419.521	0.682001	0.0808272	8.43777	3.23458e-17	2.30349e-16
AGAP007674-RB	175.129	-2.01928	0.239317	-8.43766	3.23767e-17	2.3045e-16
AGAP000210-RA	307.757	-1.48282	0.175741	-8.43757	3.24007e-17	2.30501e-16
AGAP001856-RA	1362.7	1.18465	0.140414	8.43689	3.259e-17	2.31729e-16
AGAP005948-RA	110.125	-2.16308	0.256454	-8.43457	3.32425e-17	2.36246e-16
AGAP004904-RA	1043.56	-1.14292	0.135536	-8.43258	3.38141e-17	2.40184e-16
AGAP001264-RA	266.683	-1.2671	0.150305	-8.43023	3.44979e-17	2.44916e-16
AGAP000750-RA	211.114	-2.91883	0.346253	-8.42977	3.46354e-17	2.45765e-16
AGAP002630-RA	2905.86	-0.634811	0.0753127	-8.42899	3.48648e-17	2.47266e-16
AGAP011183-RA	175.165	-2.22982	0.264777	-8.42151	3.71652e-17	2.63445e-16
AGAP007759-RA	550.18	-1.8102	0.215025	-8.41856	3.81131e-17	2.70025e-16
AGAP004596-RA	4417.5	0.815604	0.0969042	8.4166	3.8757e-17	2.74446e-16
AGAP006610-RA	141.509	-1.38088	0.164169	-8.41134	4.05341e-17	2.86882e-16
AGAP011412-RA	165.677	0.841604	0.100119	8.40602	4.24164e-17	3.0005e-16
AGAP010258-RA	1501.61	0.464082	0.0552463	8.40024	4.45575e-17	3.15034e-16
AGAP029358-RA	575.518	0.756647	0.0900809	8.39963	4.47879e-17	3.16501e-16
AGAP029196-RA	1043.28	0.732569	0.087222	8.3989	4.50667e-17	3.18308e-16
AGAP029108-RA	48.0426	-3.23185	0.384824	-8.39824	4.53218e-17	3.19946e-16
AGAP005716-RA	143.734	-1.14714	0.136602	-8.39767	4.55406e-17	3.21326e-16
AGAP011474-RA	640.606	0.530712	0.0632296	8.39342	4.72208e-17	3.33011e-16
AGAP010218-RA	535.797	0.75429	0.0898738	8.39277	4.74837e-17	3.34693e-16
AGAP000198-RA	166.634	1.04513	0.12455	8.39124	4.81022e-17	3.38879e-16
AGAP005802-RA	9315.89	-0.601104	0.0716824	-8.38566	5.04425e-17	3.55185e-16
AGAP007567-RA	671.584	0.731709	0.0872578	8.38559	5.04702e-17	3.55199e-16
AGAP011173-RA	5610.87	-0.662554	0.0790284	-8.38375	5.1269e-17	3.60636e-16
AGAP009029-RA	751.211	1.08313	0.129207	8.38292	5.16289e-17	3.62983e-16
AGAP003133-RB	54.3906	-2.60738	0.311062	-8.3822	5.19485e-17	3.65044e-16
AGAP000667-RA	53.8031	-3.86794	0.461456	-8.38203	5.20208e-17	3.65365e-16
AGAP001625-RA	16.0919	5.15422	0.615012	8.38069	5.26196e-17	3.69383e-16
AGAP000741-RA	414.251	-2.38192	0.284256	-8.37949	5.31585e-17	3.72976e-16
AGAP008837-RA	377.638	-0.707693	0.0844572	-8.37931	5.32392e-17	3.73352e-16
AGAP010142-RA	575.851	1.39046	0.165954	8.37853	5.35913e-17	3.7563e-16
AGAP001475-RA	1097.38	0.567412	0.0677354	8.37689	5.43449e-17	3.80718e-16
AGAP008329-RA	3538.27	-0.727754	0.0868992	-8.3747	5.53649e-17	3.87667e-16
AGAP029105-RA	390.032	-2.40693	0.287515	-8.37147	5.69017e-17	3.98225e-16
AGAP009266-RA	56.5776	-1.95902	0.234071	-8.36933	5.79476e-17	4.05339e-16
AGAP008133-RA	103.921	1.98339	0.237171	8.36269	6.13051e-17	4.28325e-16
AGAP001500-RA	665.759	0.688264	0.0823022	8.36265	6.13269e-17	4.28325e-16
AGAP009325-RA	1026.33	-0.70502	0.0843058	-8.36265	6.13257e-17	4.28325e-16
AGAP000238-RA	317.604	-1.06872	0.127799	-8.36254	6.13828e-17	4.28498e-16
AGAP013481-RE	215.901	-2.23677	0.267537	-8.36062	6.23919e-17	4.35322e-16
AGAP003965-RA	92.193	2.15368	0.257654	8.35879	6.33673e-17	4.41904e-16
AGAP002536-RA	1425.46	-1.26687	0.15157	-8.35835	6.36035e-17	4.43326e-16
AGAP007396-RB	1067.89	-1.72429	0.206416	-8.35345	6.62958e-17	4.61859e-16
AGAP013166-RA	257.585	-1.22222	0.146407	-8.34807	6.93864e-17	4.83145e-16
AGAP003892-RA	298.523	1.16046	0.139044	8.34603	7.05975e-17	4.9133e-16
AGAP001303-RA	13.2966	-2.34401	0.280911	-8.3443	7.16368e-17	4.98311e-16
AGAP003535-RA	251.215	-1.79696	0.215411	-8.34204	7.30208e-17	5.07683e-16
AGAP008036-RA	1877.24	-0.751049	0.0900599	-8.33944	7.46428e-17	5.18698e-16
AGAP013001-RA	128.041	-2.24294	0.268966	-8.33913	7.48359e-17	5.19778e-16
AGAP004106-RA	235.905	-1.31877	0.158194	-8.33638	7.65965e-17	5.31738e-16
AGAP002122-RA	4202.51	-0.76799	0.0921693	-8.33239	7.92254e-17	5.49711e-16
AGAP002006-RA	132.889	-1.55724	0.186945	-8.32992	8.0897e-17	5.61027e-16
AGAP006969-RA	275.818	0.829937	0.099674	8.32651	8.32572e-17	5.77105e-16
AGAP010205-RA	1534.85	1.43621	0.172499	8.32594	8.36589e-17	5.79306e-16
AGAP008947-RA	306.505	-0.753719	0.0905265	-8.32595	8.36543e-17	5.79306e-16
AGAP003509-RC	1417.18	-1.12407	0.135024	-8.32497	8.43498e-17	5.83797e-16
AGAP004623-RA	397.068	0.558345	0.0671001	8.32108	8.71684e-17	6.03003e-16
AGAP007654-RA	376.506	-2.92941	0.352086	-8.32017	8.78402e-17	6.07345e-16
AGAP003323-RA	411.466	1.01575	0.122088	8.31977	8.81367e-17	6.09089e-16
AGAP010959-RA	928.458	0.464698	0.0558582	8.31925	8.85202e-17	6.11432e-16
AGAP008762-RB	14500.5	0.641643	0.0771351	8.31843	8.91362e-17	6.15379e-16
AGAP013128-RA	150.726	-1.13182	0.136086	-8.31699	9.02269e-17	6.22597e-16
AGAP003047-RC	3595.07	0.377829	0.0454419	8.31456	9.2092e-17	6.35149e-16
AGAP010387-RA	37.9067	-3.25362	0.391414	-8.31248	9.37217e-17	6.46065e-16
[truncated: 13,864 more rows]
