# Supplementary material for: Hearing of malaria mosquitoes is modulated by a beta-adrenergic-like octopamine receptor which serves as insecticide target
Source: Nat Commun. 2023 Jul 19;14:4338. doi: 10.1038/s41467-023-40029-y (PMC10356864; doi:10.1038/s41467-023-40029-y)
Supplement: Supplementary file 11 — Supplementary Dataset 7 [file 41467_2023_40029_MOESM11_ESM.xlsx]

## Sheet: Supp. table 6_Full_gene_list_cy
id	PER	LAG	AMP	Pvalue	BH.Q
AGAP004747-RA	24	22	73.4514	3.09e-05	0.00102042
AGAP004749-RB	20	6	77.4563	0.00921695	0.0202386
AGAP004752-RA	20	4	21.3302	0.00616376	0.0155455
AGAP004757-RA	8	6	39.8502	0.0196113	0.033467
AGAP004767-RA	24	2	1173.16	0.00921695	0.0202386
AGAP004778-RA	24	22	24.343	0.0392954	0.0558315
AGAP004794-RA	24	20	387.22	6.03e-05	0.00126141
AGAP005042-RA	24	16	314.711	0.0746056	0.0913301
AGAP005055-RB	24	20	283.927	0.0135518	0.0259467
AGAP005124-RB	20	2	130.599	0.0196113	0.033467
AGAP005161-RA	16	4	60.8546	0.0544923	0.071443
AGAP005191-RA	24	20	93.365	0.134894	0.152637
AGAP005205-RA	8	2	27.8297	0.100905	0.117348
AGAP005205-RB	20	16	202.627	0.134894	0.152637
AGAP005215-RA	16	4	36.275	0.00260831	0.00998791
AGAP005260-RA	16	2	40.5464	0.100905	0.117348
AGAP005273-RA	24	2	7.84976	0.0279579	0.0430332
AGAP005301-RA	20	8	708.798	0.00101589	0.00579978
AGAP005327-RA	24	8	131.477	0.0392954	0.0558315
AGAP005350-RA	24	4	60.6446	0.0196113	0.033467
AGAP005387-RA	24	22	54.9881	0.000204708	0.00257113
AGAP005388-RA	24	0	245.195	0.00921695	0.0202386
AGAP005398-RA	16	12	63.7453	0.0544923	0.071443
AGAP005402-RA	16	4	57.1337	0.0746056	0.0913301
AGAP005405-RA	16	10	849.903	0.0279579	0.0430332
AGAP005499-RA	20	6	17.8078	0.23326	0.249128
AGAP005521-RA	16	10	545.124	0.0746056	0.0913301
AGAP005552-RB	24	10	47.5697	0.00616376	0.0155455
AGAP005553-RA	12	0	239.373	0.0746056	0.0913301
AGAP005563-RA	20	10	484.595	0.0279579	0.0430332
AGAP005585-RB	24	10	166.377	0.0196113	0.033467
AGAP005645-RA	24	14	261.491	0.000359088	0.00317616
AGAP005655-RA	24	6	1618.9	0.00164607	0.00760096
AGAP005656-RA	24	6	101.424	0.0196113	0.033467
AGAP005661-RC	16	10	289.8	0.00616376	0.0155455
AGAP005685-RA	24	12	232.071	0.0746056	0.0913301
AGAP005701-RA	16	12	157.196	0.100905	0.117348
AGAP005711-RA	24	8	933.018	0.00921695	0.0202386
AGAP005751-RA	24	16	19.6903	0.000611986	0.00422338
AGAP005752-RA	24	18	1460.35	0.00260831	0.00998791
AGAP005753-RA	24	16	271.773	0.000113043	0.00182029
AGAP005761-RA	20	8	436.868	0.00404842	0.0122822
AGAP005762-RA	20	10	154.9	0.00616376	0.0155455
AGAP005762-RB	24	10	372.536	0.0279579	0.0430332
AGAP005781-RA	24	18	73.0918	0.100905	0.117348
AGAP005783-RA	24	12	17.3434	0.00616376	0.0155455
AGAP005799-RA	24	10	121.912	0.00164607	0.00760096
AGAP005799-RB	24	4	67.4165	0.0746056	0.0913301
AGAP005834-RA	20	10	101.774	0.00921695	0.0202386
AGAP005847-RA	24	20	114.563	0.618543	0.634714
AGAP005860-RA	24	12	182.691	0.00616376	0.0155455
AGAP005871-RA	16	2	48.1572	0.0544923	0.071443
AGAP005901-RB	24	16	118.704	0.00260831	0.00998791
AGAP005901-RD	20	14	91.7755	0.00404842	0.0122822
AGAP005971-RA	24	16	2257.24	3.09e-05	0.00102042
AGAP005989-RA	24	16	77.224	0.00260831	0.00998791
AGAP006023-RA	24	8	203.639	0.0392954	0.0558315
AGAP006045-RA	24	18	122.106	0.0746056	0.0913301
AGAP006071-RA	24	16	114.225	0.00164607	0.00760096
AGAP006072-RB	20	14	342.321	0.000359088	0.00317616
AGAP006073-RA	20	10	25.355	0.0135518	0.0259467
AGAP006118-RA	16	12	385.253	0.0135518	0.0259467
AGAP006120-RA	24	10	129.351	0.00616376	0.0155455
AGAP006146-RA	20	18	12.7665	0.00404842	0.0122822
AGAP006185-RA	20	10	44.1797	0.00164607	0.00760096
AGAP006271-RA	24	16	103.726	0.00164607	0.00760096
AGAP006283-RB	16	4	24.0715	0.0279579	0.0430332
AGAP006339-RA	24	14	322.043	0.000359088	0.00317616
AGAP006360-RB	24	4	89.7518	0.301989	0.319813
AGAP006370-RA	24	4	125.546	0.00616376	0.0155455
AGAP006376-RA	24	18	828.597	0.00616376	0.0155455
AGAP006410-RB	24	0	524.615	0.0544923	0.071443
AGAP006426-RA	24	6	93.3091	0.000611986	0.00422338
AGAP006480-RA	24	4	1187.62	0.00921695	0.0202386
AGAP006480-RB	24	4	817.873	0.00101589	0.00579978
AGAP006508-RB	24	18	517.874	0.00404842	0.0122822
AGAP006543-RA	24	14	172.362	0.00101589	0.00579978
AGAP006592-RA	24	8	481.795	0.23326	0.249128
AGAP006592-RC	20	10	1071.19	0.00616376	0.0155455
AGAP006627-RA	16	10	249.601	0.0196113	0.033467
AGAP006644-RA	24	12	351.911	0.0196113	0.033467
AGAP006660-RB	16	4	125.02	0.00616376	0.0155455
AGAP006699-RA	20	10	151.546	0.0196113	0.033467
AGAP006740-RA	24	8	330.333	0.100905	0.117348
AGAP006798-RA	24	20	84.7848	0.00616376	0.0155455
AGAP006806-RA	24	8	288.355	0.00404842	0.0122822
AGAP006829-RA	24	6	40.1059	0.064549	0.0844516
AGAP006830-RA	20	8	995.796	0.00921695	0.0202386
AGAP006835-RB	20	8	244.269	0.00404842	0.0122822
AGAP006838-RA	24	14	68.8446	0.00921695	0.0202386
AGAP006867-RA	24	6	173.782	0.0196113	0.033467
AGAP006883-RA	24	12	82.577	0.0746056	0.0913301
AGAP006900-RA	20	8	288.491	0.23326	0.249128
AGAP006901-RC	24	4	74.8018	0.0544923	0.071443
AGAP006907-RA	24	20	45.5946	0.00164607	0.00760096
AGAP006947-RA	20	2	44.2731	0.0196113	0.033467
AGAP006956-RA	24	8	19.8646	0.178335	0.195452
AGAP006967-RA	24	18	1536.56	0.0392954	0.0558315
AGAP006974-RA	24	20	24.9472	0.0135518	0.0259467
AGAP006992-RA	24	14	233.524	0.178335	0.195452
AGAP007003-RA	24	20	44.8249	0.100905	0.117348
AGAP007006-RB	24	12	378.007	0.0279579	0.0430332
AGAP007026-RA	16	4	57.8266	0.0196113	0.033467
AGAP007055-RA	24	4	163.823	0.100905	0.117348
AGAP007065-RB	16	12	239.021	0.0279579	0.0430332
AGAP007104-RA	20	6	268.804	0.0544923	0.071443
AGAP007137-RA	20	18	117.807	0.0135518	0.0259467
AGAP007137-RC	20	6	57.4862	0.0544923	0.071443
AGAP007162-RB	24	12	784.467	0.0392954	0.0558315
AGAP007308-RA	24	12	303.333	0.0544923	0.071443
AGAP007366-RB	20	8	118.161	0.0279579	0.0430332
AGAP007374-RA	20	16	173.412	0.23326	0.249128
AGAP007391-RA	24	12	512.922	0.100905	0.117348
AGAP007460-RB	20	8	197.86	0.0196113	0.033467
AGAP007479-RA	24	4	93.1084	0.000359088	0.00317616
AGAP007480-RA	24	4	253.43	0.00260831	0.00998791
AGAP007489-RB	16	10	85.3308	0.00404842	0.0122822
AGAP007497-RA	24	18	68.6609	0.00921695	0.0202386
AGAP007529-RA	16	10	120.568	0.0135518	0.0259467
AGAP007538-RA	24	14	480.991	0.00404842	0.0122822
AGAP007567-RA	24	14	144.722	0.178335	0.195452
AGAP007572-RA	24	8	103.374	0.00921695	0.0202386
AGAP007581-RA	16	0	50.0901	0.0746056	0.0913301
AGAP007584-RA	24	12	139.31	0.00404842	0.0122822
AGAP007588-RA	20	16	112.36	0.00404842	0.0122822
AGAP007612-RA	24	6	63.94	0.00101589	0.00579978
AGAP007613-RA	20	6	72.6213	0.000359088	0.00317616
AGAP007633-RC	20	18	273.076	0.00616376	0.0155455
AGAP007636-RA	24	16	241.346	0.00404842	0.0122822
AGAP007643-RA	20	8	1220.9	0.0135518	0.0259467
AGAP007643-RD	20	10	317.888	0.0135518	0.0259467
AGAP007672-RA	16	0	588.597	0.0544923	0.071443
AGAP007699-RB	20	2	106.444	0.0279579	0.0430332
AGAP007700-RA	24	4	15.3937	0.134894	0.152637
AGAP007701-RA	20	2	45.6251	0.00921695	0.0202386
AGAP007719-RA	24	18	111.16	0.00404842	0.0122822
AGAP029185-RA	16	12	188.404	0.387132	0.404524
AGAP029358-RA	16	10	171.266	0.0135518	0.0259467
AGAP029372-RA	24	22	155.876	0.0544923	0.071443
AGAP000586-RA	24	12	1067.93	0.00404842	0.0122822
AGAP001111-RC	20	16	20.5013	0.267624	0.284861
AGAP001135-RA	16	2	50.715	0.00164607	0.00760096
AGAP001235-RB	16	10	64.7202	0.387132	0.404524
AGAP001257-RA	24	12	94.1576	0.00101589	0.00579978
AGAP001281-RB	24	12	227.35	6.03e-05	0.00126141
AGAP001313-RA	24	14	62.12	0.0746056	0.0913301
AGAP001319-RA	20	16	1680.29	0.00164607	0.00760096
AGAP001343-RA	20	0	134.523	0.00404842	0.0122822
AGAP001370-RB	24	8	17.3293	0.618543	0.634714
AGAP001417-RB	16	6	57.2864	0.0279579	0.0430332
AGAP001429-RA	16	12	1503.76	0.0392954	0.0558315
AGAP001449-RA	24	18	257.701	0.000204708	0.00257113
AGAP001464-RB	24	6	27.8788	0.178335	0.195452
AGAP001473-RA	20	10	83.4653	0.00101589	0.00579978
AGAP001496-RA	16	12	1214.96	0.0279579	0.0430332
AGAP001536-RA	24	12	154.955	0.0279579	0.0430332
AGAP001552-RA	24	12	9.27637	0.0135518	0.0259467
AGAP001587-RA	24	12	526.422	3.09e-05	0.00102042
AGAP001609-RA	20	16	122.202	0.00616376	0.0155455
AGAP001625-RA	24	10	18.215	0.000204708	0.00257113
AGAP001634-RA	24	16	176.876	1.51e-05	0.000678383
AGAP001649-RA	24	4	49.4501	0.0279579	0.0430332
AGAP001650-RA	24	8	303.081	0.000359088	0.00317616
AGAP001697-RB	8	2	40.7945	0.178335	0.195452
AGAP001713-RC	8	4	208.854	0.178335	0.195452
AGAP001713-RD	16	12	128.239	0.301989	0.319813
AGAP001726-RA	16	12	245.64	0.0392954	0.0558315
AGAP001752-RB	16	12	129.242	0.100905	0.117348
AGAP001761-RA	24	4	271.095	0.134894	0.152637
AGAP001782-RA	16	12	1433.63	0.100905	0.117348
AGAP001797-RI	24	16	383.051	0.00616376	0.0155455
AGAP001806-RA	24	2	52.8801	0.387132	0.404524
AGAP001823-RA	24	14	340.791	0.0196113	0.033467
AGAP001828-RA	24	10	208.695	0.0392954	0.0558315
AGAP001854-RA	24	20	89.9942	1.26e-06	0.000322729
AGAP001856-RA	24	20	1667.22	0.000611986	0.00422338
AGAP001864-RA	20	6	57.1639	0.0544923	0.071443
AGAP001889-RA	24	12	3557.84	3.08e-06	0.000322729
AGAP001890-RA	24	12	691.801	7.04e-06	0.000552328
AGAP001891-RA	24	10	123.624	0.000204708	0.00257113
AGAP001916-RA	16	10	386.018	0.0196113	0.033467
AGAP001929-RA	24	0	34.1967	0.0196113	0.033467
AGAP001981-RA	24	4	20.3066	0.0392954	0.0558315
AGAP002049-RA	20	4	124.503	0.00921695	0.0202386
AGAP002060-RA	24	4	43.0861	0.0279579	0.0430332
AGAP002070-RA	24	2	12.4386	0.00404842	0.0122822
AGAP002078-RA	16	4	53.7868	0.00101589	0.00579978
AGAP002121-RA	16	4	57.8202	0.00260831	0.00998791
AGAP002130-RA	16	4	31.9359	0.134894	0.152637
AGAP002136-RA	20	12	85.47	0.00164607	0.00760096
AGAP002138-RA	16	4	81.9015	6.03e-05	0.00126141
AGAP002174-RA	24	20	52.7542	0.00921695	0.0202386
AGAP002263-RB	24	18	380.584	0.00164607	0.00760096
AGAP002263-RE	24	14	302.234	0.00101589	0.00579978
AGAP002279-RA	16	2	1678.96	0.0279579	0.0430332
AGAP002322-RA	24	6	78.6278	0.00616376	0.0155455
AGAP002355-RB	24	12	10780.5	0.00101589	0.00579978
AGAP002376-RA	24	2	41.9685	0.0392954	0.0558315
AGAP002377-RA	24	0	156.368	0.0746056	0.0913301
AGAP002391-RA	20	6	54.7887	0.00164607	0.00760096
AGAP002405-RA	24	20	37.646	0.0746056	0.0913301
AGAP002426-RA	16	4	58.1963	0.0392954	0.0558315
AGAP002434-RB	24	10	774.317	0.00260831	0.00998791
AGAP002434-RC	20	10	1120.83	0.0392954	0.0558315
AGAP002440-RA	24	2	29.3996	0.0392954	0.0558315
AGAP002504-RA	24	20	48.409	0.0279579	0.0430332
AGAP002509-RA	24	22	72.2944	0.00616376	0.0155455
AGAP002511-RA	16	10	185.966	0.178335	0.195452
AGAP002518-RA	20	10	277.888	0.000611986	0.00422338
AGAP002529-RA	20	8	645.131	0.0746056	0.0913301
AGAP002535-RA	24	20	79.7871	0.100905	0.117348
AGAP002548-RA	16	10	1616.3	0.0135518	0.0259467
AGAP002550-RA	24	16	763.125	1.51e-05	0.000678383
AGAP002557-RA	20	12	66.9205	0.0135518	0.0259467
AGAP002575-RA	24	12	123.025	0.0544923	0.071443
AGAP002580-RA	24	2	22.2418	0.134894	0.152637
AGAP002588-RA	24	12	267.642	1.51e-05	0.000678383
AGAP002601-RA	16	10	30.3899	0.0196113	0.033467
AGAP002632-RA	24	6	1281.31	3.09e-05	0.00102042
AGAP002647-RA	20	8	632.766	0.00616376	0.0155455
AGAP002648-RA	20	10	15.3086	0.0746056	0.0913301
AGAP002672-RA	16	10	239.483	0.00616376	0.0155455
AGAP002738-RA	24	12	30.7897	0.0544923	0.071443
AGAP002762-RA	24	22	334.04	0.0279579	0.0430332
AGAP002776-RA	24	22	20.6037	0.77143	0.783912
AGAP002782-RA	20	2	39.5821	0.000611986	0.00422338
AGAP002862-RA	24	18	448.281	0.000359088	0.00317616
AGAP002867-RA	20	14	9.00431	0.00404842	0.0122822
AGAP002869-RA	24	16	85.0255	0.000113043	0.00182029
AGAP002883-RA	24	4	434.691	0.0544923	0.071443
AGAP002905-RA	24	18	124.726	0.0392954	0.0558315
AGAP002913-RA	16	12	1712.56	0.0279579	0.0430332
AGAP002914-RA	24	8	18.9793	0.00616376	0.0155455
AGAP002942-RC	20	10	110.389	0.0135518	0.0259467
AGAP002988-RA	24	20	46.0281	0.618543	0.634714
AGAP002996-RA	8	4	130.485	0.134894	0.152637
AGAP003019-RA	24	20	88.2369	0.0746056	0.0913301
AGAP003021-RA	24	16	16.3991	0.344561	0.364283
AGAP003024-RC	8	4	37.9673	0.267624	0.284861
AGAP003024-RD	24	8	20.9733	0.0279579	0.0430332
AGAP003060-RA	24	10	174.116	0.00616376	0.0155455
AGAP003139-RA	16	4	315.69	0.23326	0.249128
AGAP003153-RA	20	0	59.347	0.0196113	0.033467
AGAP003171-RA	24	20	32.2817	0.0544923	0.071443
AGAP003173-RA	16	2	15.4414	0.0544923	0.071443
AGAP003178-RA	20	4	50.271	0.00404842	0.0122822
AGAP003180-RA	20	8	1589.11	0.00921695	0.0202386
AGAP003205-RA	24	6	30.2082	0.000204708	0.00257113
AGAP003228-RA	24	20	133.358	0.0544923	0.071443
AGAP003230-RA	24	0	27.3715	0.0392954	0.0558315
AGAP003263-RA	24	12	120.29	0.0135518	0.0259467
AGAP003283-RA	16	10	291.294	0.0746056	0.0913301
AGAP003323-RA	16	10	183.949	0.000359088	0.00317616
AGAP003357-RA	24	14	505.012	0.00260831	0.00998791
AGAP003398-RE	16	4	143.435	0.00404842	0.0122822
AGAP003422-RA	24	6	82.2849	0.178335	0.195452
AGAP003439-RM	16	12	85.5057	0.0544923	0.071443
AGAP003459-RA	24	20	61.958	0.134894	0.152637
AGAP003473-RA	20	8	537.624	0.00921695	0.0202386
AGAP003474-RA	20	8	1387.95	0.0135518	0.0259467
AGAP003578-RA	24	16	397.228	0.23326	0.249128
AGAP003580-RA	24	12	262.921	0.0196113	0.033467
AGAP003591-RA	20	18	48.0108	0.00921695	0.0202386
AGAP003598-RA	24	20	250.382	0.0135518	0.0259467
AGAP003600-RA	12	2	117.172	0.00921695	0.0202386
AGAP003606-RA	20	0	50.3237	0.178335	0.195452
AGAP003638-RA	20	14	172.033	0.0279579	0.0430332
AGAP003651-RB	16	10	12.4794	0.00616376	0.0155455
AGAP003725-RB	16	12	62.8324	1	1
AGAP003746-RA	24	2	37.0649	0.0135518	0.0259467
AGAP003757-RA	24	4	45.2392	0.00101589	0.00579978
AGAP003759-RA	24	14	67.7585	0.00404842	0.0122822
AGAP003762-RA	24	20	5.04633	0.77143	0.783912
AGAP003766-RA	24	6	58.8786	0.00921695	0.0202386
AGAP003809-RB	20	10	59.634	6.03e-05	0.00126141
AGAP003836-RA	20	2	41.2689	0.0392954	0.0558315
AGAP003844-RA	24	16	2327.1	3.08e-06	0.000322729
AGAP003925-RA	16	10	380.232	0.0196113	0.033467
AGAP003934-RA	24	12	87.9469	0.00260831	0.00998791
AGAP003977-RA	16	4	187.955	0.100905	0.117348
AGAP003995-RA	20	8	10.7705	0.618543	0.634714
AGAP004020-RA	20	2	68.7977	0.0392954	0.0558315
AGAP004029-RA	16	4	31.591	0.0392954	0.0558315
AGAP004055-RA	16	4	395.866	0.0746056	0.0913301
AGAP004109-RA	24	6	197.676	0.100905	0.117348
AGAP004163-RB	16	10	683.872	0.0135518	0.0259467
AGAP004164-RA	20	18	218.678	0.0746056	0.0913301
AGAP004164-RB	16	2	876.558	0.0746056	0.0913301
AGAP004164-RD	20	18	27.8694	0.00404842	0.0122822
AGAP004175-RA	24	16	251.184	0.000611986	0.00422338
AGAP004188-RA	16	8	277.475	0.178335	0.195452
AGAP004197-RA	20	12	55.5098	0.100905	0.117348
AGAP004212-RA	20	6	1348.86	0.000359088	0.00317616
AGAP004214-RA	16	4	300.584	0.0279579	0.0430332
AGAP004228-RA	12	10	12.3008	0.862673	0.875216
AGAP004228-RB	16	2	43.7293	0.953917	0.964669
AGAP004246-RB	24	8	126.358	0.0544923	0.071443
AGAP004261-RB	24	22	1180.37	4.7e-07	0.000295454
AGAP004261-RC	24	20	122.725	0.0196113	0.033467
AGAP004309-RA	24	2	16.6091	0.00404842	0.0122822
AGAP004314-RA	16	4	35.6824	0.0544923	0.071443
AGAP004352-RA	16	4	62.9525	0.0746056	0.0913301
AGAP004373-RA	24	4	87.075	0.0196113	0.033467
AGAP004380-RA	20	6	34.0357	0.134894	0.152637
AGAP004408-RA	24	4	262.239	0.0196113	0.033467
AGAP004410-RA	24	2	2202.33	0.000611986	0.00422338
AGAP004435-RA	16	4	44.1614	0.0196113	0.033467
AGAP004455-RA	24	16	635.107	6.03e-05	0.00126141
AGAP004458-RA	24	14	33.9314	0.0135518	0.0259467
AGAP004458-RC	20	14	152.605	0.00921695	0.0202386
AGAP004502-RA	20	8	226.212	0.0279579	0.0430332
AGAP004535-RA	24	20	138.293	0.0196113	0.033467
AGAP004572-RB	24	18	116.176	0.000611986	0.00422338
AGAP004581-RA	24	6	40.0002	1	1
AGAP004612-RA	24	18	285.658	0.0135518	0.0259467
AGAP004644-RA	20	16	29.9211	0.0196113	0.033467
AGAP012960-RA	20	12	81.3632	0.00404842	0.0122822
AGAP012987-RA	24	8	241.899	0.23326	0.249128
AGAP012988-RA	16	12	334.814	0.0746056	0.0913301
AGAP012996-RA	24	16	411.754	0.134894	0.152637
AGAP013007-RA	20	6	18.3823	0.953917	0.964669
AGAP013012-RA	20	10	81.1027	0.000113043	0.00182029
AGAP013029-RA	16	10	326.694	0.0544923	0.071443
AGAP013036-RA	24	6	32.5033	7.04e-06	0.000552328
AGAP013038-RA	16	6	19.8101	0.0392954	0.0558315
AGAP013059-RA	24	14	146.907	0.0135518	0.0259467
AGAP013061-RA	16	2	69.5589	0.0279579	0.0430332
AGAP013079-RA	24	8	120.464	0.100905	0.117348
AGAP013142-RA	24	4	41.1001	0.000359088	0.00317616
AGAP013166-RA	24	2	60.3749	0.0392954	0.0558315
AGAP013194-RA	24	4	68.5112	0.000204708	0.00257113
AGAP013218-RA	24	16	163.643	0.00404842	0.0122822
AGAP013260-RA	20	6	61.9102	0.49159	0.508597
AGAP013296-RA	16	4	39.5403	0.000611986	0.00422338
AGAP013301-RB	24	8	111.09	0.100905	0.117348
AGAP013329-RA	24	16	133.945	6.03e-05	0.00126141
AGAP013365-RA	24	14	2502.96	0.0196113	0.033467
AGAP013480-RA	24	4	192.78	0.00260831	0.00998791
AGAP013492-RA	24	2	130.669	0.00260831	0.00998791
AGAP027997-RA	24	10	42.7197	0.00260831	0.00998791
AGAP028406-RA	16	10	92.2813	0.0279579	0.0430332
AGAP028479-RA	24	6	18.6636	0.00164607	0.00760096
AGAP029242-RA	16	10	91.3755	0.0392954	0.0558315
AGAP029451-RB	24	0	135.279	0.00404842	0.0122822
AGAP029577-RA	16	12	169.5	0.0196113	0.033467
AGAP029586-RA	20	8	55.8559	0.387132	0.404524
AGAP029680-RA	16	12	103.258	0.00921695	0.0202386
AGAP029806-RA	24	10	139.91	0.00616376	0.0155455
AGAP010343-RB	20	0	242.98	0.00164607	0.00760096
AGAP010384-RA	24	14	43.9992	0.77143	0.783912
AGAP010408-RA	24	18	73.9466	0.000359088	0.00317616
AGAP010427-RA	16	6	8.51632	0.134894	0.152637
AGAP010509-RA	24	16	1439.27	0.0279579	0.0430332
AGAP010519-RG	12	10	34.7559	0.694986	0.710833
AGAP010519-RI	12	10	20.0072	1	1
AGAP010566-RA	20	8	105.019	0.00921695	0.0202386
AGAP010596-RA	24	20	3.58267	0.618543	0.634714
AGAP010658-RA	24	6	63.0323	0.00616376	0.0155455
AGAP010676-RB	24	2	200.984	0.0135518	0.0259467
AGAP010687-RA	20	10	194.129	0.00164607	0.00760096
AGAP010702-RA	20	2	31.0803	0.0544923	0.071443
AGAP010739-RA	24	14	119.692	0.000611986	0.00422338
AGAP010765-RA	24	18	245.241	0.00921695	0.0202386
AGAP010766-RA	24	18	1562.12	0.0135518	0.0259467
AGAP010807-RA	20	18	37.3941	0.00404842	0.0122822
AGAP010842-RA	16	4	48.7332	0.178335	0.195452
AGAP010872-RA	24	16	328.515	0.00921695	0.0202386
AGAP010961-RB	24	14	846.846	6.03e-05	0.00126141
AGAP011050-RA	16	4	6200.63	0.0196113	0.033467
AGAP011051-RA	16	4	334.61	0.0135518	0.0259467
AGAP011053-RA	16	2	786.401	0.0392954	0.0558315
AGAP011061-RA	24	12	73.6511	3.08e-06	0.000322729
AGAP011062-RA	20	8	139.461	0.0746056	0.0913301
AGAP011099-RA	24	16	132.662	0.00921695	0.0202386
AGAP011178-RA	24	6	285.927	0.00101589	0.00579978
AGAP011248-RA	20	18	47.4628	0.00921695	0.0202386
AGAP011271-RA	20	10	1230.95	0.100905	0.117348
AGAP011300-RA	16	2	146.39	0.0196113	0.033467
AGAP011319-RA	24	18	1593.23	0.0196113	0.033467
AGAP011333-RA	16	12	1972.6	0.0392954	0.0558315
AGAP011355-RA	24	6	293.89	0.000611986	0.00422338
AGAP011357-RA	24	14	106.6	0.000611986	0.00422338
AGAP011357-RB	20	10	35.2871	0.00404842	0.0122822
AGAP011373-RA	20	10	23.2107	0.100905	0.117348
AGAP011387-RA	20	0	86.5678	0.0392954	0.0558315
AGAP011390-RA	24	14	187.041	0.0135518	0.0259467
AGAP011391-RA	20	14	636.794	0.00921695	0.0202386
AGAP011460-RA	24	18	204.607	0.0135518	0.0259467
AGAP011483-RA	24	2	356.479	0.0279579	0.0430332
AGAP011523-RA	24	12	48.0123	0.00260831	0.00998791
AGAP011560-RA	24	4	17.002	0.00404842	0.0122822
AGAP011584-RA	12	2	43.3505	0.0135518	0.0259467
AGAP011588-RA	16	12	36.7362	0.178335	0.195452
AGAP011654-RA	20	16	1145.97	0.0196113	0.033467
AGAP011812-RA	24	8	120.826	0.00921695	0.0202386
AGAP011819-RA	24	20	79.6557	0.0392954	0.0558315
AGAP011824-RA	24	14	1121.4	0.00616376	0.0155455
AGAP011830-RA	24	14	970.843	0.49159	0.508597
AGAP011833-RA	20	6	284.185	0.0279579	0.0430332
AGAP011884-RA	24	20	70.8701	0.00101589	0.00579978
AGAP011887-RA	20	2	9.14983	0.0279579	0.0430332
AGAP011921-RA	20	8	162.007	0.0544923	0.071443
AGAP011925-RA	24	16	551.602	0.00404842	0.0122822
AGAP011936-RA	24	4	42.4613	0.00164607	0.00760096
AGAP011947-RA	24	12	22.2781	0.100905	0.117348
AGAP011972-RA	12	6	19.4472	0.77143	0.783912
AGAP012008-RA	24	12	3070.86	0.00616376	0.0155455
AGAP012010-RA	16	8	123.711	0.00404842	0.0122822
AGAP012010-RB	24	12	717.344	0.000359088	0.00317616
AGAP012012-RB	24	12	52.5628	0.100905	0.117348
AGAP012053-RB	20	12	179.592	0.134894	0.152637
AGAP012053-RC	20	10	158.289	0.00921695	0.0202386
AGAP012097-RA	24	2	218.91	0.000359088	0.00317616
AGAP012112-RA	20	2	44.8325	0.00616376	0.0155455
AGAP012142-RA	16	4	43.0747	0.178335	0.195452
AGAP012161-RA	20	16	58.3118	0.00616376	0.0155455
AGAP012181-RB	20	14	348.058	0.0196113	0.033467
AGAP012186-RA	20	18	838.714	0.000359088	0.00317616
AGAP012291-RA	24	18	54.3862	0.0279579	0.0430332
AGAP012296-RA	24	16	55.045	0.178335	0.195452
AGAP012342-RA	20	10	25.5472	0.000113043	0.00182029
AGAP012394-RA	24	12	284.592	0.000611986	0.00422338
AGAP012395-RA	24	14	273.896	3.08e-06	0.000322729
AGAP028149-RA	24	6	2644.35	0.0544923	0.071443
AGAP028166-RA	24	22	20.2033	0.000611986	0.00422338
AGAP028185-RA	20	14	71.7441	0.00260831	0.00998791
AGAP028538-RA	24	10	794.188	0.0544923	0.071443
AGAP028628-RA	20	2	64.5328	0.00921695	0.0202386
AGAP029131-RA	16	8	137.136	0.0279579	0.0430332
AGAP029447-RA	24	0	23.8832	0.0135518	0.0259467
AGAP029495-RA	16	2	235.185	0.0279579	0.0430332
AGAP029515-RA	24	6	224.117	0.0135518	0.0259467
AGAP029569-RA	24	12	413.449	0.00101589	0.00579978
AGAP029593-RA	16	10	523.434	0.0279579	0.0430332
AGAP029633-RC	24	16	184.562	0.0135518	0.0259467
AGAP029733-RA	16	2	215.197	0.00404842	0.0122822
AGAP007752-RA	24	10	10.5526	0.00616376	0.0155455
AGAP007788-RB	16	12	479.076	0.0392954	0.0558315
AGAP007791-RB	20	6	205.166	0.387132	0.404524
AGAP007801-RA	16	12	1777.43	0.0746056	0.0913301
AGAP007851-RA	24	14	194.97	0.00260831	0.00998791
AGAP007868-RA	24	18	68.6841	6.03e-05	0.00126141
AGAP007901-RE	20	16	99.8549	0.100905	0.117348
AGAP007920-RA	24	18	2024.64	0.00404842	0.0122822
AGAP007973-RB	24	12	77.8984	0.00101589	0.00579978
AGAP007974-RA	20	10	421.426	0.0135518	0.0259467
AGAP007981-RA	24	22	81.7059	0.00404842	0.0122822
AGAP007994-RA	20	10	97.8642	0.00260831	0.00998791
AGAP008003-RA	24	16	234.733	0.0544923	0.071443
AGAP008005-RA	24	12	13.5619	0.0196113	0.033467
AGAP008056-RA	24	20	832.948	0.00616376	0.0155455
AGAP008141-RA	20	0	153.534	0.00404842	0.0122822
AGAP008147-RA	16	4	34.1183	0.134894	0.152637
AGAP008182-RA	24	4	1050.68	0.0196113	0.033467
AGAP008193-RA	12	2	14.6634	0.00404842	0.0122822
AGAP008198-RA	20	14	399.959	0.0392954	0.0558315
AGAP008208-RA	24	6	30.2535	0.000204708	0.00257113
AGAP008209-RA	16	4	184.273	0.0392954	0.0558315
AGAP008254-RA	24	12	1543.87	0.00616376	0.0155455
AGAP008264-RA	24	22	166.383	0.0279579	0.0430332
AGAP008288-RA	20	18	829.118	0.100905	0.117348
AGAP008288-RB	24	18	1665.75	0.00164607	0.00760096
AGAP008337-RA	24	20	65.4666	0.00260831	0.00998791
AGAP008359-RA	24	12	893.412	0.00164607	0.00760096
AGAP008363-RA	20	14	142.053	0.00101589	0.00579978
AGAP008374-RA	20	2	14.1439	0.000611986	0.00422338
AGAP008412-RD	16	12	802.912	0.0746056	0.0913301
AGAP008432-RA	24	20	2340.36	0.000204708	0.00257113
AGAP008432-RB	20	18	2424.55	0.00164607	0.00760096
AGAP008444-RA	24	6	256.602	0.00164607	0.00760096
AGAP008557-RA	24	2	25.6651	0.00404842	0.0122822
AGAP008614-RA	20	4	437.653	0.00921695	0.0202386
AGAP008615-RA	20	6	47.7771	0.00616376	0.0155455
AGAP008640-RA	20	8	4116.98	0.000359088	0.00317616
AGAP008645-RA	24	10	45.3146	0.49159	0.508597
AGAP008650-RB	24	20	71.3792	0.100905	0.117348
AGAP008658-RA	24	16	564.932	0.00260831	0.00998791
AGAP008685-RA	24	18	15.5474	0.0135518	0.0259467
AGAP008721-RA	24	14	92.9323	0.49159	0.508597
AGAP008725-RA	16	10	271.541	0.0392954	0.0558315
AGAP008730-RA	16	8	58.1048	0.0746056	0.0913301
AGAP008770-RA	24	20	246.171	0.0746056	0.0913301
AGAP008774-RA	16	4	109.21	0.100905	0.117348
AGAP008780-RA	24	0	31.4275	0.23326	0.249128
AGAP008812-RA	16	12	31.3689	0.439361	0.458337
AGAP008833-RA	20	10	623.64	0.00260831	0.00998791
AGAP008864-RA	24	8	99.1586	0.49159	0.508597
AGAP008870-RA	20	10	264.401	0.23326	0.249128
AGAP008889-RA	20	14	85.7104	0.00404842	0.0122822
AGAP008892-RA	24	16	4989.17	0.000113043	0.00182029
AGAP008900-RA	24	16	403.036	0.0135518	0.0259467
AGAP008917-RA	24	0	101.442	0.0544923	0.071443
AGAP009003-RA	20	6	291.024	0.00260831	0.00998791
AGAP009036-RA	24	4	574.624	0.00921695	0.0202386
AGAP009100-RB	8	0	15.4543	0.23326	0.249128
AGAP009137-RA	24	6	28.9499	0.0279579	0.0430332
AGAP009159-RA	24	18	176.173	0.00260831	0.00998791
AGAP009193-RA	16	4	187.704	0.0544923	0.071443
AGAP009221-RA	24	18	768.629	0.00616376	0.0155455
AGAP009222-RA	16	4	31.2108	0.0544923	0.071443
AGAP009224-RD	24	12	88.2975	0.0279579	0.0430332
AGAP009239-RA	24	12	396.277	0.0196113	0.033467
AGAP009264-RA	24	10	240.995	0.00921695	0.0202386
AGAP009285-RB	16	10	187.732	0.00260831	0.00998791
AGAP009363-RA	24	8	69.732	0.000611986	0.00422338
AGAP009364-RA	24	12	383.525	0.00404842	0.0122822
AGAP009374-RA	24	8	29.8282	0.00101589	0.00579978
AGAP009387-RA	20	10	95.1623	0.0135518	0.0259467
AGAP009405-RA	24	16	85.1076	1.51e-05	0.000678383
AGAP009415-RA	20	10	40.9403	0.00164607	0.00760096
AGAP009424-RD	20	14	273.382	0.000204708	0.00257113
AGAP009463-RA	24	12	108.623	6.03e-05	0.00126141
AGAP009464-RA	24	8	175.598	0.000204708	0.00257113
AGAP009467-RA	24	4	21.3137	0.0746056	0.0913301
AGAP009468-RA	24	4	208.798	0.000611986	0.00422338
AGAP009471-RA	24	18	57.5815	0.000611986	0.00422338
AGAP009472-RA	24	18	174.08	0.0544923	0.071443
AGAP009473-RA	20	10	30165.3	0.00404842	0.0122822
AGAP009477-RB	20	6	115.906	0.00921695	0.0202386
AGAP009498-RA	24	14	183.932	0.0544923	0.071443
AGAP009515-RA	16	12	55.6615	0.0196113	0.033467
AGAP009589-RB	20	10	165.375	0.00921695	0.0202386
AGAP009591-RA	16	2	136.589	0.100905	0.117348
AGAP009594-RA	16	10	5547.56	0.0196113	0.033467
AGAP009616-RA	20	10	221.894	0.000113043	0.00182029
AGAP009622-RA	24	6	77.0775	0.387132	0.404524
AGAP009632-RA	24	0	48.3106	0.00616376	0.0155455
AGAP009634-RA	24	10	4.32073	1	1
AGAP009642-RA	16	4	218.443	0.100905	0.117348
AGAP009643-RA	16	12	234.739	0.0135518	0.0259467
AGAP009662-RA	20	8	593.101	0.0135518	0.0259467
AGAP009670-RA	16	14	5.38993	0.00616376	0.0155455
AGAP009781-RA	24	20	69.1699	0.0135518	0.0259467
AGAP009783-RA	24	4	301.468	1.51e-05	0.000678383
AGAP009823-RA	20	4	217.244	0.0392954	0.0558315
AGAP009828-RA	16	4	1.15476	0.694986	0.710833
AGAP009831-RA	16	12	1902.01	0.00260831	0.00998791
AGAP009844-RA	12	4	33.5369	1	1
AGAP009861-RA	16	4	566.18	0.00404842	0.0122822
AGAP009879-RA	24	4	16.761	0.00101589	0.00579978
AGAP009889-RA	24	18	148.13	0.178335	0.195452
AGAP009893-RA	24	2	185.77	0.0279579	0.0430332
AGAP009893-RB	8	0	54.4418	0.23326	0.249128
AGAP009897-RA	24	8	639.17	0.0746056	0.0913301
AGAP009901-RA	24	20	251.57	0.00616376	0.0155455
AGAP009914-RA	16	10	114.193	0.00260831	0.00998791
AGAP009922-RA	24	16	294.193	0.00616376	0.0155455
AGAP009961-RA	16	10	350.278	0.000359088	0.00317616
AGAP009978-RA	24	4	100.659	0.00164607	0.00760096
AGAP010052-RA	24	16	1883.05	0.100905	0.117348
AGAP010060-RA	16	4	44.2653	0.000113043	0.00182029
AGAP010075-RA	24	22	212.486	0.0135518	0.0259467
AGAP010142-RA	24	12	249.897	0.00164607	0.00760096
AGAP010142-RB	24	14	5211.31	0.000359088	0.00317616
AGAP010145-RA	24	12	155.199	0.00921695	0.0202386
AGAP010152-RA	20	2	23.2788	0.00404842	0.0122822
AGAP010158-RA	20	10	85.9787	6.03e-05	0.00126141
AGAP010175-RC	20	2	41.0512	0.0196113	0.033467
AGAP010193-RA	24	12	5043.49	0.0279579	0.0430332
AGAP010232-RA	24	2	163.689	0.00164607	0.00760096
AGAP010280-RA	24	4	2416.19	0.000204708	0.00257113
AGAP010281-RA	8	6	110.754	0.178335	0.195452
AGAP013730-RB	8	0	65.5274	0.0746056	0.0913301
AGAP013761-RA	20	0	21.2671	0.000359088	0.00317616
AGAP028011-RA	16	4	86.0961	0.0135518	0.0259467
AGAP028027-RA	24	8	98.5188	0.0135518	0.0259467
AGAP028095-RD	20	10	34.0126	0.00404842	0.0122822
AGAP028135-RA	24	16	50.1076	0.0279579	0.0430332
AGAP028141-RA	20	12	113.27	0.0279579	0.0430332
AGAP028142-RA	24	6	85.0519	0.0544923	0.071443
AGAP028144-RA	24	18	76.1647	0.0746056	0.0913301
AGAP028164-RA	24	12	461.302	0.00164607	0.00760096
AGAP028196-RA	20	10	613.077	0.00404842	0.0122822
AGAP028554-RA	24	14	89.2528	3.09e-05	0.00102042
AGAP028648-RB	24	6	323.064	0.00616376	0.0155455
AGAP029214-RA	20	6	46.6167	0.00260831	0.00998791
AGAP029405-RA	24	2	38.2421	0.000113043	0.00182029
AGAP029417-RA	20	10	21.6123	6.03e-05	0.00126141
AGAP029445-RA	24	2	70.1531	0.23326	0.249128
AGAP029459-RB	24	8	291.688	0.000611986	0.00422338
AGAP029500-RA	24	12	252.53	0.0544923	0.071443
AGAP029542-RA	16	12	467.842	0.00616376	0.0155455
AGAP029610-RA	24	8	23.9492	0.00616376	0.0155455
AGAP029791-RA	16	4	36.9539	0.00260831	0.00998791
AGAP029879-RA	20	10	43.0038	0.000359088	0.00317616
AGAP029881-RA	24	12	32.2613	0.00260831	0.00998791
AGAP029901-RB	24	14	12.2202	0.0544923	0.071443
AGAP029909-RC	20	16	3828.36	0.134894	0.152637
AGAP012445-RA	20	12	121.191	0.0544923	0.071443
AGAP012461-RA	16	8	243.008	0.0279579	0.0430332
AGAP012678-RA	24	14	136.959	0.0135518	0.0259467
AGAP012683-RA	24	8	5.28312	0.301989	0.319813
AGAP012761-RA	24	16	22.6396	0.00101589	0.00579978
AGAP012802-RA	24	6	64.5756	0.0746056	0.0913301
AGAP012873-RA	24	6	40.4653	0.23326	0.249128
AGAP028855-RA	20	8	1070.75	1	1
AGAP028856-RA	20	8	1070.75	1	1
AGAP000010-RA	24	2	150.096	0.0392954	0.0558315
AGAP000045-RB	24	12	105.204	0.00404842	0.0122822
AGAP000051-RA	24	8	1052.79	0.00921695	0.0202386
AGAP000213-RA	24	6	70.1958	0.0746056	0.0913301
AGAP000241-RA	24	12	145.514	0.00616376	0.0155455
AGAP000275-RA	20	10	329.224	0.00616376	0.0155455
AGAP000299-RA	24	16	33.7867	0.00260831	0.00998791
AGAP000313-RA	20	10	695.135	0.000611986	0.00422338
AGAP000325-RA	24	20	103.943	0.178335	0.195452
AGAP000327-RA	20	16	344.551	0.0392954	0.0558315
AGAP000378-RA	24	2	340.937	0.0196113	0.033467
AGAP000498-RB	12	4	38.5337	0.0196113	0.033467
AGAP000500-RC	20	14	555.505	0.00164607	0.00760096
AGAP000549-RA	16	4	95.3203	0.0544923	0.071443
AGAP000562-RB	20	12	153.865	1.51e-05	0.000678383
AGAP000567-RA	20	12	28.2799	0.134894	0.152637
AGAP000651-RA	16	8	3468.09	0.0746056	0.0913301
AGAP000651-RB	20	10	2456.65	0.000113043	0.00182029
AGAP000717-RA	20	8	289.244	0.00921695	0.0202386
AGAP000728-RA	24	16	151.615	0.23326	0.249128
AGAP000745-RA	24	2	9.0806	0.000359088	0.00317616
AGAP000844-RA	16	10	1123.67	0.00101589	0.00579978
AGAP000943-RC	20	12	238.455	0.0392954	0.0558315
AGAP000969-RB	20	10	94.1137	0.178335	0.195452
AGAP000986-RA	24	8	859.089	0.0135518	0.0259467
AGAP001021-RA	20	6	183.539	0.387132	0.404524
AGAP001027-RC	24	14	227.366	0.00164607	0.00760096
AGAP001073-RC	20	8	78.9075	0.0392954	0.0558315
AGAP007278-RA	24	4	42.808	0.000359088	0.00317616
AGAP029109-RB	20	8	307.856	0.0544923	0.071443
AGAP029649-RA	24	6	80.2239	0.23326	0.249128
