# Supplementary material for: Hearing of malaria mosquitoes is modulated by a beta-adrenergic-like octopamine receptor which serves as insecticide target
Source: Nat Commun. 2023 Jul 19;14:4338. doi: 10.1038/s41467-023-40029-y (PMC10356864; doi:10.1038/s41467-023-40029-y)
Supplement: Supplementary file 12 — Supplementary Dataset 8 [file 41467_2023_40029_MOESM12_ESM.xlsx]

## Sheet: Supp. table 7_Full_gene_list_cy
id	PER	LAG	AMP	Pvalue	BH.Q
AGAP004678-RA	16	0	148.639	1	1
AGAP004704-RA	24	22	52.0368	0.00969118	0.0172288
AGAP004739-RA	12	2	61.796	0.113309	0.127936
AGAP004768-RA	20	16	53.7187	0.189282	0.2049
AGAP004794-RA	24	22	368.542	0.0265035	0.0373899
AGAP004880-RB	20	6	72.6933	0.589504	0.602359
AGAP004890-RA	24	14	309.487	0.00464124	0.010952
AGAP005032-RA	20	0	143.467	0.0488892	0.0617945
AGAP005032-RB	24	4	1383.55	0.0265035	0.0373899
AGAP005038-RA	20	4	24.9265	0.0361945	0.0480639
AGAP005056-RA	24	2	126.286	0.000558294	0.00292993
AGAP005071-RA	24	12	264.069	0.000345488	0.00222196
AGAP005076-RA	20	10	17.2931	0.0361945	0.0480639
AGAP005079-RD	24	14	3470.38	0.065346	0.078511
AGAP005103-RA	24	12	152.831	0.00675388	0.0135906
AGAP005124-RB	24	0	103.222	0.000883854	0.00376499
AGAP005160-RC	24	12	101.173	0.00969118	0.0172288
AGAP005205-RB	20	16	221.096	0.0265035	0.0373899
AGAP005221-RA	16	12	48.7692	0.0265035	0.0373899
AGAP005323-RA	24	6	64.3981	0.00209444	0.00648092
AGAP005327-RA	24	6	675.715	0.0488892	0.0617945
AGAP005365-RA	12	2	24.7373	0.065346	0.078511
AGAP005369-RA	20	16	325.024	0.0488892	0.0617945
AGAP005388-RA	24	22	139.311	0.0488892	0.0617945
AGAP005394-RB	20	10	111.53	0.00464124	0.010952
AGAP005400-RB	24	14	174.34	7.11e-05	0.00103712
AGAP005427-RA	8	6	647.753	0.065346	0.078511
AGAP005459-RA	24	14	1453.71	0.0137221	0.0221717
AGAP005499-RA	24	6	114.883	0.000558294	0.00292993
AGAP005501-RA	20	4	19.0387	0.0759061	0.0910318
AGAP005521-RA	24	16	333.43	0.000209118	0.00175874
AGAP005547-RA	12	4	7.111	0.215364	0.232367
AGAP005552-RA	20	8	170.292	0.00675388	0.0135906
AGAP005552-RB	20	10	428.725	0.000345488	0.00222196
AGAP005563-RA	24	14	3902.58	5.69e-06	0.000286916
AGAP005585-RB	16	12	176.876	0.000883854	0.00376499
AGAP005610-RA	24	16	22.2079	0.00969118	0.0172288
AGAP005639-RA	24	16	199.099	0.00969118	0.0172288
AGAP005641-RA	24	6	203.683	0.0265035	0.0373899
AGAP005645-RA	24	12	943.811	0.00464124	0.010952
AGAP005655-RA	24	6	1120.86	0.000345488	0.00222196
AGAP005656-RA	24	8	76.4514	0.00314246	0.00848334
AGAP005712-RB	24	16	241.789	0.000558294	0.00292993
AGAP005717-RA	24	14	28.7262	0.00209444	0.00648092
AGAP005725-RA	24	10	26.9242	0.383231	0.396529
AGAP005752-RA	24	16	1494.08	0.00209444	0.00648092
AGAP005753-RA	20	14	287.314	0.000123576	0.0013511
AGAP005762-RB	20	12	39.7519	0.0191856	0.0292013
AGAP005772-RA	12	0	18.1251	0.147108	0.161647
AGAP005783-RA	16	10	44.6818	0.147108	0.161647
AGAP005834-RA	24	12	51.2565	1.13e-05	0.000411673
AGAP005860-RA	16	10	315.507	0.00675388	0.0135906
AGAP005914-RA	24	2	1346.59	0.00464124	0.010952
AGAP005971-RA	24	16	1446.78	0.000209118	0.00175874
AGAP006001-RA	20	0	60.1316	3.98e-05	0.000746037
AGAP006034-RA	24	14	58.7484	0.00209444	0.00648092
AGAP006082-RA	24	12	47.54	0.00137278	0.00511672
AGAP006115-RA	24	18	842.294	0.0191856	0.0292013
AGAP006116-RA	24	12	131.092	0.0864661	0.100392
AGAP006118-RA	20	12	18.1255	7.58e-09	2.49e-06
AGAP006121-RA	24	12	98.2775	0.00314246	0.00848334
AGAP006186-RE	24	12	1167.36	0.0488892	0.0617945
AGAP006191-RA	24	12	178.387	0.0137221	0.0221717
AGAP006259-RA	24	6	176.167	0.0137221	0.0221717
AGAP006339-RA	24	14	72.0956	0.00314246	0.00848334
AGAP006366-RA	24	14	446.716	0.00969118	0.0172288
AGAP006366-RC	24	14	437.273	0.0361945	0.0480639
AGAP006369-RA	24	16	76.3194	7.11e-05	0.00103712
AGAP006370-RA	24	6	246.557	1.25e-06	0.000136976
AGAP006376-RA	24	18	595.227	0.000209118	0.00175874
AGAP006385-RA	16	0	3.26629	0.113309	0.127936
AGAP006410-RA	24	8	63.2964	0.189282	0.2049
AGAP006426-RA	24	8	50.4188	0.00675388	0.0135906
AGAP006448-RB	24	8	118.463	0.00314246	0.00848334
AGAP006457-RA	12	10	13.7893	0.00314246	0.00848334
AGAP006467-RA	24	4	953.745	0.0488892	0.0617945
AGAP006469-RA	12	2	32.5283	0.30542	0.320057
AGAP006473-RA	24	16	133.049	0.880476	0.887238
AGAP006480-RA	24	6	133.144	3.98e-05	0.000746037
AGAP006480-RB	24	6	73.5442	0.0191856	0.0292013
AGAP006508-RB	24	18	589.996	0.00209444	0.00648092
AGAP006541-RA	12	10	16.4739	0.113309	0.127936
AGAP006543-RA	24	14	197.607	2.16e-05	0.00061545
AGAP006569-RA	20	18	1805.54	0.00675388	0.0135906
AGAP006592-RC	20	10	194.632	0.000209118	0.00175874
AGAP006608-RA	24	2	350.893	0.000345488	0.00222196
AGAP006609-RA	20	16	24.7546	0.0137221	0.0221717
AGAP006653-RA	24	0	82.0761	0.147108	0.161647
AGAP006660-RB	24	4	89.6929	0.00464124	0.010952
AGAP006683-RB	16	8	26.0307	0.0191856	0.0292013
AGAP006698-RA	24	12	12.9254	0.00969118	0.0172288
AGAP006699-RA	24	14	472.113	0.000123576	0.0013511
AGAP006721-RB	24	2	365.444	3.98e-05	0.000746037
AGAP006740-RA	20	8	518.899	0.0361945	0.0480639
AGAP006749-RA	12	0	16.3777	0.00675388	0.0135906
AGAP006761-RA	12	4	18.1477	0.0137221	0.0221717
AGAP006767-RA	24	16	96.4341	0.00209444	0.00648092
AGAP006768-RA	20	14	50.4584	0.147108	0.161647
AGAP006796-RA	24	0	46.8623	0.383231	0.396529
AGAP006819-RB	24	12	195.025	0.000123576	0.0013511
AGAP006829-RA	24	4	22.3723	0.0137221	0.0221717
AGAP006835-RB	24	6	85.779	0.00969118	0.0172288
AGAP006883-RA	24	14	60.8488	3.98e-05	0.000746037
AGAP006900-RA	24	2	29.7816	0.241446	0.256708
AGAP006906-RA	20	14	53.6437	0.00209444	0.00648092
AGAP006907-RA	24	18	75.6675	0.0265035	0.0373899
AGAP006936-RB	24	10	50.0218	0.0571176	0.0719178
AGAP006958-RA	24	6	1120.93	0.00969118	0.0172288
AGAP006959-RA	24	4	424.355	3.98e-05	0.000746037
AGAP006961-RA	24	6	178.234	0.065346	0.078511
AGAP006967-RA	24	16	906.051	7.11e-05	0.00103712
AGAP006970-RA	24	16	156.011	0.00137278	0.00511672
AGAP007055-RA	20	10	338.964	0.00314246	0.00848334
AGAP007061-RA	24	12	52.5022	0.0137221	0.0221717
AGAP007064-RA	24	2	83.9101	0.00314246	0.00848334
AGAP007065-RB	24	14	132.415	0.0137221	0.0221717
AGAP007079-RA	16	4	24.172	0.241446	0.256708
AGAP007088-RA	24	2	498.52	0.0191856	0.0292013
AGAP007104-RA	24	4	392.567	0.00464124	0.010952
AGAP007111-RA	20	18	225.785	0.000209118	0.00175874
AGAP007125-RA	20	14	96.568	0.0864661	0.100392
AGAP007135-RA	24	14	197.557	0.0137221	0.0221717
AGAP007163-RB	12	2	11.0632	0.168195	0.184201
AGAP007181-RB	16	14	5.04343	0.147108	0.161647
AGAP007202-RA	12	0	63.9978	0.723026	0.734219
AGAP007254-RA	24	14	26.271	0.0864661	0.100392
AGAP007286-RA	24	2	1169.32	0.0488892	0.0617945
AGAP007287-RA	24	6	168.862	0.383231	0.396529
AGAP007302-RA	24	10	60.1736	3.98e-05	0.000746037
AGAP007308-RA	24	14	244.352	0.000558294	0.00292993
AGAP007353-RA	16	10	29.006	0.0191856	0.0292013
AGAP007408-RA	24	0	24.5902	0.00314246	0.00848334
AGAP007480-RA	24	2	151.996	0.00209444	0.00648092
AGAP007497-RA	24	18	137.378	0.00209444	0.00648092
AGAP007523-RA	20	4	107.851	0.00675388	0.0135906
AGAP007532-RA	20	10	328.889	0.00137278	0.00511672
AGAP007534-RC	24	14	503.089	0.00675388	0.0135906
AGAP007538-RA	24	14	226.278	0.00209444	0.00648092
AGAP007550-RA	20	16	258.002	0.000558294	0.00292993
AGAP007550-RB	20	16	293.218	0.000558294	0.00292993
AGAP007552-RA	24	12	56.2394	0.000209118	0.00175874
AGAP007553-RA	24	16	324.323	0.00464124	0.010952
AGAP007572-RA	20	10	639.794	5.69e-06	0.000286916
AGAP007611-RA	24	14	59.6383	0.00675388	0.0135906
AGAP007633-RD	24	14	2357.65	0.000123576	0.0013511
AGAP007635-RA	24	14	92.4908	0.00969118	0.0172288
AGAP007636-RA	24	16	733.795	0.000345488	0.00222196
AGAP007667-RA	24	12	127.838	0.0137221	0.0221717
AGAP007684-RB	24	12	38.1041	0.241446	0.256708
AGAP013544-RA	12	2	68.6057	0.477113	0.490574
AGAP029352-RA	20	8	86.9381	0.00209444	0.00648092
AGAP029362-RA	24	6	54.7259	0.00137278	0.00511672
AGAP029366-RA	16	4	342.327	0.880476	0.887238
AGAP029540-RA	24	12	44.3258	0.00314246	0.00848334
AGAP029552-RA	24	6	22.1896	0.00209444	0.00648092
AGAP000586-RA	24	12	1721.31	0.00675388	0.0135906
AGAP001146-RA	24	12	33.843	0.0265035	0.0373899
AGAP001199-RA	16	0	20.1662	1	1
AGAP001213-RA	24	16	76.9236	0.0488892	0.0617945
AGAP001235-RB	20	10	367.428	0.0265035	0.0373899
AGAP001257-RA	16	10	505.316	0.0137221	0.0221717
AGAP001257-RB	20	10	190.77	0.00209444	0.00648092
AGAP001281-RA	24	12	417.44	0.000558294	0.00292993
AGAP001281-RB	24	14	80.1074	0.00464124	0.010952
AGAP001308-RA	24	16	350.64	0.0265035	0.0373899
AGAP001313-RA	24	16	155.045	0.00464124	0.010952
AGAP001336-RA	24	4	31.2798	0.00969118	0.0172288
AGAP001343-RA	24	4	81.4463	0.065346	0.078511
AGAP001369-RA	20	10	166.392	7.11e-05	0.00103712
AGAP001381-RA	24	14	92.4523	0.0488892	0.0617945
AGAP001392-RA	16	4	70.3034	0.00969118	0.0172288
AGAP001423-RA	24	18	917.017	0.000345488	0.00222196
AGAP001449-RA	24	18	637.294	0.00675388	0.0135906
AGAP001464-RB	12	6	17.1016	0.589504	0.602359
AGAP001486-RA	12	6	51.0924	0.880476	0.887238
AGAP001496-RA	24	14	588.857	2.74e-06	0.000199547
AGAP001501-RA	24	10	66.7448	0.00675388	0.0135906
AGAP001502-RA	8	4	664.546	0.30542	0.320057
AGAP001520-RB	24	16	273.713	0.000883854	0.00376499
AGAP001551-RA	24	18	41.9093	0.00675388	0.0135906
AGAP001556-RA	24	4	252.745	0.0228446	0.0346098
AGAP001587-RA	24	12	179.859	0.00675388	0.0135906
AGAP001621-RA	24	14	55.7592	0.0137221	0.0221717
AGAP001630-RA	24	12	310.773	0.0191856	0.0292013
AGAP001633-RA	16	8	218.428	0.00675388	0.0135906
AGAP001635-RA	24	10	82.0305	0.00209444	0.00648092
AGAP001713-RA	24	20	1837.17	0.00675388	0.0135906
AGAP001713-RB	24	18	2077.35	0.00969118	0.0172288
AGAP001717-RA	24	4	40.5407	0.00137278	0.00511672
AGAP001747-RA	24	16	179.921	0.00314246	0.00848334
AGAP001751-RA	24	12	103.872	0.00314246	0.00848334
AGAP001752-RA	24	18	160.4	0.0137221	0.0221717
AGAP001760-RA	20	14	276.297	0.189282	0.2049
AGAP001761-RA	24	4	120.565	0.477113	0.490574
AGAP001763-RA	16	4	98.5972	0.113309	0.127936
AGAP001778-RA	20	16	172.551	0.00969118	0.0172288
AGAP001854-RA	24	20	77.9859	0.000123576	0.0013511
AGAP001856-RA	24	20	634.58	8.02e-08	1.31e-05
AGAP001872-RA	24	18	298.638	0.000209118	0.00175874
AGAP001889-RA	24	12	2466.06	7.11e-05	0.00103712
AGAP001890-RA	24	12	471.177	1.13e-05	0.000411673
AGAP001891-RA	20	10	80.3847	0.000123576	0.0013511
AGAP001943-RA	24	14	56.1182	0.0361945	0.0480639
AGAP002011-RA	16	0	461.525	0.0191856	0.0292013
AGAP002049-RA	24	6	72.4131	0.00314246	0.00848334
AGAP002051-RA	8	4	27.0583	0.0265035	0.0373899
AGAP002063-RA	24	14	134.034	0.113309	0.127936
AGAP002091-RA	24	16	355.655	0.0191856	0.0292013
AGAP002136-RA	24	14	66.2301	0.00675388	0.0135906
AGAP002141-RA	20	14	253.652	0.0361945	0.0480639
AGAP002171-RA	12	2	40.5921	0.241446	0.256708
AGAP002198-RA	20	8	184.319	0.383231	0.396529
AGAP002200-RA	20	10	25.2518	0.000345488	0.00222196
AGAP002203-RA	16	4	31.2787	0.0265035	0.0373899
AGAP002205-RA	24	6	36.0395	0.065346	0.078511
AGAP002221-RA	16	12	78.0042	1	1
AGAP002224-RA	24	12	39.951	0.00137278	0.00511672
AGAP002263-RB	24	16	237.81	0.00675388	0.0135906
AGAP002291-RA	24	4	221.045	0.0361945	0.0480639
AGAP002317-RA	24	12	329.229	0.0361945	0.0480639
AGAP002322-RA	24	10	18.241	0.000209118	0.00175874
AGAP002351-RA	24	14	131.306	0.065346	0.078511
AGAP002355-RB	24	12	2748.54	0.000345488	0.00222196
AGAP002363-RA	24	6	52.0513	0.000883854	0.00376499
AGAP002376-RA	24	4	270.904	0.00675388	0.0135906
AGAP002377-RA	24	2	1014.49	0.000209118	0.00175874
AGAP002379-RA	24	14	98.3092	0.00209444	0.00648092
AGAP002391-RA	24	4	13.1163	0.0488892	0.0617945
AGAP002411-RC	24	16	40.7389	0.000123576	0.0013511
AGAP002413-RB	24	14	323.163	0.0488892	0.0617945
AGAP002449-RA	24	4	8.02873	0.215364	0.232367
AGAP002478-RA	20	2	24.6721	0.000345488	0.00222196
AGAP002518-RA	24	12	2048.33	7.11e-05	0.00103712
AGAP002520-RA	24	6	195.992	0.0265035	0.0373899
AGAP002542-RA	24	16	56.7282	0.000558294	0.00292993
AGAP002544-RA	8	2	50.4794	0.00969118	0.0172288
AGAP002550-RA	24	16	580.679	0.000209118	0.00175874
AGAP002557-RA	24	14	369.847	0.000883854	0.00376499
AGAP002560-RA	20	4	35.489	0.0361945	0.0480639
AGAP002588-RA	24	14	3005.05	1.13e-05	0.000411673
AGAP002593-RA	24	14	122.943	0.0137221	0.0221717
AGAP002632-RA	24	6	4379.4	0.000558294	0.00292993
AGAP002647-RA	20	10	270.336	0.0361945	0.0480639
AGAP002718-RA	24	10	178.347	0.0191856	0.0292013
AGAP002720-RA	24	12	210.475	0.00209444	0.00648092
AGAP002721-RA	24	12	253.672	0.000558294	0.00292993
AGAP002725-RA	24	12	29.831	0.00137278	0.00511672
AGAP002738-RA	24	12	44.033	0.00675388	0.0135906
AGAP002783-RA	8	4	219.241	0.0191856	0.0292013
AGAP002808-RA	12	2	23.2361	0.0488892	0.0617945
AGAP002830-RA	24	18	811.481	0.00969118	0.0172288
AGAP002862-RA	24	16	328.836	0.00209444	0.00648092
AGAP002867-RA	24	18	59.375	0.0361945	0.0480639
AGAP002898-RA	24	12	78.2674	0.00464124	0.010952
AGAP002905-RA	24	18	767.925	0.000883854	0.00376499
AGAP002925-RA	24	14	609.897	0.00314246	0.00848334
AGAP002931-RA	8	6	45.4708	0.189282	0.2049
AGAP002942-RC	24	12	78.7099	0.000345488	0.00222196
AGAP002961-RA	24	14	131.769	0.000123576	0.0013511
AGAP002992-RA	24	14	158.348	0.00209444	0.00648092
AGAP003047-RA	20	14	700.297	0.000345488	0.00222196
AGAP003047-RB	20	12	23.9682	0.130209	0.146513
AGAP003047-RD	8	4	1.15957	0.477113	0.490574
AGAP003077-RB	24	14	87.0746	0.0265035	0.0373899
AGAP003083-RA	24	6	28.1907	3.98e-05	0.000746037
AGAP003139-RA	20	6	407.911	0.723026	0.734219
AGAP003207-RA	24	2	65.0321	0.0361945	0.0480639
AGAP003218-RA	24	14	45.2753	0.113309	0.127936
AGAP003251-RA	24	14	240.171	0.0191856	0.0292013
AGAP003252-RA	24	14	58.4919	0.000883854	0.00376499
AGAP003296-RB	24	12	76.0419	0.147108	0.161647
AGAP003297-RA	24	12	161.963	0.00675388	0.0135906
AGAP003306-RA	20	4	43.7713	0.130209	0.146513
AGAP003308-RA	24	22	67.9855	3.98e-05	0.000746037
AGAP003308-RB	20	0	58.1872	0.0191856	0.0292013
AGAP003319-RA	24	14	433.338	0.00464124	0.010952
AGAP003321-RA	24	18	484.781	0.00209444	0.00648092
AGAP003334-RA	20	10	318.357	0.00464124	0.010952
AGAP003354-RA	24	8	496.278	0.00464124	0.010952
AGAP003358-RA	24	12	60.0057	0.00675388	0.0135906
AGAP003399-RA	20	2	27.7831	0.00464124	0.010952
AGAP003473-RA	24	6	1645.11	0.383231	0.396529
AGAP003484-RB	24	4	137.978	0.00675388	0.0135906
AGAP003493-RD	24	12	226.111	0.065346	0.078511
AGAP003494-RA	24	10	144.566	0.000277303	0.00222196
AGAP003502-RA	24	0	1045.62	0.000345488	0.00222196
AGAP003525-RB	24	16	208.834	0.00969118	0.0172288
AGAP003530-RA	16	4	41.1183	0.147108	0.161647
AGAP003552-RA	12	2	31.8589	0.477113	0.490574
AGAP003571-RB	20	10	13.5704	0.000345488	0.00222196
AGAP003583-RA	24	18	192.276	0.00314246	0.00848334
AGAP003600-RA	24	0	98.7257	0.00969118	0.0172288
AGAP003606-RA	20	6	52.4469	0.00969118	0.0172288
AGAP003636-RA	24	18	497.073	0.0361945	0.0480639
AGAP003638-RA	24	14	115.239	0.0265035	0.0373899
AGAP003649-RA	20	14	501.267	0.0137221	0.0221717
AGAP003663-RA	24	16	3142.87	0.00464124	0.010952
AGAP003698-RA	12	2	38.2066	0.00464124	0.010952
AGAP003730-RA	24	14	22.8057	0.0864661	0.100392
AGAP003734-RA	24	4	28.5503	0.00209444	0.00648092
AGAP003757-RA	24	4	41.9145	0.00314246	0.00848334
AGAP003766-RA	16	10	38.236	0.000883854	0.00376499
AGAP003767-RA	24	12	984.984	0.000209118	0.00175874
AGAP003823-RA	24	18	760.918	0.065346	0.078511
AGAP003844-RA	24	16	1834.95	0.00969118	0.0172288
AGAP003879-RA	24	12	296.213	0.00314246	0.00848334
AGAP003934-RA	24	14	90.0167	3.98e-05	0.000746037
AGAP003977-RA	24	2	378.158	0.000123576	0.0013511
AGAP004032-RA	24	2	195.929	0.0137221	0.0221717
AGAP004145-RA	8	6	38.6742	0.30542	0.320057
AGAP004156-RA	24	14	17.4326	0.00112832	0.00477533
AGAP004163-RB	24	14	265.898	0.000123576	0.0013511
AGAP004175-RA	24	20	164.135	0.00209444	0.00648092
AGAP004197-RA	24	12	114.778	0.0864661	0.100392
AGAP004261-RB	24	22	660.488	1.13e-05	0.000411673
AGAP004261-RC	16	4	36.8585	0.00464124	0.010952
AGAP004290-RA	8	4	26.7954	0.0265035	0.0373899
AGAP004297-RA	24	0	943.605	0.000883854	0.00376499
AGAP004297-RB	24	0	161.699	0.00314246	0.00848334
AGAP004335-RA	24	14	181.847	0.00969118	0.0172288
AGAP004410-RA	24	4	740.274	0.00969118	0.0172288
AGAP004418-RA	20	4	57.6417	0.00209444	0.00648092
AGAP004486-RA	24	16	1383.45	0.000209118	0.00175874
AGAP004510-RA	24	14	297.703	0.0191856	0.0292013
AGAP004572-RB	24	18	207.535	0.000883854	0.00376499
AGAP004612-RA	24	18	235.865	0.00969118	0.0172288
AGAP004624-RA	20	0	38.7907	0.0137221	0.0221717
AGAP012952-RA	24	2	20.5496	0.065346	0.078511
AGAP012960-RA	24	12	30.6121	3.98e-05	0.000746037
AGAP012988-RA	20	10	286.789	0.000345488	0.00222196
AGAP012990-RA	8	6	992.787	0.383231	0.396529
AGAP012996-RA	24	16	1038.52	0.00969118	0.0172288
AGAP013112-RA	24	14	28.7564	0.0265035	0.0373899
AGAP013137-RA	24	14	93.0635	1.13e-05	0.000411673
AGAP013189-RA	24	8	522.888	0.0191856	0.0292013
AGAP013192-RA	24	10	245.293	0.00464124	0.010952
AGAP013194-RA	24	4	18.8481	0.000345488	0.00222196
AGAP013226-RA	24	14	597.047	0.00209444	0.00648092
AGAP013290-RA	20	10	36.7363	0.00464124	0.010952
AGAP013301-RB	20	6	280.226	0.0361945	0.0480639
AGAP013329-RA	24	16	164.975	0.000883854	0.00376499
AGAP013359-RA	24	2	8.68632	0.189282	0.2049
AGAP013365-RA	24	14	2086.77	0.147108	0.161647
AGAP013405-RA	24	14	130.708	0.000558294	0.00292993
AGAP013468-RA	24	12	38.3255	0.000123576	0.0013511
AGAP013481-RE	24	14	83.1416	0.113309	0.127936
AGAP013492-RA	16	4	58.4089	0.589504	0.602359
AGAP013511-RA	24	16	335.444	0.0361945	0.0480639
AGAP013511-RB	20	16	933.284	0.00969118	0.0172288
AGAP013511-RC	24	16	445.723	0.065346	0.078511
AGAP013533-RA	20	4	90.5174	0.000345488	0.00222196
AGAP027997-RA	20	8	174.363	0.0265035	0.0373899
AGAP028406-RA	24	12	1289.63	0.000209118	0.00175874
AGAP028470-RA	24	2	82.3288	0.0137221	0.0221717
AGAP029110-RB	20	10	129.67	0.065346	0.078511
AGAP029385-RA	24	8	42.7525	0.00675388	0.0135906
AGAP029568-RD	24	14	669.447	0.00675388	0.0135906
AGAP029605-RA	24	4	68.4647	0.0191856	0.0292013
AGAP010377-RA	24	12	23.4325	0.00209444	0.00648092
AGAP010394-RA	16	0	100.579	0.113309	0.127936
AGAP010409-RA	24	4	28.8235	0.065346	0.078511
AGAP010489-RA	24	4	63.6269	0.723026	0.734219
AGAP010534-RA	24	18	168.587	0.000209118	0.00175874
AGAP010563-RA	24	4	79.9358	0.0137221	0.0221717
AGAP010572-RA	8	6	78.8088	0.000883854	0.00376499
AGAP010645-RA	24	22	250.81	0.0265035	0.0373899
AGAP010658-RA	24	6	402.509	0.000345488	0.00222196
AGAP010687-RA	24	12	106.024	2.74e-06	0.000199547
AGAP010698-RA	24	16	51.9503	0.723026	0.734219
AGAP010739-RA	20	8	122.013	0.00675388	0.0135906
AGAP010765-RA	24	18	452.952	0.00464124	0.010952
AGAP010766-RA	24	18	2616.72	0.00464124	0.010952
AGAP010799-RA	24	0	24.4516	0.00314246	0.00848334
AGAP010808-RA	16	10	69.325	0.0361945	0.0480639
AGAP010834-RA	8	6	40.7189	0.0265035	0.0373899
AGAP010860-RA	24	12	26.815	0.113309	0.127936
AGAP010894-RA	20	6	191.752	0.0191856	0.0292013
AGAP010961-RA	24	14	485.062	0.000883854	0.00376499
AGAP010961-RB	24	14	415.394	0.000345488	0.00222196
AGAP010964-RA	24	12	90.8584	0.065346	0.078511
AGAP011045-RA	12	2	188.463	0.113309	0.127936
AGAP011054-RA	24	4	800.221	0.00314246	0.00848334
AGAP011062-RB	8	0	49.9459	0.0488892	0.0617945
AGAP011079-RA	24	16	165.72	0.00675388	0.0135906
AGAP011099-RA	24	14	889.026	5.69e-06	0.000286916
AGAP011172-RA	24	14	110.188	0.0265035	0.0373899
AGAP011196-RA	24	10	118.706	0.00314246	0.00848334
AGAP011244-RA	20	14	194.009	0.30542	0.320057
AGAP011254-RA	24	10	138.841	0.00314246	0.00848334
AGAP011309-RA	24	14	335.787	0.00675388	0.0135906
AGAP011315-RA	24	4	123.497	0.00137278	0.00511672
AGAP011319-RA	24	18	4153.08	0.000883854	0.00376499
AGAP011357-RA	24	14	81.1131	0.00969118	0.0172288
AGAP011368-RA	20	8	34.8676	0.241446	0.256708
AGAP011373-RA	24	12	50.7198	0.000883854	0.00376499
AGAP011390-RA	24	14	47.2734	0.0137221	0.0221717
AGAP011391-RA	24	12	176.032	0.0191856	0.0292013
AGAP011460-RA	24	16	951.65	0.0488892	0.0617945
AGAP011492-RA	24	4	297.219	0.0265035	0.0373899
AGAP011504-RA	24	6	278.618	0.00675388	0.0135906
AGAP011507-RA	24	12	54.4248	0.00209444	0.00648092
AGAP011563-RA	24	4	952.763	0.00464124	0.010952
AGAP011571-RA	24	14	2599.73	0.00969118	0.0172288
AGAP011584-RA	24	14	57.5491	0.0864661	0.100392
AGAP011603-RA	20	14	243.36	0.0361945	0.0480639
AGAP011603-RC	24	14	298.632	0.000209118	0.00175874
AGAP011641-RA	24	6	39.0512	0.0191856	0.0292013
AGAP011666-RA	24	4	327.921	0.00314246	0.00848334
AGAP011680-RA	20	10	48.768	0.00314246	0.00848334
AGAP011727-RA	24	18	160.738	0.00464124	0.010952
AGAP011750-RA	24	14	126.178	7.11e-05	0.00103712
AGAP011812-RA	24	6	101.091	0.0864661	0.100392
AGAP011824-RA	24	14	1504.46	0.00464124	0.010952
AGAP011827-RA	24	12	656.391	0.0265035	0.0373899
AGAP011922-RA	24	2	416.254	0.0191856	0.0292013
AGAP011925-RA	24	14	455.858	0.000883854	0.00376499
AGAP011936-RA	20	6	89.2315	0.000558294	0.00292993
AGAP011972-RA	20	10	28.6734	0.00969118	0.0172288
AGAP012007-RA	20	16	95.8569	0.0265035	0.0373899
AGAP012008-RA	24	14	874.528	7.11e-05	0.00103712
AGAP012010-RB	24	16	240.184	0.00137278	0.00511672
AGAP012053-RB	24	14	338.93	0.00137278	0.00511672
AGAP012111-RA	20	2	83.1472	0.0191856	0.0292013
AGAP012181-RA	24	14	134.492	0.147108	0.161647
AGAP012202-RA	24	4	133.599	0.00969118	0.0172288
AGAP012216-RA	24	0	183.674	0.0137221	0.0221717
AGAP012217-RA	24	0	154.116	0.00675388	0.0135906
AGAP012218-RA	20	18	108.648	0.0864661	0.100392
AGAP012251-RA	24	16	2947.28	0.00464124	0.010952
AGAP012251-RB	24	12	133.866	0.0137221	0.0221717
AGAP012321-RA	24	14	715.759	0.000883854	0.00376499
AGAP012334-RA	24	6	1097.6	0.0361945	0.0480639
AGAP012340-RA	16	8	23.8639	0.00209444	0.00648092
AGAP012342-RA	24	12	47.6484	0.00464124	0.010952
AGAP012357-RA	24	14	53.3983	0.113309	0.127936
AGAP012391-RA	24	4	2156.86	0.0488892	0.0617945
AGAP012394-RA	24	12	1473.43	0.000558294	0.00292993
AGAP012395-RA	24	12	1161.51	0.000345488	0.00222196
AGAP012400-RA	24	2	29.0238	0.065346	0.078511
AGAP028030-RA	24	0	112.243	0.065346	0.078511
AGAP028034-RA	24	6	508.77	0.0191856	0.0292013
AGAP028149-RA	24	6	1385.59	0.000883854	0.00376499
AGAP028543-RA	20	18	50.3058	0.00209444	0.00648092
AGAP028621-RA	24	8	157.026	0.065346	0.078511
AGAP028626-RA	24	20	49.93	0.0191856	0.0292013
AGAP029067-RA	24	6	44.3673	0.00389185	0.0104633
AGAP029263-RA	24	14	59.6984	0.00314246	0.00848334
AGAP029464-RA	12	2	4.27605	0.880476	0.887238
AGAP029507-RA	24	18	47.5566	0.000883854	0.00376499
AGAP029538-RA	24	20	34.927	0.30542	0.320057
AGAP029633-RA	24	14	226.691	0.00464124	0.010952
AGAP029719-RA	24	14	28.1162	0.00314246	0.00848334
AGAP029784-RA	24	4	69.1591	0.0488892	0.0617945
AGAP029902-RA	24	6	183.61	0.113309	0.127936
AGAP007737-RA	24	14	911.497	7.58e-09	2.49e-06
AGAP007738-RA	20	16	12.9762	0.0864661	0.100392
AGAP007752-RA	24	12	29.7857	0.00464124	0.010952
AGAP007754-RA	20	12	316.263	0.0488892	0.0617945
AGAP007779-RA	20	8	22.7794	0.000558294	0.00292993
AGAP007790-RA	16	10	300.87	0.147108	0.161647
AGAP007796-RB	24	14	224.386	0.000558294	0.00292993
AGAP007801-RA	24	14	908.789	0.000209118	0.00175874
AGAP007851-RA	24	14	360.069	0.0137221	0.0221717
AGAP007852-RA	24	12	1042.16	0.00675388	0.0135906
AGAP007886-RB	16	2	30.9227	0.533308	0.547497
AGAP007888-RB	24	14	87.4225	0.00137278	0.00511672
AGAP007901-RF	20	12	15.6323	0.972633	0.9786
AGAP007911-RA	24	16	84.2249	0.0137221	0.0221717
AGAP007918-RA	24	14	398.32	0.00675388	0.0135906
AGAP007920-RA	24	18	1373.79	3.98e-05	0.000746037
AGAP007939-RA	16	10	1359.18	0.0864661	0.100392
AGAP008003-RA	24	14	133.139	0.00137278	0.00511672
AGAP008013-RB	24	14	663.339	0.0265035	0.0373899
AGAP008020-RA	24	8	30.8093	0.000345488	0.00222196
AGAP008027-RA	24	16	362.543	0.000883854	0.00376499
AGAP008036-RA	24	8	489.048	0.00137278	0.00511672
AGAP008046-RA	24	0	163.719	0.241446	0.256708
AGAP008052-RA	12	4	16.1145	0.189282	0.2049
AGAP008056-RA	24	20	378.324	0.0864661	0.100392
AGAP008109-RC	24	12	98.4746	0.00314246	0.00848334
AGAP008163-RA	16	0	154.038	1	1
AGAP008182-RA	24	8	919.827	0.00464124	0.010952
AGAP008190-RA	24	14	39.6375	0.0864661	0.100392
AGAP008209-RA	24	4	128.285	0.0137221	0.0221717
AGAP008219-RA	24	4	78.5162	0.000123576	0.0013511
AGAP008225-RA	24	12	270.813	0.00969118	0.0172288
AGAP008242-RA	24	14	49.6676	2.16e-05	0.00061545
AGAP008288-RA	24	22	1727.63	0.000883854	0.00376499
AGAP008288-RB	24	20	1594.66	0.00969118	0.0172288
AGAP008292-RA	16	0	16.2377	0.0228446	0.0346098
AGAP008294-RA	16	0	13.4919	0.031349	0.0441307
AGAP008296-RA	24	2	12.1472	0.273433	0.289777
AGAP008315-RA	20	4	65.9599	0.0265035	0.0373899
AGAP008350-RA	24	12	32.2784	0.00969118	0.0172288
AGAP008359-RA	24	12	496.429	0.000123576	0.0013511
AGAP008363-RA	24	16	924.193	0.00675388	0.0135906
AGAP008369-RA	24	6	541.101	0.00675388	0.0135906
AGAP008370-RA	24	6	18.7391	0.00464124	0.010952
AGAP008412-RD	24	16	304.447	0.00969118	0.0172288
AGAP008432-RA	24	20	1078.5	0.0137221	0.0221717
AGAP008440-RA	20	10	58.531	0.00969118	0.0172288
AGAP008521-RA	24	14	1461.71	0.00464124	0.010952
AGAP008601-RA	8	4	72.6226	0.0488892	0.0617945
AGAP008614-RA	24	4	703.11	2.16e-05	0.00061545
AGAP008664-RA	24	8	105.376	0.00675388	0.0135906
AGAP008680-RA	16	12	106.037	0.0265035	0.0373899
AGAP008680-RH	24	12	114.533	0.000558294	0.00292993
AGAP008685-RA	24	18	29.1599	0.00314246	0.00848334
AGAP008688-RB	24	12	190.581	0.00314246	0.00848334
AGAP008742-RA	24	6	148.826	0.147108	0.161647
AGAP008771-RA	20	16	44.7561	0.241446	0.256708
AGAP008802-RA	20	10	664.944	0.0864661	0.100392
AGAP008833-RA	24	12	197.663	0.00675388	0.0135906
AGAP008849-RA	24	14	87.8446	0.0265035	0.0373899
AGAP008879-RA	24	14	158.628	0.000883854	0.00376499
AGAP008889-RA	24	14	72.9492	0.0488892	0.0617945
AGAP008892-RA	24	16	122.651	0.00137278	0.00511672
AGAP008900-RA	24	16	131.609	0.00969118	0.0172288
AGAP008931-RA	24	18	525.477	0.00969118	0.0172288
AGAP009004-RA	24	14	50.7844	0.00969118	0.0172288
AGAP009024-RA	24	16	93.4127	0.00969118	0.0172288
AGAP009033-RA	24	18	787.231	0.0137221	0.0221717
AGAP009051-RA	24	4	24.1619	0.0191856	0.0292013
AGAP009056-RA	24	4	107.984	0.0488892	0.0617945
AGAP009173-RA	20	0	85.4522	0.00209444	0.00648092
AGAP009182-RA	24	6	607.651	0.0864661	0.100392
AGAP009190-RA	24	6	165.066	0.00675388	0.0135906
AGAP009191-RA	24	8	37.6448	0.00675388	0.0135906
AGAP009193-RA	24	6	125.334	0.000209118	0.00175874
AGAP009194-RA	24	4	233.82	0.00209444	0.00648092
AGAP009197-RA	24	6	40.4753	0.0361945	0.0480639
AGAP009212-RA	24	12	188.263	0.0488892	0.0617945
AGAP009218-RA	24	12	74.7496	0.065346	0.078511
AGAP009221-RA	24	18	697.971	0.00675388	0.0135906
AGAP009224-RD	24	16	162.97	0.000558294	0.00292993
AGAP009224-RF	20	16	837.931	0.00137278	0.00511672
AGAP009239-RA	24	14	164.136	0.00209444	0.00648092
AGAP009336-RA	24	14	48.417	0.065346	0.078511
AGAP009363-RA	24	6	84.4516	0.000883854	0.00376499
AGAP009364-RA	24	12	77.6253	0.0265035	0.0373899
AGAP009374-RA	24	6	37.9082	0.00969118	0.0172288
AGAP009380-RA	20	8	73.6786	0.00314246	0.00848334
AGAP009388-RA	20	6	177.048	0.0361945	0.0480639
AGAP009405-RA	24	14	60.1696	0.00464124	0.010952
AGAP009438-RA	24	14	99.5463	0.0361945	0.0480639
AGAP009447-RB	24	20	300.332	0.000345488	0.00222196
AGAP009464-RA	24	12	246.537	0.00209444	0.00648092
AGAP009468-RA	20	6	207.272	0.0361945	0.0480639
AGAP009471-RA	24	20	97.2203	0.00675388	0.0135906
AGAP009472-RA	24	18	408.991	0.0361945	0.0480639
AGAP009473-RA	24	14	4965.64	0.00314246	0.00848334
AGAP009498-RA	24	14	288.625	0.000345488	0.00222196
AGAP009515-RA	24	14	89.348	0.00209444	0.00648092
AGAP009589-RB	24	10	102.192	0.00209444	0.00648092
AGAP009624-RA	24	16	141.935	0.00969118	0.0172288
AGAP009629-RA	24	4	37.7953	0.0488892	0.0617945
AGAP009648-RA	16	10	250.043	0.0361945	0.0480639
AGAP009662-RA	24	12	202.309	0.000558294	0.00292993
AGAP009708-RA	24	16	112.259	0.30542	0.320057
AGAP009745-RA	20	0	108.246	0.00209444	0.00648092
AGAP009783-RA	24	2	620.931	0.00137278	0.00511672
AGAP009785-RA	24	16	131.191	0.00314246	0.00848334
AGAP009790-RA	24	8	50.0216	0.00137278	0.00511672
AGAP009808-RA	20	14	72.4995	0.147108	0.161647
AGAP009823-RA	24	2	299.405	0.00675388	0.0135906
AGAP009831-RA	24	14	255.542	0.0265035	0.0373899
AGAP009877-RA	24	16	2554.69	3.98e-05	0.000746037
AGAP009944-RA	20	6	59.5201	0.000209118	0.00175874
AGAP009991-RA	24	2	1058.65	0.00675388	0.0135906
AGAP010130-RB	20	12	90.3755	0.0265035	0.0373899
AGAP010133-RA	24	2	545.956	0.0488892	0.0617945
AGAP010147-RF	24	14	110.846	0.113309	0.127936
AGAP010164-RA	24	12	77.3591	0.00969118	0.0172288
AGAP010164-RC	24	12	77.3591	0.00969118	0.0172288
AGAP010205-RA	24	2	237.245	0.00137278	0.00511672
AGAP010221-RA	20	2	62.2487	0.0137221	0.0221717
AGAP010229-RA	24	6	133.425	0.0137221	0.0221717
AGAP010232-RA	24	2	522.833	7.11e-05	0.00103712
AGAP010280-RA	24	4	178.264	0.147108	0.161647
AGAP013755-RB	24	16	298.896	0.0361945	0.0480639
AGAP013758-RA	24	14	61.4801	0.000558294	0.00292993
AGAP028011-RA	24	4	81.9148	0.000883854	0.00376499
AGAP028095-RC	24	14	742.257	0.065346	0.078511
AGAP028123-RA	24	16	176.572	0.880476	0.887238
AGAP028135-RA	24	16	36.9071	0.00137278	0.00511672
AGAP028164-RA	24	12	1304.23	1.25e-06	0.000136976
AGAP028554-RA	24	16	562.219	0.000558294	0.00292993
AGAP028555-RA	24	16	271.716	0.0137221	0.0221717
AGAP028648-RA	24	8	203.102	0.00969118	0.0172288
AGAP028648-RB	20	8	384.801	0.00969118	0.0172288
AGAP028649-RA	24	14	132.633	0.000123576	0.0013511
AGAP029405-RA	24	2	290.733	8.02e-08	1.31e-05
AGAP029474-RA	24	2	57.003	0.147108	0.161647
AGAP029474-RB	24	6	98.4877	0.113309	0.127936
AGAP029640-RA	20	8	76.8863	0.00675388	0.0135906
AGAP029804-RC	24	2	317.055	2.16e-05	0.00061545
AGAP029804-RD	20	10	86.8722	0.00675388	0.0135906
AGAP029909-RD	24	0	24.0211	0.0864661	0.100392
AGAP012561-RA	24	0	128.96	0.000883854	0.00376499
AGAP012577-RA	20	2	1122.13	0.00464124	0.010952
AGAP012761-RA	24	16	98.7651	0.0361945	0.0480639
AGAP012763-RA	24	2	24.1546	0.000345488	0.00222196
AGAP012798-RA	12	2	31.993	0.383231	0.396529
AGAP012873-RA	24	4	49.1741	0.000883854	0.00376499
AGAP012900-RA	24	22	298.054	0.00209444	0.00648092
AGAP012910-RA	12	2	78.9283	0.30542	0.320057
AGAP000011-RA	24	16	871.443	0.0864661	0.100392
AGAP000023-RA	24	2	3719.14	0.000883854	0.00376499
AGAP000040-RA	20	14	212.119	0.00675388	0.0135906
AGAP000051-RA	24	6	73.5862	0.000558294	0.00292993
AGAP000095-RA	24	12	122.653	0.00209444	0.00648092
AGAP000095-RB	24	14	227.757	7.11e-05	0.00103712
AGAP000097-RA	16	12	39.7696	0.0864661	0.100392
AGAP000102-RA	24	0	338.64	0.0191856	0.0292013
AGAP000104-RA	24	0	854.602	0.000558294	0.00292993
AGAP000117-RA	24	4	179.404	0.000123576	0.0013511
AGAP000144-RA	24	12	94.3188	0.000558294	0.00292993
AGAP000179-RA	24	14	276.876	0.0137221	0.0221717
AGAP000179-RC	24	14	116.282	0.00675388	0.0135906
AGAP000204-RA	20	8	45.1215	0.0265035	0.0373899
AGAP000213-RA	24	6	591.303	5.69e-06	0.000286916
AGAP000238-RA	24	12	80.326	0.0361945	0.0480639
AGAP000241-RA	20	12	292.683	2.16e-05	0.00061545
AGAP000270-RA	24	12	76.3516	0.113309	0.127936
AGAP000313-RA	24	12	621.365	0.000883854	0.00376499
AGAP000348-RA	20	4	206.595	0.0137221	0.0221717
AGAP000378-RA	24	2	203.876	0.065346	0.078511
AGAP000385-RD	24	4	16.341	0.241446	0.256708
AGAP000426-RB	24	8	16.234	0.168195	0.184201
AGAP000448-RA	24	14	115.676	0.0488892	0.0617945
AGAP000483-RA	24	10	140.615	0.0265035	0.0373899
AGAP000500-RC	24	14	465.132	0.00137278	0.00511672
AGAP000562-RB	8	4	54.3372	0.065346	0.078511
AGAP000570-RA	24	4	11.8485	0.065346	0.078511
AGAP000572-RA	24	12	39.684	0.383231	0.396529
AGAP000573-RB	24	16	150.782	0.0864661	0.100392
AGAP000605-RA	12	2	6.28385	0.273433	0.289777
AGAP000694-RA	16	0	412.264	0.241446	0.256708
AGAP000717-RA	24	14	211.841	2.74e-06	0.000199547
AGAP000719-RA	24	14	400.17	0.0137221	0.0221717
AGAP000743-RB	24	6	863.244	0.0137221	0.0221717
AGAP000750-RA	24	4	104.515	0.0488892	0.0617945
AGAP000803-RA	24	14	70.8819	0.0361945	0.0480639
AGAP000820-RA	24	6	13.6725	0.00464124	0.010952
AGAP000847-RB	12	10	15.8679	0.0571176	0.0719178
AGAP000926-RA	8	4	33.6419	0.113309	0.127936
AGAP000964-RA	24	16	1064.62	0.00675388	0.0135906
AGAP001010-RA	8	4	92.7068	0.065346	0.078511
AGAP001011-RA	24	14	67.2092	0.065346	0.078511
AGAP001021-RA	20	6	356.033	0.0137221	0.0221717
AGAP012953-RA	16	10	132.227	0.189282	0.2049
AGAP013043-RA	24	6	3093.9	0.0137221	0.0221717
AGAP013210-RA	24	6	230.37	0.00137278	0.00511672
AGAP013258-RA	24	4	38.203	0.00675388	0.0135906
AGAP013262-RA	24	12	151.631	0.0137221	0.0221717
AGAP029488-RD	24	14	126.114	0.000883854	0.00376499
