# Supplementary material for: Hearing of malaria mosquitoes is modulated by a beta-adrenergic-like octopamine receptor which serves as insecticide target
Source: Nat Commun. 2023 Jul 19;14:4338. doi: 10.1038/s41467-023-40029-y (PMC10356864; doi:10.1038/s41467-023-40029-y)
Supplement: Supplementary file 13 — Source data [file 41467_2023_40029_MOESM13_ESM.xlsx]

## Sheet: Fig. 3a
Fig. 3a: Octopamine injection causes the erection of the antennal fibrillae and influences the flagellar mechanical state in male An. gambiae mosquitoes
Mosquito	ZT	Injection	Time	value
1	4	1mM OA	baseline	collapsed
2	4	1mM OA	baseline	collapsed
3	4	1mM OA	baseline	collapsed
4	4	1mM OA	baseline	collapsed
5	4	1mM OA	baseline	collapsed
6	4	1mM OA	baseline	collapsed
7	4	1mM OA	baseline	collapsed
8	4	1mM OA	baseline	collapsed
9	4	10mM OA	baseline	collapsed
10	4	10mM OA	baseline	collapsed
11	4	10mM OA	baseline	collapsed
12	4	10mM OA	baseline	collapsed
13	4	10mM OA	baseline	collapsed
14	4	10mM OA	baseline	collapsed
15	4	10mM OA	baseline	collapsed
16	12	1mM OA	baseline	erected
17	12	1mM OA	baseline	erected
18	12	1mM OA	baseline	erected
19	12	1mM OA	baseline	erected
20	12	1mM OA	baseline	erected
21	12	1mM OA	baseline	erected
22	12	1mM OA	baseline	erected
23	12	1mM OA	baseline	erected
24	12	10mM OA	baseline	erected
25	12	10mM OA	baseline	erected
26	12	10mM OA	baseline	erected
27	12	10mM OA	baseline	erected
28	12	10mM OA	baseline	erected
29	12	10mM OA	baseline	erected
30	12	10mM OA	baseline	erected
31	12	10mM OA	baseline	erected
32	12	10mM OA	baseline	erected
1	4	1mM OA	injection	erected
2	4	1mM OA	injection	almost
3	4	1mM OA	injection	almost
4	4	1mM OA	injection	collapsed
5	4	1mM OA	injection	almost
6	4	1mM OA	injection	almost
7	4	1mM OA	injection	almost
8	4	1mM OA	injection	erected
9	4	10mM OA	injection	erected
10	4	10mM OA	injection	collapsed
11	4	10mM OA	injection	collapsed
12	4	10mM OA	injection	almost
13	4	10mM OA	injection	collapsed
14	4	10mM OA	injection	erected
15	4	10mM OA	injection	erected
16	12	1mM OA	injection	collapsed
17	12	1mM OA	injection	erected
18	12	1mM OA	injection	erected
19	12	1mM OA	injection	erected
20	12	1mM OA	injection	erected
21	12	1mM OA	injection	erected
22	12	1mM OA	injection	almost
23	12	1mM OA	injection	almost
24	12	10mM OA	injection	almost
25	12	10mM OA	injection	erected
26	12	10mM OA	injection	erected
27	12	10mM OA	injection	erected
28	12	10mM OA	injection	erected
29	12	10mM OA	injection	erected
30	12	10mM OA	injection	erected
31	12	10mM OA	injection	erected
32	12	10mM OA	injection	erected
33	4	control	baseline	collapsed
33	4	control	injection	collapsed
34	4	control	baseline	collapsed
34	4	control	injection	collapsed
35	4	control	baseline	collapsed
35	4	control	injection	collapsed
36	4	control	baseline	collapsed
36	4	control	injection	collapsed
37	4	control	baseline	collapsed
37	4	control	injection	collapsed
38	4	control	baseline	collapsed
38	4	control	injection	erected
39	12	control	baseline	erected
39	12	control	injection	collapsed
40	12	control	baseline	erected
40	12	control	injection	collapsed
41	12	control	baseline	erected
41	12	control	injection	collapsed
42	12	control	baseline	erected
42	12	control	injection	collapsed
43	12	control	baseline	erected
43	12	control	injection	collapsed
44	12	control	baseline	erected
44	12	control	injection	collapsed
45	12	control	baseline	erected
45	12	control	injection	collapsed
46	12	control	baseline	erected
46	12	control	injection	collapsed
47	12	control	baseline	erected
47	12	control	injection	collapsed
48	12	control	baseline	erected
48	12	control	injection	collapsed
49	12	control	baseline	erected
49	12	control	injection	collapsed
50	4	1mM OA	injection	erected
51	4	1mM OA	baseline	collapsed
51	4	1mM OA	injection	almost
52	4	1mM OA	baseline	collapsed
52	4	1mM OA	injection	collapsed
53	4	1mM OA	baseline	collapsed
53	4	1mM OA	injection	erected
54	4	10mM OA	baseline	collapsed
54	4	10mM OA	injection	erected
55	4	10mM OA	baseline	collapsed
55	4	10mM OA	injection	erected
56	4	10mM OA	baseline	collapsed
56	4	10mM OA	injection	erected
57	12	10mM OA	baseline	erected
57	12	10mM OA	injection	erected
58	12	10mM OA	baseline	erected
58	12	10mM OA	injection	almost
59	12	10mM OA	baseline	erected
59	12	10mM OA	injection	erected

## Sheet: Fig. 3b
Fig. 3b: Octopamine injection causes the erection of the antennal fibrillae and influences the flagellar mechanical state in male An. gambiae mosquitoes
Mosquito	total_segm	Genotype	Injection	q_segm	sso_segm	t_segm	prop_sso	prop_q	prop_t
1	75	G3	1mM OA	51	4	20	0.0533333	0.68	0.266667
2	74	G3	1mM OA	7	10	57	0.135135	0.0945946	0.77027
3	64	G3	1mM OA	35	15	14	0.234375	0.546875	0.21875
4	92	G3	1mM OA	0	91	1	0.98913	0	0.0108696
5	66	G3	1mM OA	0	43	23	0.651515	0	0.348485
6	58	G3	1mM OA	0	53	5	0.913793	0	0.0862069
7	22	G3	1mM OA	0	15	7	0.681818	0	0.318182
8	61	G3	1mM OA	0	43	18	0.704918	0	0.295082
5	95	G3	1mM OA	0	63	32	0.663158	0	0.336842
8	114	G3	1mM OA	6	46	62	0.403509	0.0526316	0.54386
1	85	G3	10mM OA	36	29	20	0.341176	0.423529	0.235294
2	108	G3	10mM OA	0	29	79	0.268519	0	0.731481
3	117	G3	10mM OA	0	110	7	0.940171	0	0.0598291
4	91	G3	10mM OA	0	76	15	0.835165	0	0.164835
5	112	G3	10mM OA	0	111	1	0.991071	0	0.00892857
6	82	G3	10mM OA	61	13	8	0.158537	0.743902	0.097561
7	83	G3	10mM OA	44	7	32	0.0843373	0.53012	0.385542
1	89	G3	10mM OA	68	0	21	0	0.764045	0.235955
1	89	G3	10mM OA	68	0	21	0	0.764045	0.235955
2	100	G3	10mM OA	97	0	3	0	0.97	0.03
2	100	G3	10mM OA	97	0	3	0	0.97	0.03
3	47	G3	10mM OA	0	33	14	0.702128	0	0.297872
3	47	G3	10mM OA	0	33	14	0.702128	0	0.297872
4	73	G3	10mM OA	19	9	45	0.123288	0.260274	0.616438
5	111	G3	10mM OA	71	0	40	0	0.63964	0.36036
5	111	G3	10mM OA	71	0	40	0	0.63964	0.36036
6	93	G3	10mM OA	81	0	12	0	0.870968	0.129032
6	93	G3	10mM OA	81	0	12	0	0.870968	0.129032
7	78	G3	10mM OA	77	0	1	0	0.987179	0.0128205
7	78	G3	10mM OA	77	0	1	0	0.987179	0.0128205
8	95	G3	10mM OA	92	0	3	0	0.968421	0.0315789
8	95	G3	10mM OA	92	0	3	0	0.968421	0.0315789
9	104	G3	10mM OA	61	0	43	0	0.586538	0.413462
9	104	G3	10mM OA	61	0	43	0	0.586538	0.413462
10	110	G3	10mM OA	101	0	9	0	0.918182	0.0818182
10	110	G3	10mM OA	101	0	9	0	0.918182	0.0818182
11	81	G3	10mM OA	58	0	23	0	0.716049	0.283951
11	81	G3	10mM OA	58	0	23	0	0.716049	0.283951
1	96	G3	control	0	33	63	0.34375	0	0.65625
2	19	G3	control	0	9	10	0.473684	0	0.526316
3	80	G3	control	0	69	11	0.8625	0	0.1375
4	113	G3	control	0	0	113	0	0	1
5	108	G3	control	0	41	67	0.37963	0	0.62037
6	83	G3	control	0	56	27	0.674699	0	0.325301
7	82	G3	control	0	82	0	1	0	0
8	111	G3	control	0	96	15	0.864865	0	0.135135
1	87	G3	control	0	119	-32	1.36782	0	-0.367816
1	87	G3	control	0	119	-32	1.36782	0	-0.367816
2	108	G3	control	0	85	23	0.787037	0	0.212963
2	108	G3	control	0	85	23	0.787037	0	0.212963
3	116	G3	control	0	107	9	0.922414	0	0.0775862
3	116	G3	control	0	107	9	0.922414	0	0.0775862
4	98	G3	control	0	91	7	0.928571	0	0.0714286
4	98	G3	control	0	91	7	0.928571	0	0.0714286
5	95	G3	control	0	104	-9	1.09474	0	-0.0947368
5	95	G3	control	0	104	-9	1.09474	0	-0.0947368
6	86	G3	control	0	65	21	0.755814	0	0.244186
6	86	G3	control	0	65	21	0.755814	0	0.244186
7	107	G3	control	24	15	68	0.140187	0.224299	0.635514
8	114	G3	control	104	0	10	0	0.912281	0.0877193
8	114	G3	control	104	0	10	0	0.912281	0.0877193
9	96	G3	control	0	103	-7	1.07292	0	-0.0729167
9	96	G3	control	0	103	-7	1.07292	0	-0.0729167

## Sheet: Fig. 3c
Fig. 3c: Octopamine injection causes the erection of the antennal fibrillae and influences the flagellar mechanical state in male An. gambiae mosquitoes
Mosquito	run	Frequency	Amplitude	ZT	Injection	State
2	1	390.625	249.104	ZT4	baseline	SSO
2	2	390.625	263.273	ZT4	baseline	SSO
2	3	389.099	225.727	ZT4	baseline	SSO
2	4	366.211	826.492	ZT4	baseline	SSO
2	5	363.159	706.161	ZT4	baseline	SSO
2	6	361.633	650.784	ZT4	baseline	SSO
2	7	363.159	873.836	ZT4	baseline	SSO
2	8	363.159	661.9	ZT4	baseline	SSO
2	9	363.159	683.323	ZT4	baseline	SSO
2	10	364.685	716.945	ZT4	baseline	SSO
2	11	363.159	994.812	ZT4	baseline	SSO
2	12	363.159	886.298	ZT4	baseline	SSO
2	13	361.633	920.278	ZT4	baseline	SSO
2	14	360.107	981.307	ZT4	baseline	SSO
2	15	360.107	824.697	ZT4	baseline	SSO
2	16	358.582	673.393	ZT4	baseline	SSO
2	17	358.582	860.773	ZT4	baseline	SSO
2	18	358.582	988.562	ZT4	baseline	SSO
2	19	357.056	814.51	ZT4	baseline	SSO
2	20	357.056	649.263	ZT4	baseline	SSO
2	21	357.056	956.245	ZT4	baseline	SSO
2	22	357.056	649.611	ZT4	baseline	SSO
2	23	358.582	814.109	ZT4	baseline	SSO
2	24	358.582	841.218	ZT4	baseline	SSO
2	25	358.582	890.379	ZT4	baseline	SSO
2	26	358.582	964.4	ZT4	baseline	SSO
2	27	358.582	657.497	ZT4	baseline	SSO
2	28	357.056	321.465	ZT4	baseline	SSO
2	29	358.582	812.003	ZT4	baseline	SSO
2	30	358.582	978.161	ZT4	baseline	SSO
2	31	357.056	1024.01	ZT4	baseline	SSO
2	32	357.056	1029.6	ZT4	baseline	SSO
2	33	358.582	703.896	ZT4	baseline	SSO
2	34	358.582	1024.15	ZT4	baseline	SSO
2	35	358.582	886.51	ZT4	baseline	SSO
2	36	358.582	885.359	ZT4	baseline	SSO
2	37	358.582	846.632	ZT4	baseline	SSO
2	38	357.056	655.647	ZT4	baseline	SSO
2	39	357.056	676.937	ZT4	baseline	SSO
2	40	358.582	721.851	ZT4	baseline	SSO
2	41	357.056	662.87	ZT4	baseline	SSO
2	42	357.056	988.514	ZT4	baseline	SSO
2	43	357.056	1021.72	ZT4	baseline	SSO
2	44	357.056	981.613	ZT4	baseline	SSO
2	45	357.056	1017.79	ZT4	baseline	SSO
2	46	357.056	938.978	ZT4	baseline	SSO
2	47	358.582	789.627	ZT4	baseline	SSO
2	48	358.582	907.882	ZT4	baseline	SSO
2	49	358.582	1013.81	ZT4	baseline	SSO
2	50	358.582	911.003	ZT4	baseline	SSO
2	51	358.582	898.638	ZT4	baseline	SSO
2	52	358.582	1006.77	ZT4	baseline	SSO
2	53	358.582	381.337	ZT4	baseline	SSO
2	54	358.582	1014.9	ZT4	baseline	SSO
3	1	370.789	1010.25	ZT4	baseline	SSO
3	2	370.789	1289.15	ZT4	baseline	SSO
3	3	370.789	1284.48	ZT4	baseline	SSO
3	4	370.789	1123.81	ZT4	baseline	SSO
3	5	370.789	873.14	ZT4	baseline	SSO
3	6	369.263	1002.65	ZT4	baseline	SSO
3	7	370.789	892.268	ZT4	baseline	SSO
3	8	370.789	1134.76	ZT4	baseline	SSO
3	9	370.789	1255.05	ZT4	baseline	SSO
3	10	370.789	1195.05	ZT4	baseline	SSO
3	11	370.789	1261.23	ZT4	baseline	SSO
3	12	370.789	1260.77	ZT4	baseline	SSO
3	13	370.789	1255.26	ZT4	baseline	SSO
3	14	370.789	1203.68	ZT4	baseline	SSO
3	15	370.789	1235.45	ZT4	baseline	SSO
3	16	370.789	1230.48	ZT4	baseline	SSO
3	17	370.789	1219.19	ZT4	baseline	SSO
3	18	370.789	1249.43	ZT4	baseline	SSO
3	19	370.789	1151.1	ZT4	baseline	SSO
3	20	370.789	1179.41	ZT4	baseline	SSO
3	21	370.789	1256.69	ZT4	baseline	SSO
3	22	370.789	1138.55	ZT4	baseline	SSO
3	23	370.789	910.151	ZT4	baseline	SSO
3	24	369.263	921.102	ZT4	baseline	SSO
3	25	369.263	1055.25	ZT4	baseline	SSO
3	26	369.263	1145.71	ZT4	baseline	SSO
3	27	369.263	1179.66	ZT4	baseline	SSO
3	28	369.263	1216.31	ZT4	baseline	SSO
3	29	367.737	936.411	ZT4	baseline	SSO
3	30	367.737	1204.6	ZT4	baseline	SSO
3	31	367.737	974.292	ZT4	baseline	SSO
3	32	367.737	985.579	ZT4	baseline	SSO
3	33	367.737	1157.99	ZT4	baseline	SSO
3	34	367.737	1208.7	ZT4	baseline	SSO
3	35	367.737	1129.02	ZT4	baseline	SSO
3	36	367.737	955.411	ZT4	baseline	SSO
3	37	367.737	801.348	ZT4	baseline	SSO
3	38	366.211	799.042	ZT4	baseline	SSO
3	39	367.737	808.739	ZT4	baseline	SSO
3	40	367.737	941.561	ZT4	baseline	SSO
3	41	367.737	989.635	ZT4	baseline	SSO
3	42	367.737	842.47	ZT4	baseline	SSO
3	43	366.211	1072.84	ZT4	baseline	SSO
3	44	366.211	1171.12	ZT4	baseline	SSO
3	45	364.685	813.617	ZT4	baseline	SSO
3	46	363.159	752.614	ZT4	baseline	SSO
3	47	363.159	1039.5	ZT4	baseline	SSO
3	48	363.159	1119.16	ZT4	baseline	SSO
3	49	363.159	1124.84	ZT4	baseline	SSO
3	50	363.159	1090.8	ZT4	baseline	SSO
3	51	363.159	1050.75	ZT4	baseline	SSO
3	52	363.159	1124.19	ZT4	baseline	SSO
3	53	363.159	1076.87	ZT4	baseline	SSO
3	54	363.159	823.917	ZT4	baseline	SSO
3	55	363.159	823.897	ZT4	baseline	SSO
4	1	352.478	474.166	ZT4	baseline	SSO
4	2	32.0435	312.968	ZT4	baseline	SSO
4	3	350.952	326.169	ZT4	baseline	SSO
4	4	350.952	312.819	ZT4	baseline	SSO
4	5	350.952	308.993	ZT4	baseline	SSO
4	6	350.952	379.121	ZT4	baseline	SSO
4	7	350.952	422.334	ZT4	baseline	SSO
4	8	350.952	458.907	ZT4	baseline	SSO
4	9	350.952	426.183	ZT4	baseline	SSO
4	10	350.952	451.04	ZT4	baseline	SSO
4	11	350.952	455.818	ZT4	baseline	SSO
4	12	350.952	399.452	ZT4	baseline	SSO
4	13	350.952	387.179	ZT4	baseline	SSO
4	14	350.952	353.459	ZT4	baseline	SSO
4	15	349.426	353.979	ZT4	baseline	SSO
4	16	349.426	366.614	ZT4	baseline	SSO
4	17	347.9	395.572	ZT4	baseline	SSO
4	18	347.9	276.613	ZT4	baseline	SSO
4	19	347.9	378.754	ZT4	baseline	SSO
4	20	347.9	347.969	ZT4	baseline	SSO
4	21	347.9	368.78	ZT4	baseline	SSO
4	22	347.9	339.491	ZT4	baseline	SSO
4	23	347.9	327.348	ZT4	baseline	SSO
4	24	347.9	365.271	ZT4	baseline	SSO
4	25	347.9	322.212	ZT4	baseline	SSO
4	26	346.375	308.041	ZT4	baseline	SSO
5	1	387.573	550.283	ZT4	baseline	SSO
5	2	386.047	801.845	ZT4	baseline	SSO
5	3	386.047	805.574	ZT4	baseline	SSO
5	4	386.047	795.32	ZT4	baseline	SSO
5	5	386.047	800.673	ZT4	baseline	SSO
5	6	386.047	797.803	ZT4	baseline	SSO
5	7	386.047	750.644	ZT4	baseline	SSO
5	8	386.047	727.431	ZT4	baseline	SSO
5	9	386.047	699.421	ZT4	baseline	SSO
5	10	386.047	653.131	ZT4	baseline	SSO
5	11	386.047	520.815	ZT4	baseline	SSO
5	12	384.521	646.389	ZT4	baseline	SSO
5	13	384.521	757.779	ZT4	baseline	SSO
5	14	384.521	818.785	ZT4	baseline	SSO
5	15	384.521	818.179	ZT4	baseline	SSO
5	16	384.521	787.425	ZT4	baseline	SSO
5	17	384.521	825.752	ZT4	baseline	SSO
5	18	384.521	828.119	ZT4	baseline	SSO
5	19	384.521	827.853	ZT4	baseline	SSO
5	20	384.521	829.693	ZT4	baseline	SSO
5	21	384.521	820.107	ZT4	baseline	SSO
5	22	384.521	807.06	ZT4	baseline	SSO
5	23	384.521	797.038	ZT4	baseline	SSO
5	24	384.521	793.369	ZT4	baseline	SSO
5	25	384.521	788.455	ZT4	baseline	SSO
5	26	384.521	825.073	ZT4	baseline	SSO
5	27	384.521	819.182	ZT4	baseline	SSO
5	28	384.521	817.887	ZT4	baseline	SSO
5	29	384.521	800.962	ZT4	baseline	SSO
5	30	384.521	794.483	ZT4	baseline	SSO
5	31	384.521	702.548	ZT4	baseline	SSO
5	32	384.521	678.719	ZT4	baseline	SSO
5	33	382.996	569.636	ZT4	baseline	SSO
5	34	382.996	632.089	ZT4	baseline	SSO
5	35	382.996	774.54	ZT4	baseline	SSO
5	36	382.996	781.798	ZT4	baseline	SSO
5	37	382.996	796.764	ZT4	baseline	SSO
5	38	382.996	810.342	ZT4	baseline	SSO
5	39	382.996	760.77	ZT4	baseline	SSO
5	40	382.996	804.552	ZT4	baseline	SSO
5	41	382.996	772.407	ZT4	baseline	SSO
5	42	382.996	787.006	ZT4	baseline	SSO
5	43	382.996	703.345	ZT4	baseline	SSO
5	44	382.996	743.918	ZT4	baseline	SSO
5	45	382.996	682.931	ZT4	baseline	SSO
5	46	382.996	645.783	ZT4	baseline	SSO
5	47	382.996	573.314	ZT4	baseline	SSO
5	48	382.996	556.573	ZT4	baseline	SSO
5	49	381.47	530.286	ZT4	baseline	SSO
5	50	379.944	611.602	ZT4	baseline	SSO
5	51	379.944	561.191	ZT4	baseline	SSO
5	52	381.47	552.71	ZT4	baseline	SSO
5	53	381.47	583.082	ZT4	baseline	SSO
5	54	381.47	621.556	ZT4	baseline	SSO
5	55	381.47	694.874	ZT4	baseline	SSO
5	56	381.47	711.452	ZT4	baseline	SSO
5	57	381.47	677.115	ZT4	baseline	SSO
5	58	381.47	696.846	ZT4	baseline	SSO
5	59	381.47	721.367	ZT4	baseline	SSO
5	60	381.47	711.842	ZT4	baseline	SSO
5	61	381.47	681.899	ZT4	baseline	SSO
5	62	381.47	683.109	ZT4	baseline	SSO
5	63	381.47	623.892	ZT4	baseline	SSO
5	64	381.47	522.692	ZT4	baseline	SSO
5	65	379.944	565.402	ZT4	baseline	SSO
5	66	379.944	648.481	ZT4	baseline	SSO
5	67	379.944	581.642	ZT4	baseline	SSO
5	68	379.944	654.661	ZT4	baseline	SSO
5	69	379.944	710.49	ZT4	baseline	SSO
5	70	379.944	697.25	ZT4	baseline	SSO
5	71	379.944	653.736	ZT4	baseline	SSO
5	72	379.944	723.126	ZT4	baseline	SSO
5	73	379.944	708.312	ZT4	baseline	SSO
5	74	379.944	734.482	ZT4	baseline	SSO
5	75	379.944	688.653	ZT4	baseline	SSO
5	76	379.944	739.334	ZT4	baseline	SSO
5	77	379.944	702.084	ZT4	baseline	SSO
5	78	379.944	719.335	ZT4	baseline	SSO
5	79	379.944	663.785	ZT4	baseline	SSO
5	80	379.944	708.898	ZT4	baseline	SSO
5	81	379.944	661.356	ZT4	baseline	SSO
5	82	379.944	669.718	ZT4	baseline	SSO
5	83	379.944	653.11	ZT4	baseline	SSO
5	84	379.944	747.508	ZT4	baseline	SSO
5	85	379.944	756.757	ZT4	baseline	SSO
5	86	379.944	703.701	ZT4	baseline	SSO
5	87	379.944	680.104	ZT4	baseline	SSO
5	88	379.944	637.414	ZT4	baseline	SSO
5	89	379.944	666.785	ZT4	baseline	SSO
5	90	379.944	637.555	ZT4	baseline	SSO
5	91	379.944	637.429	ZT4	baseline	SSO
5	92	379.944	613.425	ZT4	baseline	SSO
5	93	379.944	652.393	ZT4	baseline	SSO
5	94	379.944	632.11	ZT4	baseline	SSO
5	95	379.944	585.346	ZT4	baseline	SSO
5	96	378.418	526.47	ZT4	baseline	SSO
5	97	378.418	538.333	ZT4	baseline	SSO
5	98	378.418	644.86	ZT4	baseline	SSO
5	99	378.418	568.732	ZT4	baseline	SSO
5	100	379.944	492.312	ZT4	baseline	SSO
5	101	379.944	603.592	ZT4	baseline	SSO
5	102	379.944	644.769	ZT4	baseline	SSO
6	1	387.573	53.275	ZT4	baseline	SSO
6	2	389.099	43.1242	ZT4	baseline	SSO
6	3	386.047	57.9062	ZT4	baseline	SSO
6	4	386.047	48.9674	ZT4	baseline	SSO
6	5	384.521	54.8726	ZT4	baseline	SSO
6	6	384.521	61.1259	ZT4	baseline	SSO
6	7	386.047	61.7099	ZT4	baseline	SSO
6	8	384.521	67.7832	ZT4	baseline	SSO
6	9	384.521	59.2687	ZT4	baseline	SSO
6	10	384.521	52.9282	ZT4	baseline	SSO
6	11	386.047	54.4844	ZT4	baseline	SSO
6	12	384.521	65.9651	ZT4	baseline	SSO
6	13	386.047	65.4527	ZT4	baseline	SSO
6	14	387.573	63.9858	ZT4	baseline	SSO
6	15	386.047	78.3374	ZT4	baseline	SSO
6	16	387.573	66.6496	ZT4	baseline	SSO
6	17	389.099	67.4179	ZT4	baseline	SSO
6	18	389.099	65.6303	ZT4	baseline	SSO
6	19	389.099	60.7542	ZT4	baseline	SSO
6	20	387.573	59.3361	ZT4	baseline	SSO
6	21	387.573	74.8927	ZT4	baseline	SSO
6	22	389.099	64.9612	ZT4	baseline	SSO
6	23	387.573	57.3909	ZT4	baseline	SSO
6	24	387.573	53.7323	ZT4	baseline	SSO
6	25	386.047	42.771	ZT4	baseline	SSO
6	26	386.047	70.1113	ZT4	baseline	SSO
6	27	386.047	66.9675	ZT4	baseline	SSO
6	28	386.047	68.0743	ZT4	baseline	SSO
6	29	387.573	65.2296	ZT4	baseline	SSO
6	30	386.047	74.1963	ZT4	baseline	SSO
6	31	386.047	64.0029	ZT4	baseline	SSO
6	32	386.047	65.1909	ZT4	baseline	SSO
6	33	387.573	63.3871	ZT4	baseline	SSO
6	34	386.047	57.5183	ZT4	baseline	SSO
6	35	387.573	67.6727	ZT4	baseline	SSO
6	36	387.573	54.0995	ZT4	baseline	SSO
6	37	386.047	49.0626	ZT4	baseline	SSO
6	38	387.573	60.7643	ZT4	baseline	SSO
6	39	387.573	59.8176	ZT4	baseline	SSO
6	40	387.573	52.6198	ZT4	baseline	SSO
6	41	387.573	52.9529	ZT4	baseline	SSO
6	42	387.573	39.8955	ZT4	baseline	SSO
6	43	387.573	47.2848	ZT4	baseline	SSO
6	44	387.573	53.8993	ZT4	baseline	SSO
6	45	386.047	51.9429	ZT4	baseline	SSO
6	46	386.047	51.5781	ZT4	baseline	SSO
7	1	347.9	324.609	ZT4	baseline	SSO
7	2	347.9	289.983	ZT4	baseline	SSO
7	3	346.375	356.095	ZT4	baseline	SSO
7	4	346.375	387.422	ZT4	baseline	SSO
7	5	346.375	418.01	ZT4	baseline	SSO
7	6	346.375	435.222	ZT4	baseline	SSO
7	7	346.375	450.628	ZT4	baseline	SSO
7	8	346.375	436.263	ZT4	baseline	SSO
7	9	346.375	448.837	ZT4	baseline	SSO
7	10	346.375	449.658	ZT4	baseline	SSO
7	11	346.375	457.282	ZT4	baseline	SSO
7	12	346.375	439.444	ZT4	baseline	SSO
7	13	346.375	409.874	ZT4	baseline	SSO
7	14	346.375	380.341	ZT4	baseline	SSO
7	15	346.375	299.271	ZT4	baseline	SSO
7	16	344.849	373.734	ZT4	baseline	SSO
7	17	344.849	433.551	ZT4	baseline	SSO
7	18	344.849	398.835	ZT4	baseline	SSO
7	19	344.849	432.776	ZT4	baseline	SSO
7	20	344.849	433.465	ZT4	baseline	SSO
7	21	344.849	398.108	ZT4	baseline	SSO
7	22	344.849	428.136	ZT4	baseline	SSO
7	23	344.849	414.243	ZT4	baseline	SSO
7	24	344.849	408.169	ZT4	baseline	SSO
7	25	344.849	400.174	ZT4	baseline	SSO
7	26	344.849	410.298	ZT4	baseline	SSO
7	27	344.849	430.738	ZT4	baseline	SSO
7	28	344.849	444.99	ZT4	baseline	SSO
7	29	344.849	407.61	ZT4	baseline	SSO
7	30	344.849	387.771	ZT4	baseline	SSO
7	31	344.849	421.148	ZT4	baseline	SSO
7	32	344.849	392.019	ZT4	baseline	SSO
7	33	344.849	443.053	ZT4	baseline	SSO
7	34	344.849	446.876	ZT4	baseline	SSO
7	35	344.849	442.984	ZT4	baseline	SSO
7	36	344.849	443.979	ZT4	baseline	SSO
7	37	344.849	320.232	ZT4	baseline	SSO
7	38	343.323	320.322	ZT4	baseline	SSO
7	39	343.323	313.652	ZT4	baseline	SSO
7	40	343.323	318.228	ZT4	baseline	SSO
7	41	344.849	409.725	ZT4	baseline	SSO
7	42	344.849	412.256	ZT4	baseline	SSO
7	43	343.323	304.326	ZT4	baseline	SSO
7	44	343.323	387.266	ZT4	baseline	SSO
7	45	343.323	351.732	ZT4	baseline	SSO
7	46	343.323	330.064	ZT4	baseline	SSO
7	47	344.849	332.217	ZT4	baseline	SSO
7	48	344.849	375.777	ZT4	baseline	SSO
7	49	344.849	324.057	ZT4	baseline	SSO
7	50	343.323	308.414	ZT4	baseline	SSO
7	51	343.323	383.668	ZT4	baseline	SSO
7	52	343.323	352.241	ZT4	baseline	SSO
7	53	343.323	407.808	ZT4	baseline	SSO
7	54	343.323	451.78	ZT4	baseline	SSO
7	55	343.323	447.287	ZT4	baseline	SSO
7	56	343.323	428.782	ZT4	baseline	SSO
7	57	343.323	417.3	ZT4	baseline	SSO
7	58	343.323	455.827	ZT4	baseline	SSO
7	59	343.323	414.937	ZT4	baseline	SSO
7	60	343.323	376.759	ZT4	baseline	SSO
7	61	343.323	363.622	ZT4	baseline	SSO
7	62	343.323	443.015	ZT4	baseline	SSO
7	63	343.323	426.444	ZT4	baseline	SSO
7	64	343.323	422.894	ZT4	baseline	SSO
7	65	343.323	428.56	ZT4	baseline	SSO
7	66	343.323	449.082	ZT4	baseline	SSO
7	67	343.323	447.668	ZT4	baseline	SSO
7	68	343.323	450.537	ZT4	baseline	SSO
7	69	343.323	428.042	ZT4	baseline	SSO
7	70	343.323	395.239	ZT4	baseline	SSO
7	71	343.323	406.47	ZT4	baseline	SSO
7	72	343.323	381.014	ZT4	baseline	SSO
7	73	343.323	358.543	ZT4	baseline	SSO
7	74	343.323	289.399	ZT4	baseline	SSO
7	75	343.323	343.627	ZT4	baseline	SSO
7	76	343.323	375.567	ZT4	baseline	SSO
7	77	343.323	331.522	ZT4	baseline	SSO
7	78	341.797	298.859	ZT4	baseline	SSO
7	79	343.323	384.631	ZT4	baseline	SSO
7	80	343.323	415.295	ZT4	baseline	SSO
7	81	343.323	429.756	ZT4	baseline	SSO
7	82	343.323	410.093	ZT4	baseline	SSO
7	83	343.323	390.521	ZT4	baseline	SSO
7	84	341.797	385.512	ZT4	baseline	SSO
8	1	363.159	426.584	ZT4	baseline	SSO
8	2	360.107	421.12	ZT4	baseline	SSO
8	3	355.53	419.83	ZT4	baseline	SSO
8	4	355.53	549.052	ZT4	baseline	SSO
8	5	354.004	571.906	ZT4	baseline	SSO
8	6	354.004	608.682	ZT4	baseline	SSO
8	7	354.004	609.117	ZT4	baseline	SSO
8	8	354.004	599.459	ZT4	baseline	SSO
8	9	352.478	462.123	ZT4	baseline	SSO
8	10	352.478	497.843	ZT4	baseline	SSO
8	11	352.478	541.347	ZT4	baseline	SSO
8	12	352.478	487.245	ZT4	baseline	SSO
8	13	352.478	530.551	ZT4	baseline	SSO
8	14	352.478	577.389	ZT4	baseline	SSO
8	15	352.478	599.721	ZT4	baseline	SSO
8	16	352.478	646.193	ZT4	baseline	SSO
8	17	352.478	619.354	ZT4	baseline	SSO
8	18	352.478	472.257	ZT4	baseline	SSO
8	19	350.952	552.535	ZT4	baseline	SSO
8	20	350.952	471.261	ZT4	baseline	SSO
8	21	352.478	525.523	ZT4	baseline	SSO
8	22	350.952	609.666	ZT4	baseline	SSO
8	23	350.952	537.923	ZT4	baseline	SSO
8	24	352.478	417.4	ZT4	baseline	SSO
8	25	350.952	630.196	ZT4	baseline	SSO
8	26	350.952	551.113	ZT4	baseline	SSO
8	27	350.952	609.415	ZT4	baseline	SSO
8	28	350.952	619.097	ZT4	baseline	SSO
8	29	350.952	584.542	ZT4	baseline	SSO
8	30	350.952	630.201	ZT4	baseline	SSO
8	31	350.952	599.055	ZT4	baseline	SSO
8	32	350.952	511.671	ZT4	baseline	SSO
8	33	350.952	476.011	ZT4	baseline	SSO
8	34	350.952	662.344	ZT4	baseline	SSO
8	35	350.952	609.353	ZT4	baseline	SSO
8	36	350.952	485.042	ZT4	baseline	SSO
8	37	350.952	586.896	ZT4	baseline	SSO
8	38	350.952	602.277	ZT4	baseline	SSO
8	39	350.952	574.465	ZT4	baseline	SSO
8	40	350.952	398.39	ZT4	baseline	SSO
8	41	350.952	432.465	ZT4	baseline	SSO
8	42	352.478	401.12	ZT4	baseline	SSO
8	43	352.478	426.877	ZT4	baseline	SSO
8	44	350.952	440.761	ZT4	baseline	SSO
8	45	350.952	580.97	ZT4	baseline	SSO
8	46	350.952	623.024	ZT4	baseline	SSO
8	47	350.952	613.759	ZT4	baseline	SSO
8	48	350.952	623.614	ZT4	baseline	SSO
8	49	350.952	621.46	ZT4	baseline	SSO
8	50	350.952	449.693	ZT4	baseline	SSO
8	51	350.952	428.816	ZT4	baseline	SSO
8	52	350.952	451.675	ZT4	baseline	SSO
8	53	350.952	461.613	ZT4	baseline	SSO
8	54	350.952	558.819	ZT4	baseline	SSO
8	55	350.952	527.075	ZT4	baseline	SSO
8	56	350.952	495.766	ZT4	baseline	SSO
8	57	350.952	573.661	ZT4	baseline	SSO
8	58	350.952	558.207	ZT4	baseline	SSO
8	59	350.952	516.952	ZT4	baseline	SSO
8	60	32.0435	307.804	ZT4	baseline	SSO
8	61	352.478	608.32	ZT4	baseline	SSO
8	62	352.478	623.212	ZT4	baseline	SSO
8	63	352.478	550.711	ZT4	baseline	SSO
8	64	350.952	420.044	ZT4	baseline	SSO
8	65	350.952	449.037	ZT4	baseline	SSO
8	66	352.478	509.52	ZT4	baseline	SSO
8	67	352.478	608.934	ZT4	baseline	SSO
8	68	352.478	636.741	ZT4	baseline	SSO
8	69	352.478	521.592	ZT4	baseline	SSO
8	70	352.478	527.789	ZT4	baseline	SSO
8	71	352.478	625.917	ZT4	baseline	SSO
8	72	352.478	576.158	ZT4	baseline	SSO
8	73	352.478	570.238	ZT4	baseline	SSO
8	74	352.478	548.178	ZT4	baseline	SSO
8	75	352.478	625.755	ZT4	baseline	SSO
8	76	352.478	636.998	ZT4	baseline	SSO
8	77	352.478	583.215	ZT4	baseline	SSO
8	78	352.478	625.951	ZT4	baseline	SSO
8	79	352.478	553.551	ZT4	baseline	SSO
8	80	352.478	489.024	ZT4	baseline	SSO
8	81	350.952	446.692	ZT4	baseline	SSO
1	1	370.789	769.839	ZT12	baseline	SSO
1	2	370.789	693.376	ZT12	baseline	SSO
1	3	370.789	702.816	ZT12	baseline	SSO
1	4	370.789	653.453	ZT12	baseline	SSO
1	5	370.789	803.333	ZT12	baseline	SSO
1	6	370.789	792.115	ZT12	baseline	SSO
1	7	370.789	589.936	ZT12	baseline	SSO
1	8	370.789	555.28	ZT12	baseline	SSO
1	9	370.789	565.27	ZT12	baseline	SSO
1	10	370.789	705.493	ZT12	baseline	SSO
1	11	370.789	681.107	ZT12	baseline	SSO
1	12	370.789	696.203	ZT12	baseline	SSO
1	13	370.789	649.819	ZT12	baseline	SSO
1	14	370.789	763.878	ZT12	baseline	SSO
1	15	370.789	592.941	ZT12	baseline	SSO
1	16	370.789	598.617	ZT12	baseline	SSO
1	17	370.789	518.167	ZT12	baseline	SSO
1	18	369.263	490.281	ZT12	baseline	SSO
1	19	369.263	563.13	ZT12	baseline	SSO
1	20	369.263	640.829	ZT12	baseline	SSO
1	21	369.263	660.075	ZT12	baseline	SSO
1	22	369.263	652.014	ZT12	baseline	SSO
1	23	369.263	766.081	ZT12	baseline	SSO
1	24	369.263	761.769	ZT12	baseline	SSO
1	25	369.263	644.617	ZT12	baseline	SSO
1	26	369.263	814.065	ZT12	baseline	SSO
1	27	369.263	744.095	ZT12	baseline	SSO
1	28	369.263	774.854	ZT12	baseline	SSO
1	29	369.263	801.902	ZT12	baseline	SSO
1	30	367.737	587.124	ZT12	baseline	SSO
1	31	367.737	633.073	ZT12	baseline	SSO
1	32	367.737	560.886	ZT12	baseline	SSO
1	33	367.737	792.281	ZT12	baseline	SSO
1	34	367.737	713.841	ZT12	baseline	SSO
1	35	367.737	768.826	ZT12	baseline	SSO
1	36	367.737	722.474	ZT12	baseline	SSO
1	37	367.737	763.703	ZT12	baseline	SSO
1	38	367.737	755.575	ZT12	baseline	SSO
1	39	367.737	774.845	ZT12	baseline	SSO
1	40	367.737	682.356	ZT12	baseline	SSO
1	41	367.737	595.86	ZT12	baseline	SSO
1	42	367.737	627.511	ZT12	baseline	SSO
1	43	367.737	516.005	ZT12	baseline	SSO
1	44	367.737	572.116	ZT12	baseline	SSO
1	45	366.211	595.219	ZT12	baseline	SSO
1	46	366.211	596.842	ZT12	baseline	SSO
1	47	366.211	642.943	ZT12	baseline	SSO
1	48	366.211	596.521	ZT12	baseline	SSO
1	49	366.211	714.435	ZT12	baseline	SSO
1	50	366.211	687.184	ZT12	baseline	SSO
1	51	366.211	651.694	ZT12	baseline	SSO
1	52	366.211	539.634	ZT12	baseline	SSO
1	53	366.211	560.395	ZT12	baseline	SSO
1	54	367.737	501.258	ZT12	baseline	SSO
1	55	366.211	525.489	ZT12	baseline	SSO
1	56	366.211	489.07	ZT12	baseline	SSO
1	57	366.211	764.576	ZT12	baseline	SSO
1	58	366.211	694.818	ZT12	baseline	SSO
1	59	364.685	517.379	ZT12	baseline	SSO
1	60	364.685	513.907	ZT12	baseline	SSO
1	61	366.211	697.733	ZT12	baseline	SSO
1	62	366.211	699.426	ZT12	baseline	SSO
1	63	366.211	758.43	ZT12	baseline	SSO
3	1	366.211	186.194	ZT12	baseline	SSO
3	2	364.685	261.267	ZT12	baseline	SSO
3	3	364.685	261.109	ZT12	baseline	SSO
3	4	364.685	257.175	ZT12	baseline	SSO
3	5	364.685	255.936	ZT12	baseline	SSO
3	6	364.685	266.524	ZT12	baseline	SSO
3	7	364.685	263.16	ZT12	baseline	SSO
3	8	364.685	261.486	ZT12	baseline	SSO
4	1	344.849	660.082	ZT12	baseline	SSO
4	2	346.375	443.324	ZT12	baseline	SSO
4	3	344.849	663.539	ZT12	baseline	SSO
4	4	344.849	672.9	ZT12	baseline	SSO
4	5	344.849	471.32	ZT12	baseline	SSO
4	6	344.849	487.251	ZT12	baseline	SSO
4	7	343.323	686.993	ZT12	baseline	SSO
4	8	343.323	599.776	ZT12	baseline	SSO
4	9	343.323	688.064	ZT12	baseline	SSO
4	10	343.323	592.746	ZT12	baseline	SSO
4	11	341.797	512.564	ZT12	baseline	SSO
4	12	341.797	486.256	ZT12	baseline	SSO
4	13	341.797	518.658	ZT12	baseline	SSO
4	14	341.797	476.26	ZT12	baseline	SSO
4	15	341.797	660.376	ZT12	baseline	SSO
4	16	341.797	533.253	ZT12	baseline	SSO
4	17	341.797	546.403	ZT12	baseline	SSO
4	18	343.323	672.378	ZT12	baseline	SSO
4	19	343.323	544.223	ZT12	baseline	SSO
4	20	343.323	650.555	ZT12	baseline	SSO
4	21	343.323	529.123	ZT12	baseline	SSO
4	22	343.323	649.725	ZT12	baseline	SSO
4	23	341.797	621.035	ZT12	baseline	SSO
4	24	341.797	609.907	ZT12	baseline	SSO
4	25	341.797	541.694	ZT12	baseline	SSO
4	26	341.797	637.161	ZT12	baseline	SSO
4	27	341.797	496.671	ZT12	baseline	SSO
4	28	341.797	627.007	ZT12	baseline	SSO
4	29	343.323	502.056	ZT12	baseline	SSO
4	30	341.797	609.573	ZT12	baseline	SSO
4	31	341.797	544.074	ZT12	baseline	SSO
4	32	341.797	637.895	ZT12	baseline	SSO
4	33	341.797	541.109	ZT12	baseline	SSO
4	34	341.797	562.792	ZT12	baseline	SSO
4	35	341.797	618.891	ZT12	baseline	SSO
4	36	340.271	464.042	ZT12	baseline	SSO
4	37	341.797	429.764	ZT12	baseline	SSO
4	38	340.271	615.192	ZT12	baseline	SSO
4	39	340.271	476.446	ZT12	baseline	SSO
4	40	340.271	641.98	ZT12	baseline	SSO
4	41	340.271	618.096	ZT12	baseline	SSO
4	42	340.271	638.988	ZT12	baseline	SSO
4	43	340.271	629.467	ZT12	baseline	SSO
4	44	340.271	614.417	ZT12	baseline	SSO
4	45	340.271	616.482	ZT12	baseline	SSO
4	46	340.271	633.686	ZT12	baseline	SSO
4	47	341.797	480.798	ZT12	baseline	SSO
4	48	341.797	427.455	ZT12	baseline	SSO
4	49	341.797	489.074	ZT12	baseline	SSO
4	50	340.271	560.982	ZT12	baseline	SSO
4	51	341.797	590.565	ZT12	baseline	SSO
4	52	340.271	429.685	ZT12	baseline	SSO
4	53	341.797	541.152	ZT12	baseline	SSO
4	54	340.271	424.171	ZT12	baseline	SSO
4	55	341.797	618.632	ZT12	baseline	SSO
4	56	341.797	459.305	ZT12	baseline	SSO
4	57	341.797	627.39	ZT12	baseline	SSO
4	58	341.797	560.158	ZT12	baseline	SSO
4	59	341.797	633.599	ZT12	baseline	SSO
4	60	341.797	579.444	ZT12	baseline	SSO
4	61	341.797	546.202	ZT12	baseline	SSO
4	62	341.797	481.385	ZT12	baseline	SSO
4	63	341.797	627.539	ZT12	baseline	SSO
4	64	341.797	606.517	ZT12	baseline	SSO
4	65	341.797	534.862	ZT12	baseline	SSO
4	66	341.797	666.205	ZT12	baseline	SSO
4	67	341.797	514.773	ZT12	baseline	SSO
4	68	341.797	643.088	ZT12	baseline	SSO
4	69	341.797	603.408	ZT12	baseline	SSO
4	70	341.797	558.926	ZT12	baseline	SSO
4	71	341.797	587.283	ZT12	baseline	SSO
4	72	340.271	576.423	ZT12	baseline	SSO
4	73	340.271	487.021	ZT12	baseline	SSO
4	74	340.271	639.072	ZT12	baseline	SSO
4	75	341.797	436.408	ZT12	baseline	SSO
4	76	340.271	641.951	ZT12	baseline	SSO
4	77	340.271	648.856	ZT12	baseline	SSO
4	78	340.271	555.508	ZT12	baseline	SSO
4	79	340.271	631.049	ZT12	baseline	SSO
4	80	340.271	614.037	ZT12	baseline	SSO
4	81	340.271	615.156	ZT12	baseline	SSO
4	82	340.271	630.818	ZT12	baseline	SSO
4	83	340.271	560.011	ZT12	baseline	SSO
4	84	340.271	639.816	ZT12	baseline	SSO
4	85	341.797	504.238	ZT12	baseline	SSO
4	86	340.271	601.665	ZT12	baseline	SSO
4	87	341.797	423.47	ZT12	baseline	SSO
4	88	340.271	491.771	ZT12	baseline	SSO
4	89	341.797	544.831	ZT12	baseline	SSO
4	90	340.271	616.593	ZT12	baseline	SSO
4	91	340.271	611.211	ZT12	baseline	SSO
4	92	340.271	613.009	ZT12	baseline	SSO
4	93	341.797	393.879	ZT12	baseline	SSO
4	94	340.271	527.846	ZT12	baseline	SSO
5	1	355.53	385.778	ZT12	baseline	SSO
5	2	355.53	441.746	ZT12	baseline	SSO
5	3	355.53	443.609	ZT12	baseline	SSO
5	4	355.53	438.743	ZT12	baseline	SSO
5	5	355.53	326.711	ZT12	baseline	SSO
5	6	354.004	448.429	ZT12	baseline	SSO
5	7	355.53	337.061	ZT12	baseline	SSO
5	8	355.53	468.904	ZT12	baseline	SSO
5	9	355.53	409.612	ZT12	baseline	SSO
5	10	354.004	358.052	ZT12	baseline	SSO
5	11	355.53	360.191	ZT12	baseline	SSO
5	12	355.53	458.883	ZT12	baseline	SSO
5	13	355.53	491.244	ZT12	baseline	SSO
5	14	355.53	427.209	ZT12	baseline	SSO
5	15	355.53	350.672	ZT12	baseline	SSO
5	16	355.53	389.822	ZT12	baseline	SSO
5	17	355.53	375.204	ZT12	baseline	SSO
5	18	355.53	348.046	ZT12	baseline	SSO
5	19	355.53	376.582	ZT12	baseline	SSO
5	20	355.53	397.787	ZT12	baseline	SSO
5	21	355.53	393.152	ZT12	baseline	SSO
5	22	355.53	299.853	ZT12	baseline	SSO
5	23	354.004	400.44	ZT12	baseline	SSO
5	24	354.004	376.165	ZT12	baseline	SSO
5	25	355.53	291.158	ZT12	baseline	SSO
5	26	354.004	302.513	ZT12	baseline	SSO
5	27	354.004	412.729	ZT12	baseline	SSO
5	28	354.004	389.551	ZT12	baseline	SSO
5	29	354.004	339.754	ZT12	baseline	SSO
5	30	354.004	347.586	ZT12	baseline	SSO
5	31	354.004	406.625	ZT12	baseline	SSO
5	32	354.004	342.022	ZT12	baseline	SSO
5	33	355.53	315.37	ZT12	baseline	SSO
5	34	354.004	311.98	ZT12	baseline	SSO
5	35	354.004	407.132	ZT12	baseline	SSO
5	36	354.004	432.23	ZT12	baseline	SSO
5	37	354.004	425.966	ZT12	baseline	SSO
5	38	354.004	430.887	ZT12	baseline	SSO
5	39	354.004	413.563	ZT12	baseline	SSO
5	40	354.004	386.993	ZT12	baseline	SSO
5	41	354.004	409.684	ZT12	baseline	SSO
5	42	354.004	420.689	ZT12	baseline	SSO
5	43	354.004	396.106	ZT12	baseline	SSO
5	44	354.004	418.347	ZT12	baseline	SSO
5	45	354.004	437.346	ZT12	baseline	SSO
5	46	354.004	448.629	ZT12	baseline	SSO
5	47	354.004	439.919	ZT12	baseline	SSO
5	48	354.004	457.382	ZT12	baseline	SSO
5	49	354.004	416.581	ZT12	baseline	SSO
5	50	354.004	432.274	ZT12	baseline	SSO
5	51	354.004	453.467	ZT12	baseline	SSO
5	52	354.004	330.176	ZT12	baseline	SSO
5	53	354.004	389.4	ZT12	baseline	SSO
5	54	354.004	373.429	ZT12	baseline	SSO
5	55	354.004	419.837	ZT12	baseline	SSO
5	56	354.004	397.423	ZT12	baseline	SSO
5	57	354.004	409.075	ZT12	baseline	SSO
5	58	354.004	430.788	ZT12	baseline	SSO
5	59	354.004	439.15	ZT12	baseline	SSO
5	60	354.004	427.749	ZT12	baseline	SSO
5	61	354.004	446.567	ZT12	baseline	SSO
5	62	354.004	438.6	ZT12	baseline	SSO
5	63	354.004	365.912	ZT12	baseline	SSO
6	1	366.211	248.834	ZT12	baseline	SSO
6	2	366.211	265.76	ZT12	baseline	SSO
6	3	366.211	176.462	ZT12	baseline	SSO
6	4	367.737	198.578	ZT12	baseline	SSO
6	5	32.0435	310.99	ZT12	baseline	SSO
6	6	367.737	150.565	ZT12	baseline	SSO
6	7	32.0435	310.106	ZT12	baseline	SSO
6	8	370.789	224.834	ZT12	baseline	SSO
6	9	369.263	201.498	ZT12	baseline	SSO
6	10	367.737	198.511	ZT12	baseline	SSO
6	11	367.737	170.376	ZT12	baseline	SSO
6	12	366.211	231.424	ZT12	baseline	SSO
6	13	366.211	229.977	ZT12	baseline	SSO
6	14	364.685	265.062	ZT12	baseline	SSO
6	15	364.685	205.239	ZT12	baseline	SSO
6	16	363.159	273.746	ZT12	baseline	SSO
6	17	363.159	204.309	ZT12	baseline	SSO
6	18	363.159	240.698	ZT12	baseline	SSO
6	19	363.159	256.859	ZT12	baseline	SSO
6	20	363.159	258.887	ZT12	baseline	SSO
6	21	363.159	252.469	ZT12	baseline	SSO
6	22	363.159	264.886	ZT12	baseline	SSO
6	23	364.685	166.03	ZT12	baseline	SSO
6	24	364.685	222.931	ZT12	baseline	SSO
6	25	364.685	213.612	ZT12	baseline	SSO
6	26	364.685	201.667	ZT12	baseline	SSO
6	27	364.685	205.499	ZT12	baseline	SSO
6	28	364.685	186.048	ZT12	baseline	SSO
6	29	364.685	237.9	ZT12	baseline	SSO
6	30	364.685	198.112	ZT12	baseline	SSO
6	31	366.211	219.411	ZT12	baseline	SSO
6	32	366.211	218.875	ZT12	baseline	SSO
6	33	366.211	180.119	ZT12	baseline	SSO
6	34	366.211	177.77	ZT12	baseline	SSO
6	35	364.685	144.062	ZT12	baseline	SSO
6	36	364.685	192.202	ZT12	baseline	SSO
6	37	364.685	222.126	ZT12	baseline	SSO
6	38	363.159	194.812	ZT12	baseline	SSO
6	39	363.159	204.043	ZT12	baseline	SSO
6	40	364.685	215.304	ZT12	baseline	SSO
6	41	363.159	250.349	ZT12	baseline	SSO
6	42	363.159	205.686	ZT12	baseline	SSO
6	43	363.159	244.946	ZT12	baseline	SSO
6	44	363.159	186.406	ZT12	baseline	SSO
6	45	363.159	246.02	ZT12	baseline	SSO
6	46	363.159	211.549	ZT12	baseline	SSO
6	47	363.159	252.955	ZT12	baseline	SSO
6	48	363.159	204.964	ZT12	baseline	SSO
6	49	363.159	230.998	ZT12	baseline	SSO
6	50	363.159	207.756	ZT12	baseline	SSO
6	51	363.159	241.132	ZT12	baseline	SSO
6	52	363.159	224.435	ZT12	baseline	SSO
6	53	363.159	247.469	ZT12	baseline	SSO
6	54	363.159	227.505	ZT12	baseline	SSO
6	55	363.159	249.35	ZT12	baseline	SSO
6	56	363.159	168.324	ZT12	baseline	SSO
6	57	363.159	250.677	ZT12	baseline	SSO
7	1	361.633	297.674	ZT12	baseline	SSO
7	2	361.633	235.605	ZT12	baseline	SSO
7	3	360.107	235.349	ZT12	baseline	SSO
7	4	360.107	265.001	ZT12	baseline	SSO
7	5	360.107	257.332	ZT12	baseline	SSO
7	6	360.107	244.751	ZT12	baseline	SSO
7	7	360.107	265.302	ZT12	baseline	SSO
7	8	360.107	177.563	ZT12	baseline	SSO
7	9	360.107	248.08	ZT12	baseline	SSO
7	10	360.107	177.968	ZT12	baseline	SSO
7	11	360.107	229.136	ZT12	baseline	SSO
7	12	360.107	229.032	ZT12	baseline	SSO
7	13	360.107	232.354	ZT12	baseline	SSO
7	14	360.107	165.919	ZT12	baseline	SSO
7	15	360.107	153.934	ZT12	baseline	SSO
7	16	358.582	203.391	ZT12	baseline	SSO
7	17	358.582	187.687	ZT12	baseline	SSO
7	18	358.582	186.881	ZT12	baseline	SSO
7	19	358.582	237.681	ZT12	baseline	SSO
7	20	358.582	228.702	ZT12	baseline	SSO
7	21	358.582	238.158	ZT12	baseline	SSO
7	22	358.582	202.122	ZT12	baseline	SSO
7	23	358.582	238.216	ZT12	baseline	SSO
7	24	358.582	228.325	ZT12	baseline	SSO
7	25	358.582	217.415	ZT12	baseline	SSO
7	26	358.582	245.737	ZT12	baseline	SSO
7	27	357.056	176.243	ZT12	baseline	SSO
7	28	357.056	193.815	ZT12	baseline	SSO
7	29	357.056	238.795	ZT12	baseline	SSO
7	30	357.056	250.072	ZT12	baseline	SSO
7	31	357.056	242.455	ZT12	baseline	SSO
7	32	357.056	242.956	ZT12	baseline	SSO
7	33	357.056	238.313	ZT12	baseline	SSO
7	34	357.056	218.079	ZT12	baseline	SSO
7	35	357.056	235.188	ZT12	baseline	SSO
7	36	357.056	209.372	ZT12	baseline	SSO
7	37	357.056	222.44	ZT12	baseline	SSO
7	38	357.056	181.681	ZT12	baseline	SSO
7	39	358.582	235.581	ZT12	baseline	SSO
7	40	358.582	221.439	ZT12	baseline	SSO
7	41	32.0435	310.833	ZT12	baseline	SSO
7	42	355.53	205.001	ZT12	baseline	SSO
7	43	355.53	210.353	ZT12	baseline	SSO
7	44	355.53	200.16	ZT12	baseline	SSO
7	45	357.056	159.17	ZT12	baseline	SSO
7	46	357.056	235.063	ZT12	baseline	SSO
7	47	357.056	195.44	ZT12	baseline	SSO
7	48	357.056	193.446	ZT12	baseline	SSO
7	49	357.056	232.678	ZT12	baseline	SSO
7	50	357.056	217.316	ZT12	baseline	SSO
7	51	357.056	220.575	ZT12	baseline	SSO
7	52	357.056	216.573	ZT12	baseline	SSO
7	53	357.056	220.155	ZT12	baseline	SSO
7	54	355.53	229.037	ZT12	baseline	SSO
7	55	355.53	254.362	ZT12	baseline	SSO
7	56	355.53	214.665	ZT12	baseline	SSO
7	57	355.53	250.493	ZT12	baseline	SSO
7	58	355.53	169.985	ZT12	baseline	SSO
7	59	355.53	230.188	ZT12	baseline	SSO
7	60	355.53	195.349	ZT12	baseline	SSO
7	61	355.53	241.464	ZT12	baseline	SSO
7	62	355.53	221.096	ZT12	baseline	SSO
7	63	355.53	234.638	ZT12	baseline	SSO
7	64	355.53	220.066	ZT12	baseline	SSO
7	65	355.53	230.901	ZT12	baseline	SSO
7	66	355.53	223.808	ZT12	baseline	SSO
8	1	399.78	41.0984	ZT12	baseline	SSO
8	2	398.254	28.0561	ZT12	baseline	SSO
8	3	398.254	48.3556	ZT12	baseline	SSO
8	4	396.729	67.7083	ZT12	baseline	SSO
8	5	395.203	30.8882	ZT12	baseline	SSO
8	6	396.729	56.5683	ZT12	baseline	SSO
8	7	393.677	33.2804	ZT12	baseline	SSO
8	8	395.203	52.5686	ZT12	baseline	SSO
8	9	393.677	38.0859	ZT12	baseline	SSO
8	10	395.203	99.8717	ZT12	baseline	SSO
8	11	392.151	35.0203	ZT12	baseline	SSO
8	12	392.151	50.9174	ZT12	baseline	SSO
8	13	393.677	69.0669	ZT12	baseline	SSO
8	14	392.151	44.5433	ZT12	baseline	SSO
8	15	393.677	69.2871	ZT12	baseline	SSO
8	16	393.677	97.4256	ZT12	baseline	SSO
8	17	392.151	49.6004	ZT12	baseline	SSO
8	18	393.677	107.473	ZT12	baseline	SSO
8	19	392.151	34.0888	ZT12	baseline	SSO
8	20	393.677	100.824	ZT12	baseline	SSO
8	21	390.625	33.3925	ZT12	baseline	SSO
8	22	390.625	46.9189	ZT12	baseline	SSO
8	23	392.151	122.879	ZT12	baseline	SSO
8	24	389.099	95.9232	ZT12	baseline	SSO
8	25	390.625	131.654	ZT12	baseline	SSO
8	26	387.573	143.37	ZT12	baseline	SSO
8	27	387.573	183.233	ZT12	baseline	SSO
8	28	387.573	138.926	ZT12	baseline	SSO
8	29	389.099	137.311	ZT12	baseline	SSO
8	30	387.573	29.0673	ZT12	baseline	SSO
8	31	390.625	88.9283	ZT12	baseline	SSO
8	32	389.099	40.2749	ZT12	baseline	SSO
8	33	390.625	89.9472	ZT12	baseline	SSO
8	34	389.099	29.7786	ZT12	baseline	SSO
8	35	390.625	87.6424	ZT12	baseline	SSO
8	36	392.151	84.5697	ZT12	baseline	SSO
8	37	389.099	34.8046	ZT12	baseline	SSO
8	38	392.151	69.9269	ZT12	baseline	SSO
8	39	389.099	44.3206	ZT12	baseline	SSO
8	40	390.625	68.6019	ZT12	baseline	SSO
8	41	389.099	39.1968	ZT12	baseline	SSO
8	42	392.151	60.9029	ZT12	baseline	SSO
8	43	392.151	38.6613	ZT12	baseline	SSO
8	44	390.625	21.9135	ZT12	baseline	SSO
8	45	393.677	48.6427	ZT12	baseline	SSO
8	46	390.625	38.7701	ZT12	baseline	SSO
1	1	353.333	277.74	ZT4	control	SSO
1	2	353.333	285.488	ZT4	control	SSO
1	3	353.333	287.099	ZT4	control	SSO
1	4	353.333	289.592	ZT4	control	SSO
1	5	351.111	221.557	ZT4	control	SSO
1	6	348.889	190.007	ZT4	control	SSO
1	7	348.889	212.649	ZT4	control	SSO
1	8	348.889	244.956	ZT4	control	SSO
1	9	348.889	252.562	ZT4	control	SSO
1	10	348.889	225.976	ZT4	control	SSO
1	11	351.111	217.764	ZT4	control	SSO
1	12	351.111	268.248	ZT4	control	SSO
1	13	351.111	291.438	ZT4	control	SSO
1	14	351.111	288.39	ZT4	control	SSO
1	15	351.111	291.055	ZT4	control	SSO
1	16	351.111	244.199	ZT4	control	SSO
1	17	351.111	245.383	ZT4	control	SSO
1	18	351.111	281.235	ZT4	control	SSO
1	19	351.111	293.301	ZT4	control	SSO
1	20	351.111	297.579	ZT4	control	SSO
1	21	351.111	297.31	ZT4	control	SSO
1	22	351.111	226.469	ZT4	control	SSO
1	23	351.111	215.589	ZT4	control	SSO
1	24	351.111	192.406	ZT4	control	SSO
1	25	348.889	237.873	ZT4	control	SSO
1	26	348.889	292.21	ZT4	control	SSO
1	27	348.889	262.081	ZT4	control	SSO
1	28	348.889	267.269	ZT4	control	SSO
1	29	348.889	219.002	ZT4	control	SSO
1	30	348.889	215.238	ZT4	control	SSO
1	31	348.889	224.567	ZT4	control	SSO
1	32	348.889	272.185	ZT4	control	SSO
1	33	348.889	290.043	ZT4	control	SSO
2	1	355.556	683.468	ZT4	control	SSO
2	2	353.333	793.944	ZT4	control	SSO
2	3	355.556	779.851	ZT4	control	SSO
2	4	355.556	710.35	ZT4	control	SSO
2	5	353.333	735.746	ZT4	control	SSO
2	6	353.333	1041.41	ZT4	control	SSO
2	7	353.333	978.99	ZT4	control	SSO
2	8	353.333	921.592	ZT4	control	SSO
2	9	353.333	1035.92	ZT4	control	SSO
3	1	357.778	819.582	ZT4	control	SSO
3	2	357.778	1085.05	ZT4	control	SSO
3	3	357.778	1089.68	ZT4	control	SSO
3	4	357.778	1074.63	ZT4	control	SSO
3	5	357.778	922.928	ZT4	control	SSO
3	6	357.778	948.975	ZT4	control	SSO
3	7	357.778	941.713	ZT4	control	SSO
3	8	357.778	1019.51	ZT4	control	SSO
3	9	357.778	1081.89	ZT4	control	SSO
3	10	357.778	982.36	ZT4	control	SSO
3	11	355.556	815.779	ZT4	control	SSO
3	12	355.556	999.639	ZT4	control	SSO
3	13	355.556	1063.12	ZT4	control	SSO
3	14	355.556	1072.59	ZT4	control	SSO
3	15	355.556	1068.78	ZT4	control	SSO
3	16	355.556	1042.36	ZT4	control	SSO
3	17	355.556	1038.15	ZT4	control	SSO
3	18	355.556	1008.59	ZT4	control	SSO
3	19	355.556	1060.22	ZT4	control	SSO
3	20	355.556	1068.33	ZT4	control	SSO
3	21	355.556	1081.83	ZT4	control	SSO
3	22	355.556	1072.46	ZT4	control	SSO
3	23	355.556	1063.28	ZT4	control	SSO
3	24	355.556	1054.24	ZT4	control	SSO
3	25	355.556	1059.83	ZT4	control	SSO
3	26	355.556	1021.47	ZT4	control	SSO
3	27	355.556	1040.94	ZT4	control	SSO
3	28	355.556	1015.55	ZT4	control	SSO
3	29	355.556	1091.58	ZT4	control	SSO
3	30	355.556	1092.61	ZT4	control	SSO
3	31	355.556	1032.44	ZT4	control	SSO
3	32	355.556	1077.02	ZT4	control	SSO
3	33	355.556	1102.52	ZT4	control	SSO
3	34	355.556	1096.38	ZT4	control	SSO
3	35	355.556	1093.38	ZT4	control	SSO
3	36	355.556	1098.61	ZT4	control	SSO
3	37	355.556	1082.24	ZT4	control	SSO
3	38	355.556	1064.74	ZT4	control	SSO
3	39	355.556	1091.19	ZT4	control	SSO
3	40	355.556	1096.24	ZT4	control	SSO
3	41	355.556	1092.32	ZT4	control	SSO
3	42	355.556	1083.76	ZT4	control	SSO
3	43	355.556	963.681	ZT4	control	SSO
3	44	355.556	903.237	ZT4	control	SSO
3	45	355.556	850.004	ZT4	control	SSO
3	46	355.556	785.643	ZT4	control	SSO
3	47	355.556	710.813	ZT4	control	SSO
3	48	353.333	905.437	ZT4	control	SSO
3	49	353.333	956.219	ZT4	control	SSO
3	50	353.333	970.798	ZT4	control	SSO
3	51	353.333	932.066	ZT4	control	SSO
3	52	353.333	926.767	ZT4	control	SSO
3	53	353.333	974.237	ZT4	control	SSO
3	54	353.333	1051.34	ZT4	control	SSO
3	55	353.333	1044.42	ZT4	control	SSO
3	56	353.333	1064.15	ZT4	control	SSO
3	57	353.333	1060.32	ZT4	control	SSO
3	58	353.333	1059.32	ZT4	control	SSO
3	59	353.333	1070.96	ZT4	control	SSO
3	60	353.333	1061.26	ZT4	control	SSO
3	61	353.333	1041.53	ZT4	control	SSO
3	62	353.333	1034.43	ZT4	control	SSO
3	63	353.333	1046.28	ZT4	control	SSO
3	64	353.333	886.473	ZT4	control	SSO
3	65	353.333	844.318	ZT4	control	SSO
3	66	353.333	849.12	ZT4	control	SSO
3	67	353.333	972.722	ZT4	control	SSO
3	68	353.333	1019.46	ZT4	control	SSO
3	69	353.333	1030.5	ZT4	control	SSO
5	1	375.556	424.725	ZT4	control	SSO
5	2	375.556	427.603	ZT4	control	SSO
5	3	375.556	412.848	ZT4	control	SSO
5	4	377.778	315.715	ZT4	control	SSO
5	5	375.556	209.826	ZT4	control	SSO
5	6	375.556	294.966	ZT4	control	SSO
5	7	371.111	411.281	ZT4	control	SSO
5	8	371.111	319.554	ZT4	control	SSO
5	9	371.111	376	ZT4	control	SSO
5	10	371.111	292.411	ZT4	control	SSO
5	11	371.111	413.255	ZT4	control	SSO
5	12	371.111	384.009	ZT4	control	SSO
5	13	371.111	407.266	ZT4	control	SSO
5	14	371.111	397	ZT4	control	SSO
5	15	368.889	312.468	ZT4	control	SSO
5	16	366.667	285.517	ZT4	control	SSO
5	17	366.667	286.964	ZT4	control	SSO
5	18	366.667	349.233	ZT4	control	SSO
5	19	366.667	316.557	ZT4	control	SSO
5	20	366.667	364.457	ZT4	control	SSO
5	21	366.667	326.324	ZT4	control	SSO
5	22	366.667	319.638	ZT4	control	SSO
5	23	368.889	316.312	ZT4	control	SSO
5	24	368.889	295.532	ZT4	control	SSO
5	25	368.889	360.235	ZT4	control	SSO
5	26	368.889	331.155	ZT4	control	SSO
5	27	368.889	351.349	ZT4	control	SSO
5	28	368.889	357.895	ZT4	control	SSO
5	29	368.889	275.641	ZT4	control	SSO
5	30	368.889	297.516	ZT4	control	SSO
5	31	366.667	249.298	ZT4	control	SSO
5	32	368.889	246.873	ZT4	control	SSO
5	33	366.667	338.326	ZT4	control	SSO
5	34	366.667	278.582	ZT4	control	SSO
5	35	366.667	303.323	ZT4	control	SSO
5	36	368.889	258.856	ZT4	control	SSO
5	37	366.667	285.571	ZT4	control	SSO
5	38	368.889	231.398	ZT4	control	SSO
5	39	366.667	294.183	ZT4	control	SSO
5	40	366.667	233.217	ZT4	control	SSO
5	41	366.667	338.391	ZT4	control	SSO
6	1	357.778	128.392	ZT4	control	SSO
6	2	360	141.813	ZT4	control	SSO
6	3	360	118.325	ZT4	control	SSO
6	4	360	120.596	ZT4	control	SSO
6	5	360	154.711	ZT4	control	SSO
6	6	360	136.383	ZT4	control	SSO
6	7	360	160.361	ZT4	control	SSO
6	8	360	151.73	ZT4	control	SSO
6	9	360	123.195	ZT4	control	SSO
6	10	360	137.215	ZT4	control	SSO
6	11	360	119.056	ZT4	control	SSO
6	12	360	122.742	ZT4	control	SSO
6	13	362.222	142.986	ZT4	control	SSO
6	14	362.222	132.073	ZT4	control	SSO
6	15	362.222	135.712	ZT4	control	SSO
6	16	360	157.835	ZT4	control	SSO
6	17	360	166.888	ZT4	control	SSO
6	18	357.778	139.632	ZT4	control	SSO
6	19	357.778	171.305	ZT4	control	SSO
6	20	355.556	149.951	ZT4	control	SSO
6	21	355.556	158.342	ZT4	control	SSO
6	22	355.556	146.309	ZT4	control	SSO
6	23	355.556	160.984	ZT4	control	SSO
6	24	355.556	139.38	ZT4	control	SSO
6	25	355.556	147.564	ZT4	control	SSO
6	26	355.556	148.257	ZT4	control	SSO
6	27	355.556	146.385	ZT4	control	SSO
6	28	355.556	160.745	ZT4	control	SSO
6	29	355.556	151.515	ZT4	control	SSO
6	30	355.556	150.715	ZT4	control	SSO
6	31	355.556	150.823	ZT4	control	SSO
6	32	355.556	156.597	ZT4	control	SSO
6	33	355.556	153.188	ZT4	control	SSO
6	34	355.556	158.675	ZT4	control	SSO
6	35	355.556	133.08	ZT4	control	SSO
6	36	355.556	164.842	ZT4	control	SSO
6	37	355.556	142.525	ZT4	control	SSO
6	38	355.556	136.021	ZT4	control	SSO
6	39	353.333	124.277	ZT4	control	SSO
6	40	355.556	127.577	ZT4	control	SSO
6	41	355.556	127.511	ZT4	control	SSO
6	42	355.556	160.076	ZT4	control	SSO
6	43	355.556	146.559	ZT4	control	SSO
6	44	355.556	146.92	ZT4	control	SSO
6	45	357.778	159.367	ZT4	control	SSO
6	46	357.778	179.493	ZT4	control	SSO
6	47	357.778	161.602	ZT4	control	SSO
6	48	357.778	166.088	ZT4	control	SSO
6	49	357.778	152.273	ZT4	control	SSO
6	50	355.556	133.076	ZT4	control	SSO
6	51	355.556	155.063	ZT4	control	SSO
6	52	353.333	141.646	ZT4	control	SSO
6	53	353.333	155.383	ZT4	control	SSO
6	54	353.333	163.323	ZT4	control	SSO
6	55	353.333	154.654	ZT4	control	SSO
6	56	353.333	168.699	ZT4	control	SSO
7	1	333.333	316.779	ZT4	control	SSO
7	2	333.333	336.102	ZT4	control	SSO
7	3	333.333	355.694	ZT4	control	SSO
7	4	333.333	376.046	ZT4	control	SSO
7	5	333.333	400.865	ZT4	control	SSO
7	6	333.333	395.804	ZT4	control	SSO
7	7	333.333	402.022	ZT4	control	SSO
7	8	333.333	396.076	ZT4	control	SSO
7	9	333.333	406.852	ZT4	control	SSO
7	10	333.333	392.029	ZT4	control	SSO
7	11	333.333	371.465	ZT4	control	SSO
7	12	333.333	387.695	ZT4	control	SSO
7	13	333.333	391.677	ZT4	control	SSO
7	14	333.333	374.669	ZT4	control	SSO
7	15	333.333	384.171	ZT4	control	SSO
7	16	333.333	394.574	ZT4	control	SSO
7	17	333.333	349.253	ZT4	control	SSO
7	18	333.333	377.433	ZT4	control	SSO
7	19	333.333	379.029	ZT4	control	SSO
7	20	333.333	406.998	ZT4	control	SSO
7	21	333.333	398.159	ZT4	control	SSO
7	22	333.333	390.169	ZT4	control	SSO
7	23	333.333	382.548	ZT4	control	SSO
7	24	333.333	391.672	ZT4	control	SSO
7	25	333.333	376.217	ZT4	control	SSO
7	26	333.333	383.229	ZT4	control	SSO
7	27	333.333	404.514	ZT4	control	SSO
7	28	333.333	413.462	ZT4	control	SSO
7	29	333.333	407.07	ZT4	control	SSO
7	30	333.333	399.449	ZT4	control	SSO
7	31	333.333	401.964	ZT4	control	SSO
7	32	333.333	408.773	ZT4	control	SSO
7	33	333.333	407.791	ZT4	control	SSO
7	34	333.333	403.111	ZT4	control	SSO
7	35	333.333	399.906	ZT4	control	SSO
7	36	333.333	412.435	ZT4	control	SSO
7	37	333.333	412.088	ZT4	control	SSO
7	38	333.333	416.824	ZT4	control	SSO
7	39	333.333	407.561	ZT4	control	SSO
7	40	333.333	399.121	ZT4	control	SSO
7	41	333.333	407.848	ZT4	control	SSO
7	42	333.333	416.137	ZT4	control	SSO
7	43	333.333	389.413	ZT4	control	SSO
7	44	333.333	409.326	ZT4	control	SSO
7	45	333.333	403.16	ZT4	control	SSO
7	46	333.333	391.041	ZT4	control	SSO
7	47	333.333	365.785	ZT4	control	SSO
7	48	333.333	334.921	ZT4	control	SSO
7	49	333.333	278.446	ZT4	control	SSO
7	50	333.333	389.855	ZT4	control	SSO
7	51	333.333	360.107	ZT4	control	SSO
7	52	333.333	309.613	ZT4	control	SSO
7	53	335.556	299.342	ZT4	control	SSO
7	54	335.556	341.133	ZT4	control	SSO
7	55	335.556	351.277	ZT4	control	SSO
7	56	335.556	308.989	ZT4	control	SSO
7	57	333.333	301.382	ZT4	control	SSO
7	58	333.333	316.042	ZT4	control	SSO
7	59	333.333	316.815	ZT4	control	SSO
7	60	333.333	291.363	ZT4	control	SSO
7	61	335.556	325.163	ZT4	control	SSO
7	62	335.556	346.449	ZT4	control	SSO
7	63	335.556	336.764	ZT4	control	SSO
7	64	335.556	324.801	ZT4	control	SSO
7	65	333.333	301.336	ZT4	control	SSO
7	66	335.556	310.046	ZT4	control	SSO
7	67	335.556	349.686	ZT4	control	SSO
7	68	335.556	326.889	ZT4	control	SSO
7	69	335.556	344.999	ZT4	control	SSO
7	70	335.556	414.135	ZT4	control	SSO
7	71	335.556	422.916	ZT4	control	SSO
7	72	335.556	418.638	ZT4	control	SSO
7	73	335.556	426.097	ZT4	control	SSO
7	74	335.556	432.608	ZT4	control	SSO
7	75	335.556	405.548	ZT4	control	SSO
7	76	335.556	362.835	ZT4	control	SSO
7	77	335.556	417.498	ZT4	control	SSO
7	78	335.556	434.887	ZT4	control	SSO
7	79	335.556	434.498	ZT4	control	SSO
7	80	335.556	377.582	ZT4	control	SSO
7	81	333.333	293.781	ZT4	control	SSO
7	82	333.333	286.863	ZT4	control	SSO
8	1	337.778	437.196	ZT4	control	SSO
8	2	337.778	508.153	ZT4	control	SSO
8	3	337.778	544.117	ZT4	control	SSO
8	4	337.778	510.675	ZT4	control	SSO
8	5	337.778	530.99	ZT4	control	SSO
8	6	337.778	643.609	ZT4	control	SSO
8	7	337.778	633.593	ZT4	control	SSO
8	8	337.778	592.219	ZT4	control	SSO
8	9	340	432.436	ZT4	control	SSO
8	10	340	635.899	ZT4	control	SSO
8	11	340	658.293	ZT4	control	SSO
8	12	340	669.201	ZT4	control	SSO
8	13	340	652.553	ZT4	control	SSO
8	14	340	635.366	ZT4	control	SSO
8	15	340	474.265	ZT4	control	SSO
8	16	342.222	566.443	ZT4	control	SSO
8	17	342.222	651.328	ZT4	control	SSO
8	18	342.222	689.884	ZT4	control	SSO
8	19	342.222	680.349	ZT4	control	SSO
8	20	342.222	614.012	ZT4	control	SSO
8	21	342.222	495.198	ZT4	control	SSO
8	22	344.444	511.639	ZT4	control	SSO
8	23	344.444	557.65	ZT4	control	SSO
8	24	344.444	696.162	ZT4	control	SSO
8	25	344.444	707.004	ZT4	control	SSO
8	26	344.444	676.24	ZT4	control	SSO
8	27	344.444	692.617	ZT4	control	SSO
8	28	344.444	625.812	ZT4	control	SSO
8	29	344.444	524.817	ZT4	control	SSO
8	30	346.667	568.731	ZT4	control	SSO
8	31	346.667	647.025	ZT4	control	SSO
8	32	346.667	671.459	ZT4	control	SSO
8	33	346.667	700.716	ZT4	control	SSO
8	34	346.667	735.534	ZT4	control	SSO
8	35	346.667	737.558	ZT4	control	SSO
8	36	346.667	706.118	ZT4	control	SSO
8	37	346.667	624.62	ZT4	control	SSO
8	38	346.667	482.933	ZT4	control	SSO
8	39	348.889	596.673	ZT4	control	SSO
8	40	348.889	687.36	ZT4	control	SSO
8	41	348.889	608.605	ZT4	control	SSO
8	42	348.889	737.714	ZT4	control	SSO
8	43	348.889	756.373	ZT4	control	SSO
8	44	348.889	741.33	ZT4	control	SSO
8	45	348.889	725.907	ZT4	control	SSO
8	46	348.889	700.432	ZT4	control	SSO
8	47	348.889	739.524	ZT4	control	SSO
8	48	348.889	741.173	ZT4	control	SSO
8	49	348.889	675.989	ZT4	control	SSO
8	50	348.889	518.465	ZT4	control	SSO
8	51	348.889	545.909	ZT4	control	SSO
8	52	348.889	584.866	ZT4	control	SSO
8	53	348.889	682.228	ZT4	control	SSO
8	54	348.889	637.277	ZT4	control	SSO
8	55	348.889	568.397	ZT4	control	SSO
8	56	348.889	537.313	ZT4	control	SSO
8	57	348.889	658.62	ZT4	control	SSO
8	58	348.889	627.297	ZT4	control	SSO
8	59	348.889	669.717	ZT4	control	SSO
8	60	348.889	695.874	ZT4	control	SSO
8	61	348.889	700.07	ZT4	control	SSO
8	62	348.889	677.249	ZT4	control	SSO
8	63	348.889	655.107	ZT4	control	SSO
8	64	348.889	505.877	ZT4	control	SSO
8	65	351.111	584.563	ZT4	control	SSO
8	66	351.111	722.466	ZT4	control	SSO
8	67	351.111	765.541	ZT4	control	SSO
8	68	351.111	764.045	ZT4	control	SSO
8	69	351.111	738.813	ZT4	control	SSO
8	70	351.111	770.168	ZT4	control	SSO
8	71	351.111	765.52	ZT4	control	SSO
8	72	351.111	744.754	ZT4	control	SSO
8	73	351.111	721.161	ZT4	control	SSO
8	74	351.111	724.077	ZT4	control	SSO
8	75	351.111	731.208	ZT4	control	SSO
8	76	351.111	674.629	ZT4	control	SSO
8	77	351.111	708.735	ZT4	control	SSO
8	78	351.111	689.11	ZT4	control	SSO
8	79	351.111	667.229	ZT4	control	SSO
8	80	351.111	667.199	ZT4	control	SSO
8	81	351.111	640.131	ZT4	control	SSO
8	82	351.111	612.359	ZT4	control	SSO
8	83	351.111	566.302	ZT4	control	SSO
8	84	351.111	677.535	ZT4	control	SSO
8	85	351.111	709.646	ZT4	control	SSO
8	86	351.111	701.533	ZT4	control	SSO
8	87	351.111	724.059	ZT4	control	SSO
8	88	351.111	779.466	ZT4	control	SSO
8	89	351.111	696.766	ZT4	control	SSO
8	90	351.111	713.418	ZT4	control	SSO
8	91	351.111	724.272	ZT4	control	SSO
8	92	351.111	587.95	ZT4	control	SSO
8	93	351.111	619.318	ZT4	control	SSO
8	94	351.111	684.794	ZT4	control	SSO
8	95	351.111	682.76	ZT4	control	SSO
8	96	351.111	723.644	ZT4	control	SSO
1	1	497.778	119.472	ZT4	1mM OA	SSO
1	2	497.778	70.3559	ZT4	1mM OA	SSO
1	3	495.556	78.6587	ZT4	1mM OA	SSO
1	4	495.556	88.9743	ZT4	1mM OA	SSO
2	1	420	425.705	ZT4	1mM OA	SSO
2	2	420	512.737	ZT4	1mM OA	SSO
2	3	420	476.357	ZT4	1mM OA	SSO
2	4	420	423.056	ZT4	1mM OA	SSO
2	5	420	340.446	ZT4	1mM OA	SSO
2	6	420	295.609	ZT4	1mM OA	SSO
2	7	420	318.021	ZT4	1mM OA	SSO
2	8	417.778	322.266	ZT4	1mM OA	SSO
2	9	417.778	349.909	ZT4	1mM OA	SSO
2	10	415.556	239.24	ZT4	1mM OA	SSO
3	1	451.111	216.139	ZT4	1mM OA	SSO
3	2	451.111	316.814	ZT4	1mM OA	SSO
3	3	451.111	220.832	ZT4	1mM OA	SSO
3	4	453.333	209.924	ZT4	1mM OA	SSO
3	5	453.333	246.184	ZT4	1mM OA	SSO
3	6	453.333	246.589	ZT4	1mM OA	SSO
3	7	455.556	163.417	ZT4	1mM OA	SSO
3	8	455.556	185.661	ZT4	1mM OA	SSO
3	9	455.556	162.151	ZT4	1mM OA	SSO
3	10	455.556	162.109	ZT4	1mM OA	SSO
3	11	455.556	147.751	ZT4	1mM OA	SSO
3	12	455.556	138.607	ZT4	1mM OA	SSO
3	13	455.556	108.802	ZT4	1mM OA	SSO
3	14	455.556	85.4	ZT4	1mM OA	SSO
3	15	457.778	103.266	ZT4	1mM OA	SSO
4	1	524.444	1253.98	ZT4	1mM OA	SSO
4	2	522.222	1208.4	ZT4	1mM OA	SSO
4	3	520	877.947	ZT4	1mM OA	SSO
4	4	522.222	924.814	ZT4	1mM OA	SSO
4	5	522.222	1157.41	ZT4	1mM OA	SSO
4	6	522.222	939.907	ZT4	1mM OA	SSO
4	7	522.222	1189.25	ZT4	1mM OA	SSO
4	8	522.222	898.936	ZT4	1mM OA	SSO
4	9	522.222	1216.38	ZT4	1mM OA	SSO
4	10	522.222	1172.13	ZT4	1mM OA	SSO
4	11	522.222	1169.37	ZT4	1mM OA	SSO
4	12	522.222	1141.89	ZT4	1mM OA	SSO
4	13	522.222	1206.77	ZT4	1mM OA	SSO
4	14	522.222	1103.89	ZT4	1mM OA	SSO
4	15	522.222	820.752	ZT4	1mM OA	SSO
4	16	524.444	934.715	ZT4	1mM OA	SSO
4	17	524.444	1151.98	ZT4	1mM OA	SSO
4	18	524.444	933.986	ZT4	1mM OA	SSO
4	19	524.444	1228.48	ZT4	1mM OA	SSO
4	20	522.222	1054.8	ZT4	1mM OA	SSO
4	21	524.444	1228.25	ZT4	1mM OA	SSO
4	22	522.222	906.706	ZT4	1mM OA	SSO
4	23	524.444	950.668	ZT4	1mM OA	SSO
4	24	524.444	1156.18	ZT4	1mM OA	SSO
4	25	524.444	1047.52	ZT4	1mM OA	SSO
4	26	524.444	1299.34	ZT4	1mM OA	SSO
4	27	524.444	1294.28	ZT4	1mM OA	SSO
4	28	524.444	1289.06	ZT4	1mM OA	SSO
4	29	522.222	1118.78	ZT4	1mM OA	SSO
4	30	522.222	1199.25	ZT4	1mM OA	SSO
4	31	522.222	1116.98	ZT4	1mM OA	SSO
4	32	522.222	1205.56	ZT4	1mM OA	SSO
4	33	522.222	1280.18	ZT4	1mM OA	SSO
4	34	522.222	1092.61	ZT4	1mM OA	SSO
4	35	524.444	909.812	ZT4	1mM OA	SSO
4	36	524.444	1013.96	ZT4	1mM OA	SSO
4	37	522.222	898.178	ZT4	1mM OA	SSO
4	38	522.222	884.413	ZT4	1mM OA	SSO
4	39	524.444	1076.81	ZT4	1mM OA	SSO
4	40	524.444	1168.61	ZT4	1mM OA	SSO
4	41	524.444	1076.51	ZT4	1mM OA	SSO
4	42	524.444	821.878	ZT4	1mM OA	SSO
4	43	524.444	1050.45	ZT4	1mM OA	SSO
4	44	522.222	816.602	ZT4	1mM OA	SSO
4	45	524.444	1063.06	ZT4	1mM OA	SSO
4	46	522.222	919.837	ZT4	1mM OA	SSO
4	47	522.222	1205.78	ZT4	1mM OA	SSO
4	48	522.222	1037.97	ZT4	1mM OA	SSO
4	49	522.222	924.109	ZT4	1mM OA	SSO
4	50	524.444	1094.67	ZT4	1mM OA	SSO
4	51	517.778	1219.69	ZT4	1mM OA	SSO
4	52	522.222	1145.87	ZT4	1mM OA	SSO
4	53	524.444	1110.21	ZT4	1mM OA	SSO
4	54	524.444	1149.13	ZT4	1mM OA	SSO
4	55	524.444	917.047	ZT4	1mM OA	SSO
4	56	524.444	1241.29	ZT4	1mM OA	SSO
4	57	524.444	1176.12	ZT4	1mM OA	SSO
4	58	524.444	928.179	ZT4	1mM OA	SSO
4	59	526.667	965.679	ZT4	1mM OA	SSO
4	60	526.667	1156.4	ZT4	1mM OA	SSO
4	61	526.667	864.491	ZT4	1mM OA	SSO
4	62	524.444	1189.88	ZT4	1mM OA	SSO
4	63	524.444	1232.72	ZT4	1mM OA	SSO
4	64	524.444	1127.9	ZT4	1mM OA	SSO
4	65	524.444	1076.06	ZT4	1mM OA	SSO
4	66	524.444	934.04	ZT4	1mM OA	SSO
4	67	520	790.61	ZT4	1mM OA	SSO
4	68	524.444	1256.44	ZT4	1mM OA	SSO
4	69	524.444	863.563	ZT4	1mM OA	SSO
4	70	524.444	1253.68	ZT4	1mM OA	SSO
4	71	524.444	1151.26	ZT4	1mM OA	SSO
4	72	524.444	915.788	ZT4	1mM OA	SSO
4	73	522.222	848.026	ZT4	1mM OA	SSO
4	74	520	932.34	ZT4	1mM OA	SSO
4	75	524.444	918.811	ZT4	1mM OA	SSO
4	76	522.222	861.71	ZT4	1mM OA	SSO
4	77	522.222	905.726	ZT4	1mM OA	SSO
4	78	524.444	855.708	ZT4	1mM OA	SSO
4	79	524.444	1176.01	ZT4	1mM OA	SSO
4	80	524.444	1244.07	ZT4	1mM OA	SSO
4	81	524.444	1270.26	ZT4	1mM OA	SSO
4	82	524.444	1272.78	ZT4	1mM OA	SSO
4	83	524.444	1275.05	ZT4	1mM OA	SSO
4	84	524.444	1254.35	ZT4	1mM OA	SSO
4	85	524.444	1205.85	ZT4	1mM OA	SSO
4	86	524.444	1258.81	ZT4	1mM OA	SSO
4	87	524.444	1267.78	ZT4	1mM OA	SSO
4	88	524.444	1199.05	ZT4	1mM OA	SSO
4	89	524.444	1172.97	ZT4	1mM OA	SSO
4	90	524.444	1248.45	ZT4	1mM OA	SSO
4	91	524.444	1275.97	ZT4	1mM OA	SSO
5	1	397.778	90.181	ZT4	1mM OA	SSO
5	2	406.667	88.0296	ZT4	1mM OA	SSO
5	3	426.667	104.74	ZT4	1mM OA	SSO
5	4	440	132.535	ZT4	1mM OA	SSO
5	5	453.333	112.322	ZT4	1mM OA	SSO
5	6	477.778	172.437	ZT4	1mM OA	SSO
5	7	482.222	160.321	ZT4	1mM OA	SSO
5	8	506.667	181.851	ZT4	1mM OA	SSO
5	9	508.889	186.491	ZT4	1mM OA	SSO
5	10	511.111	129.353	ZT4	1mM OA	SSO
5	11	515.556	241.281	ZT4	1mM OA	SSO
5	12	517.778	304.031	ZT4	1mM OA	SSO
5	13	517.778	323.429	ZT4	1mM OA	SSO
5	14	517.778	338.671	ZT4	1mM OA	SSO
5	15	517.778	406.97	ZT4	1mM OA	SSO
5	16	517.778	477.724	ZT4	1mM OA	SSO
5	17	517.778	560.211	ZT4	1mM OA	SSO
5	18	428.889	725.561	ZT4	1mM OA	SSO
5	19	426.667	711.629	ZT4	1mM OA	SSO
5	20	424.444	679.597	ZT4	1mM OA	SSO
5	21	422.222	644.963	ZT4	1mM OA	SSO
5	22	420	656.883	ZT4	1mM OA	SSO
5	23	417.778	584.669	ZT4	1mM OA	SSO
5	24	415.556	435.911	ZT4	1mM OA	SSO
5	25	415.556	449.48	ZT4	1mM OA	SSO
5	26	413.333	537.688	ZT4	1mM OA	SSO
5	27	411.111	542.132	ZT4	1mM OA	SSO
5	28	408.889	449.691	ZT4	1mM OA	SSO
5	29	408.889	438.791	ZT4	1mM OA	SSO
5	30	406.667	489.745	ZT4	1mM OA	SSO
5	31	404.444	414.447	ZT4	1mM OA	SSO
5	32	404.444	397.21	ZT4	1mM OA	SSO
5	33	402.222	455.815	ZT4	1mM OA	SSO
5	34	400	293.336	ZT4	1mM OA	SSO
5	35	400	411.395	ZT4	1mM OA	SSO
5	36	397.778	378.429	ZT4	1mM OA	SSO
5	37	395.556	285.538	ZT4	1mM OA	SSO
5	38	395.556	363.411	ZT4	1mM OA	SSO
5	39	393.333	239.634	ZT4	1mM OA	SSO
5	40	393.333	353.506	ZT4	1mM OA	SSO
5	41	393.333	314.148	ZT4	1mM OA	SSO
5	42	391.111	266.031	ZT4	1mM OA	SSO
5	43	391.111	360.702	ZT4	1mM OA	SSO
6	1	468.889	393.798	ZT4	1mM OA	SSO
6	2	468.889	530.276	ZT4	1mM OA	SSO
6	3	468.889	457.126	ZT4	1mM OA	SSO
6	4	466.667	536.516	ZT4	1mM OA	SSO
6	5	464.444	515.451	ZT4	1mM OA	SSO
6	6	464.444	497.751	ZT4	1mM OA	SSO
6	7	462.222	494.182	ZT4	1mM OA	SSO
6	8	460	513.828	ZT4	1mM OA	SSO
6	9	457.778	504.125	ZT4	1mM OA	SSO
6	10	455.556	458.147	ZT4	1mM OA	SSO
6	11	453.333	447.54	ZT4	1mM OA	SSO
6	12	451.111	443.685	ZT4	1mM OA	SSO
6	13	448.889	474.89	ZT4	1mM OA	SSO
6	14	446.667	365.602	ZT4	1mM OA	SSO
6	15	444.444	401.451	ZT4	1mM OA	SSO
6	16	440	404.014	ZT4	1mM OA	SSO
6	17	437.778	499.866	ZT4	1mM OA	SSO
6	18	435.556	488.699	ZT4	1mM OA	SSO
6	19	433.333	483.73	ZT4	1mM OA	SSO
6	20	428.889	348.814	ZT4	1mM OA	SSO
6	21	420	554.061	ZT4	1mM OA	SSO
6	22	417.778	574.251	ZT4	1mM OA	SSO
6	23	415.556	456.86	ZT4	1mM OA	SSO
6	24	413.333	449.656	ZT4	1mM OA	SSO
6	25	408.889	607.288	ZT4	1mM OA	SSO
6	26	406.667	652.139	ZT4	1mM OA	SSO
6	27	404.444	557.429	ZT4	1mM OA	SSO
6	28	402.222	538.449	ZT4	1mM OA	SSO
6	29	400	556.077	ZT4	1mM OA	SSO
6	30	397.778	683.696	ZT4	1mM OA	SSO
6	31	395.556	729.095	ZT4	1mM OA	SSO
6	32	393.333	848.148	ZT4	1mM OA	SSO
6	33	388.889	615.982	ZT4	1mM OA	SSO
6	34	388.889	935.92	ZT4	1mM OA	SSO
6	35	386.667	926.065	ZT4	1mM OA	SSO
6	36	386.667	775.746	ZT4	1mM OA	SSO
6	37	384.444	1036.59	ZT4	1mM OA	SSO
6	38	382.222	862.187	ZT4	1mM OA	SSO
6	39	382.222	1057.99	ZT4	1mM OA	SSO
6	40	380	786.624	ZT4	1mM OA	SSO
6	41	380	1069.87	ZT4	1mM OA	SSO
6	42	377.778	827.297	ZT4	1mM OA	SSO
6	43	377.778	1184.69	ZT4	1mM OA	SSO
6	44	375.556	945.57	ZT4	1mM OA	SSO
6	45	375.556	1252.86	ZT4	1mM OA	SSO
6	46	375.556	974.414	ZT4	1mM OA	SSO
6	47	373.333	1288.47	ZT4	1mM OA	SSO
6	48	373.333	1288.23	ZT4	1mM OA	SSO
6	49	371.111	915.927	ZT4	1mM OA	SSO
6	50	368.889	1010.85	ZT4	1mM OA	SSO
6	51	368.889	1057.08	ZT4	1mM OA	SSO
6	52	368.889	1402.31	ZT4	1mM OA	SSO
6	53	366.667	727.366	ZT4	1mM OA	SSO
7	1	462.222	929.312	ZT4	1mM OA	SSO
7	2	464.444	967.608	ZT4	1mM OA	SSO
7	3	466.667	907.808	ZT4	1mM OA	SSO
7	4	466.667	780.31	ZT4	1mM OA	SSO
7	5	480	784.024	ZT4	1mM OA	SSO
7	6	480	746.152	ZT4	1mM OA	SSO
7	7	482.222	644.675	ZT4	1mM OA	SSO
7	8	484.444	771.948	ZT4	1mM OA	SSO
7	9	484.444	844.312	ZT4	1mM OA	SSO
7	10	486.667	519.332	ZT4	1mM OA	SSO
7	11	491.111	454.629	ZT4	1mM OA	SSO
7	12	493.333	584.471	ZT4	1mM OA	SSO
7	13	493.333	556.32	ZT4	1mM OA	SSO
7	14	493.333	583.602	ZT4	1mM OA	SSO
7	15	493.333	590.135	ZT4	1mM OA	SSO
8	1	580	54.4031	ZT4	1mM OA	SSO
8	2	584.444	53.7653	ZT4	1mM OA	SSO
8	3	584.444	53.0699	ZT4	1mM OA	SSO
8	4	586.667	48.155	ZT4	1mM OA	SSO
8	5	591.111	49.471	ZT4	1mM OA	SSO
8	6	588.889	57.3983	ZT4	1mM OA	SSO
8	7	595.556	44.0249	ZT4	1mM OA	SSO
8	8	595.556	44.2616	ZT4	1mM OA	SSO
8	9	600	40.003	ZT4	1mM OA	SSO
8	10	597.778	32.717	ZT4	1mM OA	SSO
8	11	602.222	34.0497	ZT4	1mM OA	SSO
8	12	602.222	37.3167	ZT4	1mM OA	SSO
8	13	604.444	37.7848	ZT4	1mM OA	SSO
8	14	604.444	35.7489	ZT4	1mM OA	SSO
8	15	602.222	31.128	ZT4	1mM OA	SSO
8	16	604.444	26.4534	ZT4	1mM OA	SSO
8	17	604.444	27.4535	ZT4	1mM OA	SSO
8	18	604.444	25.6667	ZT4	1mM OA	SSO
8	19	606.667	21.0786	ZT4	1mM OA	SSO
8	20	608.889	22.9432	ZT4	1mM OA	SSO
8	21	608.889	23.159	ZT4	1mM OA	SSO
8	22	611.111	21.8404	ZT4	1mM OA	SSO
8	23	611.111	23.3354	ZT4	1mM OA	SSO
8	24	615.556	26.0995	ZT4	1mM OA	SSO
8	25	615.556	19.702	ZT4	1mM OA	SSO
8	26	613.333	21.341	ZT4	1mM OA	SSO
8	27	617.778	24.6899	ZT4	1mM OA	SSO
8	28	617.778	25.7519	ZT4	1mM OA	SSO
8	29	613.333	22.5075	ZT4	1mM OA	SSO
8	30	615.556	24.7175	ZT4	1mM OA	SSO
8	31	620	23.4042	ZT4	1mM OA	SSO
8	32	617.778	21.932	ZT4	1mM OA	SSO
8	33	622.222	21.9403	ZT4	1mM OA	SSO
8	34	620	17.2723	ZT4	1mM OA	SSO
8	35	620	19.7395	ZT4	1mM OA	SSO
8	36	622.222	21.3006	ZT4	1mM OA	SSO
8	37	622.222	21.0451	ZT4	1mM OA	SSO
8	38	620	21.8874	ZT4	1mM OA	SSO
8	39	620	20.8875	ZT4	1mM OA	SSO
8	40	620	20.6335	ZT4	1mM OA	SSO
8	41	620	18.4758	ZT4	1mM OA	SSO
8	42	615.556	23.5296	ZT4	1mM OA	SSO
8	43	617.778	18.8992	ZT4	1mM OA	SSO
1	1	411.111	958.023	ZT4	10mM OA	SSO
1	2	408.889	596.579	ZT4	10mM OA	SSO
1	3	411.111	789.618	ZT4	10mM OA	SSO
1	4	411.111	878.151	ZT4	10mM OA	SSO
1	5	411.111	568.081	ZT4	10mM OA	SSO
1	6	413.333	817.831	ZT4	10mM OA	SSO
1	7	417.778	800.821	ZT4	10mM OA	SSO
1	8	417.778	646.04	ZT4	10mM OA	SSO
1	9	420	699.495	ZT4	10mM OA	SSO
1	10	420	500.438	ZT4	10mM OA	SSO
1	11	451.111	269.033	ZT4	10mM OA	SSO
1	12	451.111	293.285	ZT4	10mM OA	SSO
1	13	451.111	296.583	ZT4	10mM OA	SSO
1	14	455.556	206.367	ZT4	10mM OA	SSO
1	15	460	190.339	ZT4	10mM OA	SSO
1	16	462.222	162.906	ZT4	10mM OA	SSO
1	17	464.444	170.586	ZT4	10mM OA	SSO
1	18	404.444	536.591	ZT4	10mM OA	SSO
1	19	402.222	429.94	ZT4	10mM OA	SSO
1	20	402.222	571.756	ZT4	10mM OA	SSO
1	21	402.222	437.411	ZT4	10mM OA	SSO
1	22	400	662.54	ZT4	10mM OA	SSO
1	23	395.556	704.744	ZT4	10mM OA	SSO
1	24	397.778	619.416	ZT4	10mM OA	SSO
1	25	404.444	552.281	ZT4	10mM OA	SSO
1	26	404.444	482.114	ZT4	10mM OA	SSO
1	27	404.444	378.944	ZT4	10mM OA	SSO
1	28	404.444	468.283	ZT4	10mM OA	SSO
1	29	406.667	510.871	ZT4	10mM OA	SSO
2	1	324.444	153.906	ZT4	10mM OA	SSO
2	2	324.444	159.145	ZT4	10mM OA	SSO
2	3	324.444	139.116	ZT4	10mM OA	SSO
2	4	324.444	158.042	ZT4	10mM OA	SSO
2	5	324.444	169.364	ZT4	10mM OA	SSO
2	6	324.444	172.165	ZT4	10mM OA	SSO
2	7	324.444	173.132	ZT4	10mM OA	SSO
2	8	324.444	151.866	ZT4	10mM OA	SSO
2	9	324.444	145.7	ZT4	10mM OA	SSO
2	10	324.444	132.962	ZT4	10mM OA	SSO
2	11	324.444	155.08	ZT4	10mM OA	SSO
2	12	324.444	175.139	ZT4	10mM OA	SSO
2	13	322.222	116.938	ZT4	10mM OA	SSO
2	14	322.222	158.338	ZT4	10mM OA	SSO
2	15	322.222	139.904	ZT4	10mM OA	SSO
2	16	322.222	143.46	ZT4	10mM OA	SSO
2	17	322.222	160.86	ZT4	10mM OA	SSO
2	18	322.222	154.357	ZT4	10mM OA	SSO
2	19	322.222	126.287	ZT4	10mM OA	SSO
2	20	324.444	144.216	ZT4	10mM OA	SSO
2	21	324.444	148.609	ZT4	10mM OA	SSO
2	22	324.444	172.985	ZT4	10mM OA	SSO
2	23	324.444	168.813	ZT4	10mM OA	SSO
2	24	324.444	163.688	ZT4	10mM OA	SSO
2	25	324.444	172.026	ZT4	10mM OA	SSO
2	26	324.444	141.993	ZT4	10mM OA	SSO
2	27	322.222	117.07	ZT4	10mM OA	SSO
2	28	322.222	106.269	ZT4	10mM OA	SSO
2	29	322.222	113.065	ZT4	10mM OA	SSO
3	1	460	460.456	ZT4	10mM OA	SSO
3	2	460	488.612	ZT4	10mM OA	SSO
3	3	462.222	433.088	ZT4	10mM OA	SSO
3	4	464.444	511.971	ZT4	10mM OA	SSO
3	5	466.667	538.593	ZT4	10mM OA	SSO
3	6	466.667	395.641	ZT4	10mM OA	SSO
3	7	468.889	538.604	ZT4	10mM OA	SSO
3	8	471.111	498.777	ZT4	10mM OA	SSO
3	9	471.111	493.567	ZT4	10mM OA	SSO
3	10	473.333	417.243	ZT4	10mM OA	SSO
3	11	473.333	531.297	ZT4	10mM OA	SSO
3	12	473.333	423.897	ZT4	10mM OA	SSO
3	13	475.556	508.818	ZT4	10mM OA	SSO
3	14	475.556	404.282	ZT4	10mM OA	SSO
3	15	477.778	511.174	ZT4	10mM OA	SSO
3	16	477.778	446.367	ZT4	10mM OA	SSO
3	17	480	481.161	ZT4	10mM OA	SSO
3	18	482.222	420.049	ZT4	10mM OA	SSO
3	19	482.222	500.159	ZT4	10mM OA	SSO
3	20	482.222	485.8	ZT4	10mM OA	SSO
3	21	482.222	398.886	ZT4	10mM OA	SSO
3	22	484.444	380.645	ZT4	10mM OA	SSO
3	23	484.444	466.894	ZT4	10mM OA	SSO
3	24	484.444	360.224	ZT4	10mM OA	SSO
3	25	486.667	357.216	ZT4	10mM OA	SSO
3	26	486.667	472.521	ZT4	10mM OA	SSO
3	27	486.667	481.627	ZT4	10mM OA	SSO
3	28	486.667	478.286	ZT4	10mM OA	SSO
3	29	486.667	440.766	ZT4	10mM OA	SSO
3	30	488.889	372.18	ZT4	10mM OA	SSO
3	31	488.889	479.597	ZT4	10mM OA	SSO
3	32	488.889	465.88	ZT4	10mM OA	SSO
3	33	488.889	336.975	ZT4	10mM OA	SSO
3	34	491.111	409.848	ZT4	10mM OA	SSO
3	35	491.111	345.644	ZT4	10mM OA	SSO
3	36	491.111	479.588	ZT4	10mM OA	SSO
3	37	491.111	468.91	ZT4	10mM OA	SSO
3	38	493.333	362.139	ZT4	10mM OA	SSO
3	39	493.333	419.165	ZT4	10mM OA	SSO
3	40	493.333	428.798	ZT4	10mM OA	SSO
3	41	491.111	335.336	ZT4	10mM OA	SSO
3	42	491.111	477.445	ZT4	10mM OA	SSO
3	43	491.111	475.625	ZT4	10mM OA	SSO
3	44	491.111	481.236	ZT4	10mM OA	SSO
3	45	491.111	464.739	ZT4	10mM OA	SSO
3	46	491.111	420.45	ZT4	10mM OA	SSO
3	47	491.111	438.742	ZT4	10mM OA	SSO
3	48	493.333	316.866	ZT4	10mM OA	SSO
3	49	491.111	365.281	ZT4	10mM OA	SSO
3	50	493.333	428.122	ZT4	10mM OA	SSO
3	51	493.333	324.436	ZT4	10mM OA	SSO
3	52	493.333	351.263	ZT4	10mM OA	SSO
3	53	493.333	348.356	ZT4	10mM OA	SSO
3	54	493.333	493.275	ZT4	10mM OA	SSO
3	55	493.333	484.87	ZT4	10mM OA	SSO
3	56	495.556	327.45	ZT4	10mM OA	SSO
3	57	495.556	357.265	ZT4	10mM OA	SSO
3	58	495.556	437.817	ZT4	10mM OA	SSO
3	59	493.333	477.731	ZT4	10mM OA	SSO
3	60	493.333	457.508	ZT4	10mM OA	SSO
3	61	493.333	478.045	ZT4	10mM OA	SSO
3	62	493.333	440.545	ZT4	10mM OA	SSO
3	63	493.333	477.28	ZT4	10mM OA	SSO
3	64	493.333	504.92	ZT4	10mM OA	SSO
3	65	493.333	496.905	ZT4	10mM OA	SSO
3	66	493.333	448.495	ZT4	10mM OA	SSO
3	67	491.111	373.54	ZT4	10mM OA	SSO
3	68	491.111	382.653	ZT4	10mM OA	SSO
3	69	491.111	458.678	ZT4	10mM OA	SSO
3	70	491.111	410.377	ZT4	10mM OA	SSO
3	71	491.111	445.765	ZT4	10mM OA	SSO
3	72	491.111	350.925	ZT4	10mM OA	SSO
3	73	493.333	347.658	ZT4	10mM OA	SSO
3	74	493.333	456.479	ZT4	10mM OA	SSO
3	75	493.333	416.652	ZT4	10mM OA	SSO
3	76	493.333	415.946	ZT4	10mM OA	SSO
3	77	491.111	405.438	ZT4	10mM OA	SSO
3	78	491.111	369.84	ZT4	10mM OA	SSO
3	79	491.111	376.107	ZT4	10mM OA	SSO
3	80	493.333	457.875	ZT4	10mM OA	SSO
3	81	493.333	520.472	ZT4	10mM OA	SSO
3	82	493.333	529.648	ZT4	10mM OA	SSO
3	83	493.333	421.23	ZT4	10mM OA	SSO
3	84	495.556	506.252	ZT4	10mM OA	SSO
3	85	495.556	551.235	ZT4	10mM OA	SSO
3	86	495.556	557.278	ZT4	10mM OA	SSO
3	87	493.333	413.84	ZT4	10mM OA	SSO
3	88	495.556	440.135	ZT4	10mM OA	SSO
3	89	493.333	439.428	ZT4	10mM OA	SSO
3	90	493.333	448.405	ZT4	10mM OA	SSO
3	91	493.333	537.387	ZT4	10mM OA	SSO
3	92	493.333	544.315	ZT4	10mM OA	SSO
3	93	493.333	503.563	ZT4	10mM OA	SSO
3	94	493.333	443.681	ZT4	10mM OA	SSO
3	95	493.333	365.795	ZT4	10mM OA	SSO
3	96	493.333	545.44	ZT4	10mM OA	SSO
3	97	493.333	553.526	ZT4	10mM OA	SSO
3	98	493.333	455.139	ZT4	10mM OA	SSO
3	99	493.333	422.707	ZT4	10mM OA	SSO
3	100	493.333	508.473	ZT4	10mM OA	SSO
3	101	493.333	441.639	ZT4	10mM OA	SSO
3	102	495.556	535.208	ZT4	10mM OA	SSO
3	103	495.556	567.275	ZT4	10mM OA	SSO
3	104	495.556	589.376	ZT4	10mM OA	SSO
3	105	495.556	565.599	ZT4	10mM OA	SSO
3	106	495.556	582.339	ZT4	10mM OA	SSO
3	107	495.556	498.421	ZT4	10mM OA	SSO
3	108	495.556	419.707	ZT4	10mM OA	SSO
3	109	495.556	455.587	ZT4	10mM OA	SSO
3	110	497.778	393.714	ZT4	10mM OA	SSO
4	1	444.444	392.739	ZT4	10mM OA	SSO
4	2	444.444	360.899	ZT4	10mM OA	SSO
4	3	444.444	297.305	ZT4	10mM OA	SSO
4	4	442.222	369.946	ZT4	10mM OA	SSO
4	5	442.222	334.539	ZT4	10mM OA	SSO
4	6	440	378.512	ZT4	10mM OA	SSO
4	7	440	340.095	ZT4	10mM OA	SSO
4	8	440	343.455	ZT4	10mM OA	SSO
4	9	435.556	363.62	ZT4	10mM OA	SSO
4	10	437.778	363.102	ZT4	10mM OA	SSO
4	11	433.333	280.597	ZT4	10mM OA	SSO
4	12	431.111	332.923	ZT4	10mM OA	SSO
4	13	428.889	238.009	ZT4	10mM OA	SSO
4	14	428.889	377.175	ZT4	10mM OA	SSO
4	15	426.667	375.768	ZT4	10mM OA	SSO
4	16	424.444	318.979	ZT4	10mM OA	SSO
4	17	424.444	326.113	ZT4	10mM OA	SSO
4	18	420	319.333	ZT4	10mM OA	SSO
4	19	417.778	370.475	ZT4	10mM OA	SSO
4	20	415.556	374.167	ZT4	10mM OA	SSO
4	21	413.333	403.802	ZT4	10mM OA	SSO
4	22	411.111	403.383	ZT4	10mM OA	SSO
4	23	408.889	352.899	ZT4	10mM OA	SSO
4	24	411.111	360.18	ZT4	10mM OA	SSO
4	25	408.889	281.159	ZT4	10mM OA	SSO
4	26	408.889	293.596	ZT4	10mM OA	SSO
4	27	406.667	356.729	ZT4	10mM OA	SSO
4	28	402.222	264.115	ZT4	10mM OA	SSO
4	29	402.222	305.9	ZT4	10mM OA	SSO
4	30	400	382.39	ZT4	10mM OA	SSO
4	31	397.778	341.563	ZT4	10mM OA	SSO
4	32	397.778	294.291	ZT4	10mM OA	SSO
4	33	395.556	381.186	ZT4	10mM OA	SSO
4	34	393.333	428.141	ZT4	10mM OA	SSO
4	35	391.111	364.698	ZT4	10mM OA	SSO
4	36	386.667	248.812	ZT4	10mM OA	SSO
4	37	386.667	393.078	ZT4	10mM OA	SSO
4	38	384.444	303.046	ZT4	10mM OA	SSO
4	39	384.444	400.188	ZT4	10mM OA	SSO
4	40	384.444	342.896	ZT4	10mM OA	SSO
4	41	384.444	312.433	ZT4	10mM OA	SSO
4	42	382.222	266.634	ZT4	10mM OA	SSO
4	43	382.222	395.536	ZT4	10mM OA	SSO
4	44	382.222	412.823	ZT4	10mM OA	SSO
4	45	382.222	395.199	ZT4	10mM OA	SSO
4	46	382.222	369.946	ZT4	10mM OA	SSO
4	47	382.222	370.055	ZT4	10mM OA	SSO
4	48	382.222	379.936	ZT4	10mM OA	SSO
4	49	382.222	365.371	ZT4	10mM OA	SSO
4	50	382.222	340.242	ZT4	10mM OA	SSO
4	51	380	324.407	ZT4	10mM OA	SSO
4	52	380	327.667	ZT4	10mM OA	SSO
4	53	380	372.173	ZT4	10mM OA	SSO
4	54	380	273.399	ZT4	10mM OA	SSO
4	55	382.222	305.468	ZT4	10mM OA	SSO
4	56	382.222	340.656	ZT4	10mM OA	SSO
4	57	380	263.396	ZT4	10mM OA	SSO
4	58	380	335.838	ZT4	10mM OA	SSO
4	59	380	359.524	ZT4	10mM OA	SSO
4	60	380	378.483	ZT4	10mM OA	SSO
4	61	380	392.366	ZT4	10mM OA	SSO
4	62	380	383.563	ZT4	10mM OA	SSO
4	63	380	353.336	ZT4	10mM OA	SSO
4	64	380	326.645	ZT4	10mM OA	SSO
4	65	380	303.574	ZT4	10mM OA	SSO
4	66	377.778	312.495	ZT4	10mM OA	SSO
4	67	377.778	444.583	ZT4	10mM OA	SSO
4	68	377.778	437.154	ZT4	10mM OA	SSO
4	69	377.778	323.313	ZT4	10mM OA	SSO
4	70	377.778	306.136	ZT4	10mM OA	SSO
4	71	375.556	289.595	ZT4	10mM OA	SSO
4	72	377.778	346.665	ZT4	10mM OA	SSO
4	73	377.778	355.391	ZT4	10mM OA	SSO
4	74	375.556	346.497	ZT4	10mM OA	SSO
4	75	375.556	390.767	ZT4	10mM OA	SSO
4	76	375.556	435.055	ZT4	10mM OA	SSO
5	1	355.556	325.369	ZT4	10mM OA	SSO
5	2	355.556	335.107	ZT4	10mM OA	SSO
5	3	357.778	329.598	ZT4	10mM OA	SSO
5	4	357.778	398.535	ZT4	10mM OA	SSO
5	5	357.778	450.358	ZT4	10mM OA	SSO
5	6	357.778	384.225	ZT4	10mM OA	SSO
5	7	357.778	399.1	ZT4	10mM OA	SSO
5	8	357.778	472.589	ZT4	10mM OA	SSO
5	9	357.778	507.595	ZT4	10mM OA	SSO
5	10	357.778	493.134	ZT4	10mM OA	SSO
5	11	357.778	428.167	ZT4	10mM OA	SSO
5	12	357.778	396.99	ZT4	10mM OA	SSO
5	13	357.778	338.034	ZT4	10mM OA	SSO
5	14	360	458.18	ZT4	10mM OA	SSO
5	15	360	532.023	ZT4	10mM OA	SSO
5	16	360	517.138	ZT4	10mM OA	SSO
5	17	360	520.464	ZT4	10mM OA	SSO
5	18	360	423.095	ZT4	10mM OA	SSO
5	19	362.222	397.573	ZT4	10mM OA	SSO
5	20	362.222	475.269	ZT4	10mM OA	SSO
5	21	362.222	497.769	ZT4	10mM OA	SSO
5	22	362.222	509.758	ZT4	10mM OA	SSO
5	23	362.222	533.627	ZT4	10mM OA	SSO
5	24	362.222	521.674	ZT4	10mM OA	SSO
5	25	362.222	519.795	ZT4	10mM OA	SSO
5	26	362.222	442.025	ZT4	10mM OA	SSO
5	27	364.444	360.505	ZT4	10mM OA	SSO
5	28	364.444	475.67	ZT4	10mM OA	SSO
5	29	364.444	424.827	ZT4	10mM OA	SSO
5	30	364.444	494.056	ZT4	10mM OA	SSO
5	31	364.444	512.711	ZT4	10mM OA	SSO
5	32	364.444	529.142	ZT4	10mM OA	SSO
5	33	364.444	540.778	ZT4	10mM OA	SSO
5	34	364.444	533.564	ZT4	10mM OA	SSO
5	35	364.444	545.206	ZT4	10mM OA	SSO
5	36	364.444	539.02	ZT4	10mM OA	SSO
5	37	364.444	528.841	ZT4	10mM OA	SSO
5	38	364.444	539.293	ZT4	10mM OA	SSO
5	39	364.444	537.582	ZT4	10mM OA	SSO
5	40	364.444	539.803	ZT4	10mM OA	SSO
5	41	364.444	530.298	ZT4	10mM OA	SSO
5	42	364.444	472.228	ZT4	10mM OA	SSO
5	43	364.444	419.672	ZT4	10mM OA	SSO
5	44	364.444	399.933	ZT4	10mM OA	SSO
5	45	364.444	491.381	ZT4	10mM OA	SSO
5	46	364.444	544.426	ZT4	10mM OA	SSO
5	47	364.444	540.776	ZT4	10mM OA	SSO
5	48	364.444	540.694	ZT4	10mM OA	SSO
5	49	364.444	509.006	ZT4	10mM OA	SSO
5	50	364.444	450.311	ZT4	10mM OA	SSO
5	51	364.444	455.724	ZT4	10mM OA	SSO
5	52	364.444	449.065	ZT4	10mM OA	SSO
5	53	364.444	459.58	ZT4	10mM OA	SSO
5	54	364.444	399.667	ZT4	10mM OA	SSO
5	55	364.444	425.939	ZT4	10mM OA	SSO
5	56	364.444	418.513	ZT4	10mM OA	SSO
5	57	364.444	404.338	ZT4	10mM OA	SSO
5	58	366.667	354.61	ZT4	10mM OA	SSO
5	59	364.444	374.97	ZT4	10mM OA	SSO
5	60	366.667	368.32	ZT4	10mM OA	SSO
5	61	366.667	373.521	ZT4	10mM OA	SSO
5	62	366.667	404.338	ZT4	10mM OA	SSO
5	63	366.667	382.608	ZT4	10mM OA	SSO
5	64	364.444	469.457	ZT4	10mM OA	SSO
5	65	364.444	517.946	ZT4	10mM OA	SSO
5	66	364.444	525.068	ZT4	10mM OA	SSO
5	67	364.444	538.192	ZT4	10mM OA	SSO
5	68	364.444	443.092	ZT4	10mM OA	SSO
5	69	364.444	503.323	ZT4	10mM OA	SSO
5	70	364.444	532.036	ZT4	10mM OA	SSO
5	71	364.444	556.655	ZT4	10mM OA	SSO
5	72	364.444	468.172	ZT4	10mM OA	SSO
5	73	364.444	476.145	ZT4	10mM OA	SSO
5	74	366.667	491.189	ZT4	10mM OA	SSO
5	75	366.667	510.86	ZT4	10mM OA	SSO
5	76	366.667	501.846	ZT4	10mM OA	SSO
5	77	364.444	366.299	ZT4	10mM OA	SSO
5	78	364.444	445.824	ZT4	10mM OA	SSO
5	79	364.444	555.766	ZT4	10mM OA	SSO
5	80	364.444	554.566	ZT4	10mM OA	SSO
5	81	364.444	532.935	ZT4	10mM OA	SSO
5	82	364.444	549.24	ZT4	10mM OA	SSO
5	83	364.444	556.071	ZT4	10mM OA	SSO
5	84	364.444	526.569	ZT4	10mM OA	SSO
5	85	364.444	469.873	ZT4	10mM OA	SSO
5	86	364.444	469.866	ZT4	10mM OA	SSO
5	87	364.444	548.646	ZT4	10mM OA	SSO
5	88	364.444	551.902	ZT4	10mM OA	SSO
5	89	364.444	524.144	ZT4	10mM OA	SSO
5	90	366.667	399.867	ZT4	10mM OA	SSO
5	91	366.667	467.191	ZT4	10mM OA	SSO
5	92	366.667	501.832	ZT4	10mM OA	SSO
5	93	366.667	418.885	ZT4	10mM OA	SSO
5	94	366.667	380.119	ZT4	10mM OA	SSO
5	95	364.444	455.437	ZT4	10mM OA	SSO
5	96	364.444	536.901	ZT4	10mM OA	SSO
5	97	364.444	543.458	ZT4	10mM OA	SSO
5	98	364.444	474.013	ZT4	10mM OA	SSO
5	99	364.444	520.146	ZT4	10mM OA	SSO
5	100	364.444	468.056	ZT4	10mM OA	SSO
5	101	364.444	528.866	ZT4	10mM OA	SSO
5	102	364.444	553.57	ZT4	10mM OA	SSO
5	103	364.444	560.547	ZT4	10mM OA	SSO
5	104	364.444	557.024	ZT4	10mM OA	SSO
5	105	364.444	487.566	ZT4	10mM OA	SSO
5	106	364.444	420.367	ZT4	10mM OA	SSO
5	107	364.444	372.757	ZT4	10mM OA	SSO
5	108	362.222	365.902	ZT4	10mM OA	SSO
5	109	364.444	386.13	ZT4	10mM OA	SSO
5	110	364.444	485.387	ZT4	10mM OA	SSO
5	111	364.444	449.714	ZT4	10mM OA	SSO
6	1	426.667	700.377	ZT4	10mM OA	SSO
6	2	426.667	511.419	ZT4	10mM OA	SSO
6	3	424.444	747.301	ZT4	10mM OA	SSO
6	4	422.222	605.39	ZT4	10mM OA	SSO
6	5	422.222	631.199	ZT4	10mM OA	SSO
6	6	424.444	525.098	ZT4	10mM OA	SSO
6	7	435.556	292.109	ZT4	10mM OA	SSO
6	8	433.333	365.725	ZT4	10mM OA	SSO
6	9	440	287.643	ZT4	10mM OA	SSO
6	10	442.222	174.8	ZT4	10mM OA	SSO
6	11	444.444	175.751	ZT4	10mM OA	SSO
6	12	444.444	198.627	ZT4	10mM OA	SSO
6	13	442.222	199.312	ZT4	10mM OA	SSO
7	1	442.222	328.355	ZT4	10mM OA	SSO
7	2	444.444	261.142	ZT4	10mM OA	SSO
7	3	444.444	317.795	ZT4	10mM OA	SSO
7	4	444.444	342.97	ZT4	10mM OA	SSO
7	5	444.444	309.576	ZT4	10mM OA	SSO
7	6	444.444	295.679	ZT4	10mM OA	SSO
7	7	448.889	250.166	ZT4	10mM OA	SSO
1	1	357.778	433.142	ZT12	control	SSO
1	2	357.778	418.164	ZT12	control	SSO
1	3	357.778	526.549	ZT12	control	SSO
1	4	357.778	578.407	ZT12	control	SSO
1	5	357.778	567.087	ZT12	control	SSO
1	6	357.778	560.58	ZT12	control	SSO
1	7	357.778	455.057	ZT12	control	SSO
1	8	355.556	408.156	ZT12	control	SSO
1	9	355.556	529.79	ZT12	control	SSO
1	10	355.556	548.676	ZT12	control	SSO
1	11	355.556	565.778	ZT12	control	SSO
1	12	355.556	544.056	ZT12	control	SSO
1	13	357.778	438.223	ZT12	control	SSO
1	14	357.778	598.821	ZT12	control	SSO
1	15	357.778	613.534	ZT12	control	SSO
1	16	357.778	615.481	ZT12	control	SSO
1	17	357.778	620.836	ZT12	control	SSO
1	18	357.778	615.641	ZT12	control	SSO
1	19	357.778	603.143	ZT12	control	SSO
1	20	357.778	594.884	ZT12	control	SSO
1	21	357.778	576.267	ZT12	control	SSO
1	22	357.778	412.337	ZT12	control	SSO
1	23	357.778	488.518	ZT12	control	SSO
1	24	360	416.219	ZT12	control	SSO
1	25	357.778	492.649	ZT12	control	SSO
1	26	357.778	546.096	ZT12	control	SSO
1	27	357.778	562.924	ZT12	control	SSO
1	28	357.778	599.165	ZT12	control	SSO
1	29	357.778	526.586	ZT12	control	SSO
1	30	357.778	533.092	ZT12	control	SSO
1	31	357.778	538.601	ZT12	control	SSO
1	32	357.778	542.988	ZT12	control	SSO
1	33	357.778	532.455	ZT12	control	SSO
1	34	357.778	523.164	ZT12	control	SSO
1	35	357.778	560.384	ZT12	control	SSO
1	36	357.778	562.521	ZT12	control	SSO
1	37	357.778	555.686	ZT12	control	SSO
1	38	357.778	564.846	ZT12	control	SSO
1	39	357.778	610.354	ZT12	control	SSO
1	40	357.778	615.681	ZT12	control	SSO
1	41	357.778	625.495	ZT12	control	SSO
1	42	357.778	622.933	ZT12	control	SSO
1	43	357.778	629.221	ZT12	control	SSO
1	44	357.778	628.875	ZT12	control	SSO
1	45	357.778	622.116	ZT12	control	SSO
1	46	357.778	618.313	ZT12	control	SSO
1	47	357.778	607.356	ZT12	control	SSO
1	48	357.778	553.819	ZT12	control	SSO
1	49	357.778	460.79	ZT12	control	SSO
1	50	357.778	550.141	ZT12	control	SSO
1	51	357.778	497.197	ZT12	control	SSO
1	52	357.778	535.703	ZT12	control	SSO
1	53	357.778	523.882	ZT12	control	SSO
1	54	357.778	553.687	ZT12	control	SSO
1	55	357.778	598.596	ZT12	control	SSO
1	56	357.778	618.261	ZT12	control	SSO
1	57	357.778	620.553	ZT12	control	SSO
1	58	357.778	623.853	ZT12	control	SSO
1	59	357.778	628.323	ZT12	control	SSO
1	60	357.778	611.097	ZT12	control	SSO
1	61	357.778	579.217	ZT12	control	SSO
1	62	357.778	590.653	ZT12	control	SSO
1	63	357.778	613.723	ZT12	control	SSO
1	64	357.778	621.416	ZT12	control	SSO
1	65	357.778	613.039	ZT12	control	SSO
1	66	357.778	581.653	ZT12	control	SSO
1	67	357.778	591.233	ZT12	control	SSO
1	68	357.778	586.962	ZT12	control	SSO
1	69	357.778	582.345	ZT12	control	SSO
1	70	357.778	616	ZT12	control	SSO
1	71	357.778	569.54	ZT12	control	SSO
1	72	357.778	566.851	ZT12	control	SSO
1	73	357.778	568.45	ZT12	control	SSO
1	74	357.778	600.513	ZT12	control	SSO
1	75	357.778	625.471	ZT12	control	SSO
1	76	357.778	621.98	ZT12	control	SSO
1	77	357.778	624.928	ZT12	control	SSO
1	78	357.778	624.643	ZT12	control	SSO
1	79	357.778	621.274	ZT12	control	SSO
1	80	357.778	614.78	ZT12	control	SSO
1	81	357.778	602.043	ZT12	control	SSO
1	82	357.778	605.391	ZT12	control	SSO
1	83	357.778	602.273	ZT12	control	SSO
1	84	357.778	593.26	ZT12	control	SSO
1	85	357.778	609.338	ZT12	control	SSO
1	86	357.778	601.989	ZT12	control	SSO
1	87	357.778	606.32	ZT12	control	SSO
1	88	357.778	595.275	ZT12	control	SSO
1	89	357.778	616.73	ZT12	control	SSO
1	90	357.778	626.494	ZT12	control	SSO
1	91	357.778	630.801	ZT12	control	SSO
1	92	357.778	596.249	ZT12	control	SSO
1	93	357.778	601.102	ZT12	control	SSO
1	94	357.778	563.897	ZT12	control	SSO
1	95	357.778	563.846	ZT12	control	SSO
1	96	357.778	588.172	ZT12	control	SSO
1	97	357.778	617.2	ZT12	control	SSO
1	98	357.778	631.378	ZT12	control	SSO
1	99	357.778	633.112	ZT12	control	SSO
1	100	357.778	602.195	ZT12	control	SSO
1	101	357.778	617.883	ZT12	control	SSO
1	102	357.778	576.844	ZT12	control	SSO
1	103	357.778	573.256	ZT12	control	SSO
1	104	357.778	556.217	ZT12	control	SSO
1	105	357.778	530.866	ZT12	control	SSO
1	106	357.778	510.972	ZT12	control	SSO
1	107	357.778	491.783	ZT12	control	SSO
1	108	357.778	549.079	ZT12	control	SSO
1	109	357.778	585.258	ZT12	control	SSO
1	110	357.778	594.071	ZT12	control	SSO
1	111	357.778	555.712	ZT12	control	SSO
1	112	357.778	536.755	ZT12	control	SSO
1	113	357.778	482.836	ZT12	control	SSO
1	114	357.778	451.651	ZT12	control	SSO
1	115	357.778	581.19	ZT12	control	SSO
1	116	357.778	621.205	ZT12	control	SSO
1	117	357.778	619.308	ZT12	control	SSO
1	118	357.778	607.222	ZT12	control	SSO
[truncated: 861 more rows]

## Sheet: Fig. 4a-d
Fig.4a-d: Octopamine injection causes acute changes in auditory responses of male malaria mosquitoes.
Mosquito	State	F0m	Oscillator frequency	ZT	Injection	Q	peak frequency
1	SSO	23.6427	363.964	ZT4	baseline	2.10889	386.328
1	SSO	24.6519	362.041	ZT4	baseline	2.03819	386.016
1	SSO	23.7336	362.209	ZT4	baseline	2.14021	383.759
1	SSO	24.2205	361.222	ZT4	baseline	2.0817	384.057
1	SSO	23.6244	361.436	ZT4	baseline	2.1256	383.264
1	SSO	22.6059	360.936	ZT4	baseline	2.2376	380.431
1	SSO	23.6681	361.725	ZT4	baseline	2.13331	383.398
1	SSO	22.5816	360.82	ZT4	baseline	2.24208	380.225
1	SSO	23.2929	361.037	ZT4	baseline	2.15901	382.112
1	SSO	22.6791	361.149	ZT4	baseline	2.24871	380.448
1	SSO	23.69	361.527	ZT4	baseline	2.14807	382.865
1	SSO	23.1236	360.919	ZT4	baseline	2.22387	380.674
1	SSO	24.3675	361.533	ZT4	baseline	2.12992	383.271
1	SSO	23.7355	360.711	ZT4	baseline	2.19304	381.063
1	SSO	23.1154	360.849	ZT4	baseline	2.24596	380.183
1	SSO	21.9784	359.451	ZT4	baseline	2.31618	377.472
1	SSO	22.7181	360.014	ZT4	baseline	2.23699	379.471
1	SSO	21.9123	359.504	ZT4	baseline	2.32855	377.322
1	SSO	22.4853	359.764	ZT4	baseline	2.2527	378.915
1	SSO	22.6572	359.744	ZT4	baseline	2.22679	379.38
1	SSO	22.8926	359.709	ZT4	baseline	2.20492	379.768
1	SSO	22.33	358.146	ZT4	baseline	2.29474	376.464
1	SSO	23.0778	359.039	ZT4	baseline	2.19976	379.162
1	SSO	22.5282	359.017	ZT4	baseline	2.2734	377.755
1	SSO	22.8921	359.547	ZT4	baseline	2.19613	379.771
1	SSO	22.1954	359.056	ZT4	baseline	2.27454	377.775
1	SSO	22.7447	359.194	ZT4	baseline	2.20492	379.223
1	SSO	22.1015	359.175	ZT4	baseline	2.29186	377.596
1	SSO	23.1422	359.882	ZT4	baseline	2.18761	380.296
1	SSO	22.2375	359.035	ZT4	baseline	2.27988	377.658
1	SSO	23.0067	359.637	ZT4	baseline	2.18103	380.171
1	SSO	22.3158	359.014	ZT4	baseline	2.27244	377.768
1	SSO	22.9054	359.539	ZT4	baseline	2.19841	379.718
1	SSO	22.0081	359.027	ZT4	baseline	2.29949	377.309
1	SSO	23.01	359.443	ZT4	baseline	2.20498	379.485
1	SSO	21.9051	358.642	ZT4	baseline	2.32194	376.527
1	SSO	22.4573	359.226	ZT4	baseline	2.24887	378.418
1	SSO	21.6351	358.749	ZT4	baseline	2.34147	376.32
1	SSO	22.7141	358.98	ZT4	baseline	2.22832	378.544
1	SSO	21.9281	358.465	ZT4	baseline	2.31032	376.535
1	SSO	22.5677	358.775	ZT4	baseline	2.2351	378.201
1	SSO	21.953	358.216	ZT4	baseline	2.3114	376.255
1	SSO	23.0437	359.393	ZT4	baseline	2.23077	378.933
1	SSO	22.2227	358.562	ZT4	baseline	2.3166	376.531
1	SSO	23.0867	359.238	ZT4	baseline	2.23572	378.676
1	SSO	22.124	358.64	ZT4	baseline	2.33391	376.328
1	SSO	23.0117	359.788	ZT4	baseline	2.22943	379.376
1	SSO	21.974	359.22	ZT4	baseline	2.34337	376.783
1	SSO	22.7034	359.485	ZT4	baseline	2.25616	378.558
1	SSO	22.1084	359.056	ZT4	baseline	2.31258	377.118
2	SSO	27.5739	412.25	ZT4	baseline	3.1092	423.343
2	SSO	28.357	414.493	ZT4	baseline	3.00521	426.466
2	SSO	27.7638	412.005	ZT4	baseline	3.07411	423.357
2	SSO	28.3193	414.456	ZT4	baseline	3.01091	426.381
2	SSO	27.8031	412.004	ZT4	baseline	3.07122	423.378
2	SSO	28.4084	414.497	ZT4	baseline	3.01039	426.427
2	SSO	27.6818	412.23	ZT4	baseline	3.09044	423.463
2	SSO	28.4736	414.513	ZT4	baseline	3.00377	426.499
2	SSO	27.5869	412.268	ZT4	baseline	3.10061	423.426
2	SSO	28.131	414.438	ZT4	baseline	3.02775	426.225
2	SSO	27.4819	412.401	ZT4	baseline	3.11874	423.428
2	SSO	28.1169	414.556	ZT4	baseline	3.03405	426.295
2	SSO	27.5808	412.471	ZT4	baseline	3.10019	423.638
2	SSO	28.3108	414.69	ZT4	baseline	3.02194	426.531
2	SSO	27.5503	412.439	ZT4	baseline	3.10745	423.55
2	SSO	28.2372	414.486	ZT4	baseline	3.0226	426.315
2	SSO	27.6569	412.352	ZT4	baseline	3.08824	423.605
2	SSO	28.1863	414.499	ZT4	baseline	3.02863	426.28
2	SSO	27.5367	412.617	ZT4	baseline	3.11141	423.703
2	SSO	28.2066	414.503	ZT4	baseline	3.02821	426.288
2	SSO	27.6631	412.2	ZT4	baseline	3.08872	423.446
2	SSO	28.215	414.323	ZT4	baseline	3.02333	426.142
2	SSO	27.6165	412.201	ZT4	baseline	3.10129	423.352
2	SSO	28.2551	414.259	ZT4	baseline	3.02426	426.068
2	SSO	27.6682	412.238	ZT4	baseline	3.09414	423.444
2	SSO	28.2723	414.292	ZT4	baseline	3.02546	426.093
2	SSO	27.7125	411.974	ZT4	baseline	3.08381	423.251
2	SSO	28.2905	414.273	ZT4	baseline	3.02518	426.076
2	SSO	27.7119	411.938	ZT4	baseline	3.08724	423.188
2	SSO	28.1305	414.123	ZT4	baseline	3.03922	425.808
2	SSO	27.5414	412.1	ZT4	baseline	3.11567	423.142
2	SSO	28.1873	414.001	ZT4	baseline	3.03435	425.722
2	SSO	27.6737	411.863	ZT4	baseline	3.0903	423.088
2	SSO	28.0655	413.71	ZT4	baseline	3.04456	425.341
2	SSO	27.6047	411.909	ZT4	baseline	3.10353	423.035
2	SSO	28.1064	413.844	ZT4	baseline	3.04481	425.476
2	SSO	27.6329	411.935	ZT4	baseline	3.09116	423.155
2	SSO	28.1275	413.918	ZT4	baseline	3.03923	425.597
2	SSO	28.427	414.654	ZT4	baseline	3.04684	426.293
2	SSO	27.5901	411.582	ZT4	baseline	3.10184	422.713
2	SSO	28.0872	413.098	ZT4	baseline	3.03852	424.759
2	SSO	27.583	411.292	ZT4	baseline	3.0941	422.472
2	SSO	28.0652	412.907	ZT4	baseline	3.04083	424.545
2	SSO	27.6677	411.934	ZT4	baseline	3.12992	422.867
2	SSO	28.1926	412.913	ZT4	baseline	3.03252	424.618
2	SSO	27.5023	410.886	ZT4	baseline	3.10834	421.949
2	SSO	28.1819	412.898	ZT4	baseline	3.03592	424.575
2	SSO	27.5782	410.836	ZT4	baseline	3.10419	421.929
2	SSO	28.0187	412.453	ZT4	baseline	3.05029	424.003
2	SSO	27.6771	410.355	ZT4	baseline	3.08761	421.559
2	SSO	28.0798	412.172	ZT4	baseline	3.04729	423.738
2	SSO	27.6305	410.154	ZT4	baseline	3.09333	421.31
2	SSO	28.174	412.249	ZT4	baseline	3.03445	423.919
2	SSO	27.5017	409.935	ZT4	baseline	3.1107	420.955
2	SSO	28.2116	412.052	ZT4	baseline	3.03644	423.701
2	SSO	27.7542	409.784	ZT4	baseline	3.081	421.022
2	SSO	28.2221	411.528	ZT4	baseline	3.03819	423.148
2	SSO	27.6398	409.702	ZT4	baseline	3.10055	420.791
2	SSO	28.2133	411.671	ZT4	baseline	3.03829	423.295
2	SSO	27.6092	409.844	ZT4	baseline	3.108	420.881
2	SSO	28.1607	411.748	ZT4	baseline	3.04261	423.339
2	SSO	27.7641	409.501	ZT4	baseline	3.08025	420.737
2	SSO	28.1184	411.404	ZT4	baseline	3.04893	422.936
2	SSO	27.7739	409.304	ZT4	baseline	3.08026	420.534
2	SSO	28.2503	411.271	ZT4	baseline	3.03502	422.909
2	SSO	27.5971	409.361	ZT4	baseline	3.10853	420.381
2	SSO	28.3285	411.393	ZT4	baseline	3.03156	423.062
2	SSO	27.5958	409.408	ZT4	baseline	3.10656	420.444
2	SSO	28.3487	411.166	ZT4	baseline	3.02954	422.845
2	SSO	27.0748	406.643	ZT4	baseline	3.21474	416.852
2	SSO	27.8608	408.505	ZT4	baseline	3.10009	419.565
2	SSO	27.2629	407.394	ZT4	baseline	3.19174	417.776
2	SSO	28.1401	409.244	ZT4	baseline	3.03264	420.843
2	SSO	27.5819	407.67	ZT4	baseline	3.11463	418.601
3	SSO	22.4908	374.702	ZT4	baseline	2.38764	392.301
3	SSO	21.42	373.164	ZT4	baseline	2.50106	389.036
3	SSO	22.505	374.745	ZT4	baseline	2.39377	392.249
3	SSO	21.4418	372.724	ZT4	baseline	2.50116	388.576
3	SSO	22.5218	374.615	ZT4	baseline	2.39909	392.03
3	SSO	21.4688	373.258	ZT4	baseline	2.5248	388.818
3	SSO	22.6934	375.258	ZT4	baseline	2.40452	392.619
3	SSO	20.8672	374.77	ZT4	baseline	2.56269	389.906
3	SSO	22.1474	376.74	ZT4	baseline	2.43054	393.772
3	SSO	20.7937	374.898	ZT4	baseline	2.57719	389.859
3	SSO	21.79	376.693	ZT4	baseline	2.46319	393.244
3	SSO	20.6392	375.068	ZT4	baseline	2.59329	389.84
3	SSO	20.7174	375.281	ZT4	baseline	2.58838	390.12
3	SSO	21.8096	376.865	ZT4	baseline	2.46317	393.424
3	SSO	20.7735	375.621	ZT4	baseline	2.57279	390.665
3	SSO	21.1444	377.44	ZT4	baseline	2.51739	393.273
3	SSO	20.2823	376.132	ZT4	baseline	2.60793	390.77
3	SSO	21.2203	378.024	ZT4	baseline	2.50352	394.069
3	SSO	20.1068	377.107	ZT4	baseline	2.64482	391.353
3	SSO	21.11	378.294	ZT4	baseline	2.53598	393.916
3	SSO	20.2251	376.832	ZT4	baseline	2.63414	391.19
3	SSO	21.0954	378.368	ZT4	baseline	2.53481	394.009
3	SSO	20.1647	377.308	ZT4	baseline	2.63701	391.651
3	SSO	21.0577	378.469	ZT4	baseline	2.53981	394.049
3	SSO	19.9651	377.218	ZT4	baseline	2.67093	391.175
3	SSO	20.779	378.067	ZT4	baseline	2.57243	393.214
3	SSO	20.0997	377.153	ZT4	baseline	2.65401	391.296
3	SSO	20.7767	378.346	ZT4	baseline	2.58482	393.351
3	SSO	20.1209	377.341	ZT4	baseline	2.65707	391.457
3	SSO	20.8614	378.115	ZT4	baseline	2.57866	393.187
3	SSO	19.9192	376.832	ZT4	baseline	2.70432	390.414
3	SSO	20.9105	378.091	ZT4	baseline	2.5789	393.159
3	SSO	20.0104	376.597	ZT4	baseline	2.67993	390.433
3	SSO	20.7504	377.77	ZT4	baseline	2.60221	392.541
3	SSO	19.9639	376.682	ZT4	baseline	2.69455	390.363
3	SSO	20.749	377.606	ZT4	baseline	2.61778	392.185
3	SSO	19.9227	376.374	ZT4	baseline	2.7161	389.816
3	SSO	19.9181	376.506	ZT4	baseline	2.70607	390.058
3	SSO	20.8023	377.714	ZT4	baseline	2.60244	392.479
3	SSO	19.9636	376.51	ZT4	baseline	2.68907	390.243
3	SSO	20.5527	377.756	ZT4	baseline	2.62005	392.313
3	SSO	19.8931	376.522	ZT4	baseline	2.68539	390.296
3	SSO	19.7139	376.325	ZT4	baseline	2.72329	389.69
3	SSO	20.6072	377.423	ZT4	baseline	2.62983	391.853
3	SSO	19.82	376.15	ZT4	baseline	2.68897	389.871
3	SSO	20.6489	377.712	ZT4	baseline	2.5993	392.515
3	SSO	19.7811	376.353	ZT4	baseline	2.68927	390.078
3	SSO	20.5873	377.452	ZT4	baseline	2.59057	392.351
3	SSO	19.775	375.946	ZT4	baseline	2.66825	389.886
3	SSO	20.4053	377.23	ZT4	baseline	2.60014	392.004
3	SSO	19.5861	376.077	ZT4	baseline	2.69558	389.725
3	SSO	20.6239	377.741	ZT4	baseline	2.57084	392.895
3	SSO	19.5918	376.817	ZT4	baseline	2.69171	390.533
3	SSO	20.4444	377.538	ZT4	baseline	2.61133	392.191
3	SSO	19.6385	376.552	ZT4	baseline	2.70461	390.121
3	SSO	20.1886	376.93	ZT4	baseline	2.66478	390.945
3	SSO	19.7576	376.382	ZT4	baseline	2.71237	389.863
3	SSO	20.3615	377.516	ZT4	baseline	2.64813	391.74
3	SSO	19.6775	376.532	ZT4	baseline	2.72277	389.91
4	SSO	18.9131	356.467	ZT4	baseline	3.42388	364.321
4	SSO	19.1879	355.195	ZT4	baseline	3.38991	363.184
4	SSO	18.9115	355.578	ZT4	baseline	3.39674	363.543
4	SSO	19.2201	354.682	ZT4	baseline	3.36138	362.8
4	SSO	19.0471	355.486	ZT4	baseline	3.36057	363.626
4	SSO	19.2812	354.813	ZT4	baseline	3.33686	363.058
4	SSO	19.0149	355.549	ZT4	baseline	3.36106	363.688
4	SSO	19.1723	355.238	ZT4	baseline	3.35721	363.39
4	SSO	18.9758	356.188	ZT4	baseline	3.374	364.277
4	SSO	19.1967	355.06	ZT4	baseline	3.3448	363.271
4	SSO	18.8638	355.7	ZT4	baseline	3.39914	363.656
4	SSO	18.9036	356.074	ZT4	baseline	3.40037	364.032
4	SSO	19.1425	354.951	ZT4	baseline	3.35631	363.1
4	SSO	18.9188	355.909	ZT4	baseline	3.38824	363.923
4	SSO	19.1631	355.406	ZT4	baseline	3.36346	363.53
4	SSO	18.9319	356.507	ZT4	baseline	3.39895	364.482
4	SSO	19.1481	355.303	ZT4	baseline	3.3825	363.331
4	SSO	19.0161	356.104	ZT4	baseline	3.38316	364.146
4	SSO	18.9289	355.081	ZT4	baseline	3.41655	362.939
6	SSO	18.611	337.912	ZT4	baseline	3.15866	346.711
6	SSO	18.3153	337.107	ZT4	baseline	3.209	345.601
6	SSO	18.7516	338.189	ZT4	baseline	3.1362	347.127
6	SSO	18.5959	337.344	ZT4	baseline	3.15913	346.126
6	SSO	19.0885	338.482	ZT4	baseline	3.09535	347.675
6	SSO	18.4934	337.171	ZT4	baseline	3.17369	345.865
6	SSO	19.0952	337.777	ZT4	baseline	3.09328	346.964
6	SSO	18.339	336.06	ZT4	baseline	3.20127	344.57
6	SSO	18.5108	336.922	ZT4	baseline	3.17753	345.588
6	SSO	18.2378	335.831	ZT4	baseline	3.23522	344.152
6	SSO	18.4234	336.843	ZT4	baseline	3.1984	345.389
6	SSO	18.3518	335.94	ZT4	baseline	3.22186	344.335
6	SSO	18.561	337.615	ZT4	baseline	3.20389	346.151
6	SSO	18.1806	336.457	ZT4	baseline	3.27016	344.61
6	SSO	18.3809	337.609	ZT4	baseline	3.23204	345.991
6	SSO	18.1966	336.606	ZT4	baseline	3.26699	344.778
6	SSO	18.3508	338.025	ZT4	baseline	3.24894	346.327
6	SSO	18.0985	337.115	ZT4	baseline	3.3016	345.123
6	SSO	18.6122	338.707	ZT4	baseline	3.22722	347.142
6	SSO	18.1398	341.57	ZT4	baseline	3.31528	349.615
6	SSO	17.8619	340.095	ZT4	baseline	3.33492	348.008
6	SSO	17.8549	341.791	ZT4	baseline	3.36226	349.61
6	SSO	17.7983	340.152	ZT4	baseline	3.33729	348.054
6	SSO	18.0813	342.127	ZT4	baseline	3.33332	350.095
6	SSO	17.8223	340.367	ZT4	baseline	3.33103	348.305
6	SSO	18.0406	342.09	ZT4	baseline	3.33509	350.049
6	SSO	17.8903	340.264	ZT4	baseline	3.32	348.255
6	SSO	18.0305	342.032	ZT4	baseline	3.3301	350.013
6	SSO	17.7376	340.68	ZT4	baseline	3.37148	348.43
6	SSO	18.0784	342.511	ZT4	baseline	3.33544	350.477
6	SSO	18.241	343.135	ZT4	baseline	3.33766	351.105
6	SSO	17.9417	341.588	ZT4	baseline	3.35664	349.43
6	SSO	18.3719	343.204	ZT4	baseline	3.32264	351.25
6	SSO	18.2617	343.56	ZT4	baseline	3.35759	351.442
6	SSO	18.1873	341.783	ZT4	baseline	3.33511	349.734
6	SSO	18.2459	343.49	ZT4	baseline	3.35781	351.369
6	SSO	18.2215	341.797	ZT4	baseline	3.31803	349.834
6	SSO	18.5944	343.736	ZT4	baseline	3.31146	351.851
6	SSO	18.1253	341.943	ZT4	baseline	3.35227	349.814
6	SSO	18.2621	343.714	ZT4	baseline	3.36116	351.582
6	SSO	18.0294	342.261	ZT4	baseline	3.37718	350.019
6	SSO	18.3676	343.771	ZT4	baseline	3.34928	351.698
6	SSO	18.0126	342.122	ZT4	baseline	3.37516	349.887
6	SSO	18.4931	344.021	ZT4	baseline	3.34222	351.988
6	SSO	17.9929	342.353	ZT4	baseline	3.38817	350.062
6	SSO	18.2476	343.914	ZT4	baseline	3.37275	351.731
6	SSO	18.0973	342.194	ZT4	baseline	3.35965	350.035
6	SSO	18.4494	344.074	ZT4	baseline	3.34235	352.042
6	SSO	17.9028	342.306	ZT4	baseline	3.39837	349.966
6	SSO	18.4932	344.222	ZT4	baseline	3.34197	352.196
6	SSO	18.1542	342.326	ZT4	baseline	3.34639	350.234
6	SSO	18.3298	344.19	ZT4	baseline	3.36735	352.039
6	SSO	18.0516	342.57	ZT4	baseline	3.36015	350.417
6	SSO	18.4115	344.702	ZT4	baseline	3.35733	352.611
6	SSO	18.0503	342.769	ZT4	baseline	3.36044	350.619
6	SSO	18.3053	344.651	ZT4	baseline	3.37875	352.456
6	SSO	17.8942	342.904	ZT4	baseline	3.40156	350.562
6	SSO	18.1241	344.228	ZT4	baseline	3.39355	351.953
6	SSO	18.066	342.584	ZT4	baseline	3.34876	350.487
7	SSO	16.0344	324.575	ZT4	baseline	2.84483	335.092
7	SSO	16.2703	323.902	ZT4	baseline	2.74721	335.196
7	SSO	16.0218	324.592	ZT4	baseline	2.82002	335.303
7	SSO	16.1375	324.491	ZT4	baseline	2.76082	335.688
7	SSO	15.673	324.389	ZT4	baseline	2.80053	335.251
7	SSO	15.3292	325.058	ZT4	baseline	2.89051	335.244
7	SSO	15.4812	324.198	ZT4	baseline	2.81662	334.925
7	SSO	15.304	324.647	ZT4	baseline	2.89468	334.79
7	SSO	15.4405	324.266	ZT4	baseline	2.81999	334.967
7	SSO	15.1512	324.971	ZT4	baseline	2.91727	334.959
7	SSO	15.3658	324.442	ZT4	baseline	2.83084	335.063
7	SSO	15.193	325.255	ZT4	baseline	2.90243	335.359
7	SSO	15.3428	324.4	ZT4	baseline	2.8298	335.028
7	SSO	15.0774	325.259	ZT4	baseline	2.9211	335.229
7	SSO	15.1178	325.057	ZT4	baseline	2.85105	335.54
7	SSO	14.5502	324.829	ZT4	baseline	2.98284	334.36
7	SSO	14.8703	324.59	ZT4	baseline	2.89202	334.75
7	SSO	14.6617	325.173	ZT4	baseline	2.96489	334.835
7	SSO	14.8511	324.655	ZT4	baseline	2.88293	334.885
7	SSO	14.4774	325.137	ZT4	baseline	2.99633	334.587
7	SSO	14.7816	324.582	ZT4	baseline	2.89335	334.732
7	SSO	14.3368	325.464	ZT4	baseline	2.9977	334.915
7	SSO	14.6894	324.79	ZT4	baseline	2.90492	334.862
7	SSO	14.5864	325.431	ZT4	baseline	2.97468	335.035
7	SSO	14.7462	324.634	ZT4	baseline	2.89704	334.759
7	SSO	14.5224	325.444	ZT4	baseline	2.97636	335.036
7	SSO	14.5811	324.486	ZT4	baseline	2.92493	334.405
7	SSO	14.1228	325.069	ZT4	baseline	3.02283	334.345
7	SSO	14.48	324.908	ZT4	baseline	2.93269	334.785
7	SSO	14.2442	325.435	ZT4	baseline	3.00399	334.844
7	SSO	14.4677	324.847	ZT4	baseline	2.92156	334.801
7	SSO	14.1519	325.587	ZT4	baseline	3.02218	334.882
7	SSO	14.3462	324.751	ZT4	baseline	2.93588	334.601
7	SSO	14.432	325.754	ZT4	baseline	2.98342	335.308
7	SSO	14.3961	325.084	ZT4	baseline	2.92512	335.02
7	SSO	13.9695	325.321	ZT4	baseline	3.02061	334.619
7	SSO	14.262	324.836	ZT4	baseline	2.94081	334.654
7	SSO	13.9574	325.725	ZT4	baseline	3.035	334.942
7	SSO	13.9696	324.56	ZT4	baseline	2.98283	334.083
7	SSO	13.8104	325.893	ZT4	baseline	3.06087	334.953
7	SSO	13.9662	324.606	ZT4	baseline	2.97305	334.196
7	SSO	14.129	325.949	ZT4	baseline	3.0131	335.313
7	SSO	14.0526	324.852	ZT4	baseline	2.9511	334.598
7	SSO	13.9292	325.969	ZT4	baseline	3.02494	335.257
7	SSO	14.0186	324.906	ZT4	baseline	2.95775	334.609
7	SSO	13.607	326.093	ZT4	baseline	3.06954	335.105
7	SSO	13.8347	325.108	ZT4	baseline	2.98392	334.64
7	SSO	13.6682	326.157	ZT4	baseline	3.05117	335.285
7	SSO	13.5314	325.09	ZT4	baseline	3.02594	334.347
7	SSO	13.4225	326.112	ZT4	baseline	3.09686	334.961
7	SSO	13.4846	325.652	ZT4	baseline	3.04023	334.834
7	SSO	13.2386	326.228	ZT4	baseline	3.11017	335.001
7	SSO	13.4036	325.387	ZT4	baseline	3.03631	334.586
7	SSO	13.1162	326.474	ZT4	baseline	3.14236	335.067
7	SSO	13.3195	325.552	ZT4	baseline	3.05154	334.661
7	SSO	13.1102	326.71	ZT4	baseline	3.14262	335.308
7	SSO	12.7774	325.722	ZT4	baseline	3.12145	334.415
7	SSO	12.7984	325.233	ZT4	baseline	3.10955	333.983
7	SSO	12.85	326.904	ZT4	baseline	3.14208	335.51
7	SSO	12.7243	325.694	ZT4	baseline	3.12323	334.377
7	SSO	13.0961	327.236	ZT4	baseline	3.09665	336.116
7	SSO	12.5742	325.312	ZT4	baseline	3.13988	333.889
7	SSO	12.8341	327.107	ZT4	baseline	3.13527	335.758
7	SSO	12.5383	325.604	ZT4	baseline	3.14953	334.134
7	SSO	12.6288	327.028	ZT4	baseline	3.16529	335.507
7	SSO	12.5556	325.757	ZT4	baseline	3.13811	334.355
7	SSO	12.3828	326.785	ZT4	baseline	3.19472	335.096
7	SSO	12.357	325.223	ZT4	baseline	3.17123	333.622
7	SSO	12.4209	326.96	ZT4	baseline	3.20513	335.22
7	SSO	12.3971	325.87	ZT4	baseline	3.16646	334.313
7	SSO	12.3892	327.024	ZT4	baseline	3.22966	335.156
7	SSO	12.2948	325.143	ZT4	baseline	3.18224	333.479
7	SSO	12.2736	326.973	ZT4	baseline	3.24254	335.037
7	SSO	12.3061	325.462	ZT4	baseline	3.17697	333.836
7	SSO	12.5049	327.454	ZT4	baseline	3.18748	335.821
7	SSO	12.2085	325.589	ZT4	baseline	3.20324	333.824
7	SSO	12.3562	327.276	ZT4	baseline	3.20469	335.546
7	SSO	12.2009	325.23	ZT4	baseline	3.19769	333.485
7	SSO	12.2258	327.077	ZT4	baseline	3.23597	335.177
7	SSO	12.1158	325.81	ZT4	baseline	3.21676	333.978
7	SSO	12.0488	327.251	ZT4	baseline	3.26161	335.224
7	SSO	12.2328	327.772	ZT4	baseline	3.28632	335.634
7	SSO	11.9812	325.495	ZT4	baseline	3.23775	333.547
7	SSO	11.7153	327.235	ZT4	baseline	3.35329	334.762
7	SSO	11.8773	325.568	ZT4	baseline	3.26	333.508
7	SSO	11.8281	327.176	ZT4	baseline	3.32723	334.824
7	SSO	11.8614	325.366	ZT4	baseline	3.26156	333.294
7	SSO	11.9348	327.237	ZT4	baseline	3.28841	335.075
8	SSO	22.068	339.899	ZT4	baseline	2.72897	351.918
8	SSO	21.7398	340.142	ZT4	baseline	2.69282	352.512
8	SSO	21.5363	339.479	ZT4	baseline	2.76581	351.148
8	SSO	21.5429	340.149	ZT4	baseline	2.7053	352.4
8	SSO	21.1633	338.849	ZT4	baseline	2.7997	350.202
8	SSO	21.3199	340.194	ZT4	baseline	2.72383	352.271
8	SSO	20.8713	338.684	ZT4	baseline	2.82263	349.839
8	SSO	21.4949	340.284	ZT4	baseline	2.70221	352.569
8	SSO	20.8632	339.096	ZT4	baseline	2.81842	350.3
8	SSO	21.3315	341.003	ZT4	baseline	2.72067	353.139
8	SSO	20.8012	339.325	ZT4	baseline	2.83181	350.425
8	SSO	21.1951	340.254	ZT4	baseline	2.7303	352.273
8	SSO	21.1113	338.988	ZT4	baseline	2.79606	350.377
8	SSO	21.1421	340.915	ZT4	baseline	2.73719	352.893
8	SSO	21.2046	340.779	ZT4	baseline	2.73054	352.814
8	SSO	20.935	339.287	ZT4	baseline	2.82009	350.483
8	SSO	21.4179	340.729	ZT4	baseline	2.71295	352.928
8	SSO	20.7489	338.757	ZT4	baseline	2.83033	349.851
8	SSO	21.1702	340.43	ZT4	baseline	2.7335	352.426
8	SSO	20.7628	339.175	ZT4	baseline	2.83239	350.265
8	SSO	21.2272	340.889	ZT4	baseline	2.73624	352.875
8	SSO	20.8567	339.048	ZT4	baseline	2.82828	350.169
8	SSO	21.3861	340.254	ZT4	baseline	2.72091	352.36
8	SSO	20.9985	339.399	ZT4	baseline	2.81276	350.66
8	SSO	21.2981	340.941	ZT4	baseline	2.73134	352.974
8	SSO	20.9669	339.082	ZT4	baseline	2.82117	350.262
8	SSO	21.188	340.815	ZT4	baseline	2.7413	352.752
8	SSO	20.6493	339.404	ZT4	baseline	2.85477	350.32
8	SSO	21.4538	341.022	ZT4	baseline	2.71678	353.195
8	SSO	21.0159	339.85	ZT4	baseline	2.82179	351.051
8	SSO	21.2161	341.095	ZT4	baseline	2.74934	352.969
8	SSO	20.747	339.756	ZT4	baseline	2.84047	350.8
8	SSO	21.1652	341.218	ZT4	baseline	2.74734	353.114
8	SSO	20.7216	340.124	ZT4	baseline	2.85008	351.102
8	SSO	21.4981	341.42	ZT4	baseline	2.72127	353.564
8	SSO	20.6237	340.231	ZT4	baseline	2.86069	351.126
8	SSO	21.3498	342.774	ZT4	baseline	2.73011	354.884
8	SSO	20.4885	341.688	ZT4	baseline	2.86901	352.564
8	SSO	21.3217	344.44	ZT4	baseline	2.72961	356.614
8	SSO	20.5358	343	ZT4	baseline	2.87432	353.875
8	SSO	21.0496	344.894	ZT4	baseline	2.76292	356.776
8	SSO	20.341	343.271	ZT4	baseline	2.88633	354.06
8	SSO	21.156	347.064	ZT4	baseline	2.77901	358.876
8	SSO	20.604	345.304	ZT4	baseline	2.87779	356.225
8	SSO	21.2943	347.308	ZT4	baseline	2.76326	359.271
8	SSO	20.7	345.706	ZT4	baseline	2.86928	356.708
8	SSO	20.69	345.665	ZT4	baseline	2.87102	356.651
8	SSO	21.2694	347.889	ZT4	baseline	2.76304	359.874
8	SSO	20.6355	346.398	ZT4	baseline	2.87873	357.346
8	SSO	21.2873	347.947	ZT4	baseline	2.76575	359.908
1	SSO	29.1998	408.196	ZT4	control	3.18101	418.67
1	SSO	28.7146	408.046	ZT4	control	3.26767	417.949
1	SSO	29.6468	409.756	ZT4	control	3.20246	420.125
1	SSO	28.859	409.162	ZT4	control	3.35236	418.58
1	SSO	28.7808	406.605	ZT4	control	3.28634	416.357
1	SSO	29.3061	407.039	ZT4	control	3.20178	417.344
1	SSO	28.8557	406.324	ZT4	control	3.27436	416.143
1	SSO	29.3794	406.334	ZT4	control	3.18881	416.708
1	SSO	28.8221	405.926	ZT4	control	3.27056	415.759
1	SSO	29.3724	405.991	ZT4	control	3.17937	416.421
1	SSO	28.8494	405.646	ZT4	control	3.25735	415.556
1	SSO	29.3476	405.486	ZT4	control	3.174	415.939
1	SSO	28.9111	405.592	ZT4	control	3.25227	415.532
1	SSO	29.5305	405.589	ZT4	control	3.15569	416.172
1	SSO	29.2895	404.879	ZT4	control	3.21453	415.045
1	SSO	29.8002	404.739	ZT4	control	3.13274	415.46
1	SSO	29.3342	404.702	ZT4	control	3.21283	414.875
1	SSO	29.7669	404.452	ZT4	control	3.13425	415.155
1	SSO	29.4376	404.565	ZT4	control	3.19926	414.824
1	SSO	29.8098	404.263	ZT4	control	3.12479	415.028
1	SSO	29.3155	404.478	ZT4	control	3.21691	414.618
1	SSO	29.86	404.521	ZT4	control	3.13334	415.232
1	SSO	29.3711	404.545	ZT4	control	3.21552	414.696
1	SSO	29.8267	404.248	ZT4	control	3.13628	414.931
1	SSO	29.3595	403.977	ZT4	control	3.21584	414.111
1	SSO	29.8307	403.889	ZT4	control	3.13547	414.569
1	SSO	29.2424	403.489	ZT4	control	3.21639	413.608
1	SSO	29.8949	403.532	ZT4	control	3.12677	414.264
1	SSO	29.2074	403.263	ZT4	control	3.22267	413.336
1	SSO	29.6921	403.092	ZT4	control	3.14531	413.681
2	SSO	24.4567	365.687	ZT4	control	3.05191	375.916
2	SSO	23.5133	363.67	ZT4	control	3.10428	373.489
2	SSO	23.6604	364.519	ZT4	control	3.11149	374.313
3	SSO	26.9006	374.192	ZT4	control	2.77756	386.941
3	SSO	28.2668	381.82	ZT4	control	2.66928	395.966
3	SSO	28.6489	373.204	ZT4	control	2.70008	386.7
3	SSO	28.6319	381.203	ZT4	control	2.6246	395.84
3	SSO	28.6439	372.485	ZT4	control	2.70266	385.928
3	SSO	28.6732	380.905	ZT4	control	2.6185	395.603
3	SSO	28.7258	372.205	ZT4	control	2.6947	385.722
3	SSO	28.9958	380.818	ZT4	control	2.60313	395.696
3	SSO	28.7971	371.725	ZT4	control	2.68391	385.339
3	SSO	28.9038	380.532	ZT4	control	2.59734	395.469
3	SSO	28.7313	371.067	ZT4	control	2.68839	384.609
3	SSO	28.8537	379.9	ZT4	control	2.57477	395.091
3	SSO	28.5077	370.71	ZT4	control	2.69388	384.181
3	SSO	28.6752	379.622	ZT4	control	2.58556	394.668
3	SSO	28.6117	371.052	ZT4	control	2.69234	384.552
3	SSO	29.1403	380.114	ZT4	control	2.56239	395.47
3	SSO	28.6395	370.627	ZT4	control	2.70021	384.029
3	SSO	29.0345	380.436	ZT4	control	2.59802	395.361
3	SSO	30.097	379.946	ZT4	control	2.56886	395.213
3	SSO	30.1771	380.435	ZT4	control	2.62093	395.086
5	SSO	57.0623	465.179	ZT4	control	2.47056	485.489
5	SSO	58.4091	466.483	ZT4	control	2.39175	488.311
5	SSO	58.5695	465.35	ZT4	control	2.47556	485.58
5	SSO	59.5938	465.902	ZT4	control	2.39568	487.627
5	SSO	58.7988	465.49	ZT4	control	2.47064	485.812
5	SSO	59.6147	465.536	ZT4	control	2.3755	487.641
5	SSO	59.952	465.619	ZT4	control	2.37915	487.655
5	SSO	58.7513	464.411	ZT4	control	2.4591	484.89
5	SSO	60.0283	465.787	ZT4	control	2.37766	487.861
5	SSO	58.703	464.362	ZT4	control	2.46009	484.82
5	SSO	60.1372	465.872	ZT4	control	2.37547	487.994
5	SSO	58.6675	464.44	ZT4	control	2.46198	484.869
5	SSO	59.9288	465.792	ZT4	control	2.37945	487.83
5	SSO	58.5713	464.399	ZT4	control	2.46362	484.797
5	SSO	59.9158	465.788	ZT4	control	2.3773	487.869
5	SSO	58.5889	464.426	ZT4	control	2.46394	484.819
5	SSO	59.8295	465.817	ZT4	control	2.37963	487.853
5	SSO	58.5838	464.516	ZT4	control	2.464	484.912
5	SSO	60.1006	465.981	ZT4	control	2.37583	488.1
5	SSO	59.9139	466.067	ZT4	control	2.38899	487.93
5	SSO	60.1513	466.826	ZT4	control	2.40163	488.478
6	SSO	38.6476	403.49	ZT4	control	2.59562	419.35
6	SSO	36.2237	400.208	ZT4	control	2.9143	412.535
6	SSO	38.6866	403.431	ZT4	control	2.59411	419.309
6	SSO	38.669	403.106	ZT4	control	2.59977	418.898
6	SSO	36.2632	400.002	ZT4	control	2.91566	412.311
6	SSO	38.714	403.038	ZT4	control	2.59516	418.887
6	SSO	36.2383	399.848	ZT4	control	2.92227	412.094
6	SSO	38.7748	402.676	ZT4	control	2.59634	418.495
6	SSO	36.3253	399.428	ZT4	control	2.92994	411.594
6	SSO	38.8955	402.301	ZT4	control	2.59709	418.096
6	SSO	36.3355	399.175	ZT4	control	2.93192	411.316
6	SSO	38.9016	402.023	ZT4	control	2.598	417.796
6	SSO	36.3913	398.877	ZT4	control	2.93274	411.002
6	SSO	38.8914	401.564	ZT4	control	2.60195	417.268
6	SSO	36.4973	398.673	ZT4	control	2.9322	410.797
6	SSO	39.0726	401.682	ZT4	control	2.59319	417.503
6	SSO	36.5818	398.715	ZT4	control	2.92719	410.883
6	SSO	39.1526	402.062	ZT4	control	2.58935	417.948
6	SSO	36.5891	399.044	ZT4	control	2.91734	411.309
6	SSO	39.1401	402.496	ZT4	control	2.58787	418.419
6	SSO	36.4865	399.241	ZT4	control	2.91844	411.502
6	SSO	38.9946	402.283	ZT4	control	2.5949	418.105
6	SSO	38.8683	401.802	ZT4	control	2.59315	417.628
6	SSO	36.2953	398.677	ZT4	control	2.92562	410.858
6	SSO	38.7367	401.722	ZT4	control	2.5991	417.469
6	SSO	36.2894	398.7	ZT4	control	2.92007	410.931
6	SSO	38.7268	401.876	ZT4	control	2.59813	417.641
6	SSO	36.3428	398.721	ZT4	control	2.92105	410.943
6	SSO	38.8089	401.889	ZT4	control	2.59691	417.671
6	SSO	36.3138	398.731	ZT4	control	2.91935	410.968
6	SSO	38.7639	402.054	ZT4	control	2.59664	417.845
6	SSO	36.3347	398.87	ZT4	control	2.9187	411.117
6	SSO	38.7773	402.173	ZT4	control	2.60085	417.914
6	SSO	36.3078	398.807	ZT4	control	2.92577	410.991
6	SSO	38.8683	401.751	ZT4	control	2.59714	417.524
6	SSO	36.381	398.395	ZT4	control	2.92046	410.612
6	SSO	38.8986	401.508	ZT4	control	2.592	417.338
6	SSO	36.3425	398.068	ZT4	control	2.91835	410.294
6	SSO	38.8136	400.954	ZT4	control	2.59614	416.708
6	SSO	36.2716	397.642	ZT4	control	2.9314	409.741
6	SSO	38.9489	400.642	ZT4	control	2.59287	416.426
6	SSO	36.3827	397.405	ZT4	control	2.93319	409.482
6	SSO	39.0018	400.141	ZT4	control	2.59766	415.844
6	SSO	36.4023	396.888	ZT4	control	2.94071	408.884
6	SSO	38.9809	399.86	ZT4	control	2.60249	415.49
6	SSO	36.4604	397.017	ZT4	control	2.94071	409.018
6	SSO	39.023	400.091	ZT4	control	2.59848	415.781
6	SSO	36.5525	397.219	ZT4	control	2.93425	409.281
6	SSO	39.1546	400.829	ZT4	control	2.5949	416.594
6	SSO	36.5536	397.621	ZT4	control	2.92675	409.76
6	SSO	39.0869	400.734	ZT4	control	2.59802	416.456
6	SSO	36.5917	397.455	ZT4	control	2.92386	409.614
6	SSO	39.1195	400.501	ZT4	control	2.59309	416.277
6	SSO	36.5424	397.176	ZT4	control	2.92604	409.307
7	SSO	16.0153	317.061	ZT4	control	3.42709	324.033
7	SSO	16.3932	314.962	ZT4	control	3.34882	322.227
7	SSO	15.9374	316.826	ZT4	control	3.43251	323.77
7	SSO	16.4342	314.694	ZT4	control	3.33193	322.029
7	SSO	16.0279	316.428	ZT4	control	3.39833	323.508
7	SSO	16.2387	314.308	ZT4	control	3.36744	321.475
7	SSO	15.9334	316.487	ZT4	control	3.43807	323.401
7	SSO	16.3639	314.546	ZT4	control	3.34364	321.825
7	SSO	15.9764	316.456	ZT4	control	3.41941	323.448
7	SSO	16.2543	314.434	ZT4	control	3.36537	321.614
7	SSO	15.936	316.472	ZT4	control	3.4244	323.443
7	SSO	16.3065	314.547	ZT4	control	3.35915	321.757
7	SSO	15.9822	316.578	ZT4	control	3.42703	323.54
7	SSO	16.3194	314.481	ZT4	control	3.35783	321.694
7	SSO	15.8358	316.545	ZT4	control	3.44805	323.419
7	SSO	16.139	314.628	ZT4	control	3.39006	321.704
7	SSO	15.9306	316.654	ZT4	control	3.42997	323.605
7	SSO	16.1943	314.61	ZT4	control	3.37772	321.739
7	SSO	15.8881	316.615	ZT4	control	3.43992	323.524
7	SSO	16.2797	314.732	ZT4	control	3.35835	321.949
7	SSO	15.9366	316.788	ZT4	control	3.4252	323.762
7	SSO	16.2103	314.628	ZT4	control	3.37144	321.785
7	SSO	15.9451	316.669	ZT4	control	3.42286	323.65
7	SSO	16.2599	314.681	ZT4	control	3.3604	321.888
7	SSO	15.8717	316.651	ZT4	control	3.43877	323.565
7	SSO	16.1472	314.688	ZT4	control	3.40099	321.718
7	SSO	15.841	316.462	ZT4	control	3.4539	323.31
7	SSO	16.1851	314.746	ZT4	control	3.38575	321.843
7	SSO	15.862	316.707	ZT4	control	3.43943	323.62
7	SSO	16.123	314.587	ZT4	control	3.38917	321.666
7	SSO	15.8709	316.651	ZT4	control	3.43681	323.573
7	SSO	16.0896	314.682	ZT4	control	3.40583	321.692
7	SSO	15.7516	316.236	ZT4	control	3.46385	323.038
7	SSO	16.1244	314.536	ZT4	control	3.39602	321.584
7	SSO	15.8449	316.623	ZT4	control	3.4471	323.502
7	SSO	16.1026	314.575	ZT4	control	3.3876	321.66
7	SSO	15.8109	316.464	ZT4	control	3.44902	323.332
7	SSO	15.9555	314.542	ZT4	control	3.43866	321.411
7	SSO	15.7357	316.594	ZT4	control	3.4748	323.361
7	SSO	16.1689	314.371	ZT4	control	3.38712	321.454
7	SSO	15.8811	316.81	ZT4	control	3.4403	323.721
7	SSO	16.0962	314.706	ZT4	control	3.39152	321.778
7	SSO	15.717	316.868	ZT4	control	3.48518	323.599
7	SSO	16.0924	314.842	ZT4	control	3.40244	321.87
7	SSO	15.7517	316.828	ZT4	control	3.46113	323.655
7	SSO	16.1454	314.718	ZT4	control	3.38327	321.825
7	SSO	15.7867	316.803	ZT4	control	3.45403	323.658
7	SSO	15.8073	316.555	ZT4	control	3.45474	323.402
7	SSO	16.1304	315.085	ZT4	control	3.4016	322.122
7	SSO	15.8106	316.848	ZT4	control	3.44852	323.727
7	SSO	16.1344	315.059	ZT4	control	3.39071	322.141
7	SSO	15.7715	316.988	ZT4	control	3.45548	323.841
7	SSO	16.0623	315.104	ZT4	control	3.4095	322.107
7	SSO	15.7779	317.032	ZT4	control	3.46044	323.866
7	SSO	16.0194	314.93	ZT4	control	3.40924	321.931
7	SSO	15.7787	316.773	ZT4	control	3.46004	323.603
7	SSO	16.0661	314.816	ZT4	control	3.41476	321.791
7	SSO	15.8236	317.004	ZT4	control	3.45288	323.868
7	SSO	16.0706	315.08	ZT4	control	3.4012	322.118
7	SSO	15.7632	316.945	ZT4	control	3.4682	323.746
7	SSO	16.1277	315.017	ZT4	control	3.39176	322.095
7	SSO	15.7402	316.956	ZT4	control	3.47632	323.723
7	SSO	16.1043	315.171	ZT4	control	3.41565	322.15
7	SSO	15.7714	317.243	ZT4	control	3.46773	324.052
7	SSO	16.0593	314.976	ZT4	control	3.41896	321.936
7	SSO	15.724	316.948	ZT4	control	3.4774	323.711
7	SSO	16.066	315.169	ZT4	control	3.41624	322.145
7	SSO	15.802	317.109	ZT4	control	3.46178	323.939
7	SSO	16.1213	315.114	ZT4	control	3.39995	322.159
7	SSO	15.7849	316.955	ZT4	control	3.46687	323.761
7	SSO	16.1391	315.322	ZT4	control	3.41723	322.297
7	SSO	15.7285	317.002	ZT4	control	3.49389	323.7
7	SSO	16.1022	315.018	ZT4	control	3.4173	321.987
7	SSO	15.7708	317.002	ZT4	control	3.48349	323.742
7	SSO	16.1657	314.974	ZT4	control	3.39954	322.017
7	SSO	15.8147	317.289	ZT4	control	3.47456	324.071
7	SSO	16.0666	315.046	ZT4	control	3.41563	322.022
8	SSO	22.1321	339.653	ZT4	control	2.23661	358.016
8	SSO	21.3976	338.765	ZT4	control	2.31124	355.827
8	SSO	22.1088	340.175	ZT4	control	2.2425	358.462
8	SSO	21.2986	338.824	ZT4	control	2.32098	355.735
8	SSO	21.2203	339.066	ZT4	control	2.33544	355.765
8	SSO	22.444	340.782	ZT4	control	2.2114	359.665
8	SSO	21.5009	339.503	ZT4	control	2.30192	356.751
8	SSO	22.2277	340.647	ZT4	control	2.23273	359.133
8	SSO	21.6243	339.492	ZT4	control	2.29923	356.783
8	SSO	22.4869	340.219	ZT4	control	2.21519	359
8	SSO	21.7684	339.607	ZT4	control	2.29837	356.919
8	SSO	22.5313	341.004	ZT4	control	2.23198	359.523
8	SSO	21.8218	339.908	ZT4	control	2.31543	356.961
8	SSO	22.7988	341.213	ZT4	control	2.22923	359.793
8	SSO	21.9585	339.972	ZT4	control	2.31329	357.062
8	SSO	22.8132	341.544	ZT4	control	2.23055	360.118
8	SSO	21.8863	340.167	ZT4	control	2.31897	357.177
8	SSO	22.8794	340.96	ZT4	control	2.21668	359.754
8	SSO	21.8218	340.117	ZT4	control	2.33026	356.947
8	SSO	22.7902	341.602	ZT4	control	2.22123	360.349
8	SSO	21.7184	340.369	ZT4	control	2.33081	357.204
8	SSO	22.6876	342.116	ZT4	control	2.2254	360.815
8	SSO	21.8671	341.017	ZT4	control	2.31724	358.097
8	SSO	22.6999	342.648	ZT4	control	2.21992	361.476
8	SSO	21.7861	341.344	ZT4	control	2.30913	358.57
8	SSO	22.6351	342.247	ZT4	control	2.22604	360.941
8	SSO	21.8222	341.242	ZT4	control	2.31409	358.383
8	SSO	22.6412	342.636	ZT4	control	2.22447	361.38
8	SSO	21.8861	341.441	ZT4	control	2.30507	358.736
8	SSO	22.6501	342.239	ZT4	control	2.21517	361.133
8	SSO	21.7657	341.398	ZT4	control	2.31029	358.607
8	SSO	22.459	343.077	ZT4	control	2.23153	361.717
8	SSO	21.7537	341.881	ZT4	control	2.30894	359.136
8	SSO	22.3067	343.26	ZT4	control	2.24785	361.618
8	SSO	21.8406	342.378	ZT4	control	2.30342	359.749
8	SSO	22.6096	343.18	ZT4	control	2.22319	361.977
8	SSO	21.973	341.995	ZT4	control	2.29001	359.565
8	SSO	22.8524	343.945	ZT4	control	2.20796	363.067
8	SSO	21.9532	342.551	ZT4	control	2.30457	359.912
8	SSO	22.5858	343.744	ZT4	control	2.24818	362.122
8	SSO	22.1843	342.083	ZT4	control	2.28981	359.662
8	SSO	22.6703	343.591	ZT4	control	2.22715	362.339
8	SSO	22.1086	341.617	ZT4	control	2.27451	359.427
8	SSO	22.5975	343.178	ZT4	control	2.22341	361.971
8	SSO	21.9809	342.471	ZT4	control	2.30272	359.858
8	SSO	22.1352	342.312	ZT4	control	2.28164	360.039
8	SSO	22.6967	343.856	ZT4	control	2.22873	362.589
8	SSO	23.3336	343.173	ZT4	control	2.15694	363.247
8	SSO	22.2141	341.782	ZT4	control	2.28562	359.415
8	SSO	23.4666	343.103	ZT4	control	2.16154	363.08
8	SSO	22.4151	341.809	ZT4	control	2.27309	359.654
8	SSO	23.5964	342.822	ZT4	control	2.15424	362.931
8	SSO	22.4185	341.187	ZT4	control	2.27861	358.906
8	SSO	23.3769	342.878	ZT4	control	2.16462	362.78
8	SSO	22.3257	341.272	ZT4	control	2.27893	358.99
8	SSO	23.6876	343.118	ZT4	control	2.14089	363.518
8	SSO	22.4998	341.238	ZT4	control	2.2399	359.628
8	SSO	22.4143	341.075	ZT4	control	2.24028	359.45
8	SSO	23.3888	342.806	ZT4	control	2.14696	363.062
8	SSO	22.4044	341.37	ZT4	control	2.25498	359.502
8	SSO	23.2075	342.359	ZT4	control	2.15178	362.49
8	SSO	22.4642	341.14	ZT4	control	2.23091	359.686
8	SSO	23.3179	342.528	ZT4	control	2.15327	362.639
8	SSO	22.611	341.293	ZT4	control	2.22926	359.877
1	SSO	-69.8678	649.602	ZT4	1mM OA	0.72903	2668.98
1	SSO	-87.4607	702.147	ZT4	1mM OA	0.699812	4850.25
1	SSO	-101.365	733.056	ZT4	1mM OA	0.697371	4371.83
1	SSO	-77.9023	686.556	ZT4	1mM OA	0.71055	6982.2
2	SSO	25.7365	447.219	ZT4	1mM OA	2.8181	461.999
2	SSO	25.2469	445.681	ZT4	1mM OA	2.88641	459.688
2	SSO	25.7751	445.919	ZT4	1mM OA	2.77145	461.182
2	SSO	25.3529	445.066	ZT4	1mM OA	2.85372	459.391
2	SSO	26.0596	445.075	ZT4	1mM OA	2.70712	461.082
2	SSO	25.4816	443.964	ZT4	1mM OA	2.79518	458.891
2	SSO	26.1138	443.892	ZT4	1mM OA	2.65667	460.503
2	SSO	25.5483	442.853	ZT4	1mM OA	2.73708	458.415
2	SSO	26.0291	443.385	ZT4	1mM OA	2.62522	460.401
3	SSO	14.7942	442.183	ZT4	1mM OA	2.85929	456.358
3	SSO	15.5631	440.939	ZT4	1mM OA	2.67267	457.231
3	SSO	14.8818	441.803	ZT4	1mM OA	2.79749	456.631
3	SSO	3.66931	538.646	ZT4	1mM OA	10.8371	539.797
3	SSO	14.8949	441.244	ZT4	1mM OA	2.74025	456.711
3	SSO	15.6791	439.112	ZT4	1mM OA	2.57665	456.644
3	SSO	16.001	437.102	ZT4	1mM OA	2.47244	456.155
3	SSO	15.4613	437.532	ZT4	1mM OA	2.54285	455.497
3	SSO	15.862	435.59	ZT4	1mM OA	2.44508	455.033
3	SSO	15.7918	434.206	ZT4	1mM OA	2.39814	454.409
3	SSO	15.2601	435.444	ZT4	1mM OA	2.477	454.35
3	SSO	15.7548	433.261	ZT4	1mM OA	2.36407	454.048
3	SSO	15.6412	432.264	ZT4	1mM OA	2.33115	453.637
3	SSO	15.1088	433.418	ZT4	1mM OA	2.40339	453.489
3	SSO	15.5855	431.448	ZT4	1mM OA	2.2914	453.585
4	SSO	13.1686	558.286	ZT4	1mM OA	5.47774	562.996
4	SSO	12.714	560.343	ZT4	1mM OA	5.59705	564.869
4	SSO	12.9736	558.959	ZT4	1mM OA	5.53405	563.578
4	SSO	12.8367	561.068	ZT4	1mM OA	5.59618	565.601
4	SSO	13.1458	560.889	ZT4	1mM OA	5.44877	565.673
4	SSO	13.6525	557.265	ZT4	1mM OA	5.33667	562.222
4	SSO	12.8831	561.701	ZT4	1mM OA	5.60404	566.226
4	SSO	13.0981	560.409	ZT4	1mM OA	5.50873	565.084
4	SSO	12.7913	560.978	ZT4	1mM OA	5.61543	565.479
4	SSO	12.9965	560.5	ZT4	1mM OA	5.55575	565.096
4	SSO	12.8741	562.331	ZT4	1mM OA	5.60857	566.854
4	SSO	13.0423	560.706	ZT4	1mM OA	5.57171	565.277
4	SSO	13.2245	562.653	ZT4	1mM OA	5.50075	567.36
4	SSO	-0.868765	385.823	ZT4	1mM OA	1.16861	484.605
4	SSO	12.8858	561.274	ZT4	1mM OA	5.58279	565.831
4	SSO	13.178	560.448	ZT4	1mM OA	5.49411	565.149
4	SSO	12.8783	561.609	ZT4	1mM OA	5.61808	566.111
4	SSO	13.3641	560.047	ZT4	1mM OA	5.47202	564.782
4	SSO	13.4724	559.636	ZT4	1mM OA	5.42948	564.444
4	SSO	12.9452	561.079	ZT4	1mM OA	5.58626	565.629
4	SSO	13.4223	560.007	ZT4	1mM OA	5.44721	564.786
4	SSO	12.9649	560.788	ZT4	1mM OA	5.59112	565.327
4	SSO	13.4141	559.364	ZT4	1mM OA	5.46151	564.112
4	SSO	13.0173	560.738	ZT4	1mM OA	5.57994	565.295
4	SSO	13.5361	559.685	ZT4	1mM OA	5.43329	564.486
4	SSO	13.2896	561.058	ZT4	1mM OA	5.51166	565.733
4	SSO	13.4722	559.416	ZT4	1mM OA	5.43575	564.21
4	SSO	13.0759	561.154	ZT4	1mM OA	5.57319	565.726
4	SSO	13.3621	560.19	ZT4	1mM OA	5.47644	564.919
4	SSO	13.2729	560.328	ZT4	1mM OA	5.50507	565.009
4	SSO	13.593	559.332	ZT4	1mM OA	5.39443	564.2
4	SSO	13.066	560.229	ZT4	1mM OA	5.5633	564.809
4	SSO	13.5797	559.905	ZT4	1mM OA	5.3888	564.789
4	SSO	13.1081	561.209	ZT4	1mM OA	5.54534	565.828
4	SSO	13.4903	559.78	ZT4	1mM OA	5.38404	564.671
4	SSO	13.2406	560.401	ZT4	1mM OA	5.43237	565.21
4	SSO	13.5299	559.533	ZT4	1mM OA	5.3583	564.47
4	SSO	13.6916	559.099	ZT4	1mM OA	5.32517	564.094
4	SSO	13.3067	560.198	ZT4	1mM OA	5.44072	564.99
4	SSO	14.6798	552.835	ZT4	1mM OA	4.90711	558.666
4	SSO	13.3089	559.675	ZT4	1mM OA	5.42589	564.489
4	SSO	13.7846	558.871	ZT4	1mM OA	5.29276	563.926
4	SSO	13.2453	560.053	ZT4	1mM OA	5.42611	564.87
4	SSO	14.1687	556.204	ZT4	1mM OA	5.18707	561.445
4	SSO	13.0907	558.118	ZT4	1mM OA	5.48214	562.82
4	SSO	13.7373	559.038	ZT4	1mM OA	5.29629	564.088
4	SSO	13.1318	560.272	ZT4	1mM OA	5.50716	564.948
4	SSO	13.7417	559.282	ZT4	1mM OA	5.28825	564.35
4	SSO	13.1456	559.937	ZT4	1mM OA	5.46497	564.684
4	SSO	13.724	559.683	ZT4	1mM OA	5.29452	564.742
4	SSO	13.339	561.592	ZT4	1mM OA	5.43918	566.398
4	SSO	13.5809	561.177	ZT4	1mM OA	5.37763	566.093
4	SSO	13.8783	559.752	ZT4	1mM OA	5.26756	564.865
4	SSO	13.303	561.336	ZT4	1mM OA	5.45828	566.106
4	SSO	13.9329	560.066	ZT4	1mM OA	5.27599	565.164
4	SSO	13.5884	561.078	ZT4	1mM OA	5.37341	566
4	SSO	13.9463	559.522	ZT4	1mM OA	5.26869	564.63
4	SSO	14.0287	557.121	ZT4	1mM OA	5.16173	562.423
4	SSO	13.3168	559.616	ZT4	1mM OA	5.42214	564.437
4	SSO	13.9034	558.87	ZT4	1mM OA	5.24872	564.012
4	SSO	13.1557	559.66	ZT4	1mM OA	5.45789	564.417
4	SSO	13.9649	557.294	ZT4	1mM OA	5.25105	562.416
4	SSO	13.2598	559.537	ZT4	1mM OA	5.42432	564.353
4	SSO	14.8423	549.992	ZT4	1mM OA	4.88368	555.849
4	SSO	13.271	558.175	ZT4	1mM OA	5.391	563.04
4	SSO	13.8841	558.247	ZT4	1mM OA	5.24274	563.394
4	SSO	13.3194	559.094	ZT4	1mM OA	5.38346	563.981
4	SSO	13.9065	558.412	ZT4	1mM OA	5.23954	563.568
4	SSO	13.2231	559.578	ZT4	1mM OA	5.43025	564.383
4	SSO	13.7819	559.131	ZT4	1mM OA	5.27343	564.226
4	SSO	13.2205	559.282	ZT4	1mM OA	5.41591	564.111
4	SSO	13.8369	558.626	ZT4	1mM OA	5.2578	563.748
4	SSO	13.3826	559.489	ZT4	1mM OA	5.38768	564.37
4	SSO	13.9101	558.471	ZT4	1mM OA	5.23787	563.63
4	SSO	13.464	559.072	ZT4	1mM OA	5.31823	564.08
4	SSO	13.901	558.502	ZT4	1mM OA	5.2223	563.693
4	SSO	13.1962	558.611	ZT4	1mM OA	5.40449	563.455
4	SSO	13.9582	558.244	ZT4	1mM OA	5.21111	563.456
4	SSO	13.4503	558.755	ZT4	1mM OA	5.32132	563.755
4	SSO	13.8724	557.457	ZT4	1mM OA	5.2118	562.659
5	SSO	15.9053	541.56	ZT4	1mM OA	4.68554	547.834
5	SSO	16.334	576.131	ZT4	1mM OA	4.68617	582.804
5	SSO	16.8878	628.872	ZT4	1mM OA	4.64759	636.28
5	SSO	15.7535	642.614	ZT4	1mM OA	4.92649	649.337
5	SSO	16.598	602.401	ZT4	1mM OA	4.51404	609.931
5	SSO	15.8544	599.493	ZT4	1mM OA	4.65779	606.523
5	SSO	15.2161	591.515	ZT4	1mM OA	4.50346	598.945
5	SSO	13.4918	558.368	ZT4	1mM OA	4.89599	564.284
5	SSO	13.9487	555.886	ZT4	1mM OA	4.72617	562.215
5	SSO	17.5149	460.029	ZT4	1mM OA	3.57995	469.274
5	SSO	17.5753	460.662	ZT4	1mM OA	3.5887	469.873
5	SSO	17.3965	460.46	ZT4	1mM OA	3.59674	469.625
5	SSO	17.6645	462.12	ZT4	1mM OA	3.60035	471.299
5	SSO	17.6469	462.18	ZT4	1mM OA	3.57402	471.5
5	SSO	17.6539	467.628	ZT4	1mM OA	3.65442	476.636
5	SSO	17.5957	466.873	ZT4	1mM OA	3.65708	475.852
5	SSO	17.5674	468.379	ZT4	1mM OA	3.71862	477.083
5	SSO	17.5272	470.427	ZT4	1mM OA	3.7294	479.118
5	SSO	17.4673	472.975	ZT4	1mM OA	3.78775	481.438
5	SSO	17.2728	473.665	ZT4	1mM OA	3.86734	481.787
5	SSO	17.5491	474.638	ZT4	1mM OA	3.85072	482.849
5	SSO	17.4954	477.619	ZT4	1mM OA	3.86237	485.83
5	SSO	17.2433	478.923	ZT4	1mM OA	3.96623	486.72
5	SSO	17.2863	482.294	ZT4	1mM OA	3.91301	490.366
5	SSO	17.437	482.237	ZT4	1mM OA	4.01964	489.876
5	SSO	17.1507	485.615	ZT4	1mM OA	4.09917	493.006
5	SSO	17.1	487.991	ZT4	1mM OA	4.08938	495.454
5	SSO	16.7397	492.639	ZT4	1mM OA	4.26572	499.55
5	SSO	17.109	493.578	ZT4	1mM OA	4.24281	500.579
5	SSO	16.831	498.141	ZT4	1mM OA	4.35359	504.844
5	SSO	17.0934	494.762	ZT4	1mM OA	4.10864	502.257
5	SSO	17.3108	501.739	ZT4	1mM OA	4.02555	509.664
5	SSO	19.2957	491.042	ZT4	1mM OA	3.70922	500.216
5	SSO	16.6063	485.402	ZT4	1mM OA	4.26935	492.2
6	SSO	18.0232	459.814	ZT4	1mM OA	2.78471	475.396
6	SSO	18.0438	459.341	ZT4	1mM OA	2.77261	475.05
6	SSO	18.5652	456.822	ZT4	1mM OA	2.7347	472.904
6	SSO	19.2006	455.633	ZT4	1mM OA	2.64314	472.869
6	SSO	0.421571	243.27	ZT4	1mM OA	6.01771	244.967
6	SSO	19.3262	452.797	ZT4	1mM OA	2.61381	470.334
6	SSO	19.2368	449.175	ZT4	1mM OA	2.6542	466.017
6	SSO	19.7764	447.747	ZT4	1mM OA	2.59567	465.347
6	SSO	19.0713	445.331	ZT4	1mM OA	2.67323	461.779
6	SSO	20.3955	443.714	ZT4	1mM OA	2.54231	461.941
6	SSO	19.7567	439.769	ZT4	1mM OA	2.61307	456.812
6	SSO	20.18	439.013	ZT4	1mM OA	2.56993	456.638
6	SSO	19.3665	435.435	ZT4	1mM OA	2.65873	451.703
6	SSO	20.1088	433.635	ZT4	1mM OA	2.59396	450.704
6	SSO	20.2842	429.158	ZT4	1mM OA	2.57412	446.328
6	SSO	20.8817	427.411	ZT4	1mM OA	2.51708	445.345
6	SSO	20.5882	424.236	ZT4	1mM OA	2.57445	441.204
6	SSO	21.1905	422.011	ZT4	1mM OA	2.51388	439.766
6	SSO	21.7506	404.141	ZT4	1mM OA	2.49955	421.353
6	SSO	21.2395	399.117	ZT4	1mM OA	2.54856	415.427
6	SSO	-0.675539	499.353	ZT4	1mM OA	1.08819	656.953
6	SSO	20.8341	393.633	ZT4	1mM OA	2.62132	408.786
6	SSO	21.7593	392.438	ZT4	1mM OA	2.52002	408.864
6	SSO	20.787	388.052	ZT4	1mM OA	2.63266	402.855
6	SSO	21.4514	388.073	ZT4	1mM OA	2.58019	403.522
6	SSO	22.0976	385.027	ZT4	1mM OA	2.56722	400.52
6	SSO	0.0174104	134.041	ZT4	1mM OA	9.66922	134.4
6	SSO	20.4262	379.437	ZT4	1mM OA	2.69528	393.21
6	SSO	21.1295	379.601	ZT4	1mM OA	2.64285	393.964
6	SSO	19.7575	373.03	ZT4	1mM OA	2.82731	385.274
6	SSO	20.0434	373.768	ZT4	1mM OA	2.80312	386.26
6	SSO	19.692	370.528	ZT4	1mM OA	2.86905	382.322
6	SSO	20.2461	371.934	ZT4	1mM OA	2.81724	384.234
6	SSO	19.3544	368.264	ZT4	1mM OA	2.92647	379.509
6	SSO	19.852	369.928	ZT4	1mM OA	2.86716	381.719
6	SSO	18.8368	366.361	ZT4	1mM OA	3.05297	376.602
6	SSO	18.1421	363.799	ZT4	1mM OA	3.1722	373.189
6	SSO	18.4444	366.097	ZT4	1mM OA	3.14003	375.749
6	SSO	18.0673	363.557	ZT4	1mM OA	3.2017	372.762
6	SSO	18.2651	365.314	ZT4	1mM OA	3.20515	374.543
6	SSO	16.9145	361.689	ZT4	1mM OA	3.50362	369.288
7	SSO	4.44756	468.754	ZT4	1mM OA	7.08605	471.105
7	SSO	4.20359	472.267	ZT4	1mM OA	7.573	474.34
7	SSO	4.42488	472.231	ZT4	1mM OA	6.91298	474.721
7	SSO	4.59795	487.083	ZT4	1mM OA	6.62985	489.878
7	SSO	4.28557	488.213	ZT4	1mM OA	7.14858	490.619
7	SSO	4.2726	492.166	ZT4	1mM OA	6.39953	495.198
7	SSO	4.52475	490.662	ZT4	1mM OA	5.99199	494.114
7	SSO	4.34244	492.649	ZT4	1mM OA	6.36681	495.716
7	SSO	4.54022	490.59	ZT4	1mM OA	5.99045	494.043
8	SSO	1.04248	539.529	ZT4	1mM OA	10.9511	540.657
8	SSO	1.25081	544.622	ZT4	1mM OA	9.9991	545.989
8	SSO	1.328	540.982	ZT4	1mM OA	9.44394	542.504
8	SSO	1.48671	538.905	ZT4	1mM OA	8.75297	540.672
8	SSO	4.18118	546.687	ZT4	1mM OA	3.97219	555.561
8	SSO	1.66914	542.845	ZT4	1mM OA	8.13787	544.906
8	SSO	3.24253	559.592	ZT4	1mM OA	5.44772	564.367
8	SSO	3.37377	556.117	ZT4	1mM OA	5.22135	561.288
8	SSO	3.4534	567.039	ZT4	1mM OA	5.23864	572.276
8	SSO	3.52369	562.771	ZT4	1mM OA	5.11681	568.223
8	SSO	4.105	570.179	ZT4	1mM OA	4.76482	576.563
8	SSO	4.2508	564.867	ZT4	1mM OA	4.4526	572.127
8	SSO	4.77834	572.789	ZT4	1mM OA	4.24579	580.902
8	SSO	4.67749	568.431	ZT4	1mM OA	4.14953	576.868
8	SSO	7.61438	584.644	ZT4	1mM OA	3.13624	600.096
8	SSO	8.59969	591.547	ZT4	1mM OA	3.01391	608.532
8	SSO	7.48266	583.326	ZT4	1mM OA	3.22102	597.911
8	SSO	8.40048	592.604	ZT4	1mM OA	3.05778	609.114
8	SSO	8.47626	593.394	ZT4	1mM OA	3.02445	610.309
8	SSO	8.5893	597.885	ZT4	1mM OA	3.10069	614.066
8	SSO	8.72068	593.569	ZT4	1mM OA	2.99428	610.846
8	SSO	9.40309	599.899	ZT4	1mM OA	2.91226	618.404
8	SSO	7.34854	594.03	ZT4	1mM OA	3.18383	609.245
8	SSO	7.57086	599.77	ZT4	1mM OA	3.23316	614.65
8	SSO	7.4473	598.725	ZT4	1mM OA	3.16801	614.221
8	SSO	7.66515	600.735	ZT4	1mM OA	3.18003	616.161
8	SSO	7.252	597.144	ZT4	1mM OA	3.23467	611.944
8	SSO	7.8389	601.74	ZT4	1mM OA	3.11643	617.855
8	SSO	7.1629	595.853	ZT4	1mM OA	3.2254	610.709
8	SSO	7.61659	600.481	ZT4	1mM OA	3.15733	616.131
8	SSO	7.79921	598.574	ZT4	1mM OA	3.084	614.956
8	SSO	8.38182	603.097	ZT4	1mM OA	2.94976	621.209
8	SSO	7.8329	599.235	ZT4	1mM OA	3.03878	616.148
8	SSO	7.87175	604.025	ZT4	1mM OA	3.08594	620.535
8	SSO	8.67081	597.443	ZT4	1mM OA	2.78065	617.751
8	SSO	9.58623	601.137	ZT4	1mM OA	2.76792	621.769
8	SSO	9.75113	600.017	ZT4	1mM OA	2.62688	623.012
8	SSO	10.4442	605.941	ZT4	1mM OA	2.61756	629.34
8	SSO	9.58941	595.79	ZT4	1mM OA	2.67296	617.799
8	SSO	9.31146	601.703	ZT4	1mM OA	2.73915	622.813
8	SSO	9.03714	594.483	ZT4	1mM OA	2.78497	614.625
8	SSO	9.22599	600.359	ZT4	1mM OA	2.79368	620.566
8	SSO	9.03713	601.205	ZT4	1mM OA	2.91944	619.655
1	quiesc	-4.56817	414.681	ZT4	1mM OA	0.759548	1135.72
1	quiesc	-2.5075	386.275	ZT4	1mM OA	0.834186	728.08
1	quiesc	-2.87829	350.239	ZT4	1mM OA	0.888035	578.95
1	quiesc	-1.92505	315.641	ZT4	1mM OA	0.921269	492.415
1	quiesc	-1.26721	280.398	ZT4	1mM OA	0.943378	423.593
1	quiesc	-0.912985	240.14	ZT4	1mM OA	0.895554	391.328
1	quiesc	3.67356	654.405	ZT4	1mM OA	4.18599	663.947
1	quiesc	3.99668	649.078	ZT4	1mM OA	4.21231	658.422
1	quiesc	4.31068	646.985	ZT4	1mM OA	3.99181	657.381
1	quiesc	5.19811	650.292	ZT4	1mM OA	3.68423	662.611
1	quiesc	4.98989	643.705	ZT4	1mM OA	3.76292	655.381
1	quiesc	8.1115	656.872	ZT4	1mM OA	2.96714	676.359
1	quiesc	-10.3736	598.991	ZT4	1mM OA	0.931208	920.547
1	quiesc	7.07378	633.077	ZT4	1mM OA	3.30209	648.111
1	quiesc	6.8167	634.283	ZT4	1mM OA	3.37221	648.705
1	quiesc	6.86012	637.245	ZT4	1mM OA	3.28538	652.538
1	quiesc	9.60762	641.947	ZT4	1mM OA	2.79063	663.603
1	quiesc	9.36803	642.776	ZT4	1mM OA	2.82175	663.961
1	quiesc	10.0496	644.898	ZT4	1mM OA	2.77164	666.968
1	quiesc	9.78928	637.411	ZT4	1mM OA	2.71383	660.215
1	quiesc	10.9271	640.828	ZT4	1mM OA	2.59259	666.081
1	quiesc	9.19214	624.557	ZT4	1mM OA	2.86089	644.556
1	quiesc	9.13125	626.197	ZT4	1mM OA	2.92059	645.399
1	quiesc	8.68551	616.411	ZT4	1mM OA	2.91599	635.375
1	quiesc	7.10603	612.075	ZT4	1mM OA	3.21325	627.456
1	quiesc	6.71158	608.491	ZT4	1mM OA	3.20341	623.88
1	quiesc	5.81674	606.591	ZT4	1mM OA	3.53851	619.077
1	quiesc	-7.84845	463.483	ZT4	1mM OA	0.977456	671.313
1	quiesc	3.53665	587.28	ZT4	1mM OA	4.3962	595.027
1	quiesc	-1.43414	249.515	ZT4	1mM OA	0.958587	369.554
1	quiesc	-3894.22	1857.79	ZT4	1mM OA	0.675472	6000.29
1	quiesc	-101.812	753.63	ZT4	1mM OA	0.651139	1779.81
1	quiesc	-2547.85	1728.02	ZT4	1mM OA	0.679299	5978.32
1	quiesc	-6707.92	1866.45	ZT4	1mM OA	0.694277	9664.01
1	quiesc	-1124.32	1338.38	ZT4	1mM OA	0.670381	3989.05
1	quiesc	-443.934	1084.1	ZT4	1mM OA	0.679945	3797.66
1	quiesc	-5051.22	1765.13	ZT4	1mM OA	0.683068	6595.53
1	quiesc	-30.7027	507.695	ZT4	1mM OA	0.743308	1646.89
2	quiesc	25.2436	435.925	ZT4	1mM OA	2.1909	460.573
2	quiesc	25.2119	436.007	ZT4	1mM OA	2.14759	461.754
2	quiesc	25.1662	435.795	ZT4	1mM OA	2.14311	461.647
2	quiesc	25.2945	435.904	ZT4	1mM OA	2.13326	462.024
2	quiesc	23.7628	434.192	ZT4	1mM OA	2.28771	456.548
2	quiesc	25.5423	435.573	ZT4	1mM OA	2.10096	462.558
3	quiesc	14.8578	425.527	ZT4	1mM OA	1.99453	455.087
3	quiesc	14.1374	427.525	ZT4	1mM OA	2.11256	453.695
3	quiesc	14.7533	425.033	ZT4	1mM OA	2.00017	454.374
3	quiesc	14.0037	427.125	ZT4	1mM OA	2.12227	453.009
3	quiesc	14.7643	425.146	ZT4	1mM OA	1.99804	454.564
3	quiesc	14.212	427.651	ZT4	1mM OA	2.09591	454.286
3	quiesc	14.8976	425.447	ZT4	1mM OA	1.97218	455.748
3	quiesc	14.2334	427.713	ZT4	1mM OA	2.0875	454.587
3	quiesc	14.2023	428.346	ZT4	1mM OA	2.08377	455.365
3	quiesc	14.7913	425.923	ZT4	1mM OA	1.98504	455.824
3	quiesc	14.2044	428.086	ZT4	1mM OA	2.07719	455.278
3	quiesc	14.8883	425.982	ZT4	1mM OA	1.95962	456.754
3	quiesc	14.2275	428.48	ZT4	1mM OA	2.07356	455.801
3	quiesc	14.8053	426.572	ZT4	1mM OA	1.96868	457.073
3	quiesc	14.1424	428.549	ZT4	1mM OA	2.07357	455.874
3	quiesc	14.7132	424.318	ZT4	1mM OA	2.02248	452.9
3	quiesc	13.7777	426.265	ZT4	1mM OA	2.17969	450.636
3	quiesc	14.6631	423.883	ZT4	1mM OA	2.03528	452.041
3	quiesc	13.7074	425.643	ZT4	1mM OA	2.17732	450.037
3	quiesc	14.4381	422.647	ZT4	1mM OA	2.05441	450.152
3	quiesc	13.6248	425.144	ZT4	1mM OA	2.20179	448.924
3	quiesc	13.1559	424.367	ZT4	1mM OA	2.20879	447.94
3	quiesc	13.904	421.639	ZT4	1mM OA	2.06884	448.659
3	quiesc	13.1115	424.54	ZT4	1mM OA	2.21803	447.911
3	quiesc	13.9705	421.818	ZT4	1mM OA	2.05657	449.205
3	quiesc	13.0961	424.567	ZT4	1mM OA	2.21381	448.037
3	quiesc	13.047	424.547	ZT4	1mM OA	2.21741	447.933
3	quiesc	12.9954	424.208	ZT4	1mM OA	2.2245	447.414
3	quiesc	12.9336	424.313	ZT4	1mM OA	2.222	447.581
1	SSO	1.72326	294.197	ZT4	10mM OA	0.314679	146.2
1	SSO	0.0127644	116.319	ZT4	10mM OA	8.84157	116.693
1	SSO	33.5039	403.323	ZT4	10mM OA	2.63063	418.734
1	SSO	35.7198	413.405	ZT4	10mM OA	2.46336	431.567
1	SSO	36.2914	415.248	ZT4	10mM OA	2.58606	431.699
1	SSO	38.3639	416.988	ZT4	10mM OA	2.39304	436.478
1	SSO	37.9361	414.724	ZT4	10mM OA	2.52503	432.009
1	SSO	38.8022	449.725	ZT4	10mM OA	2.57283	467.737
1	SSO	44.2632	452.606	ZT4	10mM OA	2.27467	476.199
1	SSO	43.3423	448.865	ZT4	10mM OA	2.35777	470.524
1	SSO	32.7644	376.671	ZT4	10mM OA	2.77933	389.487
1	SSO	33.6077	372.114	ZT4	10mM OA	2.64655	386.152
1	SSO	33.9518	401.025	ZT4	10mM OA	2.43632	419.064
1	SSO	30.0657	392.659	ZT4	10mM OA	2.55147	408.667
1	SSO	24.8621	407.537	ZT4	10mM OA	3.00544	419.307
1	SSO	24.678	412.677	ZT4	10mM OA	3.00864	424.569
1	SSO	24.1682	415.414	ZT4	10mM OA	3.22143	425.798
1	SSO	-0.0885766	286.997	ZT4	10mM OA	1.22534	351.413
1	SSO	24.582	420.875	ZT4	10mM OA	3.24536	431.235
2	SSO	47.2562	401.678	ZT4	10mM OA	2.41205	420.137
2	SSO	46.3334	399.727	ZT4	10mM OA	2.46587	417.25
2	SSO	47.4983	401.47	ZT4	10mM OA	2.40559	420.025
2	SSO	46.565	399.773	ZT4	10mM OA	2.45835	417.413
2	SSO	47.2428	401.435	ZT4	10mM OA	2.41265	419.873
2	SSO	46.4102	399.872	ZT4	10mM OA	2.46497	417.415
2	SSO	46.3392	399.507	ZT4	10mM OA	2.46602	417.018
2	SSO	47.4382	401.237	ZT4	10mM OA	2.40271	419.829
2	SSO	46.4204	399.418	ZT4	10mM OA	2.46204	416.986
2	SSO	47.2655	401.225	ZT4	10mM OA	2.40904	419.713
2	SSO	46.5279	399.658	ZT4	10mM OA	2.45981	417.271
2	SSO	47.5131	401.118	ZT4	10mM OA	2.40502	419.667
2	SSO	46.6913	399.557	ZT4	10mM OA	2.45363	417.26
2	SSO	47.5494	401.211	ZT4	10mM OA	2.40747	419.723
2	SSO	46.7099	399.745	ZT4	10mM OA	2.45546	417.428
2	SSO	47.7135	401.653	ZT4	10mM OA	2.40464	420.233
2	SSO	46.6671	399.594	ZT4	10mM OA	2.45451	417.285
2	SSO	47.8059	401.343	ZT4	10mM OA	2.39736	420.029
2	SSO	46.7181	399.428	ZT4	10mM OA	2.45458	417.111
2	SSO	47.5456	401.112	ZT4	10mM OA	2.40161	419.717
2	SSO	46.719	399.369	ZT4	10mM OA	2.45386	417.06
2	SSO	47.5058	400.966	ZT4	10mM OA	2.40125	419.57
2	SSO	46.6382	399.136	ZT4	10mM OA	2.45958	416.729
2	SSO	47.6757	400.874	ZT4	10mM OA	2.39837	419.522
2	SSO	46.6665	399.078	ZT4	10mM OA	2.45818	416.69
2	SSO	47.7805	400.753	ZT4	10mM OA	2.39627	419.43
2	SSO	47.9127	400.613	ZT4	10mM OA	2.39415	419.319
2	SSO	46.9444	399.041	ZT4	10mM OA	2.44723	416.82
2	SSO	48.0581	400.837	ZT4	10mM OA	2.39073	419.611
3	SSO	40.5357	464.234	ZT4	10mM OA	2.76739	480.173
3	SSO	39.4659	463.624	ZT4	10mM OA	2.76439	479.579
3	SSO	40.0571	469.108	ZT4	10mM OA	2.81916	484.599
3	SSO	39.8942	470.635	ZT4	10mM OA	2.78762	486.548
3	SSO	40.3475	474.107	ZT4	10mM OA	2.79102	490.096
3	SSO	40.4872	478.219	ZT4	10mM OA	2.71284	495.342
3	SSO	42.58	485.437	ZT4	10mM OA	2.6461	503.757
3	SSO	42.7743	487.669	ZT4	10mM OA	2.57125	507.226
3	SSO	41.9556	493.223	ZT4	10mM OA	2.79378	509.823
3	SSO	40.463	490.95	ZT4	10mM OA	2.81244	507.244
3	SSO	41.0614	494.632	ZT4	10mM OA	2.84627	510.64
3	SSO	39.6717	494.379	ZT4	10mM OA	2.89077	509.867
3	SSO	39.5432	495.573	ZT4	10mM OA	2.96754	510.271
3	SSO	39.2302	497.469	ZT4	10mM OA	2.92883	512.634
3	SSO	39.5446	500.046	ZT4	10mM OA	2.98499	514.696
3	SSO	40.3321	502.167	ZT4	10mM OA	2.91722	517.603
3	SSO	40.3597	504.708	ZT4	10mM OA	2.8443	521.066
3	SSO	40.4827	505.969	ZT4	10mM OA	2.86855	522.08
3	SSO	39.3554	508.024	ZT4	10mM OA	2.88126	524.05
3	SSO	39.6619	509.341	ZT4	10mM OA	2.91079	525.069
3	SSO	39.0929	509.335	ZT4	10mM OA	2.90916	525.082
3	SSO	39.3317	510.362	ZT4	10mM OA	2.93968	525.8
3	SSO	38.8693	510.37	ZT4	10mM OA	2.93856	525.821
3	SSO	38.7782	510.738	ZT4	10mM OA	2.98952	525.654
3	SSO	38.6083	511.017	ZT4	10mM OA	2.96824	526.165
3	SSO	38.4876	511.034	ZT4	10mM OA	3.03315	525.514
3	SSO	38.3829	511.807	ZT4	10mM OA	2.99083	526.74
3	SSO	38.5566	512.153	ZT4	10mM OA	3.0262	526.734
3	SSO	-44.8737	924.397	ZT4	10mM OA	5.19783	933.072
3	SSO	38.7363	513.454	ZT4	10mM OA	3.01663	528.169
3	SSO	-44.1575	923.814	ZT4	10mM OA	5.23325	932.364
3	SSO	38.6784	513.907	ZT4	10mM OA	3.02172	528.583
3	SSO	-43.3368	922.725	ZT4	10mM OA	5.27604	931.125
3	SSO	-45.4244	928.136	ZT4	10mM OA	5.10007	937.188
3	SSO	39.4148	516.946	ZT4	10mM OA	2.93216	532.666
3	SSO	38.925	515.942	ZT4	10mM OA	3.01349	530.761
3	SSO	39.7319	518.464	ZT4	10mM OA	2.91428	534.434
3	SSO	39.2825	516.631	ZT4	10mM OA	2.9855	531.762
3	SSO	39.6119	518.635	ZT4	10mM OA	2.92152	534.528
3	SSO	-43.9871	927.864	ZT4	10mM OA	5.19216	936.59
3	SSO	39.8342	519.508	ZT4	10mM OA	2.90355	535.634
3	SSO	-44.5312	929.546	ZT4	10mM OA	5.16446	938.384
3	SSO	39.9976	519.392	ZT4	10mM OA	2.89912	535.566
3	SSO	-44.3503	929.332	ZT4	10mM OA	5.18267	938.104
3	SSO	40.4977	520.659	ZT4	10mM OA	2.86228	537.313
3	SSO	40.7482	521.239	ZT4	10mM OA	2.87259	537.787
3	SSO	41.1892	522.132	ZT4	10mM OA	2.80346	539.577
3	SSO	41.39	521.52	ZT4	10mM OA	2.81206	538.834
3	SSO	41.9969	523.22	ZT4	10mM OA	2.74162	541.542
3	SSO	42.1534	522.386	ZT4	10mM OA	2.75636	540.473
3	SSO	42.165	524.023	ZT4	10mM OA	2.72573	542.599
3	SSO	42.0198	522.869	ZT4	10mM OA	2.76024	540.919
3	SSO	42.1384	524.376	ZT4	10mM OA	2.73833	542.784
3	SSO	42.3182	523.817	ZT4	10mM OA	2.75022	542.04
3	SSO	41.7871	523.866	ZT4	10mM OA	2.75599	542.009
3	SSO	42.1599	523.988	ZT4	10mM OA	2.75773	542.112
3	SSO	41.7204	523.803	ZT4	10mM OA	2.76979	541.754
3	SSO	42.0899	523.484	ZT4	10mM OA	2.76295	541.519
3	SSO	42.0321	524.36	ZT4	10mM OA	2.7497	542.608
3	SSO	42.0508	523.405	ZT4	10mM OA	2.76943	541.348
3	SSO	41.9287	524.461	ZT4	10mM OA	2.76122	542.552
3	SSO	42.2335	524.008	ZT4	10mM OA	2.74726	542.279
3	SSO	41.891	524.563	ZT4	10mM OA	2.75856	542.695
3	SSO	41.6141	523.357	ZT4	10mM OA	2.79204	540.994
3	SSO	41.8615	524.707	ZT4	10mM OA	2.75551	542.886
3	SSO	41.5684	523.193	ZT4	10mM OA	2.7954	540.78
3	SSO	41.4588	523.921	ZT4	10mM OA	2.78272	541.701
3	SSO	41.5238	522.821	ZT4	10mM OA	2.80731	540.239
3	SSO	41.578	524.094	ZT4	10mM OA	2.77563	541.976
3	SSO	41.5332	523.64	ZT4	10mM OA	2.80226	541.152
3	SSO	42.1126	525.343	ZT4	10mM OA	2.74131	543.744
3	SSO	41.9979	524.321	ZT4	10mM OA	2.7619	542.398
3	SSO	41.9771	525.406	ZT4	10mM OA	2.74397	543.772
3	SSO	41.7134	524.191	ZT4	10mM OA	2.77931	542.027
3	SSO	41.5251	525.011	ZT4	10mM OA	2.7809	542.853
3	SSO	41.026	523.139	ZT4	10mM OA	2.84092	540.137
3	SSO	40.9756	523.886	ZT4	10mM OA	2.82964	541.052
3	SSO	41.0123	523.154	ZT4	10mM OA	2.83746	540.196
3	SSO	40.7137	523.758	ZT4	10mM OA	2.84366	540.742
3	SSO	40.7066	523.273	ZT4	10mM OA	2.87212	539.891
3	SSO	40.4963	523.68	ZT4	10mM OA	2.86748	540.368
3	SSO	39.4312	522.686	ZT4	10mM OA	3.06018	537.225
3	SSO	40.445	523.627	ZT4	10mM OA	2.88382	540.115
4	SSO	-50.9611	932.008	ZT4	10mM OA	5.70876	939.241
4	SSO	55.4887	530.152	ZT4	10mM OA	2.65455	550.025
4	SSO	-50.7366	931.337	ZT4	10mM OA	5.69445	938.601
4	SSO	-48.972	926.646	ZT4	10mM OA	5.77076	933.682
4	SSO	-52.1545	930.88	ZT4	10mM OA	5.58745	938.425
4	SSO	-50.4008	925.984	ZT4	10mM OA	5.66745	933.276
4	SSO	-51.9614	926.277	ZT4	10mM OA	5.61438	933.712
4	SSO	-52.2115	927.507	ZT4	10mM OA	5.7278	934.657
4	SSO	-52.7966	927.044	ZT4	10mM OA	5.68253	934.306
4	SSO	58.3648	528.34	ZT4	10mM OA	2.68533	547.668
4	SSO	-54.1797	925.549	ZT4	10mM OA	5.57766	933.077
4	SSO	58.1788	526.176	ZT4	10mM OA	2.67656	545.558
4	SSO	-57.4675	924.915	ZT4	10mM OA	5.34949	933.103
4	SSO	55.7769	515.764	ZT4	10mM OA	2.73431	533.927
4	SSO	58.3537	516.016	ZT4	10mM OA	2.55304	537.025
4	SSO	57.8962	510.816	ZT4	10mM OA	2.66257	529.842
4	SSO	60.1306	509.263	ZT4	10mM OA	2.49216	531.089
4	SSO	59.0563	508.308	ZT4	10mM OA	2.63885	527.602
4	SSO	59.8795	504.229	ZT4	10mM OA	2.47747	526.113
4	SSO	58.9387	500.353	ZT4	10mM OA	2.62198	519.604
4	SSO	48.9609	509.878	ZT4	10mM OA	3.00871	524.571
4	SSO	48.2452	506.642	ZT4	10mM OA	3.09121	520.441
4	SSO	48.1697	506.089	ZT4	10mM OA	3.01309	520.629
4	SSO	-29.1416	582.37	ZT4	10mM OA	0.919604	910.895
4	SSO	46.2517	497.475	ZT4	10mM OA	3.16514	510.374
4	SSO	46.3509	497.022	ZT4	10mM OA	3.08398	510.625
4	SSO	46.2006	493.431	ZT4	10mM OA	3.13738	506.462
4	SSO	45.92	492.105	ZT4	10mM OA	3.1016	505.415
4	SSO	45.2147	487.789	ZT4	10mM OA	3.19181	500.218
4	SSO	45.1547	488.184	ZT4	10mM OA	3.115	501.27
4	SSO	44.1026	485.513	ZT4	10mM OA	3.23792	497.522
4	SSO	44.0464	478.451	ZT4	10mM OA	3.16997	490.818
4	SSO	43.3766	475.95	ZT4	10mM OA	3.24726	487.652
4	SSO	42.223	478.14	ZT4	10mM OA	3.26643	489.754
4	SSO	42.496	477.992	ZT4	10mM OA	3.28245	489.484
4	SSO	42.0057	478.254	ZT4	10mM OA	3.26949	489.848
4	SSO	41.5335	476.5	ZT4	10mM OA	3.3331	487.598
4	SSO	41.0436	476.925	ZT4	10mM OA	3.31276	488.176
4	SSO	40.7616	477.254	ZT4	10mM OA	3.38154	488.044
4	SSO	40.7133	477.632	ZT4	10mM OA	3.32337	488.825
4	SSO	40.6059	477.105	ZT4	10mM OA	3.38394	487.875
4	SSO	40.6354	477.785	ZT4	10mM OA	3.32663	488.958
4	SSO	40.301	476.909	ZT4	10mM OA	3.38935	487.639
4	SSO	40.4182	478.112	ZT4	10mM OA	3.32741	489.287
4	SSO	39.8462	477.419	ZT4	10mM OA	3.44272	487.82
4	SSO	39.6536	478.838	ZT4	10mM OA	3.39953	489.545
4	SSO	39.7102	477.584	ZT4	10mM OA	3.43467	488.039
4	SSO	39.2868	479.358	ZT4	10mM OA	3.43469	489.851
4	SSO	38.9323	484.76	ZT4	10mM OA	3.54581	494.697
4	SSO	39.0403	481.766	ZT4	10mM OA	3.49204	491.957
4	SSO	38.9359	480.864	ZT4	10mM OA	3.4716	491.16
4	SSO	39.0203	480.489	ZT4	10mM OA	3.42208	491.087
4	SSO	38.9089	479.838	ZT4	10mM OA	3.41745	490.452
4	SSO	38.6852	478.421	ZT4	10mM OA	3.49232	488.539
4	SSO	38.6538	478.135	ZT4	10mM OA	3.47696	488.34
4	SSO	38.5706	479.527	ZT4	10mM OA	3.44852	489.937
4	SSO	36.6384	475.855	ZT4	10mM OA	3.59877	485.315
4	SSO	39.4323	457.792	ZT4	10mM OA	3.15949	469.706
4	SSO	38.0656	455.435	ZT4	10mM OA	3.28371	466.376
4	SSO	38.9014	458.878	ZT4	10mM OA	3.1871	470.607
4	SSO	37.7801	457.385	ZT4	10mM OA	3.30872	468.202
4	SSO	39.0844	460.241	ZT4	10mM OA	3.19459	471.947
4	SSO	39.1094	460.289	ZT4	10mM OA	3.18897	472.04
4	SSO	38.8004	458.275	ZT4	10mM OA	3.18892	469.975
5	SSO	18.6045	331.525	ZT4	10mM OA	2.95228	341.463
5	SSO	18.0306	331.285	ZT4	10mM OA	3.06718	340.456
5	SSO	18.6376	331.973	ZT4	10mM OA	2.95322	341.919
5	SSO	18.0007	331.832	ZT4	10mM OA	3.08474	340.91
5	SSO	18.632	332.04	ZT4	10mM OA	2.95665	341.963
5	SSO	17.941	331.773	ZT4	10mM OA	3.10308	340.738
5	SSO	18.5988	332.446	ZT4	10mM OA	2.97411	342.26
5	SSO	18.0829	332.499	ZT4	10mM OA	3.07864	341.633
5	SSO	18.6448	332.325	ZT4	10mM OA	2.95574	342.263
5	SSO	18.099	332.834	ZT4	10mM OA	3.08043	341.966
5	SSO	18.5487	333.041	ZT4	10mM OA	2.97697	342.853
5	SSO	18.0309	333.212	ZT4	10mM OA	3.10098	342.228
5	SSO	18.2331	332.848	ZT4	10mM OA	3.07698	342.001
5	SSO	18.8048	333.615	ZT4	10mM OA	2.95398	343.605
5	SSO	18.088	332.816	ZT4	10mM OA	3.0965	341.849
5	SSO	18.6561	333.846	ZT4	10mM OA	2.97693	343.682
5	SSO	18.2708	333.594	ZT4	10mM OA	3.06958	342.813
5	SSO	18.7218	333.985	ZT4	10mM OA	2.96914	343.879
5	SSO	18.2637	333.325	ZT4	10mM OA	3.06767	342.549
5	SSO	18.7929	334.028	ZT4	10mM OA	2.95666	344.011
5	SSO	18.1157	333.543	ZT4	10mM OA	3.10077	342.569
5	SSO	18.8369	334.547	ZT4	10mM OA	2.95689	344.544
5	SSO	18.2622	334.109	ZT4	10mM OA	3.07176	343.329
5	SSO	18.8005	334.499	ZT4	10mM OA	2.96214	344.458
5	SSO	18.173	334.238	ZT4	10mM OA	3.0986	343.296
5	SSO	18.8722	334.519	ZT4	10mM OA	2.95224	344.548
5	SSO	18.1643	333.745	ZT4	10mM OA	3.0944	342.816
5	SSO	18.8473	334.637	ZT4	10mM OA	2.95756	344.632
5	SSO	18.3197	334.417	ZT4	10mM OA	3.06895	343.664
5	SSO	18.8417	334.992	ZT4	10mM OA	2.95614	345.008
5	SSO	18.2069	334.658	ZT4	10mM OA	3.10271	343.702
5	SSO	18.8237	334.702	ZT4	10mM OA	2.96482	344.648
5	SSO	18.2492	334.295	ZT4	10mM OA	3.07826	343.48
5	SSO	18.794	335.25	ZT4	10mM OA	2.96639	345.201
5	SSO	18.2221	334.607	ZT4	10mM OA	3.09254	343.712
5	SSO	18.8557	335.096	ZT4	10mM OA	2.9629	345.066
5	SSO	18.114	334.732	ZT4	10mM OA	3.11315	343.716
5	SSO	18.7426	335.042	ZT4	10mM OA	2.97579	344.922
5	SSO	18.0955	334.734	ZT4	10mM OA	3.1145	343.71
5	SSO	18.7823	335.432	ZT4	10mM OA	2.97645	345.318
5	SSO	18.2585	334.822	ZT4	10mM OA	3.08682	343.968
5	SSO	18.8741	335.302	ZT4	10mM OA	2.96088	345.293
5	SSO	18.0875	334.819	ZT4	10mM OA	3.11599	343.788
5	SSO	18.7479	335.088	ZT4	10mM OA	2.9719	344.996
5	SSO	18.1179	334.893	ZT4	10mM OA	3.11194	343.888
5	SSO	18.812	335.511	ZT4	10mM OA	2.97155	345.434
5	SSO	18.1599	334.933	ZT4	10mM OA	3.10441	343.974
5	SSO	18.7325	335.391	ZT4	10mM OA	2.9798	345.253
5	SSO	18.1917	334.847	ZT4	10mM OA	3.09107	343.968
5	SSO	18.6936	335.019	ZT4	10mM OA	2.97893	344.875
5	SSO	18.2149	334.784	ZT4	10mM OA	3.08285	343.954
5	SSO	18.6298	335.619	ZT4	10mM OA	2.98792	345.431
5	SSO	18.1168	335.085	ZT4	10mM OA	3.10159	344.148
5	SSO	18.7046	335.57	ZT4	10mM OA	2.98023	345.434
5	SSO	18.1239	335.02	ZT4	10mM OA	3.10484	344.062
5	SSO	18.6892	335.5	ZT4	10mM OA	2.98295	345.343
5	SSO	18.086	335.303	ZT4	10mM OA	3.10692	344.34
5	SSO	18.6734	335.943	ZT4	10mM OA	2.98991	345.751
5	SSO	18.2474	335.308	ZT4	10mM OA	3.09112	344.441
5	SSO	18.5648	335.571	ZT4	10mM OA	3.00377	345.274
5	SSO	18.0579	335.202	ZT4	10mM OA	3.12899	344.103
5	SSO	18.5859	335.56	ZT4	10mM OA	3.00893	345.228
5	SSO	18.1018	335.438	ZT4	10mM OA	3.12264	344.383
5	SSO	18.7228	335.747	ZT4	10mM OA	2.98539	345.581
5	SSO	18.0363	335.026	ZT4	10mM OA	3.1272	343.933
5	SSO	18.781	335.545	ZT4	10mM OA	2.97506	345.444
5	SSO	18.2931	334.865	ZT4	10mM OA	3.07372	344.094
5	SSO	18.6897	335.699	ZT4	10mM OA	2.98565	345.53
5	SSO	18.1799	335.322	ZT4	10mM OA	3.09046	344.459
5	SSO	18.5941	335.558	ZT4	10mM OA	3.00022	345.285
5	SSO	18.0696	335.114	ZT4	10mM OA	3.11374	344.104
5	SSO	18.6726	335.582	ZT4	10mM OA	2.99451	345.348
5	SSO	18.1955	334.947	ZT4	10mM OA	3.09561	344.043
5	SSO	18.6399	335.86	ZT4	10mM OA	2.99749	345.614
5	SSO	17.9917	335.57	ZT4	10mM OA	3.1388	344.423
5	SSO	18.6925	335.888	ZT4	10mM OA	2.99468	345.662
5	SSO	18.0356	334.92	ZT4	10mM OA	3.12841	343.818
5	SSO	18.8028	335.286	ZT4	10mM OA	2.97436	345.182
5	SSO	18.2166	334.692	ZT4	10mM OA	3.09538	343.782
5	SSO	18.8441	335.278	ZT4	10mM OA	2.97004	345.205
5	SSO	18.2843	334.835	ZT4	10mM OA	3.08319	344.005
5	SSO	18.7741	335.43	ZT4	10mM OA	2.97671	345.314
5	SSO	18.2326	334.63	ZT4	10mM OA	3.10137	343.682
5	SSO	18.8017	335.269	ZT4	10mM OA	2.97664	345.149
5	SSO	18.1991	334.707	ZT4	10mM OA	3.11173	343.698
5	SSO	18.9054	335.18	ZT4	10mM OA	2.96508	345.138
5	SSO	18.1718	334.523	ZT4	10mM OA	3.10645	343.541
5	SSO	18.798	335.25	ZT4	10mM OA	2.97932	345.111
5	SSO	18.313	334.833	ZT4	10mM OA	3.08235	344.008
5	SSO	18.8262	335.396	ZT4	10mM OA	2.97546	345.288
5	SSO	18.3747	334.86	ZT4	10mM OA	3.08588	344.013
5	SSO	18.8472	335.208	ZT4	10mM OA	2.9736	345.107
5	SSO	18.2913	334.581	ZT4	10mM OA	3.08454	343.735
5	SSO	18.7306	334.887	ZT4	10mM OA	2.984	344.705
5	SSO	18.106	334.917	ZT4	10mM OA	3.12178	343.854
5	SSO	18.7551	335.242	ZT4	10mM OA	2.98163	345.086
5	SSO	18.1695	334.745	ZT4	10mM OA	3.11351	343.726
5	SSO	18.8097	335.064	ZT4	10mM OA	2.98206	344.901
5	SSO	18.2631	334.614	ZT4	10mM OA	3.09368	343.712
5	SSO	18.7877	335.021	ZT4	10mM OA	2.98877	344.81
5	SSO	18.3334	334.648	ZT4	10mM OA	3.08948	343.773
5	SSO	18.8524	334.983	ZT4	10mM OA	2.97714	344.851
5	SSO	18.0763	334.438	ZT4	10mM OA	3.12663	343.333
6	SSO	39.9347	506.137	ZT4	10mM OA	2.29768	531.954
7	SSO	36.3904	447.234	ZT4	10mM OA	3.01702	460.048
7	SSO	36.9222	447.895	ZT4	10mM OA	3.12617	459.812
7	SSO	37.3141	444.58	ZT4	10mM OA	2.9659	457.78
7	SSO	38.2776	445.708	ZT4	10mM OA	3.06126	458.096
7	SSO	39.0922	442.714	ZT4	10mM OA	2.87289	456.765
7	SSO	41.3186	450.037	ZT4	10mM OA	2.92856	463.759
1	quiesc	45.0805	558.491	ZT4	10mM OA	1.98223	597.821
1	quiesc	26.4869	631.61	ZT4	10mM OA	2.49841	658.536
1	quiesc	32.4072	668.51	ZT4	10mM OA	2.38159	700.079
1	quiesc	26.2981	633.45	ZT4	10mM OA	2.51414	660.096
1	quiesc	25.9307	635.272	ZT4	10mM OA	2.56658	660.847
1	quiesc	32.7935	699.957	ZT4	10mM OA	2.05261	745.595
1	quiesc	3714.09	1352.84	ZT4	10mM OA	0.828903	2592.61
1	quiesc	55.6132	746.639	ZT4	10mM OA	1.62803	828.905
1	quiesc	456.402	975.586	ZT4	10mM OA	1.00666	1370.68
1	quiesc	22.3133	672.737	ZT4	10mM OA	2.46998	702.123
1	quiesc	2510.29	1270.81	ZT4	10mM OA	0.84939	2293.7
1	quiesc	4055.26	1433.82	ZT4	10mM OA	0.815992	2872.98
1	quiesc	-3.71301	269.179	ZT4	10mM OA	1.12897	345.297
1	quiesc	-3.95765	267.654	ZT4	10mM OA	1.03851	365.453
1	quiesc	5.15182	651.721	ZT4	10mM OA	5.56793	657.041
1	quiesc	6.48903	634.302	ZT4	10mM OA	4.79853	641.303
1	quiesc	20.9036	658.349	ZT4	10mM OA	2.71932	681.803
1	quiesc	19.5068	636.699	ZT4	10mM OA	2.78801	658.221
1	quiesc	17.9342	624.913	ZT4	10mM OA	2.77483	646.249
1	quiesc	19.8196	638.778	ZT4	10mM OA	2.66811	662.466
1	quiesc	18.5401	617.366	ZT4	10mM OA	2.67749	640.091
1	quiesc	19.4755	634.184	ZT4	10mM OA	2.89899	653.935
1	quiesc	12.6687	618.086	ZT4	10mM OA	3.07406	635.117
1	quiesc	15.4911	629.682	ZT4	10mM OA	2.73844	651.786
1	quiesc	7.75078	617.324	ZT4	10mM OA	4.00478	627.178
1	quiesc	10.8754	634.779	ZT4	10mM OA	3.38294	649.117
1	quiesc	13.1873	626.843	ZT4	10mM OA	3.08674	643.967
1	quiesc	12.2998	634.146	ZT4	10mM OA	2.98603	652.711
1	quiesc	8.48881	577.351	ZT4	10mM OA	3.72234	588.058
1	quiesc	10.4555	603.466	ZT4	10mM OA	3.9036	613.617
1	quiesc	27.4241	572.826	ZT4	10mM OA	2.97725	589.7
1	quiesc	32.1054	582.482	ZT4	10mM OA	2.91169	600.457
1	quiesc	26.5784	567.454	ZT4	10mM OA	3.06304	583.207
1	quiesc	28.7924	557.062	ZT4	10mM OA	3.76442	567.157
6	quiesc	32.4217	652.627	ZT4	10mM OA	1.7835	710.887
6	quiesc	23.2672	614.274	ZT4	10mM OA	2.04119	654.82
6	quiesc	32.4883	650.946	ZT4	10mM OA	1.78688	708.805
6	quiesc	21.1326	614.496	ZT4	10mM OA	2.23256	647.849
6	quiesc	31.6962	650.664	ZT4	10mM OA	1.80985	706.845
6	quiesc	22.5256	613.846	ZT4	10mM OA	2.15325	649.887
6	quiesc	32.9977	643.468	ZT4	10mM OA	1.81862	698.424
6	quiesc	29.0991	612.742	ZT4	10mM OA	1.78662	667.224
6	quiesc	37.8622	637.662	ZT4	10mM OA	1.64864	705.885
6	quiesc	3.6436	630.554	ZT4	10mM OA	13.9865	631.361
6	quiesc	2.79591	661.204	ZT4	10mM OA	24.5314	661.478
6	quiesc	3.34015	631.753	ZT4	10mM OA	16.7108	632.32
6	quiesc	29.56	656.441	ZT4	10mM OA	1.81901	712.477
6	quiesc	16.9879	617.175	ZT4	10mM OA	2.53919	642.594
6	quiesc	29.7605	656.862	ZT4	10mM OA	1.80368	714.019
6	quiesc	18.4269	616.356	ZT4	10mM OA	2.34703	646.389
6	quiesc	30.76	656.921	ZT4	10mM OA	1.7599	717.371
6	quiesc	23.6561	612.411	ZT4	10mM OA	1.9468	657.301
6	quiesc	34.4077	654.259	ZT4	10mM OA	1.66265	722.892
6	quiesc	23.0909	613.805	ZT4	10mM OA	1.99693	656.33
6	quiesc	27.445	656.893	ZT4	10mM OA	1.80517	713.946
6	quiesc	17.6915	613.827	ZT4	10mM OA	2.29151	645.319
6	quiesc	18.8997	653.998	ZT4	10mM OA	2.25319	688.795
6	quiesc	3.37312	630.372	ZT4	10mM OA	13.4435	631.246
6	quiesc	18.7824	654.538	ZT4	10mM OA	2.22322	690.388
6	quiesc	3.30063	630.307	ZT4	10mM OA	13.4594	631.179
6	quiesc	17.9695	654.09	ZT4	10mM OA	2.27943	688.032
6	quiesc	3.18066	630.684	ZT4	10mM OA	13.9279	631.499
6	quiesc	19.1825	654.777	ZT4	10mM OA	2.18086	692.169
6	quiesc	3.23431	630.484	ZT4	10mM OA	13.7056	631.325
6	quiesc	20.2444	655.329	ZT4	10mM OA	2.11371	695.395
6	quiesc	3.33454	630.278	ZT4	10mM OA	13.2909	631.172
6	quiesc	22.8428	656.906	ZT4	10mM OA	1.96766	703.93
6	quiesc	3.39143	629.95	ZT4	10mM OA	12.8919	630.9
6	quiesc	23.6099	657.138	ZT4	10mM OA	1.93195	706.135
6	quiesc	-2.06731	382.631	ZT4	10mM OA	2.84103	395.063
6	quiesc	24.6551	657.749	ZT4	10mM OA	1.89289	709.083
6	quiesc	17.0662	618.062	ZT4	10mM OA	2.28603	649.936
6	quiesc	27.4583	658.155	ZT4	10mM OA	1.78607	716.716
6	quiesc	17.1627	617.171	ZT4	10mM OA	2.28838	648.928
6	quiesc	28.152	657.481	ZT4	10mM OA	1.7746	716.846
6	quiesc	19.1299	616.896	ZT4	10mM OA	2.09622	655.305
6	quiesc	29.4916	654.827	ZT4	10mM OA	1.7508	715.804
6	quiesc	23.4967	613.519	ZT4	10mM OA	1.86749	662.874
6	quiesc	42.4751	656.533	ZT4	10mM OA	1.40709	759.384
6	quiesc	23.2326	612.68	ZT4	10mM OA	1.88462	660.967
6	quiesc	31.1818	655.928	ZT4	10mM OA	1.66624	724.392
6	quiesc	22.0176	613.599	ZT4	10mM OA	1.92907	659.503
6	quiesc	22.0858	656.913	ZT4	10mM OA	2.03133	700.739
6	quiesc	3.3964	631.143	ZT4	10mM OA	13.2431	632.045
6	quiesc	22.2744	656.843	ZT4	10mM OA	2.0157	701.418
6	quiesc	3.421	630.955	ZT4	10mM OA	13.2522	631.855
6	quiesc	23.2805	657.319	ZT4	10mM OA	1.97063	704.215
6	quiesc	3.53241	629.982	ZT4	10mM OA	12.6154	630.974
6	quiesc	22.0157	656.508	ZT4	10mM OA	2.05695	699.115
6	quiesc	20.034	617.292	ZT4	10mM OA	2.08937	656.002
6	quiesc	32.5569	659.368	ZT4	10mM OA	1.63724	731.066
6	quiesc	19.7069	616.872	ZT4	10mM OA	2.14279	653.478
6	quiesc	31.7633	659.532	ZT4	10mM OA	1.64252	730.71
6	quiesc	19.899	617.672	ZT4	10mM OA	2.07225	657.111
6	quiesc	35.1045	657.856	ZT4	10mM OA	1.58101	735.52
7	quiesc	31.573	599.95	ZT4	10mM OA	2.8672	619.072
7	quiesc	-15.9212	419.519	ZT4	10mM OA	0.895997	683.081
7	quiesc	95.4911	896.642	ZT4	10mM OA	1.65828	991.28
7	quiesc	-12.9017	414.562	ZT4	10mM OA	1.07206	551.545
7	quiesc	-20.2754	1779.17	ZT4	10mM OA	0.755222	5065.59
7	quiesc	-18.1531	479.512	ZT4	10mM OA	0.76221	1284.49
7	quiesc	-13.404	451.656	ZT4	10mM OA	0.833959	851.907
7	quiesc	-14.7221	456.366	ZT4	10mM OA	0.838121	850.089
7	quiesc	-14.6976	451.475	ZT4	10mM OA	0.817642	899.182
7	quiesc	-16.5556	465.085	ZT4	10mM OA	0.828617	892.122
7	quiesc	-12.5947	432.98	ZT4	10mM OA	0.831323	823.398
7	quiesc	-15.7728	451.167	ZT4	10mM OA	0.828477	865.814
7	quiesc	-12.9534	432.903	ZT4	10mM OA	0.826769	835.411
7	quiesc	-12.8635	435.98	ZT4	10mM OA	0.836207	816.751
7	quiesc	-11.9905	432.708	ZT4	10mM OA	0.823158	845.22
7	quiesc	-10.695	425.051	ZT4	10mM OA	0.834065	801.468
7	quiesc	-5.94661	409.379	ZT4	10mM OA	0.931162	629.189
7	quiesc	-4.57253	378.759	ZT4	10mM OA	0.937925	576.513
7	quiesc	-6.12931	409.433	ZT4	10mM OA	0.893906	669.251
7	quiesc	-2.94418	349.491	ZT4	10mM OA	1.01886	485.433
1	SSO	27.7136	412.8	ZT12	baseline	2.88053	425.829
1	SSO	28.0135	412.392	ZT12	baseline	2.80048	426.201
1	SSO	27.7132	409.397	ZT12	baseline	2.8169	422.94
1	SSO	27.3098	409.181	ZT12	baseline	2.85435	422.346
1	SSO	27.4599	409.152	ZT12	baseline	2.8335	422.52
1	SSO	27.3968	408.493	ZT12	baseline	2.83736	421.801
1	SSO	27.7115	408.567	ZT12	baseline	2.81448	422.106
1	SSO	27.5339	408.199	ZT12	baseline	2.82492	421.621
1	SSO	27.7432	408.603	ZT12	baseline	2.80457	422.244
1	SSO	27.7579	408.246	ZT12	baseline	2.809	421.83
1	SSO	27.777	408.809	ZT12	baseline	2.81247	422.377
1	SSO	27.5359	408.557	ZT12	baseline	2.82855	421.955
1	SSO	27.4274	408.676	ZT12	baseline	2.84441	421.922
1	SSO	27.3907	408.461	ZT12	baseline	2.8444	421.699
1	SSO	27.333	408.77	ZT12	baseline	2.84569	422.006
1	SSO	27.2469	408.596	ZT12	baseline	2.85937	421.694
1	SSO	27.2373	408.594	ZT12	baseline	2.85157	421.767
1	SSO	27.2119	407.849	ZT12	baseline	2.85927	420.924
1	SSO	27.4383	407.945	ZT12	baseline	2.83594	421.249
3	SSO	20.8981	350.741	ZT12	baseline	2.98388	361.024
3	SSO	21.7277	351.616	ZT12	baseline	2.88392	362.687
3	SSO	21.0218	350.312	ZT12	baseline	2.95486	360.795
3	SSO	21.5871	351.913	ZT12	baseline	2.90053	362.861
3	SSO	20.959	350.425	ZT12	baseline	2.96219	360.857
3	SSO	21.5359	351.394	ZT12	baseline	2.89426	362.376
3	SSO	21.0212	350.492	ZT12	baseline	2.95207	361.001
3	SSO	21.2591	351.707	ZT12	baseline	2.9272	362.44
4	SSO	17.7618	333.733	ZT12	baseline	3.32615	341.54
4	SSO	17.4742	333.571	ZT12	baseline	3.35475	341.237
4	SSO	17.3544	333.342	ZT12	baseline	3.38441	340.865
4	SSO	17.419	333.448	ZT12	baseline	3.36012	341.087
4	SSO	17.357	333.338	ZT12	baseline	3.38218	340.871
4	SSO	17.384	333.442	ZT12	baseline	3.37081	341.029
4	SSO	17.3467	333.323	ZT12	baseline	3.38574	340.839
4	SSO	17.391	333.284	ZT12	baseline	3.36921	340.876
4	SSO	17.5023	333.344	ZT12	baseline	3.37715	340.9
4	SSO	16.9725	332.86	ZT12	baseline	3.42902	340.171
4	SSO	17.0286	333.009	ZT12	baseline	3.44211	340.266
4	SSO	17.0619	332.828	ZT12	baseline	3.42173	340.17
4	SSO	17.1506	332.865	ZT12	baseline	3.41671	340.231
4	SSO	16.9132	332.698	ZT12	baseline	3.43933	339.961
4	SSO	17.0768	332.729	ZT12	baseline	3.40964	340.124
4	SSO	17.0281	332.841	ZT12	baseline	3.42326	340.177
4	SSO	17.0574	332.973	ZT12	baseline	3.42477	340.306
4	SSO	17.0029	333.065	ZT12	baseline	3.42055	340.418
4	SSO	16.9369	331.754	ZT12	baseline	3.40289	339.157
4	SSO	17.1859	331.897	ZT12	baseline	3.37271	339.441
4	SSO	16.9307	331.402	ZT12	baseline	3.38688	338.869
4	SSO	17.3397	331.824	ZT12	baseline	3.35117	339.467
4	SSO	16.8955	331.247	ZT12	baseline	3.3879	338.707
4	SSO	17.3638	331.83	ZT12	baseline	3.33936	339.53
4	SSO	16.948	331.514	ZT12	baseline	3.38095	339.011
4	SSO	17.2191	331.491	ZT12	baseline	3.35922	339.089
4	SSO	17.047	331.333	ZT12	baseline	3.37002	338.877
4	SSO	17.3043	331.557	ZT12	baseline	3.35661	339.168
4	SSO	16.963	331.213	ZT12	baseline	3.38693	338.676
4	SSO	17.5157	331.523	ZT12	baseline	3.32468	339.286
4	SSO	16.9238	330.978	ZT12	baseline	3.39972	338.378
4	SSO	17.0862	331.396	ZT12	baseline	3.39936	338.807
4	SSO	16.8739	331.093	ZT12	baseline	3.41148	338.443
4	SSO	17.1823	331.369	ZT12	baseline	3.37276	338.901
4	SSO	16.861	331.078	ZT12	baseline	3.41944	338.392
4	SSO	16.9276	330.922	ZT12	baseline	3.42121	338.225
4	SSO	17.0576	330.996	ZT12	baseline	3.39761	338.406
4	SSO	16.9542	331.06	ZT12	baseline	3.4268	338.341
4	SSO	16.847	330.735	ZT12	baseline	3.42436	338.02
4	SSO	17.1745	330.979	ZT12	baseline	3.38487	338.447
4	SSO	16.9073	330.618	ZT12	baseline	3.41069	337.961
4	SSO	17.0844	331.002	ZT12	baseline	3.39424	338.427
4	SSO	17.1899	331.167	ZT12	baseline	3.36041	338.752
4	SSO	17.0876	330.958	ZT12	baseline	3.39394	338.384
4	SSO	17.0613	330.698	ZT12	baseline	3.37622	338.199
4	SSO	17.3589	330.816	ZT12	baseline	3.35101	338.437
4	SSO	17.0112	330.639	ZT12	baseline	3.37691	338.135
4	SSO	17.0586	330.69	ZT12	baseline	3.39929	338.085
4	SSO	16.9072	330.305	ZT12	baseline	3.38984	337.735
4	SSO	17.0548	330.588	ZT12	baseline	3.39062	338.02
4	SSO	17.0089	330.479	ZT12	baseline	3.37849	337.964
4	SSO	17.5015	330.817	ZT12	baseline	3.33037	338.536
4	SSO	17.1709	330.698	ZT12	baseline	3.35812	338.282
4	SSO	17.2151	330.844	ZT12	baseline	3.36241	338.411
4	SSO	16.9813	330.362	ZT12	baseline	3.37825	337.846
4	SSO	17.7339	330.85	ZT12	baseline	3.29312	338.752
4	SSO	17.1104	330.297	ZT12	baseline	3.36243	337.852
4	SSO	17.0073	330.156	ZT12	baseline	3.36747	337.685
4	SSO	17.6102	330.552	ZT12	baseline	3.29866	338.419
4	SSO	16.9761	330.181	ZT12	baseline	3.36532	337.72
4	SSO	17.2282	330.552	ZT12	baseline	3.35809	338.133
4	SSO	17.1103	330.34	ZT12	baseline	3.34678	337.969
4	SSO	17.4247	330.805	ZT12	baseline	3.33742	338.489
4	SSO	17.1018	330.312	ZT12	baseline	3.35179	337.917
4	SSO	17.2954	330.452	ZT12	baseline	3.34267	338.104
4	SSO	16.9602	330.153	ZT12	baseline	3.38685	337.593
4	SSO	17.2246	330.302	ZT12	baseline	3.35652	337.885
4	SSO	16.86	330.103	ZT12	baseline	3.4037	337.465
4	SSO	17.3777	330.528	ZT12	baseline	3.34238	338.183
4	SSO	17.0068	330.344	ZT12	baseline	3.37734	337.831
4	SSO	17.0781	330.354	ZT12	baseline	3.3755	337.85
4	SSO	16.8086	330.075	ZT12	baseline	3.41179	337.4
4	SSO	17.1167	330.39	ZT12	baseline	3.37754	337.877
4	SSO	16.7927	330.052	ZT12	baseline	3.42482	337.32
4	SSO	17.0346	330.542	ZT12	baseline	3.3998	337.932
4	SSO	17.0661	330.417	ZT12	baseline	3.38254	337.883
4	SSO	17.0974	330.353	ZT12	baseline	3.38845	337.789
4	SSO	17.097	330.211	ZT12	baseline	3.36841	337.737
4	SSO	16.8123	329.771	ZT12	baseline	3.39759	337.154
4	SSO	17.1175	330.049	ZT12	baseline	3.3616	337.603
4	SSO	17.0798	330.335	ZT12	baseline	3.36299	337.888
4	SSO	17.4194	330.809	ZT12	baseline	3.3415	338.474
4	SSO	16.8369	329.835	ZT12	baseline	3.3994	337.211
4	SSO	17.0452	330.278	ZT12	baseline	3.36866	337.804
4	SSO	16.831	329.653	ZT12	baseline	3.39491	337.045
4	SSO	17.2463	330.232	ZT12	baseline	3.35433	337.824
4	SSO	16.9263	329.863	ZT12	baseline	3.38484	337.305
4	SSO	17.4451	330.255	ZT12	baseline	3.32512	337.986
5	SSO	18.821	344.914	ZT12	baseline	3.25353	353.36
5	SSO	18.5658	344.732	ZT12	baseline	3.3032	352.913
5	SSO	18.6704	344.526	ZT12	baseline	3.2806	352.819
5	SSO	18.4432	344.282	ZT12	baseline	3.25171	352.723
5	SSO	18.8009	344.618	ZT12	baseline	3.2645	352.998
5	SSO	18.4632	344.216	ZT12	baseline	3.24647	352.683
5	SSO	18.7545	344.25	ZT12	baseline	3.27552	352.563
5	SSO	18.433	344.324	ZT12	baseline	3.25847	352.729
5	SSO	18.8005	344.417	ZT12	baseline	3.2686	352.77
5	SSO	18.4502	344.087	ZT12	baseline	3.25309	352.515
5	SSO	18.7903	344.079	ZT12	baseline	3.26851	352.425
5	SSO	18.418	343.94	ZT12	baseline	3.26714	352.29
5	SSO	18.6506	344.031	ZT12	baseline	3.28648	352.281
5	SSO	18.4278	343.947	ZT12	baseline	3.25505	352.362
5	SSO	18.5748	343.775	ZT12	baseline	3.29246	351.988
5	SSO	18.415	343.636	ZT12	baseline	3.24909	352.075
5	SSO	18.475	343.155	ZT12	baseline	3.22831	351.695
5	SSO	18.9041	343.738	ZT12	baseline	3.22233	352.325
5	SSO	18.4289	343.289	ZT12	baseline	3.23874	351.776
5	SSO	18.7419	343.301	ZT12	baseline	3.25622	351.693
5	SSO	18.5814	343.103	ZT12	baseline	3.221	351.682
5	SSO	18.7705	343.358	ZT12	baseline	3.26571	351.702
5	SSO	18.3781	343.286	ZT12	baseline	3.26116	351.652
5	SSO	18.7511	343.491	ZT12	baseline	3.25651	351.887
5	SSO	18.47	343.494	ZT12	baseline	3.23824	351.988
5	SSO	18.6069	343.076	ZT12	baseline	3.32445	351.11
5	SSO	18.5259	343.171	ZT12	baseline	3.2172	351.772
5	SSO	18.7869	343.292	ZT12	baseline	3.24699	351.734
5	SSO	18.5026	343.102	ZT12	baseline	3.22717	351.647
5	SSO	18.6601	343.272	ZT12	baseline	3.28529	351.51
5	SSO	18.393	343.165	ZT12	baseline	3.24813	351.597
5	SSO	18.4063	343.071	ZT12	baseline	3.25774	351.45
5	SSO	18.8158	343.079	ZT12	baseline	3.26998	351.393
5	SSO	18.5406	342.646	ZT12	baseline	3.2343	351.14
5	SSO	18.7862	343.012	ZT12	baseline	3.27252	351.311
5	SSO	18.4973	342.904	ZT12	baseline	3.24876	351.327
5	SSO	18.8143	342.87	ZT12	baseline	3.26125	351.225
5	SSO	18.4473	342.495	ZT12	baseline	3.2454	350.925
5	SSO	18.702	342.696	ZT12	baseline	3.26893	351.007
5	SSO	18.3583	342.537	ZT12	baseline	3.26483	350.865
5	SSO	18.77	342.685	ZT12	baseline	3.25428	351.073
5	SSO	18.3926	342.68	ZT12	baseline	3.24941	351.094
5	SSO	18.7963	343.066	ZT12	baseline	3.25678	351.45
5	SSO	18.4831	342.574	ZT12	baseline	3.23413	351.068
6	SSO	32.4143	423.289	ZT12	baseline	2.84917	436.96
6	SSO	31.9863	422.339	ZT12	baseline	2.81308	436.349
6	SSO	32.7755	424.498	ZT12	baseline	2.83107	438.392
6	SSO	31.9175	422.674	ZT12	baseline	2.87756	436.044
6	SSO	32.1425	424.033	ZT12	baseline	2.95273	436.741
6	SSO	31.8906	422.633	ZT12	baseline	2.91348	435.658
6	SSO	31.97	422.636	ZT12	baseline	2.91825	435.617
6	SSO	31.7119	421.691	ZT12	baseline	2.87287	435.076
6	SSO	31.6795	422.248	ZT12	baseline	2.91729	435.226
6	SSO	31.7096	422.541	ZT12	baseline	2.93322	435.381
6	SSO	31.7344	422.425	ZT12	baseline	2.93445	435.25
6	SSO	31.7326	421.545	ZT12	baseline	2.88184	434.838
6	SSO	31.4299	421.639	ZT12	baseline	2.9497	434.303
6	SSO	31.6084	421.62	ZT12	baseline	2.92487	434.509
6	SSO	31.7007	422.547	ZT12	baseline	2.95328	435.206
6	SSO	31.6881	422.401	ZT12	baseline	2.93095	435.257
6	SSO	31.8142	423.609	ZT12	baseline	2.96411	436.203
6	SSO	31.8996	423.702	ZT12	baseline	2.92542	436.649
6	SSO	31.8946	422.781	ZT12	baseline	2.92174	435.734
6	SSO	31.9743	422.006	ZT12	baseline	2.86018	435.526
6	SSO	32.0068	422.354	ZT12	baseline	2.90607	435.441
6	SSO	31.4997	419.508	ZT12	baseline	2.86797	432.871
6	SSO	32.3869	420.913	ZT12	baseline	2.83445	434.656
6	SSO	32.2503	418.526	ZT12	baseline	2.74525	433.14
6	SSO	28.8226	409.994	ZT12	baseline	2.92708	422.507
6	SSO	29.7013	410.137	ZT12	baseline	2.78604	424.021
6	SSO	29.1437	408.689	ZT12	baseline	2.85121	421.869
6	SSO	29.9162	411.039	ZT12	baseline	2.82851	424.519
6	SSO	29.6518	411.847	ZT12	baseline	2.8757	424.893
6	SSO	29.7617	411.062	ZT12	baseline	2.82919	424.535
6	SSO	28.8441	409.362	ZT12	baseline	2.94133	421.73
6	SSO	29.6381	410.356	ZT12	baseline	2.83983	423.701
6	SSO	29.1837	410.579	ZT12	baseline	2.90376	423.322
6	SSO	28.7504	408.397	ZT12	baseline	2.95792	420.592
6	SSO	28.4251	408.164	ZT12	baseline	2.96869	420.259
6	SSO	29.2194	408.297	ZT12	baseline	2.85727	421.406
6	SSO	28.8958	408.741	ZT12	baseline	2.96933	420.848
7	SSO	22.1524	345.401	ZT12	baseline	2.78248	357.125
7	SSO	24.0854	348.761	ZT12	baseline	2.56619	362.806
7	SSO	22.1371	345.139	ZT12	baseline	2.77735	356.9
7	SSO	24.0171	348.73	ZT12	baseline	2.56284	362.813
7	SSO	22.2654	345.024	ZT12	baseline	2.75663	356.968
7	SSO	24.1768	348.375	ZT12	baseline	2.55046	362.589
7	SSO	22.2267	344.861	ZT12	baseline	2.76519	356.721
7	SSO	23.9425	347.504	ZT12	baseline	2.58951	361.233
7	SSO	21.938	343.477	ZT12	baseline	2.81185	354.881
7	SSO	24.0638	346.984	ZT12	baseline	2.53335	361.345
7	SSO	24.1452	347.232	ZT12	baseline	2.53724	361.557
7	SSO	22.3482	343.905	ZT12	baseline	2.73761	355.985
7	SSO	23.6685	346.032	ZT12	baseline	2.64246	359.128
7	SSO	22.497	343.228	ZT12	baseline	2.74521	355.214
7	SSO	24.0026	346.577	ZT12	baseline	2.60642	360.081
7	SSO	24.7608	347.626	ZT12	baseline	2.52426	362.124
7	SSO	22.8391	344.581	ZT12	baseline	2.72889	356.766
7	SSO	24.7616	347.524	ZT12	baseline	2.52379	362.024
7	SSO	22.73	344.514	ZT12	baseline	2.74012	356.592
7	SSO	24.6229	347.399	ZT12	baseline	2.53749	361.728
7	SSO	22.7988	344.258	ZT12	baseline	2.73645	356.361
7	SSO	24.5606	347.34	ZT12	baseline	2.5449	361.578
7	SSO	22.7184	344.329	ZT12	baseline	2.74119	356.39
7	SSO	24.5523	347.462	ZT12	baseline	2.54747	361.674
7	SSO	22.7528	344.443	ZT12	baseline	2.73363	356.579
7	SSO	24.6256	347.744	ZT12	baseline	2.53731	362.088
7	SSO	22.8969	344.44	ZT12	baseline	2.72299	356.676
7	SSO	24.5649	347.404	ZT12	baseline	2.53916	361.713
7	SSO	22.7733	344.126	ZT12	baseline	2.73388	356.249
7	SSO	24.6871	347.178	ZT12	baseline	2.52666	361.628
7	SSO	22.8266	343.926	ZT12	baseline	2.72764	356.099
7	SSO	24.7532	347.039	ZT12	baseline	2.5245	361.51
7	SSO	23.0204	344.079	ZT12	baseline	2.70888	356.437
7	SSO	24.6855	345.937	ZT12	baseline	2.52103	360.404
7	SSO	24.6735	345.847	ZT12	baseline	2.51779	360.35
7	SSO	22.8607	342.763	ZT12	baseline	2.709	355.072
7	SSO	23.1122	342.732	ZT12	baseline	2.704	355.088
7	SSO	25.0323	345.797	ZT12	baseline	2.51368	360.348
7	SSO	23.1458	342.51	ZT12	baseline	2.70189	354.878
7	SSO	24.9668	345.517	ZT12	baseline	2.52545	359.912
7	SSO	23.1202	342.551	ZT12	baseline	2.71075	354.836
7	SSO	25.0269	344.627	ZT12	baseline	2.51362	359.13
7	SSO	23.3871	342.481	ZT12	baseline	2.68442	355.019
7	SSO	24.9642	345.043	ZT12	baseline	2.52201	359.461
7	SSO	23.13	341.327	ZT12	baseline	2.7048	353.625
8	SSO	31.7631	375.687	ZT12	baseline	1.60214	418.669
8	SSO	34.3422	377.671	ZT12	baseline	1.49542	428.615
8	SSO	32.2002	375.767	ZT12	baseline	1.59932	418.938
8	SSO	32.1792	374.149	ZT12	baseline	1.61052	416.433
8	SSO	34.2102	376.033	ZT12	baseline	1.49954	426.419
8	SSO	31.958	375.219	ZT12	baseline	1.59867	418.368
8	SSO	34.2282	375.686	ZT12	baseline	1.48378	427.332
8	SSO	31.3358	372.803	ZT12	baseline	1.62522	414.046
8	SSO	33.7799	374.698	ZT12	baseline	1.50196	424.709
8	SSO	31.824	372.249	ZT12	baseline	1.57795	416.398
8	SSO	34.3917	375.265	ZT12	baseline	1.44677	430.14
8	SSO	34.113	376.827	ZT12	baseline	1.4689	429.919
8	SSO	32.224	373.711	ZT12	baseline	1.55225	419.797
8	SSO	34.1603	379.008	ZT12	baseline	1.48221	431.245
8	SSO	32.5479	376.636	ZT12	baseline	1.51612	425.781
8	SSO	32.7759	378.128	ZT12	baseline	1.55713	424.412
8	SSO	33.6116	371.666	ZT12	baseline	1.50216	421.256
8	SSO	31.6213	371.809	ZT12	baseline	1.62747	412.809
8	SSO	34.068	374.024	ZT12	baseline	1.50525	423.682
8	SSO	32.1474	372.669	ZT12	baseline	1.6003	415.423
8	SSO	33.7909	373.477	ZT12	baseline	1.52388	421.615
8	SSO	33.8287	373.281	ZT12	baseline	1.52933	420.982
8	SSO	32.1361	372.611	ZT12	baseline	1.62758	413.692
8	SSO	32.7705	372.851	ZT12	baseline	1.60574	415.284
8	SSO	30.3962	371.291	ZT12	baseline	1.71122	407.729
8	SSO	33.8893	372.167	ZT12	baseline	1.52866	419.776
8	SSO	32.661	372.155	ZT12	baseline	1.60255	414.709
8	SSO	33.9062	373.388	ZT12	baseline	1.55904	418.958
8	SSO	32.0708	371.54	ZT12	baseline	1.6456	411.462
8	SSO	33.8072	372.443	ZT12	baseline	1.54803	418.672
8	SSO	32.1485	371.304	ZT12	baseline	1.61801	412.812
8	SSO	33.7831	373.162	ZT12	baseline	1.53577	420.371
8	SSO	32.623	372.383	ZT12	baseline	1.58041	416.385
8	SSO	34.1078	375.085	ZT12	baseline	1.51054	424.465
8	SSO	32.4965	374.739	ZT12	baseline	1.58602	418.65
8	SSO	32.7372	371.765	ZT12	baseline	1.62389	412.972
8	SSO	34.2964	372.936	ZT12	baseline	1.55101	419.015
8	SSO	32.1013	371.873	ZT12	baseline	1.65395	411.363
8	SSO	34.4664	373.928	ZT12	baseline	1.54003	420.921
8	SSO	32.3794	371.954	ZT12	baseline	1.6292	412.868
8	SSO	34.5782	373.005	ZT12	baseline	1.53663	420.131
8	SSO	32.4331	370.66	ZT12	baseline	1.63498	411.095
8	SSO	32.7709	370.309	ZT12	baseline	1.61107	412.126
8	SSO	34.817	372.505	ZT12	baseline	1.52621	420.341
8	SSO	32.3687	371.528	ZT12	baseline	1.65211	411.084
8	SSO	35.4621	375.814	ZT12	baseline	1.50752	425.528
1	SSO	19.8019	349.385	ZT12	control	3.16548	358.442
1	SSO	19.0349	349.007	ZT12	control	3.26757	357.478
1	SSO	19.6228	349.381	ZT12	control	3.18222	358.339
1	SSO	19.1301	349.056	ZT12	control	3.24969	357.625
1	SSO	19.4058	349.253	ZT12	control	3.21857	357.999
1	SSO	19.0615	349.065	ZT12	control	3.2708	357.52
1	SSO	19.4432	349.477	ZT12	control	3.21923	358.226
1	SSO	19.0733	348.86	ZT12	control	3.2616	357.36
1	SSO	19.5321	349.19	ZT12	control	3.19459	358.072
1	SSO	19.0858	349.272	ZT12	control	3.24932	357.848
1	SSO	19.4993	349.591	ZT12	control	3.19457	358.483
1	SSO	19.1167	349.169	ZT12	control	3.24763	357.752
1	SSO	19.7455	349.562	ZT12	control	3.16079	358.652
1	SSO	19.2854	349.127	ZT12	control	3.22315	357.845
1	SSO	19.6418	349.546	ZT12	control	3.17188	358.569
1	SSO	19.2187	349.14	ZT12	control	3.23284	357.804
1	SSO	19.908	349.644	ZT12	control	3.13793	358.874
1	SSO	19.2799	349.688	ZT12	control	3.22289	358.421
1	SSO	19.8126	349.961	ZT12	control	3.14683	359.146
1	SSO	19.2744	349.273	ZT12	control	3.22371	357.992
1	SSO	19.8454	349.847	ZT12	control	3.14196	359.058
1	SSO	19.3275	349.195	ZT12	control	3.21404	357.966
1	SSO	19.7222	349.592	ZT12	control	3.15771	358.701
1	SSO	19.3437	349.195	ZT12	control	3.20976	357.99
1	SSO	19.8596	349.666	ZT12	control	3.14072	358.88
1	SSO	19.3672	348.949	ZT12	control	3.19724	357.809
1	SSO	19.7428	349.532	ZT12	control	3.14945	358.689
1	SSO	19.3344	349.121	ZT12	control	3.20806	357.923
1	SSO	19.9191	349.639	ZT12	control	3.12981	358.919
1	SSO	19.3422	348.926	ZT12	control	3.20665	357.731
1	SSO	19.8469	349.857	ZT12	control	3.1459	359.044
1	SSO	19.2727	349.261	ZT12	control	3.2113	358.049
1	SSO	19.8274	349.899	ZT12	control	3.14201	359.111
1	SSO	19.2415	349.377	ZT12	control	3.2159	358.142
1	SSO	19.8467	349.908	ZT12	control	3.13338	359.173
1	SSO	19.1773	349.285	ZT12	control	3.24079	357.908
1	SSO	19.6805	349.916	ZT12	control	3.16115	359.013
1	SSO	19.214	349.365	ZT12	control	3.22146	358.098
1	SSO	19.7355	350.382	ZT12	control	3.15832	359.509
1	SSO	19.2159	349.371	ZT12	control	3.22269	358.097
1	SSO	19.7133	349.715	ZT12	control	3.15682	358.832
1	SSO	19.2196	349.229	ZT12	control	3.21905	357.972
1	SSO	19.6406	349.528	ZT12	control	3.16568	358.588
1	SSO	19.0908	349.164	ZT12	control	3.24634	357.754
1	SSO	19.4932	349.302	ZT12	control	3.18283	358.255
1	SSO	19.1289	349.376	ZT12	control	3.23883	358.013
1	SSO	19.5777	349.748	ZT12	control	3.18039	358.727
1	SSO	19.159	349.192	ZT12	control	3.23098	357.867
1	SSO	19.5484	349.325	ZT12	control	3.17353	358.333
1	SSO	19.1529	348.982	ZT12	control	3.22792	357.67
1	SSO	19.6178	349.512	ZT12	control	3.17115	358.539
1	SSO	19.1212	349.159	ZT12	control	3.23573	357.807
1	SSO	19.7177	349.536	ZT12	control	3.15157	358.681
1	SSO	19.2299	348.933	ZT12	control	3.20996	357.72
1	SSO	19.6637	349.487	ZT12	control	3.16041	358.577
1	SSO	19.2363	349.038	ZT12	control	3.21241	357.814
1	SSO	19.6946	350.063	ZT12	control	3.1561	359.194
1	SSO	19.2195	349.553	ZT12	control	3.22135	358.292
1	SSO	19.8659	349.616	ZT12	control	3.13576	358.859
1	SSO	19.233	349.123	ZT12	control	3.22595	357.825
1	SSO	19.6992	349.739	ZT12	control	3.15906	358.844
1	SSO	19.2211	349.319	ZT12	control	3.23433	357.979
1	SSO	19.8888	349.629	ZT12	control	3.13309	358.888
1	SSO	19.3109	349.042	ZT12	control	3.2141	357.809
1	SSO	19.7861	350.04	ZT12	control	3.14703	359.225
1	SSO	19.3356	349.246	ZT12	control	3.21408	358.018
1	SSO	19.9046	349.585	ZT12	control	3.13609	358.825
1	SSO	19.2495	348.996	ZT12	control	3.22865	357.679
1	SSO	19.6474	349.451	ZT12	control	3.16739	358.498
1	SSO	19.2145	349.066	ZT12	control	3.23869	357.696
1	SSO	19.6916	350.02	ZT12	control	3.16225	359.113
1	SSO	19.3166	349.59	ZT12	control	3.20679	358.412
1	SSO	19.8069	349.686	ZT12	control	3.14482	358.875
1	SSO	19.2956	349.04	ZT12	control	3.2059	357.853
1	SSO	19.6689	349.477	ZT12	control	3.15976	358.571
1	SSO	19.2601	348.885	ZT12	control	3.21668	357.633
1	SSO	19.7135	349.463	ZT12	control	3.14998	358.615
1	SSO	19.2615	348.862	ZT12	control	3.22177	357.58
1	SSO	19.8988	349.699	ZT12	control	3.13148	358.97
1	SSO	19.2723	349.024	ZT12	control	3.21621	357.778
1	SSO	19.7993	349.791	ZT12	control	3.14523	358.98
1	SSO	19.21	349.243	ZT12	control	3.22845	357.934
1	SSO	19.7733	349.845	ZT12	control	3.14489	359.038
1	SSO	19.2053	349.418	ZT12	control	3.2313	358.097
1	SSO	19.7984	350.062	ZT12	control	3.14615	359.254
1	SSO	19.1368	349.462	ZT12	control	3.24162	358.085
1	SSO	19.6271	350.593	ZT12	control	3.17718	359.612
1	SSO	19.1352	349.964	ZT12	control	3.24252	358.595
1	SSO	19.5759	350.076	ZT12	control	3.18055	359.062
1	SSO	19.1287	349.391	ZT12	control	3.24349	358.002
1	SSO	19.6695	349.784	ZT12	control	3.16324	358.865
1	SSO	19.1046	349.389	ZT12	control	3.245	357.992
1	SSO	19.5797	349.826	ZT12	control	3.17785	358.821
1	SSO	19.1659	349.397	ZT12	control	3.2368	358.045
1	SSO	19.5841	349.751	ZT12	control	3.16944	358.794
1	SSO	19.2686	349.812	ZT12	control	3.21425	358.597
1	SSO	19.7003	350.007	ZT12	control	3.15461	359.146
1	SSO	19.1534	349.545	ZT12	control	3.25082	358.119
1	SSO	19.749	350.178	ZT12	control	3.14541	359.377
1	SSO	19.2769	349.159	ZT12	control	3.21046	357.949
1	SSO	19.7861	349.929	ZT12	control	3.14129	359.146
1	SSO	19.3191	349.349	ZT12	control	3.20154	358.194
1	SSO	19.8212	349.955	ZT12	control	3.13668	359.201
1	SSO	19.3359	349.569	ZT12	control	3.2072	358.388
1	SSO	19.9308	349.982	ZT12	control	3.12882	359.277
1	SSO	19.3467	349.162	ZT12	control	3.21055	357.952
1	SSO	19.8082	350.114	ZT12	control	3.14321	359.324
1	SSO	19.3603	349.458	ZT12	control	3.20697	358.276
1	SSO	19.8433	350.316	ZT12	control	3.14254	359.536
1	SSO	19.3428	349.92	ZT12	control	3.21398	358.709
1	SSO	19.7554	350.391	ZT12	control	3.1477	359.581
1	SSO	19.2954	349.545	ZT12	control	3.21696	358.308
1	SSO	19.8178	350.045	ZT12	control	3.14704	359.231
1	SSO	19.1816	349.899	ZT12	control	3.24364	358.522
1	SSO	19.6789	350.096	ZT12	control	3.16066	359.2
1	SSO	19.1733	349.666	ZT12	control	3.24034	358.301
2	SSO	57.8746	363.714	ZT12	control	2.25213	383.086
2	SSO	62.25	369.43	ZT12	control	2.0663	393.168
2	SSO	57.2992	364.643	ZT12	control	2.27564	383.633
2	SSO	61.5638	368.325	ZT12	control	2.06454	392.036
2	SSO	56.7751	362.935	ZT12	control	2.27772	381.8
2	SSO	60.8704	369.117	ZT12	control	2.07998	392.493
2	SSO	58.3516	375.179	ZT12	control	2.14513	397.39
2	SSO	54.297	369.318	ZT12	control	2.3151	387.852
2	SSO	58.112	375.812	ZT12	control	2.15289	397.885
2	SSO	54.1708	369.301	ZT12	control	2.31306	387.869
2	SSO	57.9565	375.468	ZT12	control	2.15454	397.484
2	SSO	53.8924	369.377	ZT12	control	2.3185	387.856
2	SSO	57.5954	375.577	ZT12	control	2.16351	397.401
2	SSO	53.9296	369.417	ZT12	control	2.31806	387.905
2	SSO	57.7963	375.477	ZT12	control	2.15174	397.557
2	SSO	53.8134	369.488	ZT12	control	2.32513	387.859
2	SSO	57.3238	375.469	ZT12	control	2.16369	397.284
2	SSO	53.63	368.813	ZT12	control	2.32424	387.165
2	SSO	56.9571	375.044	ZT12	control	2.20955	395.863
2	SSO	53.745	369.422	ZT12	control	2.31718	387.925
2	SSO	57.1377	375.371	ZT12	control	2.18271	396.768
2	SSO	53.0513	369.107	ZT12	control	2.35044	387.036
2	SSO	57.2529	375.548	ZT12	control	2.19605	396.674
2	SSO	53.8516	370.115	ZT12	control	2.34227	388.229
2	SSO	57.3112	376.366	ZT12	control	2.19583	397.542
2	SSO	53.1967	369.52	ZT12	control	2.35185	387.447
2	SSO	56.8881	376.118	ZT12	control	2.19822	397.231
2	SSO	57.1046	376.416	ZT12	control	2.18359	397.854
2	SSO	53.6578	370.444	ZT12	control	2.3263	388.843
2	SSO	56.7112	376.78	ZT12	control	2.18854	398.133
2	SSO	52.4873	369.303	ZT12	control	2.36467	387.011
2	SSO	56.1418	377.163	ZT12	control	2.22334	397.819
2	SSO	53.5142	371.808	ZT12	control	2.31992	390.383
2	SSO	55.2299	377.536	ZT12	control	2.23683	397.943
2	SSO	52.3368	371.124	ZT12	control	2.34047	389.317
2	SSO	55.3826	377.274	ZT12	control	2.23413	397.72
2	SSO	52.3362	371.011	ZT12	control	2.34002	389.206
2	SSO	55.2617	377.037	ZT12	control	2.22363	397.679
2	SSO	51.968	371.331	ZT12	control	2.35232	389.337
2	SSO	55.0361	377.146	ZT12	control	2.2392	397.485
2	SSO	52.4458	371.213	ZT12	control	2.34462	389.341
2	SSO	54.9977	377.027	ZT12	control	2.23214	397.499
2	SSO	52.2444	371.298	ZT12	control	2.33676	389.562
2	SSO	55.0004	376.757	ZT12	control	2.22729	397.311
2	SSO	51.7723	371.127	ZT12	control	2.37907	388.692
2	SSO	54.5702	377.358	ZT12	control	2.24015	397.689
2	SSO	51.5039	371.244	ZT12	control	2.37069	388.949
2	SSO	54.3599	377.478	ZT12	control	2.23637	397.891
2	SSO	51.7016	371.802	ZT12	control	2.35072	389.858
3	SSO	21.7001	339.963	ZT12	control	2.81292	351.242
3	SSO	21.5343	340.279	ZT12	control	2.84355	351.314
3	SSO	20.7654	339.494	ZT12	control	2.95053	349.685
3	SSO	20.7225	340.133	ZT12	control	2.96202	350.26
3	SSO	21.3615	341.204	ZT12	control	2.8889	351.908
3	SSO	20.7941	340.479	ZT12	control	2.94953	350.706
3	SSO	21.4571	341.08	ZT12	control	2.86465	351.971
3	SSO	20.7219	340.384	ZT12	control	2.96576	350.492
3	SSO	21.3839	340.951	ZT12	control	2.88147	351.705
3	SSO	20.5759	340.863	ZT12	control	2.99716	350.764
3	SSO	21.4928	341.199	ZT12	control	2.8641	352.099
3	SSO	20.7535	340.897	ZT12	control	2.96887	350.998
3	SSO	21.5827	341.53	ZT12	control	2.8494	352.558
3	SSO	20.8587	340.575	ZT12	control	2.95032	350.8
3	SSO	21.6145	341.467	ZT12	control	2.84994	352.489
3	SSO	20.6781	340.564	ZT12	control	2.97521	350.61
3	SSO	21.4233	340.992	ZT12	control	2.87464	351.801
3	SSO	21.6338	341.463	ZT12	control	2.85069	352.479
3	SSO	20.6657	340.414	ZT12	control	2.9686	350.502
3	SSO	20.7019	340.684	ZT12	control	2.97539	350.732
3	SSO	21.5419	340.925	ZT12	control	2.84639	351.958
3	SSO	20.8145	340.675	ZT12	control	2.95004	350.904
3	SSO	21.4358	340.873	ZT12	control	2.9035	351.455
3	SSO	20.8806	340.498	ZT12	control	2.97003	350.579
3	SSO	21.4025	341.03	ZT12	control	2.90596	351.597
3	SSO	20.7087	340.251	ZT12	control	2.99262	350.166
3	SSO	21.5277	341.065	ZT12	control	2.87604	351.865
3	SSO	20.7094	340.526	ZT12	control	2.99764	350.415
3	SSO	21.6649	341.265	ZT12	control	2.85899	352.208
3	SSO	20.7958	340.257	ZT12	control	2.97588	350.289
3	SSO	21.6975	340.901	ZT12	control	2.85189	351.889
3	SSO	20.8736	340.223	ZT12	control	2.9733	350.273
3	SSO	21.7399	341	ZT12	control	2.85248	351.986
3	SSO	20.9825	340.31	ZT12	control	2.95536	350.49
3	SSO	21.8233	341.481	ZT12	control	2.84894	352.512
3	SSO	21.0118	340.355	ZT12	control	2.95213	350.56
3	SSO	21.6831	341.091	ZT12	control	2.8713	351.93
3	SSO	20.8133	340.663	ZT12	control	2.99136	350.599
3	SSO	21.7015	341.4	ZT12	control	2.86168	352.325
3	SSO	20.8719	340.491	ZT12	control	2.98137	350.492
3	SSO	21.772	340.998	ZT12	control	2.85105	351.995
3	SSO	21.0886	340.498	ZT12	control	2.94977	350.724
3	SSO	21.849	341.323	ZT12	control	2.84197	352.405
3	SSO	21.0519	340.771	ZT12	control	2.95451	350.971
3	SSO	21.8333	341.244	ZT12	control	2.86114	352.169
3	SSO	21.0359	340.112	ZT12	control	2.95567	350.284
3	SSO	21.7422	341.433	ZT12	control	2.882	352.199
3	SSO	20.95	340.408	ZT12	control	2.97616	350.443
3	SSO	21.7166	341.523	ZT12	control	2.88152	352.295
3	SSO	20.9394	340.355	ZT12	control	2.97915	350.368
3	SSO	21.8314	341.2	ZT12	control	2.85548	352.168
3	SSO	21.1246	340.194	ZT12	control	2.94121	350.473
3	SSO	21.7955	341.476	ZT12	control	2.8557	352.452
3	SSO	20.9259	340.288	ZT12	control	2.97493	350.328
3	SSO	21.9365	341.161	ZT12	control	2.83421	352.302
3	SSO	20.9975	340.521	ZT12	control	2.96315	350.651
3	SSO	21.9483	341.403	ZT12	control	2.8365	352.533
3	SSO	21.1063	340.763	ZT12	control	2.94571	351.027
3	SSO	22.0039	341.461	ZT12	control	2.83292	352.622
3	SSO	22.105	341.936	ZT12	control	2.82928	353.143
3	SSO	21.1422	340.657	ZT12	control	2.94767	350.903
3	SSO	21.9918	341.393	ZT12	control	2.83844	352.506
4	SSO	32.0171	378.631	ZT12	control	2.8508	390.844
4	SSO	32.5804	379.815	ZT12	control	2.81006	392.443
4	SSO	32.1496	378.18	ZT12	control	2.84656	390.417
4	SSO	32.9026	380.011	ZT12	control	2.80147	392.727
4	SSO	31.8172	378.293	ZT12	control	2.86702	390.352
4	SSO	32.5008	379.881	ZT12	control	2.81853	392.432
4	SSO	31.9645	378.364	ZT12	control	2.85125	390.566
4	SSO	32.6684	380.105	ZT12	control	2.80862	392.756
4	SSO	32.0102	378.634	ZT12	control	2.84322	390.917
4	SSO	32.7753	380.364	ZT12	control	2.8039	393.069
4	SSO	31.9253	378.386	ZT12	control	2.86269	390.486
4	SSO	32.4215	380.067	ZT12	control	2.82709	392.544
4	SSO	32.138	378.462	ZT12	control	2.84319	390.739
4	SSO	32.6485	380.161	ZT12	control	2.82781	392.634
4	SSO	32.0053	378.838	ZT12	control	2.86124	390.965
4	SSO	32.3532	380.24	ZT12	control	2.84289	392.578
4	SSO	31.7933	378.74	ZT12	control	2.87437	390.748
4	SSO	32.4417	380.441	ZT12	control	2.83297	392.876
4	SSO	31.6623	378.835	ZT12	control	2.88429	390.76
4	SSO	32.1949	380.044	ZT12	control	2.84334	392.371
4	SSO	31.6217	378.842	ZT12	control	2.89152	390.705
4	SSO	32.2425	380.326	ZT12	control	2.84093	392.684
4	SSO	31.6617	378.682	ZT12	control	2.88187	390.623
4	SSO	32.3871	380.452	ZT12	control	2.83324	392.884
4	SSO	31.7879	378.955	ZT12	control	2.88286	390.896
4	SSO	31.8363	380.373	ZT12	control	2.88433	392.345
4	SSO	32.4734	381.827	ZT12	control	2.86281	394.036
4	SSO	32.0228	380.566	ZT12	control	2.87422	392.633
4	SSO	32.2673	381.933	ZT12	control	2.86431	394.132
4	SSO	31.7864	380.673	ZT12	control	2.89621	392.552
4	SSO	32.5083	382.014	ZT12	control	2.8572	394.279
4	SSO	31.8268	380.53	ZT12	control	2.90032	392.37
4	SSO	32.5936	382.123	ZT12	control	2.85242	394.435
4	SSO	31.9243	380.655	ZT12	control	2.89023	392.585
4	SSO	32.3987	381.893	ZT12	control	2.87256	394.017
4	SSO	31.9451	380.803	ZT12	control	2.89802	392.671
4	SSO	32.7483	382.338	ZT12	control	2.84848	394.693
4	SSO	31.9208	380.762	ZT12	control	2.89403	392.663
4	SSO	32.6038	382.413	ZT12	control	2.85706	394.692
4	SSO	32.0235	380.653	ZT12	control	2.87739	392.695
4	SSO	32.5793	382.189	ZT12	control	2.84467	394.573
4	SSO	31.8632	380.948	ZT12	control	2.89617	392.837
4	SSO	32.2694	382.216	ZT12	control	2.86572	394.411
4	SSO	31.8542	380.88	ZT12	control	2.8796	392.91
4	SSO	32.5387	382.362	ZT12	control	2.84314	394.766
4	SSO	31.772	380.93	ZT12	control	2.89855	392.798
4	SSO	32.38	382.405	ZT12	control	2.85814	394.674
4	SSO	31.9871	381.269	ZT12	control	2.8836	393.276
4	SSO	31.8567	381.392	ZT12	control	2.89956	393.265
4	SSO	31.6096	381.744	ZT12	control	2.89743	393.646
4	SSO	32.1167	383.258	ZT12	control	2.86286	395.512
4	SSO	31.5851	381.636	ZT12	control	2.89524	393.554
4	SSO	32.036	383.253	ZT12	control	2.86955	395.447
4	SSO	31.6833	381.979	ZT12	control	2.88191	394.023
4	SSO	32.0167	383.138	ZT12	control	2.86724	395.349
4	SSO	31.6171	381.828	ZT12	control	2.90499	393.669
4	SSO	32.3179	383.398	ZT12	control	2.85539	395.724
4	SSO	32.0915	382.124	ZT12	control	2.86652	394.309
4	SSO	32.3106	383.347	ZT12	control	2.85673	395.659
4	SSO	31.7745	382.107	ZT12	control	2.88755	394.107
4	SSO	32.3598	383.597	ZT12	control	2.85824	395.904
4	SSO	31.6759	382.314	ZT12	control	2.89217	394.28
4	SSO	31.9958	383.645	ZT12	control	2.86945	395.853
4	SSO	31.4674	382.349	ZT12	control	2.89812	394.264
4	SSO	31.9704	383.704	ZT12	control	2.86654	395.94
4	SSO	31.4297	382.402	ZT12	control	2.90163	394.289
4	SSO	31.8569	383.775	ZT12	control	2.86941	395.987
4	SSO	31.3228	382.21	ZT12	control	2.9068	394.047
4	SSO	31.926	383.611	ZT12	control	2.8617	395.887
4	SSO	31.3439	382.47	ZT12	control	2.90269	394.349
4	SSO	32.0221	383.756	ZT12	control	2.86483	396.008
4	SSO	31.3614	382.552	ZT12	control	2.91407	394.337
5	SSO	21.1477	339.987	ZT12	control	2.48467	354.652
5	SSO	21.2868	339.681	ZT12	control	2.45903	354.66
5	SSO	20.6042	341.022	ZT12	control	2.54797	354.965
5	SSO	20.3924	339.359	ZT12	control	2.49607	353.854
5	SSO	21.0309	337.386	ZT12	control	2.40795	352.946
5	SSO	20.2613	339.152	ZT12	control	2.52469	353.292
5	SSO	20.9357	336.761	ZT12	control	2.42288	352.089
5	SSO	20.1824	338.846	ZT12	control	2.53517	352.849
5	SSO	20.2276	338.85	ZT12	control	2.53016	352.912
5	SSO	21.0318	337.148	ZT12	control	2.41966	352.538
5	SSO	20.4434	339.287	ZT12	control	2.51544	353.543
5	SSO	21.129	337.251	ZT12	control	2.41616	352.693
5	SSO	20.5012	339.006	ZT12	control	2.4918	353.539
5	SSO	20.9543	337.994	ZT12	control	2.41641	353.467
5	SSO	20.5132	339.818	ZT12	control	2.487	354.446
5	SSO	21.0208	337.32	ZT12	control	2.40631	352.901
[truncated: 1,525 more rows]

## Sheet: Fig. 4e
Fig.4e: Octopamine injection causes acute changes in auditory responses of male malaria mosquitoes.
Mosquito	Stiffness	Injection	ZT
1	176.989	baseline	ZT4
2	133.866	baseline	ZT4
3	166.9	baseline	ZT4
4	161.578	baseline	ZT4
5	143.562	baseline	ZT4
6	157.634	baseline	ZT4
7	156.435	baseline	ZT4
8	175.72	baseline	ZT4
1	907.071	1mM OA	ZT4
2	295.777	1mM OA	ZT4
3	303.885	1mM OA	ZT4
4	360.555	1mM OA	ZT4
5	256.682	1mM OA	ZT4
6	184.633	1mM OA	ZT4
7	215.265	1mM OA	ZT4
8	1422.03	1mM OA	ZT4
9	214.357	baseline	ZT4
10	253.167	baseline	ZT4
11	241.005	baseline	ZT4
12	256.693	baseline	ZT4
13	169.416	baseline	ZT4
14	229.703	baseline	ZT4
15	222.578	baseline	ZT4
9	322.244	10mM OA	ZT4
10	207.988	10mM OA	ZT4
11	387.269	10mM OA	ZT4
12	336.446	10mM OA	ZT4
13	194.182	10mM OA	ZT4
14	879.627	10mM OA	ZT4
15	1310.59	10mM OA	ZT4
16	210.167	baseline	ZT4
17	197.234	baseline	ZT4
18	158.935	baseline	ZT4
19	238.673	baseline	ZT4
20	148.771	baseline	ZT4
21	186.197	baseline	ZT4
22	227.978	baseline	ZT4
23	147.727	baseline	ZT4
24	315.46	baseline	ZT4
16	194.733	control	ZT4
17	169.251	control	ZT4
18	107.356	control	ZT4
19	224.527	control	ZT4
20	137.267	control	ZT4
21	104.12	control	ZT4
22	298.375	control	ZT4
23	166.996	control	ZT4
24	281.843	control	ZT4
25	572.96	baseline	ZT12
26	161.737	baseline	ZT12
27	148.612	baseline	ZT12
28	187.261	baseline	ZT12
29	210.987	baseline	ZT12
30	217.766	baseline	ZT12
31	162.79	baseline	ZT12
32	173.143	baseline	ZT12
25	414.978	1mM OA	ZT12
26	1284.97	1mM OA	ZT12
27	376.859	1mM OA	ZT12
28	236.147	1mM OA	ZT12
29	661.15	1mM OA	ZT12
30	572.96	1mM OA	ZT12
31	166.876	1mM OA	ZT12
32	194.688	1mM OA	ZT12
33	245.884	baseline	ZT12
34	177.564	baseline	ZT12
35	234.103	baseline	ZT12
36	213.31	baseline	ZT12
37	177.397	baseline	ZT12
38	158.019	baseline	ZT12
39	218.848	baseline	ZT12
40	197.417	baseline	ZT12
41	164.1	baseline	ZT12
33	809.033	10mM OA	ZT12
34	385.038	10mM OA	ZT12
35	1114.68	10mM OA	ZT12
36	2397.63	10mM OA	ZT12
37	1493.11	10mM OA	ZT12
38	3087.4	10mM OA	ZT12
39	2780.26	10mM OA	ZT12
40	1367.29	10mM OA	ZT12
41	1222.75	10mM OA	ZT12
42	271.785	baseline	ZT12
43	191.763	baseline	ZT12
44	222.16	baseline	ZT12
45	172.859	baseline	ZT12
46	251.411	baseline	ZT12
47	160.257	baseline	ZT12
48	162.083	baseline	ZT12
42	305.306	control	ZT12
43	208.165	control	ZT12
44	180.959	control	ZT12
45	155.563	control	ZT12
46	246.083	control	ZT12
47	144.961	control	ZT12
48	572.96	control	ZT12
49	146.917	baseline	ZT4
50	163.276	baseline	ZT4
51	159.37	baseline	ZT4
49	392.876	1mM OA	ZT4
50	488.035	1mM OA	ZT4
52	154.597	1mM OA	ZT4
51	500.423	1mM OA	ZT4
53	169.72	baseline	ZT4
54	169.468	baseline	ZT4
53	142.029	10mM OA	ZT4
55	1360.87	10mM OA	ZT4
54	169.349	10mM OA	ZT4
56	194.686	baseline	ZT4
56	539.326	control	ZT4
57	180.189	baseline	ZT12
58	324.398	baseline	ZT12
59	185.129	baseline	ZT12
57	785.134	10mM OA	ZT12
58	579.517	10mM OA	ZT12
59	1292.58	10mM OA	ZT12
60	174.785	baseline	ZT12
60	167.302	control	ZT12

## Sheet: Fig. 5a-d
Fig.5a-d: Octopamine injection causes mild effect in female malaria mosquitoes.
run	F0m	Oscillator frequency	ZT	Injection	Q	peak frequency
1	-4.70735e-14	380	ZT4	control	1.66667	419.64
2	38.33	316.497	ZT4	control	1.10443	412.013
3	43.5112	331.254	ZT4	control	1.02882	456.036
4	36.9896	316.876	ZT4	control	1.12458	407.511
5	44.7206	331.303	ZT4	control	0.99851	469.234
6	39.5357	317.132	ZT4	control	1.10342	413.102
7	46.1744	331.65	ZT4	control	0.97355	482.5
8	39.9013	318.517	ZT4	control	1.07364	423.286
9	44.4846	329.219	ZT4	control	1.0035	463.975
10	38.0835	317.258	ZT4	control	1.08915	417.118
11	43.2121	329.052	ZT4	control	1.02342	455.165
12	38.242	317.723	ZT4	control	1.09597	415.855
13	48.0629	335.694	ZT4	control	0.979287	485.229
14	38.0922	316.354	ZT4	control	1.11221	409.85
15	45.8272	331.842	ZT4	control	0.994802	471.773
16	39.0738	317.055	ZT4	control	1.08498	418.026
17	46.7829	336.267	ZT4	control	0.999963	475.571
18	38.4046	318.863	ZT4	control	1.09893	416.548
19	43.3236	327.825	ZT4	control	1.02694	452.059
20	36.728	312.518	ZT4	control	1.1209	402.774
21	46.3587	333.357	ZT4	control	0.994206	474.218
22	38.9668	321.157	ZT4	control	1.06756	428.675
23	43.2286	329.243	ZT4	control	1.03773	449.84
24	39.6848	319.358	ZT4	control	1.10132	416.558
25	45.0411	333.347	ZT4	control	1.01444	464.897
26	43.6021	328.524	ZT4	control	1.04526	446.09
27	45.4391	331.211	ZT4	control	0.984542	475.996
28	37.9758	314.743	ZT4	control	1.09842	411.303
29	46.232	336.883	ZT4	control	0.99664	478.042
30	44.3637	332.701	ZT4	control	0.990059	475.331
31	37.17	317.648	ZT4	control	1.08528	418.722
32	44.8793	333.975	ZT4	control	0.990529	476.917
33	39.552	322.56	ZT4	control	1.05439	434.839
34	43.3447	331.812	ZT4	control	0.992516	472.846
35	18.5758	354.693	ZT4	control	1.32455	419.467
36	17.7206	356.568	ZT4	control	1.38573	414.61
37	17.4317	355.831	ZT4	control	1.40556	411.726
38	17.6862	354.977	ZT4	control	1.33888	418.033
39	19.6496	362.473	ZT4	control	1.308	430.86
40	19.0509	357.789	ZT4	control	1.30548	425.632
41	19.5207	361.64	ZT4	control	1.31211	429.315
42	19.3823	359.044	ZT4	control	1.3133	426.075
43	20.0199	363.11	ZT4	control	1.29763	433.054
44	18.3335	354.703	ZT4	control	1.34809	416.614
45	18.9817	360.601	ZT4	control	1.32115	426.893
46	19.2428	358.276	ZT4	control	1.31503	424.936
47	18.7648	357.91	ZT4	control	1.32342	423.415
48	19.3122	360.136	ZT4	control	1.33749	424.279
49	17.5051	353.49	ZT4	control	1.38091	411.538
50	20.329	363.702	ZT4	control	1.3277	429.716
51	19.0164	358.071	ZT4	control	1.3466	420.747
52	19.6267	361.794	ZT4	control	1.30767	430.098
53	18.4671	356.741	ZT4	control	1.3297	421.241
54	18.5998	357.305	ZT4	control	1.3512	419.305
55	19.0651	361.044	ZT4	control	1.33869	425.2
56	18.5839	357.173	ZT4	control	1.33316	421.32
57	19.5403	363.274	ZT4	control	1.30778	431.841
58	18.6339	357.869	ZT4	control	1.34782	420.364
59	19.952	362.358	ZT4	control	1.32482	428.496
60	17.9503	355.937	ZT4	control	1.371	415.458
61	18.2681	357.132	ZT4	control	1.34551	419.773
62	18.2066	355.962	ZT4	control	1.35901	416.829
63	20.0738	364.421	ZT4	control	1.30287	433.882
64	18.0406	355.754	ZT4	control	1.36979	415.377
65	19.052	361.876	ZT4	control	1.34233	425.734
66	19.8106	364.193	ZT4	control	1.31386	432.111
67	17.5012	356.195	ZT4	control	1.36239	416.719
68	18.8998	357.92	ZT4	control	1.37124	417.746
69	18.7395	362.055	ZT4	control	1.36073	423.765
70	21.0225	367.228	ZT4	control	1.25565	444.392
71	19.9491	361.778	ZT4	control	1.30232	430.811
72	19.8881	363.268	ZT4	control	1.27636	436.35
73	18.8009	359.36	ZT4	control	1.35299	421.506
74	19.3105	363.527	ZT4	control	1.32537	429.808
75	19.1309	358.416	ZT4	control	1.32845	423.375
76	19.2779	364.926	ZT4	control	1.34534	428.954
77	18.3389	359.452	ZT4	control	1.35324	421.585
78	19.9098	362.491	ZT4	control	1.29191	433.128
79	18.7102	360.046	ZT4	control	1.33584	424.376
80	16.7066	285.829	ZT4	control	1.31419	339.099
81	20.1768	299.365	ZT4	control	1.16094	377.458
82	18.048	287.659	ZT4	control	1.2398	350.202
83	20.3088	299.783	ZT4	control	1.14836	380.465
84	17.7583	286.626	ZT4	control	1.25222	347.295
85	17.6897	285.949	ZT4	control	1.26539	344.807
86	21.0979	300.454	ZT4	control	1.12629	386.01
87	17.5465	285.964	ZT4	control	1.26859	344.433
88	20.6739	300.04	ZT4	control	1.13323	383.956
89	20.8545	299.767	ZT4	control	1.13018	384.268
90	20.9626	299.755	ZT4	control	1.13394	383.438
91	18.735	286.512	ZT4	control	1.23649	349.257
92	18.3854	284.65	ZT4	control	1.25613	344.401
93	21.282	298.092	ZT4	control	1.14004	380.022
94	21.4945	299.336	ZT4	control	1.13187	383.349
95	21.6398	298.338	ZT4	control	1.14141	380.051
96	18.4984	285.726	ZT4	control	1.2626	344.887
97	21.481	298.963	ZT4	control	1.13431	382.346
98	19.4291	286.325	ZT4	control	1.20181	354.102
99	21.3379	298.255	ZT4	control	1.14962	378.274
100	18.6231	285.988	ZT4	control	1.24399	347.605
101	21.6871	300.289	ZT4	control	1.13125	384.704
102	18.6621	284.285	ZT4	control	1.25123	344.587
103	21.425	298.019	ZT4	control	1.14332	379.252
104	18.4914	284.72	ZT4	control	1.26957	342.816
105	21.6164	298.346	ZT4	control	1.13908	380.546
106	18.6182	285.479	ZT4	control	1.27322	343.287
107	21.8469	300.554	ZT4	control	1.12746	385.878
108	18.3237	285.502	ZT4	control	1.26536	344.273
109	21.3616	298.286	ZT4	control	1.14885	378.467
110	18.8417	285.835	ZT4	control	1.2396	348.008
111	21.685	298.948	ZT4	control	1.13557	382.056
112	18.9988	285.858	ZT4	control	1.23838	348.202
113	21.5955	298.062	ZT4	control	1.13976	380.044
114	18.5041	284.217	ZT4	control	1.26071	343.3
115	21.8086	299.153	ZT4	control	1.12393	384.864
116	19.2653	285.717	ZT4	control	1.21656	351.118
117	21.5122	298.638	ZT4	control	1.14178	380.356
118	18.6733	285.475	ZT4	control	1.25742	345.235
119	21.9612	300.055	ZT4	control	1.12526	385.726
120	18.9656	285.018	ZT4	control	1.24834	345.851
121	21.5548	296.991	ZT4	control	1.14798	376.997
122	19.0461	285.404	ZT4	control	1.2392	347.537
123	22.3831	298.939	ZT4	control	1.10663	388.622
124	19.1908	285.76	ZT4	control	1.23693	348.28
125	21.9243	298.469	ZT4	control	1.13351	381.886
126	18.835	284.77	ZT4	control	1.25262	344.995
127	21.7676	298.969	ZT4	control	1.14672	379.763
128	19.7535	287.231	ZT4	control	1.19309	356.612
129	21.8276	298.675	ZT4	control	1.14105	380.555
130	18.7642	285.581	ZT4	control	1.24763	346.628
131	21.6507	299.971	ZT4	control	1.14039	382.345
132	19.2454	285.709	ZT4	control	1.22391	350.04
133	21.7326	298.162	ZT4	control	1.13818	380.502
134	18.7032	285.385	ZT4	control	1.25792	345.063
135	21.5903	298.73	ZT4	control	1.14874	379.052
136	18.6033	285.791	ZT4	control	1.25751	345.605
137	21.703	299.309	ZT4	control	1.13911	381.77
138	18.7733	286.127	ZT4	control	1.24477	347.67
139	22.0913	301.255	ZT4	control	1.12151	388.119
140	19.0016	286.033	ZT4	control	1.24327	347.754
141	21.8258	299.175	ZT4	control	1.13545	382.373
142	18.3693	284.605	ZT4	control	1.26937	342.701
143	21.4776	298.12	ZT4	control	1.15284	377.461
144	18.7504	285.41	ZT4	control	1.25148	345.918
145	22.1526	299.433	ZT4	control	1.12698	384.545
146	18.4379	284.971	ZT4	control	1.26403	343.797
147	22.3447	301.019	ZT4	control	1.11092	390.288
148	18.9076	286.283	ZT4	control	1.25593	346.402
149	22.1674	300.765	ZT4	control	1.1228	387.195
150	18.9171	285.515	ZT4	control	1.25173	346.013
151	21.8702	299.363	ZT4	control	1.13198	383.36
152	18.7919	286.079	ZT4	control	1.26302	345.26
153	21.8156	298.617	ZT4	control	1.13563	381.622
154	18.7569	285.241	ZT4	control	1.25524	345.23
155	18.7526	286.142	ZT4	control	1.25203	346.735
156	44.1615	324.439	ZT4	control	1.03099	445.816
157	49.7743	333.682	ZT4	control	0.951475	498.7
158	48.4961	332.118	ZT4	control	0.953862	494.839
159	48.1116	330.837	ZT4	control	0.95107	494.708
160	43.0025	320.809	ZT4	control	1.02107	444.703
161	49.1254	332.276	ZT4	control	0.946883	499.603
162	47.8316	330.907	ZT4	control	0.955454	492.037
163	42.2843	319.682	ZT4	control	1.04115	435.54
164	48.5117	331.454	ZT4	control	0.948702	497.168
165	49.1172	332.028	ZT4	control	0.945361	500.248
166	45.176	329.737	ZT4	control	0.987447	472.401
167	47.8377	331.339	ZT4	control	0.950084	496.096
168	47.6572	330.656	ZT4	control	0.956545	490.986
169	48.1399	332.052	ZT4	control	0.954477	494.353
170	42.6816	319.797	ZT4	control	1.03043	439.651
171	48.9653	331.701	ZT4	control	0.94499	500.004
172	43.328	322.076	ZT4	control	1.01697	448.129
173	48.4043	331.5	ZT4	control	0.94889	497.115
174	43.2421	321.181	ZT4	control	1.02738	442.726
175	48.3747	331.802	ZT4	control	0.952422	495.284
176	42.8636	320.658	ZT4	control	1.03182	440.307
177	49.8704	332.871	ZT4	control	0.931328	511.476
178	43.688	322.044	ZT4	control	1.02616	444.39
179	49.3792	332.318	ZT4	control	0.946448	499.957
180	44.8915	322.3	ZT4	control	1.00039	455.622
181	48.0223	331.275	ZT4	control	0.96942	484.268
182	44.2122	323.992	ZT4	control	1.01783	450.438
183	49.5561	332.67	ZT4	control	0.943138	502.724
184	44.8927	324.772	ZT4	control	0.995696	461.3
185	48.1671	330.796	ZT4	control	0.965188	486.002
186	43.4681	321.691	ZT4	control	1.02728	443.467
187	48.9733	331.876	ZT4	control	0.940205	503.547
188	43.2242	322.422	ZT4	control	1.02871	443.921
189	48.6416	330.267	ZT4	control	0.947527	496.157
190	43.4186	322.764	ZT4	control	1.01552	449.69
191	48.6924	331.803	ZT4	control	0.954527	493.95
192	43.0342	321.389	ZT4	control	1.03132	441.5
193	49.5996	333.01	ZT4	control	0.943951	502.683
194	43.3564	321.33	ZT4	control	1.0217	445.173
195	49.0869	332.275	ZT4	control	0.945942	500.23
196	43.478	322.13	ZT4	control	1.02936	443.27
197	49.412	332.648	ZT4	control	0.945452	501.121
198	45.0235	323.85	ZT4	control	0.998362	458.747
199	50.3108	332.618	ZT4	control	0.931451	510.997
200	44.5743	324.981	ZT4	control	1.00597	456.897
201	49.3806	333.043	ZT4	control	0.946943	500.718
202	44.3574	323.058	ZT4	control	1.01762	449.226
203	49.6043	332.525	ZT4	control	0.943052	502.564
204	45.4968	323.673	ZT4	control	0.995581	459.792
205	50.0648	333.115	ZT4	control	0.937024	507.68
206	43.6482	322.683	ZT4	control	1.02872	444.277
207	49.395	332.132	ZT4	control	0.94763	498.893
208	44.9835	323.595	ZT4	control	1.00345	456.069
209	49.7645	332.61	ZT4	control	0.942301	503.207
210	44.8323	324.001	ZT4	control	1.00921	454.098
211	49.856	333.29	ZT4	control	0.942284	504.248
212	45.6819	324.911	ZT4	control	0.993241	462.664
213	45.2634	323.241	ZT4	control	0.995822	459.065
214	49.5663	332.56	ZT4	control	0.94528	501.104
215	44.1224	322.652	ZT4	control	1.02271	446.598
216	49.6135	332.409	ZT4	control	0.944456	501.433
217	44.9809	323.303	ZT4	control	1.00606	454.497
218	49.7195	332.698	ZT4	control	0.944849	501.604
219	44.5702	323.165	ZT4	control	1.01174	451.841
220	49.7905	333.045	ZT4	control	0.941713	504.273
221	44.4531	322.755	ZT4	control	1.0141	450.272
222	49.8667	333.042	ZT4	control	0.943252	503.209
223	45.1026	324.12	ZT4	control	1.00564	455.834
224	30.0893	341.112	ZT4	control	1.08323	450.283
225	29.4902	339.541	ZT4	control	1.08385	448.02
226	30.0317	340.611	ZT4	control	1.07645	451.746
227	26.414	330.465	ZT4	control	1.1477	419.551
228	30.3688	341.121	ZT4	control	1.07467	452.992
229	26.8781	329.813	ZT4	control	1.14246	419.907
230	29.9794	340.598	ZT4	control	1.08018	450.551
231	27.0288	330.766	ZT4	control	1.13801	422.148
232	30.03	340.34	ZT4	control	1.07862	450.699
233	27.6322	330.999	ZT4	control	1.12087	426.6
234	30.2948	340.076	ZT4	control	1.08201	449.291
235	27.3799	331.004	ZT4	control	1.14191	421.549
236	29.4714	339.233	ZT4	control	1.10404	441.72
237	28.4521	333.985	ZT4	control	1.1213	430.34
238	30.4076	341.626	ZT4	control	1.08764	449.614
239	27.1522	332.051	ZT4	control	1.12372	427.24
240	30.6783	341.038	ZT4	control	1.06377	456.485
241	26.7002	325.846	ZT4	control	1.18504	406.055
242	30.4776	340.227	ZT4	control	1.06836	453.861
243	26.5859	325.549	ZT4	control	1.15547	411.627
244	30.5199	342.273	ZT4	control	1.08174	452.277
245	25.6054	331.149	ZT4	control	1.19911	410.027
246	31.6513	344.126	ZT4	control	1.07605	456.535
247	27.8041	331.577	ZT4	control	1.13479	423.941
248	30.9893	341.888	ZT4	control	1.07681	453.326
249	27.8355	329.777	ZT4	control	1.1319	422.326
250	31.296	341.538	ZT4	control	1.0771	452.768
251	27.6493	331.65	ZT4	control	1.13037	425.095
252	31.3765	342.533	ZT4	control	1.07782	453.858
253	27.2567	329.523	ZT4	control	1.1358	421.078
254	31.232	340.652	ZT4	control	1.09818	445.227
255	28.1732	331.226	ZT4	control	1.11029	429.621
256	31.1311	341.638	ZT4	control	1.0743	453.8
257	28.0798	331.134	ZT4	control	1.13768	422.695
258	31.7929	342.743	ZT4	control	1.08259	452.634
259	28.7574	332.507	ZT4	control	1.10951	431.489
260	31.4725	341.501	ZT4	control	1.07443	453.575
261	27.8546	330.027	ZT4	control	1.13503	421.904
262	30.3409	339.36	ZT4	control	1.10572	441.419
263	28.9274	332.659	ZT4	control	1.11025	431.488
264	31.2628	340.14	ZT4	control	1.07193	452.573
265	28.966	330.537	ZT4	control	1.11142	428.429
266	31.7641	341.197	ZT4	control	1.07025	454.531
267	28.641	331.754	ZT4	control	1.11835	428.211
268	28.1673	330.2	ZT4	control	1.13587	421.926
269	31.7197	340.563	ZT4	control	1.06375	455.858
270	28.8045	332.139	ZT4	control	1.10637	431.85
271	31.3063	339.798	ZT4	control	1.06921	453.009
272	28.9924	332.404	ZT4	control	1.11203	430.689
273	31.9698	341.337	ZT4	control	1.06124	457.752
274	28.4518	331.838	ZT4	control	1.11785	428.448
275	29.0751	332.224	ZT4	control	1.10099	433.431
276	31.3182	340.819	ZT4	control	1.07818	451.472
277	28.283	330.693	ZT4	control	1.12138	426.078
278	31.4832	341.317	ZT4	control	1.07448	453.315
279	-4.70735e-14	380	ZT4	control	1.66667	419.64
280	29.2421	330.808	ZT4	control	1.105	430.49
281	32.3221	340.688	ZT4	control	1.05718	458.293
282	28.8723	330.15	ZT4	control	1.11867	426.061
283	31.923	339.614	ZT4	control	1.06604	453.817
284	28.5883	329.484	ZT4	control	1.12045	424.751
285	32.6007	341.19	ZT4	control	1.05519	459.67
286	29.4784	332.271	ZT4	control	1.10315	432.897
287	32.6406	341.104	ZT4	control	1.0511	461.022
288	29.283	330.728	ZT4	control	1.10317	430.883
289	32.2398	340.292	ZT4	control	1.05552	458.345
290	28.8659	329.726	ZT4	control	1.11911	425.403
291	32.6476	341.175	ZT4	control	1.05798	458.667
292	28.8824	329.991	ZT4	control	1.11722	426.224
293	32.1989	340.071	ZT4	control	1.05964	456.607
294	29.2629	330.453	ZT4	control	1.10932	428.875
295	32.546	340.794	ZT4	control	1.05567	458.966
296	30.4239	333.327	ZT4	control	1.07257	443.305
297	32.6479	341.518	ZT4	control	1.05875	458.857
298	29.2188	330.906	ZT4	control	1.11534	427.888
299	32.649	341.231	ZT4	control	1.05765	458.856
300	29.2293	330.147	ZT4	control	1.11394	427.266
301	32.1935	339.92	ZT4	control	1.06137	455.807
302	28.6151	328.758	ZT4	control	1.13184	421.034
303	32.7823	341.574	ZT4	control	1.05614	459.851
304	29.4103	331.225	ZT4	control	1.12976	424.696
305	32.5915	340.809	ZT4	control	1.05831	458.06
306	28.5711	329.28	ZT4	control	1.12627	423.05
307	32.5175	340.787	ZT4	control	1.05807	458.113
308	28.8481	328.964	ZT4	control	1.12409	423.179
309	33.3323	342.936	ZT4	control	1.05058	463.688
310	29.1037	330.03	ZT4	control	1.11739	426.231
311	32.2951	339.9	ZT4	control	1.06986	452.932
312	28.7535	328.978	ZT4	control	1.1244	423.119
313	32.0689	338.961	ZT4	control	1.05282	457.508
314	29.1903	329.028	ZT4	control	1.10434	428.352
315	40.4465	396.038	ZT4	control	1.19196	491.953
316	33.2437	372.471	ZT4	control	1.29545	444.534
317	42.3099	394.193	ZT4	control	1.13828	503.024
318	31.9281	372.043	ZT4	control	1.14838	472.168
319	42.3176	391.794	ZT4	control	1.11402	507.027
320	37.8923	382.986	ZT4	control	1.15445	484.506
321	39.1546	385.246	ZT4	control	1.14425	490.007
322	36.6801	378.59	ZT4	control	1.17768	473.425
323	39.3116	389.013	ZT4	control	1.13472	497.396
324	37.5942	381.274	ZT4	control	1.16989	478.587
325	39.8849	389.53	ZT4	control	1.13134	499.008
326	36.3148	377.871	ZT4	control	1.19408	468.933
327	39.8384	389.422	ZT4	control	1.13478	497.903
328	36.2095	375.203	ZT4	control	1.19376	465.692
329	38.861	389.235	ZT4	control	1.1644	489.916
330	36.2058	375.327	ZT4	control	1.17476	470.005
331	37.885	384.942	ZT4	control	1.1638	484.658
332	35.4845	377.391	ZT4	control	1.16575	474.687
333	37.7248	388.831	ZT4	control	1.17847	486.05
334	36.6804	377.47	ZT4	control	1.19131	469.027
335	39.3826	387.999	ZT4	control	1.131	497.142
336	37.2448	380.423	ZT4	control	1.15892	480.156
337	39.9892	390.148	ZT4	control	1.13744	498.093
338	37.7604	382.199	ZT4	control	1.15783	482.667
339	38.8734	386.328	ZT4	control	1.16668	485.703
340	35.346	376.8	ZT4	control	1.17964	470.747
341	40.6648	394.371	ZT4	control	1.13916	503.007
342	36.7913	380.717	ZT4	control	1.16594	478.824
343	38.7132	391.198	ZT4	control	1.13554	499.963
344	36.3329	378.642	ZT4	control	1.17812	473.391
345	41.9672	394.752	ZT4	control	1.14337	502.337
346	35.9909	374.763	ZT4	control	1.17972	468.185
347	38.1542	385.477	ZT4	control	1.19011	479.238
348	33.8183	370.073	ZT4	control	1.22251	453.661
349	41.2042	396.305	ZT4	control	1.17739	495.646
350	34.1962	376.358	ZT4	control	1.18739	468.487
351	37.1627	387.674	ZT4	control	1.21123	477.489
352	34.8524	375.85	ZT4	control	1.21016	463.138
353	38.6665	387.464	ZT4	control	1.18372	483.138
354	40.1579	386.424	ZT4	control	1.11658	499.305
355	39.3675	389.245	ZT4	control	1.1657	489.609
356	34.4912	373.137	ZT4	control	1.20147	461.533
357	41.9407	392.462	ZT4	control	1.10431	510.944
358	35.91	373.044	ZT4	control	1.19367	463.031
359	39.1999	386.574	ZT4	control	1.14859	490.555
360	35.4894	375.66	ZT4	control	1.17625	470.085
361	38.211	381.717	ZT4	control	1.19297	473.945
362	36.3137	374.686	ZT4	control	1.19507	464.774
363	41.4498	393.955	ZT4	control	1.11695	508.923
364	38.5507	374.491	ZT4	control	1.12353	481.902
365	38.9957	385.508	ZT4	control	1.14771	489.43
366	36.8281	376.95	ZT4	control	1.1885	468.986
367	38.6749	387.041	ZT4	control	1.15169	490.344
368	36.008	376.443	ZT4	control	1.16545	473.564
369	40.9036	388.344	ZT4	control	1.11605	501.944
370	37.858	378.786	ZT4	control	1.17416	474.475
371	39.7277	384.158	ZT4	control	1.1354	491.002
372	37.1712	378.776	ZT4	control	1.16029	477.742
373	39.7793	386.103	ZT4	control	1.13185	494.472
374	37.6278	380.125	ZT4	control	1.17109	476.864
375	39.3313	384.798	ZT4	control	1.15144	487.565
376	19.6441	305.34	ZT4	control	1.25803	369.176
377	22.5335	318.2	ZT4	control	1.1631	400.769
378	19.3833	304.904	ZT4	control	1.25962	368.433
379	22.3799	317.555	ZT4	control	1.16429	399.717
380	19.6695	305.867	ZT4	control	1.24616	371.458
381	22.4711	317.693	ZT4	control	1.16306	400.137
382	19.539	305.194	ZT4	control	1.25597	369.279
383	22.3682	317.977	ZT4	control	1.16872	399.365
384	19.5638	305.329	ZT4	control	1.25025	370.231
385	22.3263	317.458	ZT4	control	1.17171	398.128
386	19.6031	305.996	ZT4	control	1.25305	370.651
387	22.398	317.971	ZT4	control	1.16706	399.686
388	19.591	305.447	ZT4	control	1.24665	370.878
389	22.3914	317.65	ZT4	control	1.16343	400.009
390	19.5011	305.564	ZT4	control	1.25244	370.212
391	22.4041	317.939	ZT4	control	1.15967	401.137
392	19.4827	305.402	ZT4	control	1.25191	370.09
393	22.3486	318.417	ZT4	control	1.16306	401.051
394	19.4708	305.691	ZT4	control	1.25597	369.881
395	22.3402	318.74	ZT4	control	1.16644	400.778
396	19.4661	305.665	ZT4	control	1.25346	370.192
397	22.2124	317.526	ZT4	control	1.169	398.745
398	19.4881	305.489	ZT4	control	1.24738	370.827
399	22.1766	318.263	ZT4	control	1.1681	399.847
400	19.2504	305.319	ZT4	control	1.25926	368.984
401	22.3171	318.675	ZT4	control	1.16374	401.237
402	19.3611	305.748	ZT4	control	1.25283	370.382
403	22.1155	318.268	ZT4	control	1.1688	399.714
404	19.2833	305.774	ZT4	control	1.26259	369.087
405	22.1855	318.921	ZT4	control	1.16795	400.705
406	19.3112	306.254	ZT4	control	1.25629	370.518
407	22.1686	319.309	ZT4	control	1.17052	400.684
408	19.327	306.716	ZT4	control	1.25492	371.265
409	22.1373	319.527	ZT4	control	1.16798	401.459
410	19.2176	306.308	ZT4	control	1.25629	370.583
411	22.0848	318.694	ZT4	control	1.16494	401.021
412	19.3107	306.341	ZT4	control	1.2492	371.604
413	22.0854	319.514	ZT4	control	1.17163	400.722
414	19.2497	306.547	ZT4	control	1.25592	370.923
415	22.0646	319.721	ZT4	control	1.169	401.501
416	19.215	306.841	ZT4	control	1.25544	371.345
417	22.0906	319.762	ZT4	control	1.17232	400.898
418	19.244	307.031	ZT4	control	1.26082	370.842
419	22.0068	319.396	ZT4	control	1.17114	400.669
420	19.2382	306.833	ZT4	control	1.25056	372.011
421	21.9094	319.251	ZT4	control	1.17274	400.176
422	19.1843	306.871	ZT4	control	1.25371	371.62
423	22.0726	319.51	ZT4	control	1.16595	401.844
424	19.1182	306.788	ZT4	control	1.25726	371.032
425	21.7943	318.669	ZT4	control	1.17409	399.183
426	19.0777	307.001	ZT4	control	1.26107	370.772
427	22.0411	320.229	ZT4	control	1.17249	401.45
428	19.1811	307.472	ZT4	control	1.26002	371.482
429	21.9562	319.69	ZT4	control	1.17264	400.746
430	19.2098	307.732	ZT4	control	1.25824	372.039
431	21.9091	319.658	ZT4	control	1.17687	399.886
432	19.1722	307.006	ZT4	control	1.25787	371.211
433	22.0586	319.625	ZT4	control	1.16701	401.775
434	19.1652	306.935	ZT4	control	1.25414	371.636
435	21.9305	319.418	ZT4	control	1.17077	400.771
436	19.1511	306.838	ZT4	control	1.25424	371.506
437	17.3076	327.451	ZT4	control	1.31013	388.969
438	18.8201	332.463	ZT4	control	1.24966	403.223
439	17.8141	327.175	ZT4	control	1.26838	394.099
440	18.9823	332.164	ZT4	control	1.23513	405.124
441	17.6311	325.538	ZT4	control	1.27297	391.492
442	19.1091	332.089	ZT4	control	1.23099	405.7
443	17.7253	325.305	ZT4	control	1.26429	392.42
444	19.2705	332.606	ZT4	control	1.22567	407.205
445	17.8027	325.973	ZT4	control	1.26836	392.654
446	19.1969	332.428	ZT4	control	1.2316	406.015
447	17.7173	325.391	ZT4	control	1.26105	392.986
448	19.2789	332.079	ZT4	control	1.22342	406.931
449	17.8804	325.796	ZT4	control	1.26037	393.571
450	19.2628	332.098	ZT4	control	1.22665	406.42
451	17.8412	325.547	ZT4	control	1.2654	392.556
452	19.3628	332.212	ZT4	control	1.22788	406.358
453	17.8704	325.296	ZT4	control	1.26548	392.242
454	19.4465	332.174	ZT4	control	1.22393	406.963
455	17.9821	325.215	ZT4	control	1.26108	392.767
456	19.4284	332.149	ZT4	control	1.22584	406.615
457	17.884	325.162	ZT4	control	1.26201	392.571
458	19.5489	333.401	ZT4	control	1.21751	409.553
459	17.9861	326.395	ZT4	control	1.26173	394.1
460	19.4552	332.419	ZT4	control	1.22157	407.659
461	18.0642	325.133	ZT4	control	1.25512	393.529
462	19.4557	332.052	ZT4	control	1.22245	407.062
463	17.9829	325.016	ZT4	control	1.25875	392.861
464	19.6111	332.253	ZT4	control	1.22275	407.257
465	18.1448	325.193	ZT4	control	1.25952	392.965
466	19.624	332.318	ZT4	control	1.22298	407.3
467	18.1665	325.571	ZT4	control	1.25867	393.544
468	19.5707	332.011	ZT4	control	1.22237	407.024
469	18.0771	324.815	ZT4	control	1.25512	393.143
470	19.6509	331.503	ZT4	control	1.21721	407.272
471	18.1495	325.177	ZT4	control	1.25735	393.258
472	19.6934	331.92	ZT4	control	1.22021	407.276
473	18.1332	324.876	ZT4	control	1.25673	392.984
474	19.6139	331.893	ZT4	control	1.22113	407.088
475	18.1822	324.886	ZT4	control	1.25531	393.202
476	19.6285	331.632	ZT4	control	1.21921	407.091
477	18.1316	324.662	ZT4	control	1.25433	393.074
478	19.5715	331.234	ZT4	control	1.22175	406.175
479	18.1306	324.597	ZT4	control	1.25703	392.602
480	19.9269	332.115	ZT4	control	1.20244	410.618
481	18.0929	324.26	ZT4	control	1.25621	392.313
482	19.5862	331.282	ZT4	control	1.21981	406.56
483	18.1843	324.562	ZT4	control	1.25434	392.951
484	19.7241	331.763	ZT4	control	1.22026	407.074
485	18.3612	325.272	ZT4	control	1.25103	394.298
486	19.8399	331.882	ZT4	control	1.21625	407.902
487	18.2467	324.417	ZT4	control	1.25124	393.231
488	19.6774	331.017	ZT4	control	1.21979	406.238
489	18.2308	324.264	ZT4	control	1.25289	392.802
490	19.7932	331.065	ZT4	control	1.21735	406.71
491	18.3242	324.312	ZT4	control	1.25493	392.563
492	19.8388	331.258	ZT4	control	1.21486	407.374
493	18.3073	324.095	ZT4	control	1.25346	392.514
494	19.8406	330.861	ZT4	control	1.21354	407.112
495	18.326	324.035	ZT4	control	1.25376	392.398
496	19.9146	330.756	ZT4	control	1.21143	407.349
497	18.3253	324.216	ZT4	control	1.25533	392.388
498	20.0786	331.393	ZT4	control	1.2069	408.929
499	18.3937	323.995	ZT4	control	1.25117	392.73
500	19.9549	330.821	ZT4	control	1.2122	407.295
501	18.4945	324.05	ZT4	control	1.24812	393.247
502	19.989	330.99	ZT4	control	1.2113	407.66
503	18.5728	324.558	ZT4	control	1.25083	393.461
504	20.0597	330.989	ZT4	control	1.21161	407.606
505	18.4679	324.034	ZT4	control	1.2502	392.918
506	19.9779	330.677	ZT4	control	1.21415	406.781
507	18.3984	323.694	ZT4	control	1.2545	391.876
508	19.932	330.442	ZT4	control	1.2167	406.057
509	18.472	323.641	ZT4	control	1.25312	392.015
510	20.0362	330.878	ZT4	control	1.21209	407.384
511	18.4882	323.925	ZT4	control	1.25119	392.641
512	19.9993	330.575	ZT4	control	1.21677	406.209
513	18.4642	323.678	ZT4	control	1.25289	392.093
514	19.7762	330.955	ZT4	control	1.21574	406.851
515	18.4453	324.158	ZT4	control	1.2552	392.337
516	20.071	330.722	ZT4	control	1.20995	407.564
517	18.5569	324.104	ZT4	control	1.24874	393.22
518	20.07	330.813	ZT4	control	1.21272	407.196
519	18.437	323.402	ZT4	control	1.24612	392.759
520	19.9695	330.47	ZT4	control	1.21223	406.858
521	18.4531	323.914	ZT4	control	1.25282	392.389
522	19.8818	331.06	ZT4	control	1.21398	407.282
523	18.3879	323.571	ZT4	control	1.25056	392.305
524	19.6978	330.464	ZT4	control	1.21451	406.456
525	18.3158	323.784	ZT4	control	1.251	392.498
526	19.851	330.288	ZT4	control	1.21538	406.092
527	18.4561	323.605	ZT4	control	1.25219	392.107
528	19.7041	330.657	ZT4	control	1.21471	406.659
529	18.3571	323.288	ZT4	control	1.24753	392.41
530	19.8628	329.578	ZT4	control	1.21229	405.749
531	18.4249	323.559	ZT4	control	1.25055	392.292
532	19.8018	330.71	ZT4	control	1.21734	406.277
533	18.2934	323.981	ZT4	control	1.25115	392.716
534	19.832	330.55	ZT4	control	1.21623	406.269
535	18.2682	323.864	ZT4	control	1.24598	393.341
536	19.917	330.052	ZT4	control	1.21306	406.2
537	18.4578	323.081	ZT4	control	1.2476	392.149
538	19.7553	330.592	ZT4	control	1.22056	405.588
539	18.3374	322.705	ZT4	control	1.24924	391.449
540	19.9039	330.132	ZT4	control	1.22051	405.032
541	18.3494	323.336	ZT4	control	1.25078	391.987
542	18.44	323.02	ZT4	control	1.25141	391.511
543	14.8269	278.243	ZT4	1mM OA	1.49816	315.609
544	16.9514	280.884	ZT4	1mM OA	1.3716	327.802
545	15.2848	277.998	ZT4	1mM OA	1.47185	316.973
546	16.8493	280.403	ZT4	1mM OA	1.36162	328.116
547	16.6604	280.86	ZT4	1mM OA	1.38805	326.387
548	14.8248	278.072	ZT4	1mM OA	1.45683	318.048
549	-4.70735e-14	380	ZT4	1mM OA	1.66667	419.64
550	15.5865	277.109	ZT4	1mM OA	1.47434	315.8
551	17.2509	280.577	ZT4	1mM OA	1.37159	327.445
552	17.0335	281.809	ZT4	1mM OA	1.36929	329.083
553	17.0624	281.875	ZT4	1mM OA	1.37638	328.547
554	16.9463	281.821	ZT4	1mM OA	1.35935	329.979
555	15.2459	278.785	ZT4	1mM OA	1.46024	318.635
556	16.8568	280.25	ZT4	1mM OA	1.37622	326.666
557	17.0298	282.496	ZT4	1mM OA	1.35297	331.351
558	17.3242	281.543	ZT4	1mM OA	1.33548	331.882
559	15.3456	277.97	ZT4	1mM OA	1.47093	317.002
560	17.1535	280.436	ZT4	1mM OA	1.36855	327.544
561	17.2618	281.795	ZT4	1mM OA	1.36068	329.83
562	14.4493	277.001	ZT4	1mM OA	1.51587	313.159
563	14.4206	277.638	ZT4	1mM OA	1.51472	313.946
564	17.1362	280.603	ZT4	1mM OA	1.35588	328.867
565	16.9994	280.408	ZT4	1mM OA	1.3662	327.717
566	17.002	280.448	ZT4	1mM OA	1.36379	327.976
567	15.1118	275.065	ZT4	1mM OA	1.51445	311.051
568	16.9884	279.702	ZT4	1mM OA	1.36974	326.584
569	15.1143	275.788	ZT4	1mM OA	1.52376	311.341
570	17.12	280.183	ZT4	1mM OA	1.36042	327.965
571	15.1175	274.683	ZT4	1mM OA	1.53249	309.612
572	17.1769	279.396	ZT4	1mM OA	1.361	326.993
573	15.2397	276.013	ZT4	1mM OA	1.50752	312.526
574	17.0537	279.678	ZT4	1mM OA	1.36577	326.901
575	15.2978	274.905	ZT4	1mM OA	1.52131	310.481
576	17.4668	280.536	ZT4	1mM OA	1.34569	329.724
577	15.2938	276.146	ZT4	1mM OA	1.51175	312.43
578	17.393	279.86	ZT4	1mM OA	1.35221	328.328
579	13.4798	281.895	ZT4	1mM OA	1.428	324.466
580	14.4878	277.709	ZT4	1mM OA	1.51586	313.961
581	16.2868	281.393	ZT4	1mM OA	1.38715	327.079
582	14.7816	278.436	ZT4	1mM OA	1.49632	315.939
583	16.8026	281.715	ZT4	1mM OA	1.33941	331.706
584	14.7725	278.907	ZT4	1mM OA	1.50659	315.857
585	16.4173	281.201	ZT4	1mM OA	1.38615	326.939
586	14.5357	277.786	ZT4	1mM OA	1.50927	314.431
587	16.4687	281.695	ZT4	1mM OA	1.37336	328.597
588	14.5106	277.636	ZT4	1mM OA	1.51175	314.116
589	16.3492	281.497	ZT4	1mM OA	1.38015	327.786
590	14.2174	276.405	ZT4	1mM OA	1.57822	309.173
591	16.5347	281.492	ZT4	1mM OA	1.37282	328.406
592	14.8407	279.124	ZT4	1mM OA	1.48354	317.511
593	16.4523	282.043	ZT4	1mM OA	1.38186	328.278
594	14.4731	277.361	ZT4	1mM OA	1.5215	313.245
595	16.2207	281.93	ZT4	1mM OA	1.38193	328.14
596	17.1421	281.63	ZT4	1mM OA	1.37422	328.447
597	17.175	281.651	ZT4	1mM OA	1.34324	331.266
598	15.1258	277.148	ZT4	1mM OA	1.4713	316.04
599	16.8402	281.76	ZT4	1mM OA	1.37468	328.559
600	16.7169	280.818	ZT4	1mM OA	1.38155	326.877
601	16.8236	281.234	ZT4	1mM OA	1.36735	328.582
602	35.3167	362.747	ZT4	1mM OA	1.14192	461.974
603	39.3474	372.66	ZT4	1mM OA	1.07345	495.305
604	35.1657	363.186	ZT4	1mM OA	1.14535	461.675
605	39.1764	373.776	ZT4	1mM OA	1.07726	495.449
606	35.673	365.2	ZT4	1mM OA	1.1384	465.994
607	39.7781	375.324	ZT4	1mM OA	1.06709	501.146
608	35.7782	365.751	ZT4	1mM OA	1.13663	467.157
609	39.5947	374.662	ZT4	1mM OA	1.07126	498.75
610	35.9119	365.41	ZT4	1mM OA	1.13318	467.621
611	39.7069	374.93	ZT4	1mM OA	1.06871	500.03
612	35.8169	365.268	ZT4	1mM OA	1.13619	466.652
613	39.7131	374.976	ZT4	1mM OA	1.06965	499.749
614	35.9049	365.493	ZT4	1mM OA	1.13533	467.166
615	39.7389	374.454	ZT4	1mM OA	1.06889	499.328
616	35.9154	364.856	ZT4	1mM OA	1.13426	466.63
617	39.9227	374.402	ZT4	1mM OA	1.06493	500.713
618	36.1881	365.32	ZT4	1mM OA	1.1283	468.805
619	39.9809	374.384	ZT4	1mM OA	1.06559	500.445
620	36.3308	365.699	ZT4	1mM OA	1.12662	469.743
621	40.0371	374.674	ZT4	1mM OA	1.06522	500.97
622	36.2865	365.254	ZT4	1mM OA	1.12789	468.831
623	40.1703	374.889	ZT4	1mM OA	1.06416	501.651
624	36.6088	366.038	ZT4	1mM OA	1.12308	471.145
625	40.3465	375.353	ZT4	1mM OA	1.06161	503.228
626	36.4737	366.157	ZT4	1mM OA	1.12647	470.372
627	40.3897	375.643	ZT4	1mM OA	1.06139	503.7
628	36.6635	366.603	ZT4	1mM OA	1.12448	471.49
629	40.3775	375.958	ZT4	1mM OA	1.06286	503.569
630	36.7772	367.343	ZT4	1mM OA	1.12091	473.431
631	40.4065	376.476	ZT4	1mM OA	1.06164	504.725
632	36.7916	367.86	ZT4	1mM OA	1.12153	473.921
633	40.7177	377.081	ZT4	1mM OA	1.05759	507.088
634	36.9681	368.257	ZT4	1mM OA	1.11912	475.11
635	36.9736	369.58	ZT4	1mM OA	1.11664	477.522
636	36.8458	369.851	ZT4	1mM OA	1.11992	476.941
637	37.0201	371.496	ZT4	1mM OA	1.11356	480.893
638	37.1237	372.775	ZT4	1mM OA	1.11303	482.703
639	40.7812	381.925	ZT4	1mM OA	1.05579	514.312
640	37.2191	373.43	ZT4	1mM OA	1.11072	484.234
641	40.9341	383.199	ZT4	1mM OA	1.05144	517.778
642	37.2954	374.357	ZT4	1mM OA	1.10873	486.031
643	40.992	384.2	ZT4	1mM OA	1.04996	519.734
644	37.1829	374.885	ZT4	1mM OA	1.11134	485.936
645	41.0537	384.588	ZT4	1mM OA	1.04793	521.099
646	37.3104	375.591	ZT4	1mM OA	1.10868	487.648
647	41.18	385.329	ZT4	1mM OA	1.0468	522.577
648	37.469	376.142	ZT4	1mM OA	1.10363	489.908
649	41.1429	385.255	ZT4	1mM OA	1.04601	522.805
650	37.5505	376.295	ZT4	1mM OA	1.10235	490.504
651	41.3618	386.148	ZT4	1mM OA	1.04536	524.291
652	37.5922	376.367	ZT4	1mM OA	1.10356	490.221
653	41.3659	385.938	ZT4	1mM OA	1.04385	524.65
654	37.8295	377.357	ZT4	1mM OA	1.09774	493.342
655	41.6906	386.887	ZT4	1mM OA	1.03699	528.923
656	38.1077	377.753	ZT4	1mM OA	1.09449	494.904
657	41.7045	387.26	ZT4	1mM OA	1.03824	528.883
658	38.0756	378.828	ZT4	1mM OA	1.09389	496.506
659	41.891	389.121	ZT4	1mM OA	1.03757	531.719
660	38.2387	380.311	ZT4	1mM OA	1.0907	499.504
661	42.156	390.679	ZT4	1mM OA	1.03324	535.802
662	38.4687	381.59	ZT4	1mM OA	1.08613	502.719
663	42.0391	391.236	ZT4	1mM OA	1.03426	536.105
664	38.5172	383.105	ZT4	1mM OA	1.08652	504.583
665	42.3239	392.999	ZT4	1mM OA	1.02917	540.879
666	38.7212	383.906	ZT4	1mM OA	1.08141	507.408
667	42.4385	393.996	ZT4	1mM OA	1.02774	542.924
668	38.9253	384.914	ZT4	1mM OA	1.07451	511.207
669	42.6258	395.394	ZT4	1mM OA	1.02517	546.085
670	38.8285	386.152	ZT4	1mM OA	1.07943	511.077
671	39.5178	390.316	ZT4	1mM OA	1.06519	521.895
672	43.2882	400.611	ZT4	1mM OA	1.01387	559.005
673	39.7326	391.677	ZT4	1mM OA	1.06117	525.288
674	43.4297	402.179	ZT4	1mM OA	1.01323	561.53
675	39.9943	393.448	ZT4	1mM OA	1.05583	529.811
676	43.5755	404.064	ZT4	1mM OA	1.01138	565.146
677	39.9497	394.373	ZT4	1mM OA	1.05658	530.753
678	43.6006	405.289	ZT4	1mM OA	1.0099	567.655
679	40.2774	396.739	ZT4	1mM OA	1.05024	536.58
680	43.5935	406.289	ZT4	1mM OA	1.00915	569.461
681	40.0821	397.233	ZT4	1mM OA	1.05558	535.013
682	43.9549	408.069	ZT4	1mM OA	1.00627	573.546
683	40.5705	399.352	ZT4	1mM OA	1.04832	540.935
684	43.9914	409.237	ZT4	1mM OA	1.00644	575.093
685	40.7482	400.344	ZT4	1mM OA	1.04484	543.796
686	44.3769	410.646	ZT4	1mM OA	1.0023	579.415
687	40.8276	401.153	ZT4	1mM OA	1.04514	544.764
688	44.3565	411.207	ZT4	1mM OA	1.0012	580.84
689	40.9686	401.907	ZT4	1mM OA	1.04347	546.527
690	44.2893	411.483	ZT4	1mM OA	1.0041	579.57
691	41.0274	402.798	ZT4	1mM OA	1.04197	548.409
692	44.5278	412.19	ZT4	1mM OA	1.00069	582.525
693	41.0253	402.455	ZT4	1mM OA	1.04477	546.695
694	44.6185	412.15	ZT4	1mM OA	0.999188	583.343
695	41.3006	403.097	ZT4	1mM OA	1.0426	548.532
696	21.7466	311.297	ZT4	1mM OA	1.30006	370.969
697	19.7966	305.801	ZT4	1mM OA	1.3825	355.871
698	21.6592	310.779	ZT4	1mM OA	1.30018	370.336
699	19.9653	305.336	ZT4	1mM OA	1.37441	356.076
700	21.7299	309.481	ZT4	1mM OA	1.30127	368.661
701	20.0146	304.872	ZT4	1mM OA	1.37535	355.447
702	21.7977	309.946	ZT4	1mM OA	1.30118	369.225
703	20.0768	304.614	ZT4	1mM OA	1.36995	355.651
704	21.7832	310.613	ZT4	1mM OA	1.3023	369.886
705	20.0609	305.278	ZT4	1mM OA	1.37411	356.036
706	20.1048	303.91	ZT4	1mM OA	1.37266	354.576
707	20.3096	303.699	ZT4	1mM OA	1.3706	354.523
708	20.2548	303.917	ZT4	1mM OA	1.37386	354.473
709	21.9218	309.093	ZT4	1mM OA	1.30436	367.833
710	20.2418	303.702	ZT4	1mM OA	1.37814	353.826
711	21.882	308.97	ZT4	1mM OA	1.3043	367.693
712	20.2177	303.81	ZT4	1mM OA	1.37882	353.889
713	21.7882	308.357	ZT4	1mM OA	1.30376	367.029
714	20.1545	303.469	ZT4	1mM OA	1.37609	353.743
715	21.7124	308.648	ZT4	1mM OA	1.30603	367.109
716	20.1363	303.409	ZT4	1mM OA	1.37657	353.63
717	21.7028	308.18	ZT4	1mM OA	1.30718	366.418
718	20.13	303.157	ZT4	1mM OA	1.37895	353.117
719	21.6676	308.202	ZT4	1mM OA	1.30993	366.127
720	20.1192	302.796	ZT4	1mM OA	1.37843	352.744
721	21.6829	307.606	ZT4	1mM OA	1.30866	365.564
722	20.1277	302.89	ZT4	1mM OA	1.37916	352.787
723	21.6383	307.134	ZT4	1mM OA	1.31437	364.353
724	20.1463	302.41	ZT4	1mM OA	1.38064	352.093
725	21.7612	306.959	ZT4	1mM OA	1.3076	364.918
726	20.1504	301.623	ZT4	1mM OA	1.37894	351.332
727	21.7131	306.782	ZT4	1mM OA	1.30807	364.654
728	20.1268	302	ZT4	1mM OA	1.38324	351.382
729	20.3241	301.514	ZT4	1mM OA	1.38255	350.878
730	21.7964	306.296	ZT4	1mM OA	1.31257	363.562
731	20.3084	301.862	ZT4	1mM OA	1.37967	351.543
732	21.7002	305.69	ZT4	1mM OA	1.31432	362.646
733	20.2173	301.93	ZT4	1mM OA	1.38318	351.306
734	21.7208	306.547	ZT4	1mM OA	1.31384	363.718
735	20.2577	302.286	ZT4	1mM OA	1.3811	351.908
736	21.659	306.103	ZT4	1mM OA	1.31652	362.888
737	20.2288	301.518	ZT4	1mM OA	1.38141	350.985
738	21.6655	305.93	ZT4	1mM OA	1.31539	362.81
739	20.2303	301.81	ZT4	1mM OA	1.38294	351.188
740	21.6838	305.813	ZT4	1mM OA	1.31566	362.642
741	20.2084	301.534	ZT4	1mM OA	1.38421	350.753
742	21.6193	305.437	ZT4	1mM OA	1.31722	362.021
743	20.172	300.88	ZT4	1mM OA	1.38685	349.757
744	26.5383	312.116	ZT4	1mM OA	1.19437	387.282
745	26.5887	313.092	ZT4	1mM OA	1.18226	390.67
746	25.2604	312.576	ZT4	1mM OA	1.19751	387.306
747	25.0766	311.911	ZT4	1mM OA	1.19219	387.411
748	20.7253	309.154	ZT4	1mM OA	1.29463	369.067
749	3.86176	279.795	ZT4	1mM OA	1.33262	330.097
750	25.6383	313.516	ZT4	1mM OA	1.19042	389.719
751	25.4521	316.442	ZT4	1mM OA	1.18484	394.372
752	25.7787	303.929	ZT4	1mM OA	1.37601	354.286
753	30.2646	312.439	ZT4	1mM OA	1.22987	381.865
754	26.7996	302.42	ZT4	1mM OA	1.33197	356.858
755	30.3267	312.414	ZT4	1mM OA	1.22647	382.36
756	27.3873	303.418	ZT4	1mM OA	1.32585	358.687
757	30.9035	312.267	ZT4	1mM OA	1.21832	383.462
758	27.3974	302.859	ZT4	1mM OA	1.31973	358.69
759	30.9586	312.062	ZT4	1mM OA	1.2186	383.166
760	27.4145	302.697	ZT4	1mM OA	1.32217	358.232
761	30.9958	311.42	ZT4	1mM OA	1.21623	382.757
762	27.5246	302.513	ZT4	1mM OA	1.31777	358.495
763	31.0221	311.28	ZT4	1mM OA	1.21777	382.339
764	27.4726	302.072	ZT4	1mM OA	1.3213	357.588
765	31.1243	310.726	ZT4	1mM OA	1.21455	382.174
766	27.5654	301.821	ZT4	1mM OA	1.32044	357.384
767	31.1514	310.909	ZT4	1mM OA	1.21798	381.85
768	27.7133	302.118	ZT4	1mM OA	1.32002	357.781
769	31.2911	311.275	ZT4	1mM OA	1.21603	382.611
770	27.754	302.257	ZT4	1mM OA	1.31943	358.01
771	31.3184	310.881	ZT4	1mM OA	1.216	382.131
772	27.8832	302.152	ZT4	1mM OA	1.31786	358.058
773	31.4461	311.045	ZT4	1mM OA	1.21461	382.557
774	27.901	302.451	ZT4	1mM OA	1.31814	358.38
775	31.485	310.952	ZT4	1mM OA	1.2131	382.688
776	27.9708	302.239	ZT4	1mM OA	1.31444	358.539
777	31.5217	311.108	ZT4	1mM OA	1.21257	382.965
778	27.9822	302.165	ZT4	1mM OA	1.31356	358.548
779	31.5975	311.236	ZT4	1mM OA	1.21104	383.372
780	28.0772	302.526	ZT4	1mM OA	1.31388	358.941
781	31.5905	311.008	ZT4	1mM OA	1.21076	383.137
782	28.0801	302.124	ZT4	1mM OA	1.31137	358.745
783	31.5542	311.235	ZT4	1mM OA	1.21453	382.803
784	28.0519	302.294	ZT4	1mM OA	1.31343	358.716
785	31.6991	310.78	ZT4	1mM OA	1.20882	383.175
786	28.1483	302.104	ZT4	1mM OA	1.3111	358.751
787	31.7528	311.049	ZT4	1mM OA	1.21145	383.076
788	28.1824	302.391	ZT4	1mM OA	1.31496	358.662
789	31.7528	311.191	ZT4	1mM OA	1.21168	383.212
790	28.2788	302.627	ZT4	1mM OA	1.31203	359.268
791	31.8505	311.652	ZT4	1mM OA	1.21155	383.802
792	28.2791	302.6	ZT4	1mM OA	1.31425	358.987
793	31.845	311.153	ZT4	1mM OA	1.20986	383.463
794	28.2524	302.296	ZT4	1mM OA	1.31236	358.838
795	31.8762	311.253	ZT4	1mM OA	1.21017	383.537
796	28.2909	302.535	ZT4	1mM OA	1.31264	359.091
797	31.8692	311.167	ZT4	1mM OA	1.21079	383.329
798	28.3357	302.27	ZT4	1mM OA	1.31372	358.655
799	31.8655	310.714	ZT4	1mM OA	1.211	382.736
800	28.2599	301.748	ZT4	1mM OA	1.31405	357.999
801	31.8198	310.509	ZT4	1mM OA	1.21067	382.538
802	28.1755	301.635	ZT4	1mM OA	1.31714	357.524
803	31.8372	310.398	ZT4	1mM OA	1.21071	382.394
804	28.3476	301.649	ZT4	1mM OA	1.31341	357.953
805	32.1473	310.422	ZT4	1mM OA	1.20424	383.494
806	28.3503	301.505	ZT4	1mM OA	1.31304	357.822
807	31.9196	310.404	ZT4	1mM OA	1.21094	382.364
808	28.4305	301.781	ZT4	1mM OA	1.3125	358.212
809	32.0287	310.945	ZT4	1mM OA	1.21126	382.978
810	28.449	302.275	ZT4	1mM OA	1.31311	358.729
811	31.9874	310.833	ZT4	1mM OA	1.21154	382.794
812	28.5267	302.221	ZT4	1mM OA	1.31044	358.964
813	32.0495	310.855	ZT4	1mM OA	1.20874	383.281
814	28.5815	302.427	ZT4	1mM OA	1.30786	359.5
815	32.0067	310.932	ZT4	1mM OA	1.21173	382.885
816	28.6378	302.539	ZT4	1mM OA	1.30593	359.854
817	32.1431	310.952	ZT4	1mM OA	1.2053	383.972
818	28.5995	302.463	ZT4	1mM OA	1.31034	359.263
819	32.1783	310.845	ZT4	1mM OA	1.20839	383.326
820	28.5939	302.05	ZT4	1mM OA	1.31032	358.774
821	32.2174	310.669	ZT4	1mM OA	1.20888	383.028
822	28.687	302.33	ZT4	1mM OA	1.30916	359.237
823	32.2463	311.059	ZT4	1mM OA	1.21076	383.2
824	28.6545	302.923	ZT4	1mM OA	1.31306	359.503
825	32.3706	311.547	ZT4	1mM OA	1.20922	384.056
826	28.7725	302.577	ZT4	1mM OA	1.30588	359.905
827	32.1928	311.267	ZT4	1mM OA	1.21047	383.503
828	28.6394	302.677	ZT4	1mM OA	1.31046	359.504
829	32.1967	311.212	ZT4	1mM OA	1.21003	383.507
830	28.7232	302.59	ZT4	1mM OA	1.30848	359.624
831	32.2919	310.799	ZT4	1mM OA	1.2057	383.716
832	28.7918	302.232	ZT4	1mM OA	1.3071	359.355
833	32.2415	310.713	ZT4	1mM OA	1.20843	383.157
834	28.7013	302.092	ZT4	1mM OA	1.30859	359.02
835	32.1255	309.962	ZT4	1mM OA	1.20981	382.003
836	28.6557	301.537	ZT4	1mM OA	1.30991	358.212
837	32.2842	309.535	ZT4	1mM OA	1.20565	382.164
838	28.7832	301.174	ZT4	1mM OA	1.30889	357.895
839	32.3055	309.811	ZT4	1mM OA	1.2102	381.754
840	28.8785	301.726	ZT4	1mM OA	1.30698	358.767
841	32.6617	310.244	ZT4	1mM OA	1.19802	384.33
842	29.0497	302.122	ZT4	1mM OA	1.30611	359.337
843	32.625	310.962	ZT4	1mM OA	1.2056	383.934
844	29.0446	302.34	ZT4	1mM OA	1.30571	359.642
845	32.5568	311.049	ZT4	1mM OA	1.20542	384.072
846	28.963	302.513	ZT4	1mM OA	1.30627	359.784
847	32.5444	311.157	ZT4	1mM OA	1.20578	384.144
848	28.9132	302.571	ZT4	1mM OA	1.30457	360.049
849	32.4354	310.813	ZT4	1mM OA	1.20668	383.571
850	28.9498	302.138	ZT4	1mM OA	1.30516	359.464
851	32.4625	310.383	ZT4	1mM OA	1.20606	383.142
852	28.9127	301.812	ZT4	1mM OA	1.30773	358.785
853	32.4553	310.456	ZT4	1mM OA	1.20738	383.014
854	28.9867	302.238	ZT4	1mM OA	1.30788	359.274
855	32.532	310.65	ZT4	1mM OA	1.20851	383.067
856	28.9518	302.12	ZT4	1mM OA	1.30701	359.233
857	32.5478	310.429	ZT4	1mM OA	1.20572	383.256
858	29.0355	302.035	ZT4	1mM OA	1.3047	359.395
859	32.6553	310.755	ZT4	1mM OA	1.20679	383.481
860	29.0042	302.176	ZT4	1mM OA	1.30737	359.259
861	-4.70735e-14	380	ZT4	1mM OA	1.66667	419.64
862	-4.70735e-14	380	ZT4	1mM OA	1.66667	419.64
863	23.4864	311.724	ZT4	1mM OA	1.21673	383.049
864	25.1636	318.952	ZT4	1mM OA	1.1752	399.324
865	22.7576	311.382	ZT4	1mM OA	1.25553	376.828
866	25.2055	319.058	ZT4	1mM OA	1.17338	399.809
867	22.751	311.333	ZT4	1mM OA	1.25659	376.621
868	25.2228	319.351	ZT4	1mM OA	1.17095	400.651
869	22.9295	311.98	ZT4	1mM OA	1.2504	378.275
870	25.3429	319.847	ZT4	1mM OA	1.17126	401.213
871	23.1817	311.509	ZT4	1mM OA	1.23698	379.656
872	25.3597	319.624	ZT4	1mM OA	1.17157	400.873
873	22.9199	311.286	ZT4	1mM OA	1.25168	377.251
874	25.3635	320.092	ZT4	1mM OA	1.17551	400.692
875	22.8928	311.305	ZT4	1mM OA	1.25497	376.812
876	25.3426	320.222	ZT4	1mM OA	1.1768	400.605
877	22.8494	311.6	ZT4	1mM OA	1.25894	376.618
878	22.8205	310.891	ZT4	1mM OA	1.25626	376.132
879	25.397	320.791	ZT4	1mM OA	1.17496	401.674
880	23.7815	314.211	ZT4	1mM OA	1.22417	384.919
881	25.4849	322.168	ZT4	1mM OA	1.17521	403.348
882	22.8055	311.939	ZT4	1mM OA	1.25896	377.026
883	23.4434	313.672	ZT4	1mM OA	1.23588	382.457
884	25.3958	322.342	ZT4	1mM OA	1.18182	402.297
885	22.9784	312.746	ZT4	1mM OA	1.25283	378.858
886	25.3629	322.24	ZT4	1mM OA	1.1834	401.869
887	22.7561	312.061	ZT4	1mM OA	1.26179	376.783
888	25.5512	323.472	ZT4	1mM OA	1.17672	404.687
889	22.7859	313.338	ZT4	1mM OA	1.2644	377.969
890	25.4852	323.308	ZT4	1mM OA	1.17903	404.036
891	25.4953	323.362	ZT4	1mM OA	1.17802	404.297
892	22.7678	312.625	ZT4	1mM OA	1.26311	377.285
893	25.5346	324.574	ZT4	1mM OA	1.17885	405.652
894	25.5056	324.52	ZT4	1mM OA	1.18424	404.554
895	25.4298	324.44	ZT4	1mM OA	1.18631	404.065
896	22.6909	314.489	ZT4	1mM OA	1.26871	378.774
897	25.5284	324.747	ZT4	1mM OA	1.18482	404.726
898	22.6106	313.829	ZT4	1mM OA	1.27159	377.594
899	25.4677	324.465	ZT4	1mM OA	1.18811	403.759
900	-4.70735e-14	380	ZT4	1mM OA	1.66667	419.64
901	22.6452	313.573	ZT4	1mM OA	1.27362	377.018
902	25.5213	323.784	ZT4	1mM OA	1.18731	403.06
903	22.7093	313.258	ZT4	1mM OA	1.27223	376.822
904	25.4837	323.734	ZT4	1mM OA	1.18891	402.699
905	22.7181	313.468	ZT4	1mM OA	1.27301	376.972
906	25.5604	324.148	ZT4	1mM OA	1.18786	403.411
907	22.7689	313.435	ZT4	1mM OA	1.27038	377.281
908	25.4997	324.728	ZT4	1mM OA	1.18927	403.868
909	-4.70735e-14	380	ZT4	1mM OA	1.66667	419.64
910	-4.70735e-14	380	ZT4	1mM OA	1.66667	419.64
911	25.5507	323.76	ZT4	1mM OA	1.18273	403.892
912	22.6872	313.255	ZT4	1mM OA	1.26863	377.298
913	25.5151	323.3	ZT4	1mM OA	1.18075	403.696
914	25.525	324.186	ZT4	1mM OA	1.18265	404.439
915	22.5916	313.704	ZT4	1mM OA	1.27116	377.501
916	25.4313	324.643	ZT4	1mM OA	1.18348	404.85
917	25.4531	324.57	ZT4	1mM OA	1.1832	404.813
918	22.5182	313.496	ZT4	1mM OA	1.27116	377.251
919	25.4007	324.221	ZT4	1mM OA	1.18475	404.084
920	22.5278	313.538	ZT4	1mM OA	1.27367	376.969
921	25.3838	323.668	ZT4	1mM OA	1.18605	403.15
922	22.6802	313.711	ZT4	1mM OA	1.26894	377.806
923	25.4245	323.84	ZT4	1mM OA	1.187	403.188
924	22.531	313.437	ZT4	1mM OA	1.2766	376.463
925	25.4538	323.988	ZT4	1mM OA	1.18629	403.504
926	22.5654	313.42	ZT4	1mM OA	1.2719	377.061
927	25.5564	325.357	ZT4	1mM OA	1.18346	405.744
928	22.7207	314.911	ZT4	1mM OA	1.26474	379.82
929	25.5031	325.561	ZT4	1mM OA	1.18537	405.637
930	22.6408	315.016	ZT4	1mM OA	1.26789	379.518
931	25.5667	325.994	ZT4	1mM OA	1.18144	406.927
932	22.7079	314.914	ZT4	1mM OA	1.26498	379.791
933	25.4873	325.407	ZT4	1mM OA	1.18378	405.746
934	22.6267	314.883	ZT4	1mM OA	1.26788	379.36
935	25.5253	325.721	ZT4	1mM OA	1.18357	406.178
936	22.7289	314.902	ZT4	1mM OA	1.26385	379.931
937	25.5041	325.954	ZT4	1mM OA	1.18353	406.477
938	22.5943	315.272	ZT4	1mM OA	1.26893	379.687
939	25.514	325.569	ZT4	1mM OA	1.18269	406.156
940	22.5919	314.935	ZT4	1mM OA	1.26669	379.583
941	25.5491	326.12	ZT4	1mM OA	1.18277	406.828
942	22.6419	315.529	ZT4	1mM OA	1.26672	380.296
943	25.4618	325.843	ZT4	1mM OA	1.18558	405.948
944	22.6298	315.571	ZT4	1mM OA	1.26717	380.286
945	25.4839	326.065	ZT4	1mM OA	1.18404	406.518
946	22.5946	315.479	ZT4	1mM OA	1.26809	380.05
947	19.5471	344.73	ZT4	1mM OA	1.33581	406.327
948	19.823	346.093	ZT4	1mM OA	1.3277	408.91
949	19.5096	345.502	ZT4	1mM OA	1.32446	408.608
950	19.3258	345.409	ZT4	1mM OA	1.32883	407.964
951	19.5318	345.6	ZT4	1mM OA	1.32697	408.417
952	19.3852	344.952	ZT4	1mM OA	1.33068	407.202
953	17.8816	338.482	ZT4	1mM OA	1.42077	390.248
954	19.2414	345.15	ZT4	1mM OA	1.33492	406.928
955	19.2882	344.687	ZT4	1mM OA	1.33563	406.297
956	19.2188	345.22	ZT4	1mM OA	1.3304	407.551
957	19.2264	345.451	ZT4	1mM OA	1.33109	407.741
958	18.1803	342.336	ZT4	1mM OA	1.39364	397.269
959	18.8877	350.767	ZT4	1mM OA	1.31915	415.504
960	18.0999	344.382	ZT4	1mM OA	1.39533	399.476
961	18.9675	352.253	ZT4	1mM OA	1.32084	417.049
962	18.1056	344.572	ZT4	1mM OA	1.39179	400.05
963	18.0273	344.236	ZT4	1mM OA	1.40231	398.624
964	18.1701	345.027	ZT4	1mM OA	1.38528	401.236
965	19.0342	353.429	ZT4	1mM OA	1.30802	420.108
966	18.4318	346.998	ZT4	1mM OA	1.38368	403.692
967	18.9732	354.071	ZT4	1mM OA	1.31693	419.702
968	18.3984	347.075	ZT4	1mM OA	1.37597	404.586
969	18.988	354.124	ZT4	1mM OA	1.30276	421.638
970	18.3561	347.11	ZT4	1mM OA	1.37598	404.626
971	18.6707	349.296	ZT4	1mM OA	1.36107	408.794
972	18.3314	348.039	ZT4	1mM OA	1.38027	405.258
973	16.3024	331.607	ZT12	control	1.30731	394.256
974	16.3906	331.848	ZT12	control	1.30106	395.331
975	18.3929	343.059	ZT12	control	1.23191	418.947
976	16.3418	331.526	ZT12	control	1.30704	394.193
977	18.4388	343.72	ZT12	control	1.22904	420.236
978	16.3064	331.895	ZT12	control	1.306	394.762
979	18.3884	343.992	ZT12	control	1.22976	420.448
980	16.2297	331.908	ZT12	control	1.30737	394.606
981	18.3663	344.353	ZT12	control	1.23047	420.77
982	16.2193	331.996	ZT12	control	1.30663	394.804
983	18.2646	343.765	ZT12	control	1.23556	419.202
984	16.211	331.703	ZT12	control	1.30655	394.465
985	18.3356	343.806	ZT12	control	1.23317	419.649
986	16.2081	331.912	ZT12	control	1.30783	394.554
987	18.2912	344.07	ZT12	control	1.23462	419.729
988	16.2852	333.405	ZT12	control	1.30209	397.054
989	18.3658	345.576	ZT12	control	1.23022	422.305
990	17.7999	345.567	ZT12	control	1.23637	421.265
991	15.7576	333.428	ZT12	control	1.31171	395.872
992	17.7713	345.451	ZT12	control	1.23862	420.753
993	15.7385	333.467	ZT12	control	1.3129	395.773
994	17.7432	345.822	ZT12	control	1.24443	420.259
995	15.8423	333.745	ZT12	control	1.30963	396.508
996	17.7229	345.294	ZT12	control	1.24349	419.769
997	15.802	333.789	ZT12	control	1.31323	396.114
998	17.7405	345.367	ZT12	control	1.24749	419.217
999	15.8042	333.578	ZT12	control	1.31459	395.697
1000	17.8168	344.848	ZT12	control	1.24283	419.333
1001	15.8184	332.818	ZT12	control	1.31455	394.8
1002	17.8369	344.261	ZT12	control	1.24032	419.027
1003	15.8305	332.603	ZT12	control	1.31462	394.538
1004	17.7854	344.138	ZT12	control	1.24491	418.136
1005	15.8586	332.816	ZT12	control	1.3139	394.877
1006	17.8003	344.326	ZT12	control	1.24492	418.361
1007	15.8275	332.31	ZT12	control	1.31447	394.207
1008	17.7856	344.204	ZT12	control	1.24591	418.056
1009	15.8219	332.395	ZT12	control	1.31748	393.942
1010	17.7899	343.94	ZT12	control	1.246	417.721
1011	15.821	332.11	ZT12	control	1.31715	393.645
1012	17.7805	343.754	ZT12	control	1.24876	417.059
1013	15.8245	332.022	ZT12	control	1.31733	393.519
1014	17.8197	343.394	ZT12	control	1.24685	416.924
1015	15.8225	331.445	ZT12	control	1.31631	392.959
1016	17.8162	343.477	ZT12	control	1.24649	417.082
1017	15.8387	331.93	ZT12	control	1.32012	393.073
1018	17.7718	343.474	ZT12	control	1.25288	416.075
1019	15.8492	331.892	ZT12	control	1.3202	393.019
1020	17.7282	343.166	ZT12	control	1.25258	415.748
1021	15.838	331.892	ZT12	control	1.32144	392.87
1022	17.7929	343.433	ZT12	control	1.25118	416.29
1023	15.8868	331.98	ZT12	control	1.31909	393.257
1024	17.787	343.2	ZT12	control	1.25258	415.789
1025	15.8637	331.753	ZT12	control	1.32064	392.802
1026	17.7756	342.935	ZT12	control	1.25325	415.364
1027	15.8813	331.472	ZT12	control	1.31859	392.714
1028	17.7973	342.452	ZT12	control	1.24979	415.316
1029	15.8499	331.233	ZT12	control	1.31989	392.276
1030	17.8268	342.898	ZT12	control	1.24901	415.98
1031	15.8844	331.471	ZT12	control	1.31948	392.606
1032	17.8347	343.116	ZT12	control	1.25115	415.91
1033	15.8288	331.395	ZT12	control	1.32513	391.846
1034	17.8092	342.726	ZT12	control	1.25067	415.512
1035	15.8315	331.238	ZT12	control	1.32313	391.896
1036	17.7985	343.135	ZT12	control	1.24901	416.268
1037	15.8779	331.807	ZT12	control	1.31983	392.962
1038	17.7378	343.172	ZT12	control	1.25539	415.319
1039	15.913	332.085	ZT12	control	1.31918	393.37
1040	17.7698	343.086	ZT12	control	1.25416	415.406
1041	15.8097	331.569	ZT12	control	1.32174	392.452
1042	17.8403	343.069	ZT12	control	1.25069	415.925
1043	15.8936	331.248	ZT12	control	1.32249	391.983
1044	17.669	342.861	ZT12	control	1.2603	414.197
1045	15.8578	331.727	ZT12	control	1.32735	391.977
1046	17.8264	343.434	ZT12	control	1.25534	415.646
1047	15.8952	331.534	ZT12	control	1.32276	392.29
1048	17.7719	342.612	ZT12	control	1.25123	415.285
1049	15.9461	331.814	ZT12	control	1.31964	392.994
1050	17.8106	342.887	ZT12	control	1.25485	415.059
1051	15.9238	331.875	ZT12	control	1.31821	393.239
1052	17.9335	343.553	ZT12	control	1.25033	416.567
1053	15.9334	331.53	ZT12	control	1.32149	392.437
1054	17.9387	342.546	ZT12	control	1.2473	415.822
1055	15.9894	331.39	ZT12	control	1.31775	392.718
1056	17.9428	342.867	ZT12	control	1.24901	415.942
1057	15.9584	331.482	ZT12	control	1.32246	392.265
1058	17.7367	342.641	ZT12	control	1.25727	414.392
1059	15.8159	331.935	ZT12	control	1.32643	392.331
1060	47.2076	529.4	ZT12	control	1.36884	618.284
1061	46.8088	529.472	ZT12	control	1.36598	618.84
1062	47.1478	531.039	ZT12	control	1.37257	619.584
1063	47.2976	531.059	ZT12	control	1.36168	621.413
1064	47.6534	531.831	ZT12	control	1.36292	622.108
1065	47.6797	531.7	ZT12	control	1.35549	623.217
1066	47.8071	531.719	ZT12	control	1.36388	621.815
1067	47.8392	532.362	ZT12	control	1.34982	624.977
1068	48.5266	533.833	ZT12	control	1.34797	627.031
1069	47.0331	529.881	ZT12	control	1.3593	620.437
1070	47.8565	530.961	ZT12	control	1.35147	623.047
1071	47.4745	531.207	ZT12	control	1.34671	624.168
1072	48.1568	532.033	ZT12	control	1.34669	625.142
1073	48.2412	533.036	ZT12	control	1.3363	628.191
1074	48.805	534.733	ZT12	control	1.33869	629.752
1075	47.8556	532.935	ZT12	control	1.33987	627.422
1076	48.2204	532.825	ZT12	control	1.34162	626.977
1077	47.7929	532.2	ZT12	control	1.3371	627.06
1078	48.3045	532.933	ZT12	control	1.34255	626.937
1079	48.3343	533.423	ZT12	control	1.32684	630.402
1080	48.5566	532.547	ZT12	control	1.33194	628.416
1081	48.1156	533.339	ZT12	control	1.32957	629.792
1082	48.6479	533.753	ZT12	control	1.34039	628.29
1083	48.0356	532.65	ZT12	control	1.33112	628.69
1084	48.9462	534.096	ZT12	control	1.32675	631.215
1085	48.8617	534.394	ZT12	control	1.31982	632.89
1086	48.2382	532.589	ZT12	control	1.34028	626.939
1087	48.498	534.006	ZT12	control	1.3258	631.287
1088	48.9517	533.626	ZT12	control	1.33278	629.533
1089	48.2521	533.65	ZT12	control	1.33375	629.381
1090	49.6083	536.189	ZT12	control	1.31859	635.255
1091	49.3009	536.168	ZT12	control	1.30879	637.166
1092	49.0618	535.624	ZT12	control	1.32684	633.003
1093	48.2158	535.09	ZT12	control	1.3283	632.098
1094	48.7337	534.567	ZT12	control	1.32801	631.535
1095	48.4459	535.704	ZT12	control	1.32315	633.8
1096	49.7671	539.364	ZT12	control	1.31576	639.574
1097	49.2173	538.09	ZT12	control	1.3164	637.937
1098	49.3064	537.611	ZT12	control	1.32563	635.583
1099	49.5105	538.173	ZT12	control	1.3056	640.195
1100	49.1874	537.006	ZT12	control	1.32195	635.573
1101	48.4811	536.385	ZT12	control	1.32379	634.483
1102	49.4992	539.258	ZT12	control	1.31873	638.865
1103	48.0913	536.76	ZT12	control	1.33181	633.412
1104	49.1034	538.061	ZT12	control	1.3224	636.734
1105	48.7333	538.636	ZT12	control	1.31781	638.307
1106	48.927	537.061	ZT12	control	1.32617	634.83
1107	48.8775	539.363	ZT12	control	1.32011	638.719
1108	49.2814	539.443	ZT12	control	1.32091	638.657
1109	48.7758	539.634	ZT12	control	1.32026	639.011
1110	49.1325	539.394	ZT12	control	1.32285	638.225
1111	49.3742	539.975	ZT12	control	1.31001	641.444
1112	49.4346	539.707	ZT12	control	1.31553	640.025
1113	49.0382	540.301	ZT12	control	1.31646	640.545
1114	49.0671	538.975	ZT12	control	1.32171	637.949
1115	49.0411	540.447	ZT12	control	1.31199	641.607
1116	49.4125	540.123	ZT12	control	1.31678	640.271
1117	48.8839	539.645	ZT12	control	1.3191	639.25
1118	49.2687	540.991	ZT12	control	1.31782	641.096
1119	48.8114	540.234	ZT12	control	1.31532	640.691
1120	49.1134	539.8	ZT12	control	1.31715	639.816
1121	48.6259	538.76	ZT12	control	1.31401	639.202
1122	49.1376	540.233	ZT12	control	1.31881	640.003
1123	48.4889	539.184	ZT12	control	1.3207	638.393
1124	49.5929	540.97	ZT12	control	1.31228	642.169
1125	48.9921	540.717	ZT12	control	1.31787	640.761
1126	49.3191	540.13	ZT12	control	1.3171	640.218
1127	49.183	540.757	ZT12	control	1.30688	643.007
1128	49.1614	540.199	ZT12	control	1.31583	640.549
1129	48.3778	538.712	ZT12	control	1.32484	637.036
1130	49.378	540.31	ZT12	control	1.31495	640.855
1131	48.526	539.999	ZT12	control	1.3193	639.631
1132	49.0431	540	ZT12	control	1.31778	639.928
1133	48.5252	540.097	ZT12	control	1.31895	639.815
1134	48.8258	538.778	ZT12	control	1.3234	637.39
1135	48.4639	540.091	ZT12	control	1.31797	639.999
1136	49.0366	539.996	ZT12	control	1.31548	640.378
1137	48.7269	540.102	ZT12	control	1.31061	641.475
1138	48.9845	540.565	ZT12	control	1.31686	640.779
1139	48.5867	540.788	ZT12	control	1.31911	640.602
1140	48.7273	540.139	ZT12	control	1.32339	639.002
1141	26.6092	339.652	ZT12	control	1.20649	419.195
1142	30.0437	350.81	ZT12	control	1.14455	446.135
1143	26.5467	339.281	ZT12	control	1.20875	418.327
1144	29.9331	350.358	ZT12	control	1.14424	445.633
1145	26.6635	339.682	ZT12	control	1.20795	418.966
1146	30.087	351.039	ZT12	control	1.14466	446.399
1147	26.5213	338.978	ZT12	control	1.21315	417.17
1148	29.8399	350.108	ZT12	control	1.14977	444.002
1149	26.6132	339.253	ZT12	control	1.20437	419.088
1150	30.4571	351.421	ZT12	control	1.13514	449.227
1151	26.6526	339.552	ZT12	control	1.21095	418.267
1152	30.248	350.511	ZT12	control	1.14252	446.245
1153	26.8457	339.254	ZT12	control	1.19906	420.071
1154	30.122	350.779	ZT12	control	1.1444	446.132
1155	26.7562	339.888	ZT12	control	1.20954	418.934
1156	29.3577	348.633	ZT12	control	1.15516	440.885
1157	25.564	337.228	ZT12	control	1.22634	412.75
1158	30.4553	351.853	ZT12	control	1.14102	448.318
1159	26.373	339.038	ZT12	control	1.21236	417.383
1160	29.5313	350.076	ZT12	control	1.17313	438.731
1161	26.4323	338.56	ZT12	control	1.24089	411.994
1162	29.9905	348.119	ZT12	control	1.14812	441.867
1163	26.7729	337.579	ZT12	control	1.21519	415.089
1164	29.7681	349.702	ZT12	control	1.15329	442.667
1165	26.0799	336.471	ZT12	control	1.24441	408.898
1166	29.7138	350.449	ZT12	control	1.1598	442.124
1167	26.3939	337.049	ZT12	control	1.21627	414.251
1168	30.0112	349.773	ZT12	control	1.14302	445.184
1169	26.8062	339.326	ZT12	control	1.19802	420.355
1170	30.0193	350.251	ZT12	control	1.14298	445.802
1171	26.6019	339.041	ZT12	control	1.2068	418.385
1172	30.0725	350.7	ZT12	control	1.13616	448.048
1173	26.1035	338.465	ZT12	control	1.22089	415.19
1174	28.9466	347.067	ZT12	control	1.15839	438.174
1175	26.8709	340.112	ZT12	control	1.19759	421.41
1176	29.7466	350.284	ZT12	control	1.14792	444.663
1177	26.3934	338.857	ZT12	control	1.21415	416.843
1178	28.9234	348.953	ZT12	control	1.15128	442.184
1179	26.5418	338.557	ZT12	control	1.18944	421.036
1180	29.9274	349.93	ZT12	control	1.14825	444.133
1181	26.0669	338.498	ZT12	control	1.21746	415.824
1182	30.1392	351.877	ZT12	control	1.14194	448.124
1183	26.7554	340.306	ZT12	control	1.20343	420.563
1184	30.0234	351.34	ZT12	control	1.13905	448.15
1185	26.3492	339.331	ZT12	control	1.20953	418.249
1186	29.7307	350.506	ZT12	control	1.14853	444.799
1187	26.5312	340.315	ZT12	control	1.2048	420.321
1188	29.1729	348.762	ZT12	control	1.15803	440.396
1189	26.5376	339.852	ZT12	control	1.20437	419.828
1190	30.4521	352.153	ZT12	control	1.13138	451.114
1191	26.0842	338.212	ZT12	control	1.21968	415.088
1192	29.616	350.114	ZT12	control	1.15724	442.282
1193	26.9898	341.573	ZT12	control	1.1994	422.88
1194	29.972	350.439	ZT12	control	1.13998	446.77
1195	26.6939	338.377	ZT12	control	1.20847	417.264
1196	30.3466	351.096	ZT12	control	1.13374	449.162
1197	27.3543	340.81	ZT12	control	1.17419	426.899
1198	30.1491	350.514	ZT12	control	1.13719	447.555
1199	26.9325	338.754	ZT12	control	1.19519	420.18
1200	30.6856	351.216	ZT12	control	1.12886	450.559
1201	26.5884	340.151	ZT12	control	1.20809	419.52
1202	30.5028	352.383	ZT12	control	1.13665	450.078
1203	26.6469	338.703	ZT12	control	1.20535	418.23
1204	30.1152	351.057	ZT12	control	1.13728	448.225
1205	26.7687	339.683	ZT12	control	1.19536	421.3
1206	29.9611	352.237	ZT12	control	1.147	447.361
1207	26.4622	340.599	ZT12	control	1.20582	420.486
1208	30.2701	351.254	ZT12	control	1.13577	448.853
1209	27.0623	340.605	ZT12	control	1.19411	422.682
1210	30.3442	351.301	ZT12	control	1.13887	448.145
1211	26.2538	336.868	ZT12	control	1.22628	412.319
1212	30.2949	350.775	ZT12	control	1.15819	442.9
1213	25.4696	335.207	ZT12	control	1.23724	408.495
1214	19.1022	351.826	ZT12	control	1.26804	423.844
1215	15.8508	349.054	ZT12	control	1.30074	415.872
1216	16.9158	353.06	ZT12	control	1.30147	420.545
1217	15.7787	349.478	ZT12	control	1.28906	417.975
1218	16.7944	352.395	ZT12	control	1.29469	420.679
1219	15.5942	348.163	ZT12	control	1.30674	414.015
1220	16.8533	352.614	ZT12	control	1.29032	421.548
1221	15.6251	348.386	ZT12	control	1.30054	415.102
1222	16.8544	353.009	ZT12	control	1.29229	421.746
1223	15.4934	348.281	ZT12	control	1.30062	414.967
1224	16.6467	354.198	ZT12	control	1.32081	419.355
1225	16.3034	353.374	ZT12	control	1.3074	420.124
1226	15.1248	348.168	ZT12	control	1.31907	412.435
1227	16.3905	353.279	ZT12	control	1.30614	420.177
1228	16.2283	353.236	ZT12	control	1.30824	419.848
1229	15.2685	348.805	ZT12	control	1.30517	414.986
1230	15.9119	352.714	ZT12	control	1.32723	416.792
1231	16.0463	353.495	ZT12	control	1.32006	418.618
1232	14.9857	347.723	ZT12	control	1.31891	411.928
1233	14.478	348.455	ZT12	control	1.33219	411.153
1234	15.2487	352.921	ZT12	control	1.32324	417.536
1235	15.3691	352.748	ZT12	control	1.31725	418.093
1236	15.1135	351.999	ZT12	control	1.33785	414.648
1237	15.2792	353.173	ZT12	control	1.32029	418.207
1238	30.2025	337.869	ZT12	control	1.08968	444.059
1239	26.3233	327.692	ZT12	control	1.15352	414.757
1240	30.0383	337.086	ZT12	control	1.08636	444.019
1241	26.0258	325.661	ZT12	control	1.17219	408.321
1242	31.0002	338.536	ZT12	control	1.06027	454.327
1243	26.6099	327.824	ZT12	control	1.14791	416.151
1244	30.1784	337.611	ZT12	control	1.08432	445.328
1245	26.0455	325.679	ZT12	control	1.16946	408.891
1246	30.2247	337.605	ZT12	control	1.08055	446.478
1247	26.1449	325.368	ZT12	control	1.16468	409.471
1248	30.3997	337.538	ZT12	control	1.07177	449.163
1249	30.1172	337.25	ZT12	control	1.08383	445.001
1250	26.0641	326.881	ZT12	control	1.17569	409.155
1251	30.4272	337.519	ZT12	control	1.07965	446.644
1252	26.3757	326.689	ZT12	control	1.15118	413.995
1253	30.1631	337.16	ZT12	control	1.0817	445.535
1254	26.3544	325.832	ZT12	control	1.1614	410.733
1255	30.4835	337.549	ZT12	control	1.07439	448.338
1256	26.7262	326.396	ZT12	control	1.14372	415.274
1257	30.4243	338.029	ZT12	control	1.0787	447.614
1258	26.3405	326.896	ZT12	control	1.16092	412.176
1259	30.2039	336.788	ZT12	control	1.07861	445.998
1260	26.2936	326.719	ZT12	control	1.16024	412.095
1261	30.6527	338.267	ZT12	control	1.06703	451.687
1262	30.377	337.686	ZT12	control	1.0799	446.787
1263	26.8227	327.481	ZT12	control	1.14497	416.373
1264	29.9963	335.752	ZT12	control	1.10222	437.691
1265	26.0811	324.574	ZT12	control	1.16893	407.609
1266	29.4431	334.197	ZT12	control	1.11547	432.11
1267	29.5521	335.148	ZT12	control	1.10443	436.295
1268	30.8035	338.15	ZT12	control	1.0674	451.41
1269	30.2016	336.363	ZT12	control	1.08029	444.915
1270	26.5236	325.774	ZT12	control	1.14369	414.488
1271	29.7788	334.691	ZT12	control	1.10103	436.639
1272	26.5129	325.756	ZT12	control	1.15861	411.223
1273	29.7243	335.258	ZT12	control	1.0842	442.26
1274	27.1881	327.193	ZT12	control	1.13009	419.448
1275	30.0719	334.95	ZT12	control	1.08284	442.266
1276	27.5105	329.064	ZT12	control	1.12393	423.346
1277	29.9693	335.065	ZT12	control	1.08769	440.961
1278	26.3529	324.95	ZT12	control	1.16383	409.121
1279	30.4576	335.302	ZT12	control	1.07792	444.246
1280	26.967	326.306	ZT12	control	1.13674	416.749
1281	29.8972	335.369	ZT12	control	1.08203	443.067
1282	26.5087	324.819	ZT12	control	1.15084	411.698
1283	30.419	335.668	ZT12	control	1.07566	445.437
1284	26.7706	327.341	ZT12	control	1.15052	414.964
1285	30.2384	335.09	ZT12	control	1.08374	442.179
1286	26.2801	324.838	ZT12	control	1.16697	408.338
1287	30.7185	336.356	ZT12	control	1.06581	449.539
1288	26.7142	326.651	ZT12	control	1.15325	413.497
1289	30.3147	335.232	ZT12	control	1.08329	442.502
1290	27.3834	327.406	ZT12	control	1.12175	421.75
1291	30.6852	336.326	ZT12	control	1.07138	447.678
1292	26.8459	325.525	ZT12	control	1.14766	413.289
1293	30.606	335.957	ZT12	control	1.07641	445.585
1294	27.0928	325.601	ZT12	control	1.13836	415.476
1295	30.7481	335.87	ZT12	control	1.07237	446.754
1296	26.5315	324.55	ZT12	control	1.15788	409.853
1297	30.9689	572.113	ZT12	1mM OA	1.50753	647.794
1298	29.3118	571.573	ZT12	1mM OA	1.55641	641.613
1299	30.7073	579.363	ZT12	1mM OA	1.53402	652.857
1300	28.8923	576.752	ZT12	1mM OA	1.57533	645.425
1301	30.2249	582.251	ZT12	1mM OA	1.54741	654.592
1302	28.0103	582.966	ZT12	1mM OA	1.62136	647.821
1303	29.3833	592.089	ZT12	1mM OA	1.60705	659.345
1304	27.7919	590.079	ZT12	1mM OA	1.64823	653.248
1305	29.0042	592.74	ZT12	1mM OA	1.626	658.24
1306	27.7702	588.964	ZT12	1mM OA	1.64668	652.152
1307	29.119	592.567	ZT12	1mM OA	1.61856	658.758
1308	27.3596	588.709	ZT12	1mM OA	1.65932	650.755
1309	28.6445	594.109	ZT12	1mM OA	1.63202	659.196
1310	27.1557	591.316	ZT12	1mM OA	1.66993	652.719
1311	28.7066	595.442	ZT12	1mM OA	1.62907	660.951
1312	27.071	591.362	ZT12	1mM OA	1.67181	652.61
1313	26.392	597.545	ZT12	1mM OA	1.72112	655.414
1314	27.6443	601.988	ZT12	1mM OA	1.70218	661.792
1315	25.8524	598.213	ZT12	1mM OA	1.75014	653.966
1316	27.4125	601.501	ZT12	1mM OA	1.70269	661.216
1317	26.1619	596.742	ZT12	1mM OA	1.71783	654.788
1318	27.7107	600.178	ZT12	1mM OA	1.68034	661.61
1319	26.1562	597.453	ZT12	1mM OA	1.73015	654.621
1320	27.4558	600.706	ZT12	1mM OA	1.69931	660.615
1321	26.3269	595.336	ZT12	1mM OA	1.70886	653.947
1322	27.9123	596.134	ZT12	1mM OA	1.65815	659.065
1323	27.0088	590.887	ZT12	1mM OA	1.65283	653.733
1324	28.6126	592.233	ZT12	1mM OA	1.60645	659.565
1325	27.7375	586.05	ZT12	1mM OA	1.59828	653.483
1326	29.3569	588.279	ZT12	1mM OA	1.55909	660.07
1327	27.8153	584.19	ZT12	1mM OA	1.58652	652.592
1328	29.0658	589.333	ZT12	1mM OA	1.57036	660.031
1329	27.9691	585.182	ZT12	1mM OA	1.57998	654.374
1330	29.1869	587.85	ZT12	1mM OA	1.55832	659.674
1331	28.0146	585.46	ZT12	1mM OA	1.57933	654.752
1332	29.3158	589.017	ZT12	1mM OA	1.55729	661.096
1333	27.8752	584.614	ZT12	1mM OA	1.58253	653.475
1334	29.431	589.175	ZT12	1mM OA	1.55483	661.546
1335	28.0098	585.375	ZT12	1mM OA	1.57846	654.747
1336	30.8779	580.287	ZT12	1mM OA	1.47681	660.979
1337	30.0617	576.451	ZT12	1mM OA	1.47836	656.405
1338	31.6825	579.3	ZT12	1mM OA	1.44482	664.293
1339	30.4266	575.05	ZT12	1mM OA	1.45863	657.471
1340	32.1638	582.122	ZT12	1mM OA	1.43099	669.58
1341	30.1615	580.877	ZT12	1mM OA	1.48415	660.682
1342	32.1405	588.553	ZT12	1mM OA	1.45602	673.28
1343	30.4725	585.179	ZT12	1mM OA	1.49083	664.704
1344	32.7332	592.99	ZT12	1mM OA	1.45462	678.558
1345	30.8179	587.945	ZT12	1mM OA	1.49005	667.947
1346	32.8803	593.564	ZT12	1mM OA	1.45364	679.356
1347	31.1222	589.199	ZT12	1mM OA	1.48381	670.193
1348	33.0018	593.313	ZT12	1mM OA	1.45354	679.084
1349	31.8041	586.776	ZT12	1mM OA	1.45507	671.384
1350	33.3407	586.869	ZT12	1mM OA	1.42061	676.646
1351	32.0229	579.161	ZT12	1mM OA	1.42263	667.446
1352	33.9948	585.488	ZT12	1mM OA	1.39568	679.095
1353	32.0288	580.978	ZT12	1mM OA	1.43307	667.951
1354	33.9029	586.077	ZT12	1mM OA	1.40654	677.981
1355	32.8454	579.033	ZT12	1mM OA	1.40436	670.184
1356	34.0718	575.486	ZT12	1mM OA	1.36954	671.982
1357	33.8363	568.097	ZT12	1mM OA	1.34268	668.28
1358	35.1807	566.742	ZT12	1mM OA	1.31093	673.047
1359	35.1265	563.477	ZT12	1mM OA	1.29524	672.54
1360	36.6433	565.034	ZT12	1mM OA	1.27077	680.036
1361	35.6823	561.045	ZT12	1mM OA	1.27773	673.597
1362	37.035	566.259	ZT12	1mM OA	1.27009	681.674
1363	37.3203	561.531	ZT12	1mM OA	1.23735	684.273
1364	36.1705	542.666	ZT12	1mM OA	1.2058	669.954
1365	36.1536	513.766	ZT12	1mM OA	1.12169	661.835
1366	4.52155	306.329	ZT12	1mM OA	12.8357	306.795
1367	23.5421	323.115	ZT12	1mM OA	1.29407	385.804
1368	21.738	317.401	ZT12	1mM OA	1.35581	372
1369	23.541	323.353	ZT12	1mM OA	1.29345	386.168
1370	21.7061	317.346	ZT12	1mM OA	1.35626	371.889
1371	23.5714	323.37	ZT12	1mM OA	1.29166	386.416
1372	21.6767	317.435	ZT12	1mM OA	1.35816	371.8
1373	23.495	323.202	ZT12	1mM OA	1.29494	385.797
1374	21.7127	317.447	ZT12	1mM OA	1.35784	371.847
1375	23.5738	322.771	ZT12	1mM OA	1.29325	385.497
1376	21.6998	316.687	ZT12	1mM OA	1.35699	371.043
1377	23.5962	322.529	ZT12	1mM OA	1.29523	384.957
1378	21.7861	316.63	ZT12	1mM OA	1.35875	370.797
1379	23.6185	322.72	ZT12	1mM OA	1.29177	385.625
1380	21.7615	317.124	ZT12	1mM OA	1.35759	371.494
1381	23.5761	323.178	ZT12	1mM OA	1.29432	385.847
1382	21.7557	317.411	ZT12	1mM OA	1.35728	371.861
1383	23.1346	330.108	ZT12	1mM OA	1.18083	412.18
1384	-0.643611	540.333	ZT12	1mM OA	1.33906	636.282
1385	-0.698572	529.334	ZT12	1mM OA	1.31117	628.576
1386	-1.62603	617.868	ZT12	1mM OA	1.04615	838.376
1387	-0.459067	481.907	ZT12	1mM OA	1.72617	528.263
1388	-0.970625	572.1	ZT12	1mM OA	1.22179	701.527
1389	-0.649258	518.637	ZT12	1mM OA	1.3738	604.92
1390	-1.83232	656.45	ZT12	1mM OA	1.03913	895.849
1391	21.5007	324.447	ZT12	1mM OA	1.1282	416.377
1392	23.7404	331.615	ZT12	1mM OA	1.07019	441.786
1393	23.4148	330.637	ZT12	1mM OA	1.08108	437.102
1394	22.0921	328.128	ZT12	1mM OA	1.11157	425.268
1395	24.2865	337.771	ZT12	1mM OA	1.06165	452.828
1396	24.1785	337.967	ZT12	1mM OA	1.07269	449.44
1397	24.1925	338.746	ZT12	1mM OA	1.07837	448.668
1398	24.2141	338.6	ZT12	1mM OA	1.07101	450.826
1399	24.4738	339.296	ZT12	1mM OA	1.07939	449.074
1400	22.0746	329.421	ZT12	1mM OA	1.12334	423.952
1401	-4.70735e-14	380	ZT12	1mM OA	1.66667	419.64
1402	-0.831566	635.033	ZT12	1mM OA	1.473	723.895
1403	-0.576814	589.081	ZT12	1mM OA	1.78058	641.864
1404	-0.484002	580.834	ZT12	1mM OA	1.87832	626.956
1405	-0.655264	605.196	ZT12	1mM OA	1.62885	671.8
1406	-0.488514	587.263	ZT12	1mM OA	1.84416	635.862
1407	-0.763286	613.136	ZT12	1mM OA	1.58627	684.953
1408	-0.544906	596.572	ZT12	1mM OA	1.75176	652.054
1409	7.55668	553.051	ZT12	1mM OA	1.04218	752.846
1410	34.4657	319.384	ZT12	1mM OA	1.09419	418.514
1411	32.6526	316.742	ZT12	1mM OA	1.16698	398.157
1412	33.5285	318.997	ZT12	1mM OA	1.19794	395.187
1413	33.6502	316.382	ZT12	1mM OA	1.13617	404.202
1414	27.1506	301.34	ZT12	1mM OA	1.26207	363.803
1415	33.1372	312.982	ZT12	1mM OA	1.10292	407.827
1416	29.7421	311.062	ZT12	1mM OA	1.22723	380.587
1417	35.6168	318.687	ZT12	1mM OA	1.0532	430.016
1418	30.8039	312.395	ZT12	1mM OA	1.25612	377.97
1419	31.5784	312.4	ZT12	1mM OA	1.18495	389.315
1420	30.5228	310.573	ZT12	1mM OA	1.19285	385.634
1421	29.8958	311.349	ZT12	1mM OA	1.25572	376.761
1422	29.3314	312.143	ZT12	1mM OA	1.29353	372.769
1423	36.1722	323.513	ZT12	1mM OA	1.06443	432.816
1424	29.3181	307.515	ZT12	1mM OA	1.22497	376.592
1425	32.8629	317.178	ZT12	1mM OA	1.14789	402.643
1426	30.369	312.151	ZT12	1mM OA	1.22376	382.459
1427	33.7919	319.394	ZT12	1mM OA	1.11036	414.256
1428	30.1822	312.482	ZT12	1mM OA	1.2086	385.31
1429	33.9527	320.219	ZT12	1mM OA	1.1207	412.747
1430	29.2424	310.478	ZT12	1mM OA	1.25473	375.845
1431	31.4841	315.123	ZT12	1mM OA	1.17997	393.631
1432	30.4958	313.06	ZT12	1mM OA	1.20226	387.09
1433	34.5656	319.093	ZT12	1mM OA	1.0952	417.857
1434	29.8273	310.006	ZT12	1mM OA	1.22009	380.407
1435	32.1805	317.666	ZT12	1mM OA	1.17334	398.073
1436	29.6541	312.306	ZT12	1mM OA	1.24277	379.771
1437	30.5309	317.114	ZT12	1mM OA	1.18932	394.39
1438	29.5667	311.791	ZT12	1mM OA	1.23175	380.787
1439	32.638	318.072	ZT12	1mM OA	1.15142	403.022
1440	29.9111	310.075	ZT12	1mM OA	1.21759	380.887
1441	31.7949	314.734	ZT12	1mM OA	1.16292	396.438
1442	30.0516	313.842	ZT12	1mM OA	1.19502	389.309
1443	30.8374	312.316	ZT12	1mM OA	1.1624	393.497
1444	30.5711	310.754	ZT12	1mM OA	1.28477	372.199
1445	33.2916	320.343	ZT12	1mM OA	1.19763	396.909
1446	28.5219	307.466	ZT12	1mM OA	1.25431	372.257
1447	28.478	308.693	ZT12	1mM OA	1.2628	372.581
1448	28.9302	310.021	ZT12	1mM OA	1.25243	375.613
1449	33.3165	319.573	ZT12	1mM OA	1.14305	406.74
1450	29.1764	311.293	ZT12	1mM OA	1.23717	379.364
1451	24.1957	308.389	ZT12	1mM OA	1.13094	395.15
1452	28.1693	320.436	ZT12	1mM OA	1.03433	439.062
1453	28.0401	320.957	ZT12	1mM OA	1.03742	438.632
1454	24.0387	308.217	ZT12	1mM OA	1.13172	394.757
1455	27.8248	321.015	ZT12	1mM OA	1.04031	437.658
1456	23.9801	308.12	ZT12	1mM OA	1.13165	394.647
1457	28.0063	321.606	ZT12	1mM OA	1.03717	439.609
1458	24.0557	309.037	ZT12	1mM OA	1.1297	396.259
1459	27.9931	322.032	ZT12	1mM OA	1.03759	440.038
1460	23.9751	309.121	ZT12	1mM OA	1.13367	395.479
1461	27.8558	321.851	ZT12	1mM OA	1.03977	438.994
1462	24.0139	309.351	ZT12	1mM OA	1.13338	395.837
1463	27.878	321.908	ZT12	1mM OA	1.04117	438.564
1464	23.9875	309.381	ZT12	1mM OA	1.13462	395.601
1465	27.8966	321.78	ZT12	1mM OA	1.04171	438.195
1466	23.9603	308.774	ZT12	1mM OA	1.13452	394.846
1467	27.9493	321.48	ZT12	1mM OA	1.03731	439.385
1468	23.97	308.666	ZT12	1mM OA	1.13209	395.247
1469	27.6813	320.976	ZT12	1mM OA	1.04185	437.051
1470	23.7658	307.893	ZT12	1mM OA	1.13616	393.36
1471	27.97	322.035	ZT12	1mM OA	1.03249	441.944
1472	24.2889	309.572	ZT12	1mM OA	1.11884	399.464
1473	24.1678	309.696	ZT12	1mM OA	1.12314	398.613
1474	24.1461	309.695	ZT12	1mM OA	1.12445	398.307
1475	28.0638	322.456	ZT12	1mM OA	1.03064	443.227
1476	24.1456	309.677	ZT12	1mM OA	1.12317	398.58
1477	27.929	322.168	ZT12	1mM OA	1.03341	441.778
1478	24.0316	309.537	ZT12	1mM OA	1.12749	397.403
1479	27.9849	322.3	ZT12	1mM OA	1.0332	442.038
1480	24.1135	309.859	ZT12	1mM OA	1.12601	398.157
1481	27.9866	322.17	ZT12	1mM OA	1.0327	442.048
1482	24.0928	309.41	ZT12	1mM OA	1.12357	398.145
1483	27.8932	321.643	ZT12	1mM OA	1.02998	442.361
1484	24.1432	309.923	ZT12	1mM OA	1.12336	398.853
1485	27.9601	322.466	ZT12	1mM OA	1.03383	442.03
1486	24.094	309.707	ZT12	1mM OA	1.12409	398.405
1487	27.9106	322.308	ZT12	1mM OA	1.03342	441.967
1488	24.1498	309.986	ZT12	1mM OA	1.12165	399.335
1489	27.9845	322.103	ZT12	1mM OA	1.03054	442.778
1490	24.0373	309.221	ZT12	1mM OA	1.12297	398.04
1491	27.9109	322.142	ZT12	1mM OA	1.03267	442.023
1492	24.1784	310.154	ZT12	1mM OA	1.12253	399.343
1493	27.9093	322.514	ZT12	1mM OA	1.03387	442.081
1494	24.1716	310.437	ZT12	1mM OA	1.12431	399.294
1495	67.6693	606.54	ZT12	1mM OA	1.1673	762.323
1496	80.1573	627.235	ZT12	1mM OA	1.09034	824.011
1497	73.2916	611.728	ZT12	1mM OA	1.11405	791.628
1498	80.653	627.945	ZT12	1mM OA	1.0824	829.386
1499	74.1453	612.589	ZT12	1mM OA	1.10359	797.887
1500	80.3612	628.272	ZT12	1mM OA	1.08343	829.231
1501	73.1294	611.855	ZT12	1mM OA	1.1144	791.625
1502	80.4045	629.612	ZT12	1mM OA	1.08434	830.487
1503	73.3897	612.208	ZT12	1mM OA	1.11366	792.438
1504	80.2835	628.965	ZT12	1mM OA	1.08595	828.723
1505	73.4181	612.621	ZT12	1mM OA	1.11248	793.544
1506	80.2898	629.386	ZT12	1mM OA	1.08723	828.559
1507	73.5806	612.652	ZT12	1mM OA	1.11114	794.232
1508	80.2815	629.441	ZT12	1mM OA	1.08522	829.762
1509	73.496	612.985	ZT12	1mM OA	1.1141	793.234
1510	80.8114	630.595	ZT12	1mM OA	1.08641	830.613
1511	74.0215	614.262	ZT12	1mM OA	1.11212	795.843
1512	79.6576	629.064	ZT12	1mM OA	1.09247	825.248
1513	73.9538	615.046	ZT12	1mM OA	1.11204	796.897
1514	80.4686	631.11	ZT12	1mM OA	1.08827	830.251
1515	77.5747	630.598	ZT12	1mM OA	1.0947	826.047
1516	71.0367	613.96	ZT12	1mM OA	1.1231	790.254
1517	77.163	629.429	ZT12	1mM OA	1.09458	824.581
1518	70.9702	612.654	ZT12	1mM OA	1.12394	788.186
1519	77.9114	630.115	ZT12	1mM OA	1.09162	827.089
1520	71.6482	613.525	ZT12	1mM OA	1.11611	792.97
1521	77.7265	629.513	ZT12	1mM OA	1.09208	826.049
1522	72.0461	614.677	ZT12	1mM OA	1.1153	794.847
1523	78.17	630.961	ZT12	1mM OA	1.0917	828.156
1524	72.4061	615.401	ZT12	1mM OA	1.11449	796.174
1525	77.8926	630.246	ZT12	1mM OA	1.09321	826.394
1526	72.4421	615.13	ZT12	1mM OA	1.11429	795.918
1527	77.6492	629.263	ZT12	1mM OA	1.09333	825.043
1528	72.2935	614.251	ZT12	1mM OA	1.11524	794.322
1529	78.3325	629.655	ZT12	1mM OA	1.08881	828.035
1530	72.4423	614.077	ZT12	1mM OA	1.11172	795.797
1531	77.8201	629.189	ZT12	1mM OA	1.09363	824.779
1532	72.3211	613.926	ZT12	1mM OA	1.11615	793.468
1533	78.314	629.745	ZT12	1mM OA	1.09159	826.622
1534	72.4375	613.712	ZT12	1mM OA	1.11692	792.828
1535	77.7143	628.265	ZT12	1mM OA	1.09563	822.495
1536	72.5217	613.855	ZT12	1mM OA	1.11506	793.896
1537	77.8564	628.725	ZT12	1mM OA	1.09395	824
1538	72.4947	614.086	ZT12	1mM OA	1.11654	793.49
1539	78.1439	628.963	ZT12	1mM OA	1.09156	825.609
1540	72.6908	613.624	ZT12	1mM OA	1.11262	794.776
1541	77.3385	627.435	ZT12	1mM OA	1.09446	822.036
1542	72.8407	614.475	ZT12	1mM OA	1.11525	794.61
1543	77.534	627.714	ZT12	1mM OA	1.09459	822.331
1544	72.9221	614.538	ZT12	1mM OA	1.11527	794.681
1545	77.6281	627.687	ZT12	1mM OA	1.09528	821.923
1546	72.5446	613.32	ZT12	1mM OA	1.11806	791.78
1547	77.684	627.031	ZT12	1mM OA	1.09556	820.913
1548	72.9556	613.526	ZT12	1mM OA	1.11303	794.449
1549	78.0088	627.585	ZT12	1mM OA	1.09235	823.373
1550	73.3224	614.174	ZT12	1mM OA	1.11239	795.598
1551	76.4482	625.173	ZT12	1mM OA	1.10197	815.114
1552	72.6199	613.446	ZT12	1mM OA	1.11895	791.525
1553	77.6127	627.822	ZT12	1mM OA	1.09743	820.954
1554	77.3845	627.175	ZT12	1mM OA	1.09813	819.736
1555	72.3299	612.755	ZT12	1mM OA	1.12103	789.66
1556	77.1802	626.377	ZT12	1mM OA	1.09765	818.946
1557	72.2871	612.57	ZT12	1mM OA	1.11992	789.941
1558	77.0039	626.617	ZT12	1mM OA	1.09942	818.326
1559	72.9257	613.946	ZT12	1mM OA	1.11625	793.445
1560	77.6979	628.563	ZT12	1mM OA	1.09583	822.776
1561	72.4316	613.852	ZT12	1mM OA	1.11763	792.671
1562	77.2982	627.708	ZT12	1mM OA	1.09467	822.28
1563	72.899	615.084	ZT12	1mM OA	1.11516	795.442
1564	76.5884	626.798	ZT12	1mM OA	1.10064	817.925
1565	73.0777	615.141	ZT12	1mM OA	1.11424	795.954
1566	76.5018	626.506	ZT12	1mM OA	1.10032	817.713
1567	72.3547	613.209	ZT12	1mM OA	1.11799	791.668
1568	77.0648	626.974	ZT12	1mM OA	1.09626	820.467
1569	72.526	613.806	ZT12	1mM OA	1.1186	792.151
1570	77.284	627.331	ZT12	1mM OA	1.09508	821.567
1571	73.1458	614.406	ZT12	1mM OA	1.11059	796.773
1572	76.8326	626.943	ZT12	1mM OA	1.09927	818.831
1573	72.638	614.385	ZT12	1mM OA	1.11862	792.889
1574	77.0772	627.777	ZT12	1mM OA	1.09755	820.83
1575	72.3533	614.142	ZT12	1mM OA	1.11914	792.33
1576	76.7739	627.422	ZT12	1mM OA	1.09843	819.899
1577	72.947	615.202	ZT12	1mM OA	1.11475	795.79
1578	77.4164	627.824	ZT12	1mM OA	1.09451	822.519
1579	72.9184	614.495	ZT12	1mM OA	1.11414	795.17
1580	76.805	626.96	ZT12	1mM OA	1.09928	818.85
1581	72.5582	614.129	ZT12	1mM OA	1.11875	792.499
1582	77.1846	627.445	ZT12	1mM OA	1.0991	819.58
1583	72.9443	614.669	ZT12	1mM OA	1.11666	794.184
1584	77.4815	627.898	ZT12	1mM OA	1.09627	821.668
1585	76.4759	614.359	ZT12	1mM OA	1.11223	795.914
1586	81.7807	630.706	ZT12	1mM OA	1.08698	830.437
1587	76.827	615.976	ZT12	1mM OA	1.11042	798.896
1588	80.9457	628.533	ZT12	1mM OA	1.09243	824.574
1589	76.3726	615.608	ZT12	1mM OA	1.11265	797.331
1590	27.8908	314.851	ZT12	1mM OA	1.13605	402.272
1591	27.927	315.322	ZT12	1mM OA	1.13898	402.223
1592	27.9567	315.392	ZT12	1mM OA	1.13457	403.298
1593	28.5261	317.216	ZT12	1mM OA	1.12675	407.438
1594	24.3268	305.403	ZT12	1mM OA	1.21384	375.74
1595	27.6811	314.872	ZT12	1mM OA	1.15114	399.027
1596	24.3067	304.39	ZT12	1mM OA	1.22097	373.379
1597	27.5952	314.645	ZT12	1mM OA	1.15263	398.428
1598	23.8028	305.155	ZT12	1mM OA	1.2429	371.056
1599	28.611	316.427	ZT12	1mM OA	1.12424	407.015
1600	24.5846	307.093	ZT12	1mM OA	1.22416	376.2
1601	27.6108	314.09	ZT12	1mM OA	1.14856	398.579
1602	28.5103	316.174	ZT12	1mM OA	1.12747	405.93
1603	28.2983	315.518	ZT12	1mM OA	1.13451	403.473
1604	24.508	304.471	ZT12	1mM OA	1.23284	371.685
1605	28.4226	315.286	ZT12	1mM OA	1.13053	404.082
1606	24.0948	303.792	ZT12	1mM OA	1.23816	370.079
1607	28.1251	315.252	ZT12	1mM OA	1.1368	402.617
1608	28.0694	315.265	ZT12	1mM OA	1.13742	402.497
1609	23.9781	305.23	ZT12	1mM OA	1.24769	370.47
1610	28.2074	316.16	ZT12	1mM OA	1.13161	404.954
1611	27.9256	315.165	ZT12	1mM OA	1.13964	401.877
1612	28.0374	315.894	ZT12	1mM OA	1.13797	403.177
1613	24.4752	305.971	ZT12	1mM OA	1.2166	376.002
1614	28.341	316.974	ZT12	1mM OA	1.13357	405.548
1615	29.2582	346.315	ZT12	1mM OA	1.40177	401.085
1616	31.5088	351.24	ZT12	1mM OA	1.31999	415.957
1617	29.451	346.656	ZT12	1mM OA	1.39064	402.585
1618	31.5485	351.831	ZT12	1mM OA	1.32479	416.051
1619	29.5847	346.698	ZT12	1mM OA	1.38673	403.03
1620	31.6713	351.893	ZT12	1mM OA	1.31916	416.836
1621	29.5228	346.896	ZT12	1mM OA	1.39006	402.922
1622	31.6966	351.762	ZT12	1mM OA	1.31788	416.844
1623	29.619	346.857	ZT12	1mM OA	1.38766	403.12
1624	31.8028	352.169	ZT12	1mM OA	1.32433	416.508
1625	29.5609	346.405	ZT12	1mM OA	1.38965	402.393
1626	31.6982	352.214	ZT12	1mM OA	1.31576	417.652
1627	29.6891	347.116	ZT12	1mM OA	1.38155	404.05
1628	31.6884	352.279	ZT12	1mM OA	1.31528	417.791
1629	29.6855	347.067	ZT12	1mM OA	1.38178	403.969
1630	31.6569	352.364	ZT12	1mM OA	1.31676	417.702
1631	29.6661	347.231	ZT12	1mM OA	1.38211	404.126
1632	31.4747	352.264	ZT12	1mM OA	1.32292	416.799
1633	29.5255	347.33	ZT12	1mM OA	1.3859	403.85
1634	31.5176	352.365	ZT12	1mM OA	1.32061	417.211
1635	29.6673	347.844	ZT12	1mM OA	1.37966	405.095
1636	31.6295	352.096	ZT12	1mM OA	1.31787	417.241
1637	29.7576	347.174	ZT12	1mM OA	1.38048	404.229
1638	31.5938	352.806	ZT12	1mM OA	1.31889	417.952
1639	29.7425	347.786	ZT12	1mM OA	1.3792	405.075
1640	31.6447	352.618	ZT12	1mM OA	1.31911	417.701
1641	29.8093	347.843	ZT12	1mM OA	1.37437	405.65
1642	31.6257	352.817	ZT12	1mM OA	1.31861	418.002
1643	29.6402	347.39	ZT12	1mM OA	1.38497	404.016
1644	31.7094	352.873	ZT12	1mM OA	1.31568	418.444
1645	29.7	347.65	ZT12	1mM OA	1.38104	404.725
1646	31.5333	352.728	ZT12	1mM OA	1.32169	417.502
1647	29.5734	347.393	ZT12	1mM OA	1.38476	404.04
1648	31.6216	352.639	ZT12	1mM OA	1.31597	418.128
1649	29.6705	347.321	ZT12	1mM OA	1.37788	404.671
1650	31.4898	352.644	ZT12	1mM OA	1.32189	417.378
1651	29.4991	347.271	ZT12	1mM OA	1.3889	403.475
1652	31.4338	352.434	ZT12	1mM OA	1.3235	416.926
1653	29.5254	346.982	ZT12	1mM OA	1.386	403.435
1654	31.3551	352.51	ZT12	1mM OA	1.32587	416.72
1655	29.5363	347.43	ZT12	1mM OA	1.3839	404.172
1656	31.4655	352.573	ZT12	1mM OA	1.32095	417.414
1657	29.5489	347.361	ZT12	1mM OA	1.38444	404.036
1658	31.2236	352.106	ZT12	1mM OA	1.33046	415.674
1659	29.433	347.331	ZT12	1mM OA	1.38832	403.603
1660	31.3482	352.15	ZT12	1mM OA	1.32635	416.235
1661	29.3907	346.763	ZT12	1mM OA	1.39014	402.76
1662	31.3381	351.61	ZT12	1mM OA	1.32393	415.899
1663	29.3867	346.602	ZT12	1mM OA	1.38907	402.681
1664	31.2986	352.651	ZT12	1mM OA	1.33816	415.381
1665	31.1851	352.428	ZT12	1mM OA	1.34306	414.532
1666	29.1912	346.772	ZT12	1mM OA	1.40423	401.373
1667	31.1914	352.317	ZT12	1mM OA	1.34064	414.689
1668	29.2205	346.419	ZT12	1mM OA	1.40103	401.276
1669	31.2095	352.622	ZT12	1mM OA	1.34232	414.848
1670	29.1355	346.477	ZT12	1mM OA	1.40681	400.782
1671	31.2222	352.489	ZT12	1mM OA	1.3415	414.789
1672	29.0958	346.396	ZT12	1mM OA	1.40856	400.521
1673	31.2025	352.29	ZT12	1mM OA	1.34263	414.421
1674	29.0967	345.999	ZT12	1mM OA	1.40666	400.244
1675	31.1946	352.129	ZT12	1mM OA	1.34403	414.067
1676	31.1557	351.633	ZT12	1mM OA	1.34732	413.097
1677	31.3153	351.728	ZT12	1mM OA	1.34219	413.812
1678	31.2457	351.457	ZT12	1mM OA	1.3434	413.351
1679	29.0366	345.39	ZT12	1mM OA	1.41433	398.812
1680	31.1053	351.84	ZT12	1mM OA	1.35049	412.973
1681	29.0053	345.73	ZT12	1mM OA	1.41522	399.12
1682	31.2255	351.838	ZT12	1mM OA	1.3446	413.657
1683	31.1655	352.208	ZT12	1mM OA	1.34709	413.799
1684	31.0645	352.331	ZT12	1mM OA	1.35194	413.383
1685	31.1088	352.041	ZT12	1mM OA	1.35008	413.256
1686	56.6023	319.682	ZT12	1mM OA	0.840857	590.763
1687	49.2789	308.708	ZT12	1mM OA	0.91143	489.273
1688	56.7737	319.967	ZT12	1mM OA	0.837191	597.657
1689	49.5897	308.283	ZT12	1mM OA	0.90378	495.002
1690	56.1906	319.714	ZT12	1mM OA	0.845372	583.365
1691	49.5646	308.855	ZT12	1mM OA	0.909608	490.997
1692	56.706	319.793	ZT12	1mM OA	0.843094	587.221
1693	49.9011	308.552	ZT12	1mM OA	0.911185	489.225
1694	57.1369	319.186	ZT12	1mM OA	0.839233	592.623
1695	49.8974	308.395	ZT12	1mM OA	0.910771	489.312
1696	57.0308	318.814	ZT12	1mM OA	0.838754	592.763
1697	49.7446	307.848	ZT12	1mM OA	0.911032	488.233
1698	56.9679	318.472	ZT12	1mM OA	0.843417	584.265
1699	50.3251	308.412	ZT12	1mM OA	0.90887	490.902
1700	57.2184	318.56	ZT12	1mM OA	0.84402	583.442
1701	50.2832	307.648	ZT12	1mM OA	0.908872	489.684
1702	57.3065	318.979	ZT12	1mM OA	0.840307	590.397
1703	50.135	308.592	ZT12	1mM OA	0.90517	494.303
1704	57.5254	318.983	ZT12	1mM OA	0.840757	589.639
1705	50.5703	308.526	ZT12	1mM OA	0.900835	497.972
1706	57.4456	319.458	ZT12	1mM OA	0.842418	587.726
1707	50.5652	308.578	ZT12	1mM OA	0.905072	494.364
1708	57.0981	318.847	ZT12	1mM OA	0.842869	585.855
1709	50.3968	308.119	ZT12	1mM OA	0.903316	495.14
1710	57.4719	318.825	ZT12	1mM OA	0.83804	594.029
1711	50.6847	308.416	ZT12	1mM OA	0.907446	492.095
1712	57.9617	318.764	ZT12	1mM OA	0.837584	594.716
1713	51.2105	308.221	ZT12	1mM OA	0.901675	496.738
1714	57.9834	318.532	ZT12	1mM OA	0.839282	591.326
1715	51.5663	307.887	ZT12	1mM OA	0.899144	498.45
1716	57.3342	318.28	ZT12	1mM OA	0.847355	577.611
1717	56.8831	318.648	ZT12	1mM OA	0.85023	573.854
1718	57.4627	318.939	ZT12	1mM OA	0.842017	587.439
1719	57.0848	318.618	ZT12	1mM OA	0.846187	580.066
1720	55.0977	319.993	ZT12	1mM OA	0.873798	544.681
1721	57.7442	318.637	ZT12	1mM OA	0.843373	584.641
1722	50.9237	308.46	ZT12	1mM OA	0.910525	489.616
1723	51.0235	307.704	ZT12	1mM OA	0.910764	488.222
1724	51.2101	307.619	ZT12	1mM OA	0.91077	488.082

## Sheet: Fig. 5e
Fig.5e: Octopamine injection causes mild effect in female malaria mosquitoes.
Mosquito	Stiffness	Injection	ZT
25	172.395	control	ZT12
24	129.487	control	ZT12
34	159.201	control	ZT12
23	118.742	control	ZT12
1	110.861	baseline	ZT4
2	144.305	baseline	ZT4
3	130.112	baseline	ZT4
4	116.5	baseline	ZT4
5	118.385	baseline	ZT4
6	137.817	baseline	ZT4
7	123.465	baseline	ZT4
1	130.744	1mM OA	ZT4
2	133.907	1mM OA	ZT4
3	108.186	1mM OA	ZT4
4	113.609	1mM OA	ZT4
5	102.704	1mM OA	ZT4
33	118.845	1mM OA	ZT4
6	130.576	1mM OA	ZT4
7	100.57	1mM OA	ZT4
8	117.899	baseline	ZT12
9	119.872	baseline	ZT12
10	113.725	baseline	ZT12
11	113.119	baseline	ZT12
12	116.499	baseline	ZT12
13	117.947	baseline	ZT12
14	264.4	baseline	ZT12
15	120.868	baseline	ZT12
25	129.743	baseline	ZT12
17	106.973	baseline	ZT12
16	168.422	baseline	ZT12
18	91.4971	baseline	ZT12
19	108.84	baseline	ZT12
20	95.3704	baseline	ZT12
24	122.127	baseline	ZT12
22	130.569	baseline	ZT12
23	126	baseline	ZT12
21	101.03	baseline	ZT12
8	123.769	1mM OA	ZT12
9	104.19	1mM OA	ZT12
12	109.539	1mM OA	ZT12
13	109.417	1mM OA	ZT12
14	338.891	1mM OA	ZT12
15	127.073	1mM OA	ZT12
16	147.976	1mM OA	ZT12
22	65.0043	1mM OA	ZT12
10	110.397	10mM OA	ZT12
11	108.798	10mM OA	ZT12
17	114.787	10mM OA	ZT12
18	67.3134	10mM OA	ZT12
19	97.0188	10mM OA	ZT12
20	141.045	10mM OA	ZT12
21	91.6785	10mM OA	ZT12
25	75.7703	control	ZT4
26	115.727	control	ZT4
27	92.5382	control	ZT4
28	69.5152	control	ZT4
29	80.1599	control	ZT4
30	102.225	control	ZT4
31	93.2328	control	ZT4
32	104.51	control	ZT4

## Sheet: Fig. 6c
Fig.6c. Auditory behaviour of unstimulated ears in octopamine receptor mutants.
Mosquito	ZT	Injection	Time	Genotype	value		Mosquito ID
1	ZT12	1mM OA	baseline	wt	fully erected		Anopheles_gambiae_G3_male_5-7_days_old_virgin_ZT12_mos_1_06_08_19_fibrillae_erected
2	ZT12	1mM OA	baseline	wt	fully erected		Anopheles_gambiae_G3_male_5-7_days_old_virgin_ZT12_mos_1_15_08_19_fibrillae_erected
3	ZT12	1mM OA	baseline	wt	fully erected		Anopheles_gambiae_G3_male_5-7_days_old_virgin_ZT12_mos_1_24_09_19_fibrillae_erected
4	ZT12	1mM OA	baseline	wt	fully erected		Anopheles_gambiae_G3_male_5-7_days_old_virgin_ZT12_mos_1_29_08_19_fibrillae_erected
5	ZT12	1mM OA	baseline	wt	fully erected		Anopheles_gambiae_G3_male_5-7_days_old_virgin_ZT12_mos_2_05_08_19_fibrillae_erected
6	ZT12	1mM OA	baseline	wt	fully erected		Anopheles_gambiae_G3_male_5-7_days_old_virgin_ZT12_mos_2_06_08_19_fibrillae_erected
7	ZT12	1mM OA	baseline	wt	fully erected		Anopheles_gambiae_G3_male_5-7_days_old_virgin_ZT12_mos_2_15_08_19_fibrillae_erected
8	ZT12	1mM OA	baseline	wt	fully erected		Anopheles_gambiae_G3_male_5-7_days_old_virgin_ZT12_mos_2_24_09_19_fibrillae_erected
1	ZT12	1mM OA	injection	wt	collapsed		Anopheles_gambiae_G3_male_5-7_days_old_virgin_ZT12_mos_1_06_08_19_fibrillae_erected
2	ZT12	1mM OA	injection	wt	fully erected		Anopheles_gambiae_G3_male_5-7_days_old_virgin_ZT12_mos_1_15_08_19_fibrillae_erected
3	ZT12	1mM OA	injection	wt	fully erected		Anopheles_gambiae_G3_male_5-7_days_old_virgin_ZT12_mos_1_24_09_19_fibrillae_erected
4	ZT12	1mM OA	injection	wt	fully erected		Anopheles_gambiae_G3_male_5-7_days_old_virgin_ZT12_mos_1_29_08_19_fibrillae_erected
5	ZT12	1mM OA	injection	wt	fully erected		Anopheles_gambiae_G3_male_5-7_days_old_virgin_ZT12_mos_2_05_08_19_fibrillae_erected
6	ZT12	1mM OA	injection	wt	fully erected		Anopheles_gambiae_G3_male_5-7_days_old_virgin_ZT12_mos_2_06_08_19_fibrillae_erected
7	ZT12	1mM OA	injection	wt	partially erected		Anopheles_gambiae_G3_male_5-7_days_old_virgin_ZT12_mos_2_15_08_19_fibrillae_erected
8	ZT12	1mM OA	injection	wt	partially erected		Anopheles_gambiae_G3_male_5-7_days_old_virgin_ZT12_mos_2_24_09_19_fibrillae_erected
9	ZT12	1mM OA	baseline	AgOctbeta2-	collapsed		Anopheles_gambiae_2886_male_5-7_days_old_virgin_ZT12_mos_1_01_09_20_fibrillae_noerected
10	ZT12	1mM OA	baseline	AgOctbeta2-	collapsed		Anopheles_gambiae_2886_male_5-7_days_old_virgin_ZT12_mos_1_02_09_20_fibrillae_noerected
11	ZT12	1mM OA	baseline	AgOctbeta2-	collapsed		Anopheles_gambiae_2886_male_5-7_days_old_virgin_ZT12_mos_1_03_09_20_fibrillae_noerected
12	ZT12	1mM OA	baseline	AgOctbeta2-	collapsed		Anopheles_gambiae_2886_male_5-7_days_old_virgin_ZT12_mos_2_01_09_20_fibrillae_noerected
13	ZT12	1mM OA	baseline	AgOctbeta2-	collapsed		Anopheles_gambiae_2886_male_5-7_days_old_virgin_ZT12_mos_2_02_09_20_fibrillae_noerected
14	ZT12	1mM OA	baseline	AgOctbeta2-	collapsed		Anopheles_gambiae_2886_male_5-7_days_old_virgin_ZT12_mos_2_03_09_20_fibrillae_noerected
15	ZT12	1mM OA	baseline	AgOctbeta2-	collapsed		Anopheles_gambiae_2886_male_5-7_days_old_virgin_ZT12_mos_3_02_09_20_fibrillae_noerected
9	ZT12	1mM OA	injection	AgOctbeta2-	collapsed		Anopheles_gambiae_2886_male_5-7_days_old_virgin_ZT12_mos_1_01_09_20_fibrillae_noerected
10	ZT12	1mM OA	injection	AgOctbeta2-	collapsed		Anopheles_gambiae_2886_male_5-7_days_old_virgin_ZT12_mos_1_02_09_20_fibrillae_noerected
11	ZT12	1mM OA	injection	AgOctbeta2-	collapsed		Anopheles_gambiae_2886_male_5-7_days_old_virgin_ZT12_mos_1_03_09_20_fibrillae_noerected
12	ZT12	1mM OA	injection	AgOctbeta2-	collapsed		Anopheles_gambiae_2886_male_5-7_days_old_virgin_ZT12_mos_2_01_09_20_fibrillae_noerected
13	ZT12	1mM OA	injection	AgOctbeta2-	collapsed		Anopheles_gambiae_2886_male_5-7_days_old_virgin_ZT12_mos_2_02_09_20_fibrillae_noerected
14	ZT12	1mM OA	injection	AgOctbeta2-	collapsed		Anopheles_gambiae_2886_male_5-7_days_old_virgin_ZT12_mos_2_03_09_20_fibrillae_noerected
15	ZT12	1mM OA	injection	AgOctbeta2-	collapsed		Anopheles_gambiae_2886_male_5-7_days_old_virgin_ZT12_mos_3_02_09_20_fibrillae_noerected
16	ZT12	1mM OA	baseline	AgOAMB-	fully erected		Anopheles_gambiae_45_male_5-7_days_old_virgin_ZT12_mos_1_10_11_20_fibrillae_erected
17	ZT12	1mM OA	baseline	AgOAMB-	fully erected		Anopheles_gambiae_45_male_5-7_days_old_virgin_ZT12_mos_1_27_10_20_fibrillae_erected
18	ZT12	1mM OA	baseline	AgOAMB-	fully erected		Anopheles_gambiae_45_male_5-7_days_old_virgin_ZT12_mos_1_28_10_20_fibrillae_erected
19	ZT12	1mM OA	baseline	AgOAMB-	fully erected		Anopheles_gambiae_45_male_5-7_days_old_virgin_ZT12_mos_1_29_10_20_fibrillae_erected
20	ZT12	1mM OA	baseline	AgOAMB-	fully erected		Anopheles_gambiae_45_male_5-7_days_old_virgin_ZT12_mos_2_10_11_20_fibrillae_erected
21	ZT12	1mM OA	baseline	AgOAMB-	fully erected		Anopheles_gambiae_45_male_5-7_days_old_virgin_ZT12_mos_2_27_10_20_fibrillae_erected
22	ZT12	1mM OA	baseline	AgOAMB-	collapsed		Anopheles_gambiae_45_male_5-7_days_old_virgin_ZT12_mos_2_28_10_20_fibrillae_noerected
23	ZT12	1mM OA	baseline	AgOAMB-	fully erected		Anopheles_gambiae_45_male_5-7_days_old_virgin_ZT12_mos_2_29_10_20_fibrillae_erected
16	ZT12	1mM OA	injection	AgOAMB-	partially erected		Anopheles_gambiae_45_male_5-7_days_old_virgin_ZT12_mos_1_10_11_20_fibrillae_erected
17	ZT12	1mM OA	injection	AgOAMB-	collapsed		Anopheles_gambiae_45_male_5-7_days_old_virgin_ZT12_mos_1_27_10_20_fibrillae_erected
18	ZT12	1mM OA	injection	AgOAMB-	fully erected		Anopheles_gambiae_45_male_5-7_days_old_virgin_ZT12_mos_1_28_10_20_fibrillae_erected
19	ZT12	1mM OA	injection	AgOAMB-	fully erected		Anopheles_gambiae_45_male_5-7_days_old_virgin_ZT12_mos_1_29_10_20_fibrillae_erected
20	ZT12	1mM OA	injection	AgOAMB-	collapsed		Anopheles_gambiae_45_male_5-7_days_old_virgin_ZT12_mos_2_10_11_20_fibrillae_erected
21	ZT12	1mM OA	injection	AgOAMB-	collapsed		Anopheles_gambiae_45_male_5-7_days_old_virgin_ZT12_mos_2_27_10_20_fibrillae_erected
22	ZT12	1mM OA	injection	AgOAMB-	collapsed		Anopheles_gambiae_45_male_5-7_days_old_virgin_ZT12_mos_2_28_10_20_fibrillae_noerected
23	ZT12	1mM OA	injection	AgOAMB-	fully erected		Anopheles_gambiae_45_male_5-7_days_old_virgin_ZT12_mos_2_29_10_20_fibrillae_erected

## Sheet: Fig. 6d
Fig.6d. Auditory behaviour of unstimulated ears in octopamine receptor mutants.
Mosquito	total_segm	Genotype	Injection	sso_segm	q_segm	t_segm	prop_sso	prop_q	prop_t
1	87	G3	baseline	63	0	24	0.724138	0	0.275862
2	108	G3	baseline	0	0	108	0	0	1
3	116	G3	baseline	8	0	108	0.0689655	0	0.931034
4	98	G3	baseline	94	0	4	0.959184	0	0.0408163
5	95	G3	baseline	63	0	32	0.663158	0	0.336842
6	86	G3	baseline	57	0	29	0.662791	0	0.337209
7	107	G3	baseline	66	0	41	0.616822	0	0.383178
8	114	G3	baseline	46	6	62	0.403509	0.0526316	0.54386
1	72	AgOAMB-	baseline	3	0	69	0.0416667	0	0.958333
2	87	AgOAMB-	baseline	0	78	9	0	0.896552	0.103448
3	114	AgOAMB-	baseline	22	0	92	0.192982	0	0.807018
4	74	AgOAMB-	baseline	48	0	26	0.648649	0	0.351351
5	81	AgOAMB-	baseline	18	9	54	0.222222	0.111111	0.666667
6	72	AgOAMB-	baseline	66	0	6	0.916667	0	0.0833333
7	89	AgOAMB-	baseline	33	0	56	0.370787	0	0.629213
8	98	AgOAMB-	baseline	46	0	52	0.469388	0	0.530612
1	94	AgOctbeta2-	baseline	0	0	94	0	0	1
2	85	AgOctbeta2-	baseline	0	0	85	0	0	1
3	98	AgOctbeta2-	baseline	84	0	14	0.857143	0	0.142857
4	104	AgOctbeta2-	baseline	104	0	0	1	0	0
5	97	AgOctbeta2-	baseline	95	0	2	0.979381	0	0.0206186
6	100	AgOctbeta2-	baseline	99	0	1	0.99	0	0.01
7	94	AgOctbeta2-	baseline	79	0	15	0.840426	0	0.159574
1	113	G3	1mM OA	8	74	31	0.0707965	0.654867	0.274336
2	94	G3	1mM OA	48	0	46	0.510638	0	0.489362
3	97	G3	1mM OA	0	88	9	0	0.907216	0.0927835
4	88	G3	1mM OA	0	87	1	0	0.988636	0.0113636
5	49	G3	1mM OA	26	0	23	0.530612	0	0.469388
6	26	G3	1mM OA	0	16	10	0	0.615385	0.384615
7	136	G3	1mM OA	15	83	38	0.110294	0.610294	0.279412
8	66	G3	1mM OA	26	21	19	0.393939	0.318182	0.287879
9	49	G3	1mM OA	32	0	17	0.653061	0	0.346939
1	34	AgOAMB-	1mM OA	0	1	33	0	0.0294118	0.970588
2	89	AgOAMB-	1mM OA	82	0	7	0.921348	0	0.0786517
3	67	AgOAMB-	1mM OA	45	0	22	0.671642	0	0.328358
4	91	AgOAMB-	1mM OA	79	0	12	0.868132	0	0.131868
5	83	AgOAMB-	1mM OA	5	15	63	0.060241	0.180723	0.759036
6	90	AgOAMB-	1mM OA	89	0	1	0.988889	0	0.0111111
7	88	AgOAMB-	1mM OA	0	0	88	0	0	1
8	81	AgOAMB-	1mM OA	35	31	15	0.432099	0.382716	0.185185
1	93	AgOctbeta2-	1mM OA	0	0	93	0	0	1
2	91	AgOctbeta2-	1mM OA	78	0	13	0.857143	0	0.142857
3	111	AgOctbeta2-	1mM OA	108	0	3	0.972973	0	0.027027
4	102	AgOctbeta2-	1mM OA	100	0	2	0.980392	0	0.0196078
5	90	AgOctbeta2-	1mM OA	0	0	90	0	0	1
6	99	AgOctbeta2-	1mM OA	96	0	3	0.969697	0	0.030303
7	94	AgOctbeta2-	1mM OA	71	0	23	0.755319	0	0.244681

## Sheet: Fig. 6e
Fig.6e. Auditory behaviour of unstimulated ears in octopamine receptor mutants.
Mosquito	run	Frequency	Amplitude	ZT	Injection	State	Genotype
1	1	370.789	769.839	ZT12	Baseline	SSO	wt
1	2	370.789	693.376	ZT12	Baseline	SSO	wt
1	3	370.789	702.816	ZT12	Baseline	SSO	wt
1	4	370.789	653.453	ZT12	Baseline	SSO	wt
1	5	370.789	803.333	ZT12	Baseline	SSO	wt
1	6	370.789	792.115	ZT12	Baseline	SSO	wt
1	7	370.789	589.936	ZT12	Baseline	SSO	wt
1	8	370.789	555.28	ZT12	Baseline	SSO	wt
1	9	370.789	565.27	ZT12	Baseline	SSO	wt
1	10	370.789	705.493	ZT12	Baseline	SSO	wt
1	11	370.789	681.107	ZT12	Baseline	SSO	wt
1	12	370.789	696.203	ZT12	Baseline	SSO	wt
1	13	370.789	649.819	ZT12	Baseline	SSO	wt
1	14	370.789	763.878	ZT12	Baseline	SSO	wt
1	15	370.789	592.941	ZT12	Baseline	SSO	wt
1	16	370.789	598.617	ZT12	Baseline	SSO	wt
1	17	370.789	518.167	ZT12	Baseline	SSO	wt
1	18	369.263	490.281	ZT12	Baseline	SSO	wt
1	19	369.263	563.13	ZT12	Baseline	SSO	wt
1	20	369.263	640.829	ZT12	Baseline	SSO	wt
1	21	369.263	660.075	ZT12	Baseline	SSO	wt
1	22	369.263	652.014	ZT12	Baseline	SSO	wt
1	23	369.263	766.081	ZT12	Baseline	SSO	wt
1	24	369.263	761.769	ZT12	Baseline	SSO	wt
1	25	369.263	644.617	ZT12	Baseline	SSO	wt
1	26	369.263	814.065	ZT12	Baseline	SSO	wt
1	27	369.263	744.095	ZT12	Baseline	SSO	wt
1	28	369.263	774.854	ZT12	Baseline	SSO	wt
1	29	369.263	801.902	ZT12	Baseline	SSO	wt
1	30	367.737	587.124	ZT12	Baseline	SSO	wt
1	31	367.737	633.073	ZT12	Baseline	SSO	wt
1	32	367.737	560.886	ZT12	Baseline	SSO	wt
1	33	367.737	792.281	ZT12	Baseline	SSO	wt
1	34	367.737	713.841	ZT12	Baseline	SSO	wt
1	35	367.737	768.826	ZT12	Baseline	SSO	wt
1	36	367.737	722.474	ZT12	Baseline	SSO	wt
1	37	367.737	763.703	ZT12	Baseline	SSO	wt
1	38	367.737	755.575	ZT12	Baseline	SSO	wt
1	39	367.737	774.845	ZT12	Baseline	SSO	wt
1	40	367.737	682.356	ZT12	Baseline	SSO	wt
1	41	367.737	595.86	ZT12	Baseline	SSO	wt
1	42	367.737	627.511	ZT12	Baseline	SSO	wt
1	43	367.737	516.005	ZT12	Baseline	SSO	wt
1	44	367.737	572.116	ZT12	Baseline	SSO	wt
1	45	366.211	595.219	ZT12	Baseline	SSO	wt
1	46	366.211	596.842	ZT12	Baseline	SSO	wt
1	47	366.211	642.943	ZT12	Baseline	SSO	wt
1	48	366.211	596.521	ZT12	Baseline	SSO	wt
1	49	366.211	714.435	ZT12	Baseline	SSO	wt
1	50	366.211	687.184	ZT12	Baseline	SSO	wt
1	51	366.211	651.694	ZT12	Baseline	SSO	wt
1	52	366.211	539.634	ZT12	Baseline	SSO	wt
1	53	366.211	560.395	ZT12	Baseline	SSO	wt
1	54	367.737	501.258	ZT12	Baseline	SSO	wt
1	55	366.211	525.489	ZT12	Baseline	SSO	wt
1	56	366.211	489.07	ZT12	Baseline	SSO	wt
1	57	366.211	764.576	ZT12	Baseline	SSO	wt
1	58	366.211	694.818	ZT12	Baseline	SSO	wt
1	59	364.685	517.379	ZT12	Baseline	SSO	wt
1	60	364.685	513.907	ZT12	Baseline	SSO	wt
1	61	366.211	697.733	ZT12	Baseline	SSO	wt
1	62	366.211	699.426	ZT12	Baseline	SSO	wt
1	63	366.211	758.43	ZT12	Baseline	SSO	wt
3	1	366.211	186.194	ZT12	Baseline	SSO	wt
3	2	364.685	261.267	ZT12	Baseline	SSO	wt
3	3	364.685	261.109	ZT12	Baseline	SSO	wt
3	4	364.685	257.175	ZT12	Baseline	SSO	wt
3	5	364.685	255.936	ZT12	Baseline	SSO	wt
3	6	364.685	266.524	ZT12	Baseline	SSO	wt
3	7	364.685	263.16	ZT12	Baseline	SSO	wt
3	8	364.685	261.486	ZT12	Baseline	SSO	wt
4	1	344.849	660.082	ZT12	Baseline	SSO	wt
4	2	346.375	443.324	ZT12	Baseline	SSO	wt
4	3	344.849	663.539	ZT12	Baseline	SSO	wt
4	4	344.849	672.9	ZT12	Baseline	SSO	wt
4	5	344.849	471.32	ZT12	Baseline	SSO	wt
4	6	344.849	487.251	ZT12	Baseline	SSO	wt
4	7	343.323	686.993	ZT12	Baseline	SSO	wt
4	8	343.323	599.776	ZT12	Baseline	SSO	wt
4	9	343.323	688.064	ZT12	Baseline	SSO	wt
4	10	343.323	592.746	ZT12	Baseline	SSO	wt
4	11	341.797	512.564	ZT12	Baseline	SSO	wt
4	12	341.797	486.256	ZT12	Baseline	SSO	wt
4	13	341.797	518.658	ZT12	Baseline	SSO	wt
4	14	341.797	476.26	ZT12	Baseline	SSO	wt
4	15	341.797	660.376	ZT12	Baseline	SSO	wt
4	16	341.797	533.253	ZT12	Baseline	SSO	wt
4	17	341.797	546.403	ZT12	Baseline	SSO	wt
4	18	343.323	672.378	ZT12	Baseline	SSO	wt
4	19	343.323	544.223	ZT12	Baseline	SSO	wt
4	20	343.323	650.555	ZT12	Baseline	SSO	wt
4	21	343.323	529.123	ZT12	Baseline	SSO	wt
4	22	343.323	649.725	ZT12	Baseline	SSO	wt
4	23	341.797	621.035	ZT12	Baseline	SSO	wt
4	24	341.797	609.907	ZT12	Baseline	SSO	wt
4	25	341.797	541.694	ZT12	Baseline	SSO	wt
4	26	341.797	637.161	ZT12	Baseline	SSO	wt
4	27	341.797	496.671	ZT12	Baseline	SSO	wt
4	28	341.797	627.007	ZT12	Baseline	SSO	wt
4	29	343.323	502.056	ZT12	Baseline	SSO	wt
4	30	341.797	609.573	ZT12	Baseline	SSO	wt
4	31	341.797	544.074	ZT12	Baseline	SSO	wt
4	32	341.797	637.895	ZT12	Baseline	SSO	wt
4	33	341.797	541.109	ZT12	Baseline	SSO	wt
4	34	341.797	562.792	ZT12	Baseline	SSO	wt
4	35	341.797	618.891	ZT12	Baseline	SSO	wt
4	36	340.271	464.042	ZT12	Baseline	SSO	wt
4	37	341.797	429.764	ZT12	Baseline	SSO	wt
4	38	340.271	615.192	ZT12	Baseline	SSO	wt
4	39	340.271	476.446	ZT12	Baseline	SSO	wt
4	40	340.271	641.98	ZT12	Baseline	SSO	wt
4	41	340.271	618.096	ZT12	Baseline	SSO	wt
4	42	340.271	638.988	ZT12	Baseline	SSO	wt
4	43	340.271	629.467	ZT12	Baseline	SSO	wt
4	44	340.271	614.417	ZT12	Baseline	SSO	wt
4	45	340.271	616.482	ZT12	Baseline	SSO	wt
4	46	340.271	633.686	ZT12	Baseline	SSO	wt
4	47	341.797	480.798	ZT12	Baseline	SSO	wt
4	48	341.797	427.455	ZT12	Baseline	SSO	wt
4	49	341.797	489.074	ZT12	Baseline	SSO	wt
4	50	340.271	560.982	ZT12	Baseline	SSO	wt
4	51	341.797	590.565	ZT12	Baseline	SSO	wt
4	52	340.271	429.685	ZT12	Baseline	SSO	wt
4	53	341.797	541.152	ZT12	Baseline	SSO	wt
4	54	340.271	424.171	ZT12	Baseline	SSO	wt
4	55	341.797	618.632	ZT12	Baseline	SSO	wt
4	56	341.797	459.305	ZT12	Baseline	SSO	wt
4	57	341.797	627.39	ZT12	Baseline	SSO	wt
4	58	341.797	560.158	ZT12	Baseline	SSO	wt
4	59	341.797	633.599	ZT12	Baseline	SSO	wt
4	60	341.797	579.444	ZT12	Baseline	SSO	wt
4	61	341.797	546.202	ZT12	Baseline	SSO	wt
4	62	341.797	481.385	ZT12	Baseline	SSO	wt
4	63	341.797	627.539	ZT12	Baseline	SSO	wt
4	64	341.797	606.517	ZT12	Baseline	SSO	wt
4	65	341.797	534.862	ZT12	Baseline	SSO	wt
4	66	341.797	666.205	ZT12	Baseline	SSO	wt
4	67	341.797	514.773	ZT12	Baseline	SSO	wt
4	68	341.797	643.088	ZT12	Baseline	SSO	wt
4	69	341.797	603.408	ZT12	Baseline	SSO	wt
4	70	341.797	558.926	ZT12	Baseline	SSO	wt
4	71	341.797	587.283	ZT12	Baseline	SSO	wt
4	72	340.271	576.423	ZT12	Baseline	SSO	wt
4	73	340.271	487.021	ZT12	Baseline	SSO	wt
4	74	340.271	639.072	ZT12	Baseline	SSO	wt
4	75	341.797	436.408	ZT12	Baseline	SSO	wt
4	76	340.271	641.951	ZT12	Baseline	SSO	wt
4	77	340.271	648.856	ZT12	Baseline	SSO	wt
4	78	340.271	555.508	ZT12	Baseline	SSO	wt
4	79	340.271	631.049	ZT12	Baseline	SSO	wt
4	80	340.271	614.037	ZT12	Baseline	SSO	wt
4	81	340.271	615.156	ZT12	Baseline	SSO	wt
4	82	340.271	630.818	ZT12	Baseline	SSO	wt
4	83	340.271	560.011	ZT12	Baseline	SSO	wt
4	84	340.271	639.816	ZT12	Baseline	SSO	wt
4	85	341.797	504.238	ZT12	Baseline	SSO	wt
4	86	340.271	601.665	ZT12	Baseline	SSO	wt
4	87	341.797	423.47	ZT12	Baseline	SSO	wt
4	88	340.271	491.771	ZT12	Baseline	SSO	wt
4	89	341.797	544.831	ZT12	Baseline	SSO	wt
4	90	340.271	616.593	ZT12	Baseline	SSO	wt
4	91	340.271	611.211	ZT12	Baseline	SSO	wt
4	92	340.271	613.009	ZT12	Baseline	SSO	wt
4	93	341.797	393.879	ZT12	Baseline	SSO	wt
4	94	340.271	527.846	ZT12	Baseline	SSO	wt
5	1	355.53	385.778	ZT12	Baseline	SSO	wt
5	2	355.53	441.746	ZT12	Baseline	SSO	wt
5	3	355.53	443.609	ZT12	Baseline	SSO	wt
5	4	355.53	438.743	ZT12	Baseline	SSO	wt
5	5	355.53	326.711	ZT12	Baseline	SSO	wt
5	6	354.004	448.429	ZT12	Baseline	SSO	wt
5	7	355.53	337.061	ZT12	Baseline	SSO	wt
5	8	355.53	468.904	ZT12	Baseline	SSO	wt
5	9	355.53	409.612	ZT12	Baseline	SSO	wt
5	10	354.004	358.052	ZT12	Baseline	SSO	wt
5	11	355.53	360.191	ZT12	Baseline	SSO	wt
5	12	355.53	458.883	ZT12	Baseline	SSO	wt
5	13	355.53	491.244	ZT12	Baseline	SSO	wt
5	14	355.53	427.209	ZT12	Baseline	SSO	wt
5	15	355.53	350.672	ZT12	Baseline	SSO	wt
5	16	355.53	389.822	ZT12	Baseline	SSO	wt
5	17	355.53	375.204	ZT12	Baseline	SSO	wt
5	18	355.53	348.046	ZT12	Baseline	SSO	wt
5	19	355.53	376.582	ZT12	Baseline	SSO	wt
5	20	355.53	397.787	ZT12	Baseline	SSO	wt
5	21	355.53	393.152	ZT12	Baseline	SSO	wt
5	22	355.53	299.853	ZT12	Baseline	SSO	wt
5	23	354.004	400.44	ZT12	Baseline	SSO	wt
5	24	354.004	376.165	ZT12	Baseline	SSO	wt
5	25	355.53	291.158	ZT12	Baseline	SSO	wt
5	26	354.004	302.513	ZT12	Baseline	SSO	wt
5	27	354.004	412.729	ZT12	Baseline	SSO	wt
5	28	354.004	389.551	ZT12	Baseline	SSO	wt
5	29	354.004	339.754	ZT12	Baseline	SSO	wt
5	30	354.004	347.586	ZT12	Baseline	SSO	wt
5	31	354.004	406.625	ZT12	Baseline	SSO	wt
5	32	354.004	342.022	ZT12	Baseline	SSO	wt
5	33	355.53	315.37	ZT12	Baseline	SSO	wt
5	34	354.004	311.98	ZT12	Baseline	SSO	wt
5	35	354.004	407.132	ZT12	Baseline	SSO	wt
5	36	354.004	432.23	ZT12	Baseline	SSO	wt
5	37	354.004	425.966	ZT12	Baseline	SSO	wt
5	38	354.004	430.887	ZT12	Baseline	SSO	wt
5	39	354.004	413.563	ZT12	Baseline	SSO	wt
5	40	354.004	386.993	ZT12	Baseline	SSO	wt
5	41	354.004	409.684	ZT12	Baseline	SSO	wt
5	42	354.004	420.689	ZT12	Baseline	SSO	wt
5	43	354.004	396.106	ZT12	Baseline	SSO	wt
5	44	354.004	418.347	ZT12	Baseline	SSO	wt
5	45	354.004	437.346	ZT12	Baseline	SSO	wt
5	46	354.004	448.629	ZT12	Baseline	SSO	wt
5	47	354.004	439.919	ZT12	Baseline	SSO	wt
5	48	354.004	457.382	ZT12	Baseline	SSO	wt
5	49	354.004	416.581	ZT12	Baseline	SSO	wt
5	50	354.004	432.274	ZT12	Baseline	SSO	wt
5	51	354.004	453.467	ZT12	Baseline	SSO	wt
5	52	354.004	330.176	ZT12	Baseline	SSO	wt
5	53	354.004	389.4	ZT12	Baseline	SSO	wt
5	54	354.004	373.429	ZT12	Baseline	SSO	wt
5	55	354.004	419.837	ZT12	Baseline	SSO	wt
5	56	354.004	397.423	ZT12	Baseline	SSO	wt
5	57	354.004	409.075	ZT12	Baseline	SSO	wt
5	58	354.004	430.788	ZT12	Baseline	SSO	wt
5	59	354.004	439.15	ZT12	Baseline	SSO	wt
5	60	354.004	427.749	ZT12	Baseline	SSO	wt
5	61	354.004	446.567	ZT12	Baseline	SSO	wt
5	62	354.004	438.6	ZT12	Baseline	SSO	wt
5	63	354.004	365.912	ZT12	Baseline	SSO	wt
6	1	366.211	248.834	ZT12	Baseline	SSO	wt
6	2	366.211	265.76	ZT12	Baseline	SSO	wt
6	3	366.211	176.462	ZT12	Baseline	SSO	wt
6	4	367.737	198.578	ZT12	Baseline	SSO	wt
6	5	32.0435	310.99	ZT12	Baseline	SSO	wt
6	6	367.737	150.565	ZT12	Baseline	SSO	wt
6	7	32.0435	310.106	ZT12	Baseline	SSO	wt
6	8	370.789	224.834	ZT12	Baseline	SSO	wt
6	9	369.263	201.498	ZT12	Baseline	SSO	wt
6	10	367.737	198.511	ZT12	Baseline	SSO	wt
6	11	367.737	170.376	ZT12	Baseline	SSO	wt
6	12	366.211	231.424	ZT12	Baseline	SSO	wt
6	13	366.211	229.977	ZT12	Baseline	SSO	wt
6	14	364.685	265.062	ZT12	Baseline	SSO	wt
6	15	364.685	205.239	ZT12	Baseline	SSO	wt
6	16	363.159	273.746	ZT12	Baseline	SSO	wt
6	17	363.159	204.309	ZT12	Baseline	SSO	wt
6	18	363.159	240.698	ZT12	Baseline	SSO	wt
6	19	363.159	256.859	ZT12	Baseline	SSO	wt
6	20	363.159	258.887	ZT12	Baseline	SSO	wt
6	21	363.159	252.469	ZT12	Baseline	SSO	wt
6	22	363.159	264.886	ZT12	Baseline	SSO	wt
6	23	364.685	166.03	ZT12	Baseline	SSO	wt
6	24	364.685	222.931	ZT12	Baseline	SSO	wt
6	25	364.685	213.612	ZT12	Baseline	SSO	wt
6	26	364.685	201.667	ZT12	Baseline	SSO	wt
6	27	364.685	205.499	ZT12	Baseline	SSO	wt
6	28	364.685	186.048	ZT12	Baseline	SSO	wt
6	29	364.685	237.9	ZT12	Baseline	SSO	wt
6	30	364.685	198.112	ZT12	Baseline	SSO	wt
6	31	366.211	219.411	ZT12	Baseline	SSO	wt
6	32	366.211	218.875	ZT12	Baseline	SSO	wt
6	33	366.211	180.119	ZT12	Baseline	SSO	wt
6	34	366.211	177.77	ZT12	Baseline	SSO	wt
6	35	364.685	144.062	ZT12	Baseline	SSO	wt
6	36	364.685	192.202	ZT12	Baseline	SSO	wt
6	37	364.685	222.126	ZT12	Baseline	SSO	wt
6	38	363.159	194.812	ZT12	Baseline	SSO	wt
6	39	363.159	204.043	ZT12	Baseline	SSO	wt
6	40	364.685	215.304	ZT12	Baseline	SSO	wt
6	41	363.159	250.349	ZT12	Baseline	SSO	wt
6	42	363.159	205.686	ZT12	Baseline	SSO	wt
6	43	363.159	244.946	ZT12	Baseline	SSO	wt
6	44	363.159	186.406	ZT12	Baseline	SSO	wt
6	45	363.159	246.02	ZT12	Baseline	SSO	wt
6	46	363.159	211.549	ZT12	Baseline	SSO	wt
6	47	363.159	252.955	ZT12	Baseline	SSO	wt
6	48	363.159	204.964	ZT12	Baseline	SSO	wt
6	49	363.159	230.998	ZT12	Baseline	SSO	wt
6	50	363.159	207.756	ZT12	Baseline	SSO	wt
6	51	363.159	241.132	ZT12	Baseline	SSO	wt
6	52	363.159	224.435	ZT12	Baseline	SSO	wt
6	53	363.159	247.469	ZT12	Baseline	SSO	wt
6	54	363.159	227.505	ZT12	Baseline	SSO	wt
6	55	363.159	249.35	ZT12	Baseline	SSO	wt
6	56	363.159	168.324	ZT12	Baseline	SSO	wt
6	57	363.159	250.677	ZT12	Baseline	SSO	wt
7	1	361.633	297.674	ZT12	Baseline	SSO	wt
7	2	361.633	235.605	ZT12	Baseline	SSO	wt
7	3	360.107	235.349	ZT12	Baseline	SSO	wt
7	4	360.107	265.001	ZT12	Baseline	SSO	wt
7	5	360.107	257.332	ZT12	Baseline	SSO	wt
7	6	360.107	244.751	ZT12	Baseline	SSO	wt
7	7	360.107	265.302	ZT12	Baseline	SSO	wt
7	8	360.107	177.563	ZT12	Baseline	SSO	wt
7	9	360.107	248.08	ZT12	Baseline	SSO	wt
7	10	360.107	177.968	ZT12	Baseline	SSO	wt
7	11	360.107	229.136	ZT12	Baseline	SSO	wt
7	12	360.107	229.032	ZT12	Baseline	SSO	wt
7	13	360.107	232.354	ZT12	Baseline	SSO	wt
7	14	360.107	165.919	ZT12	Baseline	SSO	wt
7	15	360.107	153.934	ZT12	Baseline	SSO	wt
7	16	358.582	203.391	ZT12	Baseline	SSO	wt
7	17	358.582	187.687	ZT12	Baseline	SSO	wt
7	18	358.582	186.881	ZT12	Baseline	SSO	wt
7	19	358.582	237.681	ZT12	Baseline	SSO	wt
7	20	358.582	228.702	ZT12	Baseline	SSO	wt
7	21	358.582	238.158	ZT12	Baseline	SSO	wt
7	22	358.582	202.122	ZT12	Baseline	SSO	wt
7	23	358.582	238.216	ZT12	Baseline	SSO	wt
7	24	358.582	228.325	ZT12	Baseline	SSO	wt
7	25	358.582	217.415	ZT12	Baseline	SSO	wt
7	26	358.582	245.737	ZT12	Baseline	SSO	wt
7	27	357.056	176.243	ZT12	Baseline	SSO	wt
7	28	357.056	193.815	ZT12	Baseline	SSO	wt
7	29	357.056	238.795	ZT12	Baseline	SSO	wt
7	30	357.056	250.072	ZT12	Baseline	SSO	wt
7	31	357.056	242.455	ZT12	Baseline	SSO	wt
7	32	357.056	242.956	ZT12	Baseline	SSO	wt
7	33	357.056	238.313	ZT12	Baseline	SSO	wt
7	34	357.056	218.079	ZT12	Baseline	SSO	wt
7	35	357.056	235.188	ZT12	Baseline	SSO	wt
7	36	357.056	209.372	ZT12	Baseline	SSO	wt
7	37	357.056	222.44	ZT12	Baseline	SSO	wt
7	38	357.056	181.681	ZT12	Baseline	SSO	wt
7	39	358.582	235.581	ZT12	Baseline	SSO	wt
7	40	358.582	221.439	ZT12	Baseline	SSO	wt
7	41	32.0435	310.833	ZT12	Baseline	SSO	wt
7	42	355.53	205.001	ZT12	Baseline	SSO	wt
7	43	355.53	210.353	ZT12	Baseline	SSO	wt
7	44	355.53	200.16	ZT12	Baseline	SSO	wt
7	45	357.056	159.17	ZT12	Baseline	SSO	wt
7	46	357.056	235.063	ZT12	Baseline	SSO	wt
7	47	357.056	195.44	ZT12	Baseline	SSO	wt
7	48	357.056	193.446	ZT12	Baseline	SSO	wt
7	49	357.056	232.678	ZT12	Baseline	SSO	wt
7	50	357.056	217.316	ZT12	Baseline	SSO	wt
7	51	357.056	220.575	ZT12	Baseline	SSO	wt
7	52	357.056	216.573	ZT12	Baseline	SSO	wt
7	53	357.056	220.155	ZT12	Baseline	SSO	wt
7	54	355.53	229.037	ZT12	Baseline	SSO	wt
7	55	355.53	254.362	ZT12	Baseline	SSO	wt
7	56	355.53	214.665	ZT12	Baseline	SSO	wt
7	57	355.53	250.493	ZT12	Baseline	SSO	wt
7	58	355.53	169.985	ZT12	Baseline	SSO	wt
7	59	355.53	230.188	ZT12	Baseline	SSO	wt
7	60	355.53	195.349	ZT12	Baseline	SSO	wt
7	61	355.53	241.464	ZT12	Baseline	SSO	wt
7	62	355.53	221.096	ZT12	Baseline	SSO	wt
7	63	355.53	234.638	ZT12	Baseline	SSO	wt
7	64	355.53	220.066	ZT12	Baseline	SSO	wt
7	65	355.53	230.901	ZT12	Baseline	SSO	wt
7	66	355.53	223.808	ZT12	Baseline	SSO	wt
8	1	399.78	41.0984	ZT12	Baseline	SSO	wt
8	2	398.254	28.0561	ZT12	Baseline	SSO	wt
8	3	398.254	48.3556	ZT12	Baseline	SSO	wt
8	4	396.729	67.7083	ZT12	Baseline	SSO	wt
8	5	395.203	30.8882	ZT12	Baseline	SSO	wt
8	6	396.729	56.5683	ZT12	Baseline	SSO	wt
8	7	393.677	33.2804	ZT12	Baseline	SSO	wt
8	8	395.203	52.5686	ZT12	Baseline	SSO	wt
8	9	393.677	38.0859	ZT12	Baseline	SSO	wt
8	10	395.203	99.8717	ZT12	Baseline	SSO	wt
8	11	392.151	35.0203	ZT12	Baseline	SSO	wt
8	12	392.151	50.9174	ZT12	Baseline	SSO	wt
8	13	393.677	69.0669	ZT12	Baseline	SSO	wt
8	14	392.151	44.5433	ZT12	Baseline	SSO	wt
8	15	393.677	69.2871	ZT12	Baseline	SSO	wt
8	16	393.677	97.4256	ZT12	Baseline	SSO	wt
8	17	392.151	49.6004	ZT12	Baseline	SSO	wt
8	18	393.677	107.473	ZT12	Baseline	SSO	wt
8	19	392.151	34.0888	ZT12	Baseline	SSO	wt
8	20	393.677	100.824	ZT12	Baseline	SSO	wt
8	21	390.625	33.3925	ZT12	Baseline	SSO	wt
8	22	390.625	46.9189	ZT12	Baseline	SSO	wt
8	23	392.151	122.879	ZT12	Baseline	SSO	wt
8	24	389.099	95.9232	ZT12	Baseline	SSO	wt
8	25	390.625	131.654	ZT12	Baseline	SSO	wt
8	26	387.573	143.37	ZT12	Baseline	SSO	wt
8	27	387.573	183.233	ZT12	Baseline	SSO	wt
8	28	387.573	138.926	ZT12	Baseline	SSO	wt
8	29	389.099	137.311	ZT12	Baseline	SSO	wt
8	30	387.573	29.0673	ZT12	Baseline	SSO	wt
8	31	390.625	88.9283	ZT12	Baseline	SSO	wt
8	32	389.099	40.2749	ZT12	Baseline	SSO	wt
8	33	390.625	89.9472	ZT12	Baseline	SSO	wt
8	34	389.099	29.7786	ZT12	Baseline	SSO	wt
8	35	390.625	87.6424	ZT12	Baseline	SSO	wt
8	36	392.151	84.5697	ZT12	Baseline	SSO	wt
8	37	389.099	34.8046	ZT12	Baseline	SSO	wt
8	38	392.151	69.9269	ZT12	Baseline	SSO	wt
8	39	389.099	44.3206	ZT12	Baseline	SSO	wt
8	40	390.625	68.6019	ZT12	Baseline	SSO	wt
8	41	389.099	39.1968	ZT12	Baseline	SSO	wt
8	42	392.151	60.9029	ZT12	Baseline	SSO	wt
8	43	392.151	38.6613	ZT12	Baseline	SSO	wt
8	44	390.625	21.9135	ZT12	Baseline	SSO	wt
8	45	393.677	48.6427	ZT12	Baseline	SSO	wt
8	46	390.625	38.7701	ZT12	Baseline	SSO	wt
1	1	346.375	353.342	ZT12	Baseline	SSO	AgOAMB-
1	2	346.375	344.513	ZT12	Baseline	SSO	AgOAMB-
1	3	346.375	383.073	ZT12	Baseline	SSO	AgOAMB-
3	1	329.59	654.441	ZT12	Baseline	SSO	AgOAMB-
3	2	329.59	664.238	ZT12	Baseline	SSO	AgOAMB-
3	3	329.59	767.789	ZT12	Baseline	SSO	AgOAMB-
3	4	329.59	844.438	ZT12	Baseline	SSO	AgOAMB-
3	5	329.59	878.475	ZT12	Baseline	SSO	AgOAMB-
3	6	329.59	865.884	ZT12	Baseline	SSO	AgOAMB-
3	7	329.59	830.575	ZT12	Baseline	SSO	AgOAMB-
3	8	329.59	780.43	ZT12	Baseline	SSO	AgOAMB-
3	9	329.59	689.281	ZT12	Baseline	SSO	AgOAMB-
3	10	329.59	695.638	ZT12	Baseline	SSO	AgOAMB-
3	11	328.064	680.5	ZT12	Baseline	SSO	AgOAMB-
3	12	328.064	699.679	ZT12	Baseline	SSO	AgOAMB-
3	13	329.59	596.892	ZT12	Baseline	SSO	AgOAMB-
3	14	328.064	727.024	ZT12	Baseline	SSO	AgOAMB-
3	15	328.064	800.606	ZT12	Baseline	SSO	AgOAMB-
3	16	328.064	841.101	ZT12	Baseline	SSO	AgOAMB-
3	17	328.064	828.411	ZT12	Baseline	SSO	AgOAMB-
3	18	328.064	626.421	ZT12	Baseline	SSO	AgOAMB-
3	19	329.59	663.743	ZT12	Baseline	SSO	AgOAMB-
3	20	329.59	621.038	ZT12	Baseline	SSO	AgOAMB-
3	21	329.59	737.726	ZT12	Baseline	SSO	AgOAMB-
3	22	329.59	824.849	ZT12	Baseline	SSO	AgOAMB-
4	1	355.53	814.096	ZT12	Baseline	SSO	AgOAMB-
4	2	355.53	1063.44	ZT12	Baseline	SSO	AgOAMB-
4	3	355.53	920.504	ZT12	Baseline	SSO	AgOAMB-
4	4	354.004	695.713	ZT12	Baseline	SSO	AgOAMB-
4	5	354.004	1034.96	ZT12	Baseline	SSO	AgOAMB-
4	6	354.004	1052.91	ZT12	Baseline	SSO	AgOAMB-
4	7	354.004	1053.3	ZT12	Baseline	SSO	AgOAMB-
4	8	354.004	1062.08	ZT12	Baseline	SSO	AgOAMB-
4	9	354.004	1050.04	ZT12	Baseline	SSO	AgOAMB-
4	10	354.004	932.155	ZT12	Baseline	SSO	AgOAMB-
4	11	354.004	833.023	ZT12	Baseline	SSO	AgOAMB-
4	12	354.004	846.178	ZT12	Baseline	SSO	AgOAMB-
4	13	354.004	850.056	ZT12	Baseline	SSO	AgOAMB-
4	14	354.004	968.931	ZT12	Baseline	SSO	AgOAMB-
4	15	354.004	997.25	ZT12	Baseline	SSO	AgOAMB-
4	16	354.004	978.606	ZT12	Baseline	SSO	AgOAMB-
4	17	354.004	1008.07	ZT12	Baseline	SSO	AgOAMB-
4	18	354.004	788.114	ZT12	Baseline	SSO	AgOAMB-
4	19	352.478	862.053	ZT12	Baseline	SSO	AgOAMB-
4	20	352.478	958.233	ZT12	Baseline	SSO	AgOAMB-
4	21	352.478	1000.49	ZT12	Baseline	SSO	AgOAMB-
4	22	352.478	1045.22	ZT12	Baseline	SSO	AgOAMB-
4	23	352.478	974.378	ZT12	Baseline	SSO	AgOAMB-
4	24	352.478	933.636	ZT12	Baseline	SSO	AgOAMB-
4	25	352.478	1014.42	ZT12	Baseline	SSO	AgOAMB-
4	26	352.478	1049.49	ZT12	Baseline	SSO	AgOAMB-
4	27	352.478	994.37	ZT12	Baseline	SSO	AgOAMB-
4	28	352.478	897.542	ZT12	Baseline	SSO	AgOAMB-
4	29	352.478	992.382	ZT12	Baseline	SSO	AgOAMB-
4	30	352.478	1013.72	ZT12	Baseline	SSO	AgOAMB-
4	31	352.478	1034.38	ZT12	Baseline	SSO	AgOAMB-
4	32	352.478	1011.33	ZT12	Baseline	SSO	AgOAMB-
4	33	352.478	1054.73	ZT12	Baseline	SSO	AgOAMB-
4	34	352.478	957.926	ZT12	Baseline	SSO	AgOAMB-
4	35	352.478	1057.27	ZT12	Baseline	SSO	AgOAMB-
4	36	352.478	1064.73	ZT12	Baseline	SSO	AgOAMB-
4	37	352.478	959.462	ZT12	Baseline	SSO	AgOAMB-
4	38	352.478	996.878	ZT12	Baseline	SSO	AgOAMB-
4	39	352.478	1025.45	ZT12	Baseline	SSO	AgOAMB-
4	40	352.478	1053.13	ZT12	Baseline	SSO	AgOAMB-
4	41	352.478	1043.94	ZT12	Baseline	SSO	AgOAMB-
4	42	354.004	1086.58	ZT12	Baseline	SSO	AgOAMB-
4	43	354.004	1099.9	ZT12	Baseline	SSO	AgOAMB-
4	44	354.004	1088.49	ZT12	Baseline	SSO	AgOAMB-
4	45	354.004	1067.05	ZT12	Baseline	SSO	AgOAMB-
4	46	354.004	1046.11	ZT12	Baseline	SSO	AgOAMB-
4	47	354.004	1029.04	ZT12	Baseline	SSO	AgOAMB-
4	48	354.004	843.437	ZT12	Baseline	SSO	AgOAMB-
5	1	415.039	317.142	ZT12	Baseline	SSO	AgOAMB-
5	2	410.461	278.363	ZT12	Baseline	SSO	AgOAMB-
5	3	408.936	351.301	ZT12	Baseline	SSO	AgOAMB-
5	4	407.41	313.601	ZT12	Baseline	SSO	AgOAMB-
5	5	404.358	231.882	ZT12	Baseline	SSO	AgOAMB-
5	6	404.358	311.725	ZT12	Baseline	SSO	AgOAMB-
5	7	402.832	296.101	ZT12	Baseline	SSO	AgOAMB-
5	8	402.832	305.579	ZT12	Baseline	SSO	AgOAMB-
5	9	398.254	325.457	ZT12	Baseline	SSO	AgOAMB-
5	10	398.254	194.181	ZT12	Baseline	SSO	AgOAMB-
5	11	396.729	267.756	ZT12	Baseline	SSO	AgOAMB-
5	12	401.306	216.505	ZT12	Baseline	SSO	AgOAMB-
5	13	399.78	228.423	ZT12	Baseline	SSO	AgOAMB-
5	14	399.78	269.093	ZT12	Baseline	SSO	AgOAMB-
5	15	398.254	202.404	ZT12	Baseline	SSO	AgOAMB-
5	16	395.203	240.99	ZT12	Baseline	SSO	AgOAMB-
5	17	396.729	283.672	ZT12	Baseline	SSO	AgOAMB-
5	18	393.677	173.968	ZT12	Baseline	SSO	AgOAMB-
6	1	379.944	660.179	ZT12	Baseline	SSO	AgOAMB-
6	2	379.944	630.397	ZT12	Baseline	SSO	AgOAMB-
6	3	379.944	659.909	ZT12	Baseline	SSO	AgOAMB-
6	4	379.944	570.118	ZT12	Baseline	SSO	AgOAMB-
6	5	379.944	648.531	ZT12	Baseline	SSO	AgOAMB-
6	6	379.944	660.359	ZT12	Baseline	SSO	AgOAMB-
6	7	379.944	574.393	ZT12	Baseline	SSO	AgOAMB-
6	8	379.944	633.998	ZT12	Baseline	SSO	AgOAMB-
6	9	379.944	587.513	ZT12	Baseline	SSO	AgOAMB-
6	10	379.944	629.318	ZT12	Baseline	SSO	AgOAMB-
6	11	379.944	633.099	ZT12	Baseline	SSO	AgOAMB-
6	12	379.944	621.078	ZT12	Baseline	SSO	AgOAMB-
6	13	379.944	579.464	ZT12	Baseline	SSO	AgOAMB-
6	14	379.944	534.244	ZT12	Baseline	SSO	AgOAMB-
6	15	379.944	452.479	ZT12	Baseline	SSO	AgOAMB-
6	16	378.418	448.915	ZT12	Baseline	SSO	AgOAMB-
6	17	378.418	423.433	ZT12	Baseline	SSO	AgOAMB-
6	18	378.418	469.09	ZT12	Baseline	SSO	AgOAMB-
6	19	378.418	455.572	ZT12	Baseline	SSO	AgOAMB-
6	20	376.892	552.267	ZT12	Baseline	SSO	AgOAMB-
6	21	376.892	622.842	ZT12	Baseline	SSO	AgOAMB-
6	22	376.892	653.83	ZT12	Baseline	SSO	AgOAMB-
6	23	376.892	503.692	ZT12	Baseline	SSO	AgOAMB-
6	24	376.892	446.185	ZT12	Baseline	SSO	AgOAMB-
6	25	375.366	432.703	ZT12	Baseline	SSO	AgOAMB-
6	26	375.366	499.479	ZT12	Baseline	SSO	AgOAMB-
6	27	375.366	513.2	ZT12	Baseline	SSO	AgOAMB-
6	28	375.366	603.41	ZT12	Baseline	SSO	AgOAMB-
6	29	375.366	635.858	ZT12	Baseline	SSO	AgOAMB-
6	30	375.366	657.322	ZT12	Baseline	SSO	AgOAMB-
6	31	375.366	631.352	ZT12	Baseline	SSO	AgOAMB-
6	32	375.366	590.061	ZT12	Baseline	SSO	AgOAMB-
6	33	375.366	553.592	ZT12	Baseline	SSO	AgOAMB-
6	34	375.366	396.662	ZT12	Baseline	SSO	AgOAMB-
6	35	373.84	395.17	ZT12	Baseline	SSO	AgOAMB-
6	36	373.84	627.113	ZT12	Baseline	SSO	AgOAMB-
6	37	373.84	546.062	ZT12	Baseline	SSO	AgOAMB-
6	38	373.84	591.719	ZT12	Baseline	SSO	AgOAMB-
6	39	373.84	637.047	ZT12	Baseline	SSO	AgOAMB-
6	40	373.84	550.18	ZT12	Baseline	SSO	AgOAMB-
6	41	372.314	409.651	ZT12	Baseline	SSO	AgOAMB-
6	42	372.314	569.362	ZT12	Baseline	SSO	AgOAMB-
6	43	372.314	541.77	ZT12	Baseline	SSO	AgOAMB-
6	44	372.314	565.419	ZT12	Baseline	SSO	AgOAMB-
6	45	372.314	521.484	ZT12	Baseline	SSO	AgOAMB-
6	46	372.314	452.133	ZT12	Baseline	SSO	AgOAMB-
6	47	373.84	499.122	ZT12	Baseline	SSO	AgOAMB-
6	48	372.314	502.475	ZT12	Baseline	SSO	AgOAMB-
6	49	372.314	608.207	ZT12	Baseline	SSO	AgOAMB-
6	50	372.314	628.409	ZT12	Baseline	SSO	AgOAMB-
6	51	372.314	647.933	ZT12	Baseline	SSO	AgOAMB-
6	52	372.314	640.569	ZT12	Baseline	SSO	AgOAMB-
6	53	372.314	646.84	ZT12	Baseline	SSO	AgOAMB-
6	54	372.314	664.702	ZT12	Baseline	SSO	AgOAMB-
6	55	372.314	632.843	ZT12	Baseline	SSO	AgOAMB-
6	56	372.314	571.186	ZT12	Baseline	SSO	AgOAMB-
6	57	372.314	629.305	ZT12	Baseline	SSO	AgOAMB-
6	58	372.314	646.976	ZT12	Baseline	SSO	AgOAMB-
6	59	372.314	534.147	ZT12	Baseline	SSO	AgOAMB-
6	60	372.314	629.919	ZT12	Baseline	SSO	AgOAMB-
6	61	372.314	639.778	ZT12	Baseline	SSO	AgOAMB-
6	62	32.0435	308.78	ZT12	Baseline	SSO	AgOAMB-
6	63	372.314	422.824	ZT12	Baseline	SSO	AgOAMB-
6	64	370.789	434.917	ZT12	Baseline	SSO	AgOAMB-
6	65	370.789	483.948	ZT12	Baseline	SSO	AgOAMB-
6	66	370.789	521.608	ZT12	Baseline	SSO	AgOAMB-
7	1	350.952	1007.08	ZT12	Baseline	SSO	AgOAMB-
7	2	350.952	1014.42	ZT12	Baseline	SSO	AgOAMB-
7	3	350.952	869.183	ZT12	Baseline	SSO	AgOAMB-
7	4	349.426	687.976	ZT12	Baseline	SSO	AgOAMB-
7	5	350.952	854.559	ZT12	Baseline	SSO	AgOAMB-
7	6	350.952	798.356	ZT12	Baseline	SSO	AgOAMB-
7	7	350.952	752.943	ZT12	Baseline	SSO	AgOAMB-
7	8	349.426	706.393	ZT12	Baseline	SSO	AgOAMB-
7	9	349.426	750.834	ZT12	Baseline	SSO	AgOAMB-
7	10	349.426	844.53	ZT12	Baseline	SSO	AgOAMB-
7	11	349.426	1030.82	ZT12	Baseline	SSO	AgOAMB-
7	12	349.426	915.819	ZT12	Baseline	SSO	AgOAMB-
7	13	347.9	735.633	ZT12	Baseline	SSO	AgOAMB-
7	14	347.9	837.728	ZT12	Baseline	SSO	AgOAMB-
7	15	349.426	719.826	ZT12	Baseline	SSO	AgOAMB-
7	16	349.426	973.586	ZT12	Baseline	SSO	AgOAMB-
7	17	349.426	983.65	ZT12	Baseline	SSO	AgOAMB-
7	18	349.426	1034.92	ZT12	Baseline	SSO	AgOAMB-
7	19	349.426	1041.25	ZT12	Baseline	SSO	AgOAMB-
7	20	349.426	1036.81	ZT12	Baseline	SSO	AgOAMB-
7	21	349.426	704.808	ZT12	Baseline	SSO	AgOAMB-
7	22	349.426	875.521	ZT12	Baseline	SSO	AgOAMB-
7	23	349.426	1036.36	ZT12	Baseline	SSO	AgOAMB-
7	24	349.426	1036.94	ZT12	Baseline	SSO	AgOAMB-
7	25	349.426	1030.82	ZT12	Baseline	SSO	AgOAMB-
7	26	349.426	1029.17	ZT12	Baseline	SSO	AgOAMB-
7	27	349.426	1020.66	ZT12	Baseline	SSO	AgOAMB-
7	28	349.426	999.357	ZT12	Baseline	SSO	AgOAMB-
7	29	349.426	956.624	ZT12	Baseline	SSO	AgOAMB-
7	30	347.9	681.586	ZT12	Baseline	SSO	AgOAMB-
7	31	347.9	919.175	ZT12	Baseline	SSO	AgOAMB-
7	32	347.9	1007.92	ZT12	Baseline	SSO	AgOAMB-
7	33	347.9	1024.17	ZT12	Baseline	SSO	AgOAMB-
8	1	354.004	777.208	ZT12	Baseline	SSO	AgOAMB-
8	2	352.478	644.567	ZT12	Baseline	SSO	AgOAMB-
8	3	354.004	856.795	ZT12	Baseline	SSO	AgOAMB-
8	4	354.004	725.182	ZT12	Baseline	SSO	AgOAMB-
8	5	352.478	898.548	ZT12	Baseline	SSO	AgOAMB-
8	6	352.478	803.663	ZT12	Baseline	SSO	AgOAMB-
8	7	354.004	723.591	ZT12	Baseline	SSO	AgOAMB-
8	8	354.004	712.515	ZT12	Baseline	SSO	AgOAMB-
8	9	352.478	881.94	ZT12	Baseline	SSO	AgOAMB-
8	10	352.478	921.033	ZT12	Baseline	SSO	AgOAMB-
8	11	352.478	788.759	ZT12	Baseline	SSO	AgOAMB-
8	12	352.478	937.223	ZT12	Baseline	SSO	AgOAMB-
8	13	352.478	959.313	ZT12	Baseline	SSO	AgOAMB-
8	14	352.478	909.107	ZT12	Baseline	SSO	AgOAMB-
8	15	352.478	1006.08	ZT12	Baseline	SSO	AgOAMB-
8	16	352.478	960.367	ZT12	Baseline	SSO	AgOAMB-
8	17	352.478	839.64	ZT12	Baseline	SSO	AgOAMB-
8	18	352.478	930.693	ZT12	Baseline	SSO	AgOAMB-
8	19	352.478	971.184	ZT12	Baseline	SSO	AgOAMB-
8	20	352.478	924.371	ZT12	Baseline	SSO	AgOAMB-
8	21	352.478	967.564	ZT12	Baseline	SSO	AgOAMB-
8	22	352.478	1007.68	ZT12	Baseline	SSO	AgOAMB-
8	23	352.478	839.898	ZT12	Baseline	SSO	AgOAMB-
8	24	354.004	716.033	ZT12	Baseline	SSO	AgOAMB-
8	25	352.478	931.192	ZT12	Baseline	SSO	AgOAMB-
8	26	352.478	820.472	ZT12	Baseline	SSO	AgOAMB-
8	27	352.478	1120.25	ZT12	Baseline	SSO	AgOAMB-
8	28	352.478	959.327	ZT12	Baseline	SSO	AgOAMB-
8	29	352.478	995.691	ZT12	Baseline	SSO	AgOAMB-
8	30	352.478	854.777	ZT12	Baseline	SSO	AgOAMB-
8	31	352.478	971.904	ZT12	Baseline	SSO	AgOAMB-
8	32	352.478	858.774	ZT12	Baseline	SSO	AgOAMB-
8	33	354.004	865.339	ZT12	Baseline	SSO	AgOAMB-
8	34	354.004	1102.6	ZT12	Baseline	SSO	AgOAMB-
8	35	354.004	937.269	ZT12	Baseline	SSO	AgOAMB-
8	36	354.004	957.975	ZT12	Baseline	SSO	AgOAMB-
8	37	352.478	1142.91	ZT12	Baseline	SSO	AgOAMB-
8	38	352.478	1134.47	ZT12	Baseline	SSO	AgOAMB-
8	39	352.478	1222.69	ZT12	Baseline	SSO	AgOAMB-
8	40	352.478	1212.19	ZT12	Baseline	SSO	AgOAMB-
8	41	346.375	1217.7	ZT12	Baseline	SSO	AgOAMB-
8	42	346.375	1196.21	ZT12	Baseline	SSO	AgOAMB-
8	43	346.375	1180.55	ZT12	Baseline	SSO	AgOAMB-
8	44	344.849	952.032	ZT12	Baseline	SSO	AgOAMB-
8	45	344.849	1188.52	ZT12	Baseline	SSO	AgOAMB-
8	46	344.849	1185.58	ZT12	Baseline	SSO	AgOAMB-
3	1	373.84	1308.24	ZT12	Baseline	SSO	AgOctbeta2-
3	2	373.84	1281.4	ZT12	Baseline	SSO	AgOctbeta2-
3	3	373.84	1304.21	ZT12	Baseline	SSO	AgOctbeta2-
3	4	373.84	1336.32	ZT12	Baseline	SSO	AgOctbeta2-
3	5	373.84	1335.67	ZT12	Baseline	SSO	AgOctbeta2-
3	6	373.84	1312.79	ZT12	Baseline	SSO	AgOctbeta2-
3	7	373.84	1221.86	ZT12	Baseline	SSO	AgOctbeta2-
3	8	373.84	1235.84	ZT12	Baseline	SSO	AgOctbeta2-
3	9	373.84	1188.61	ZT12	Baseline	SSO	AgOctbeta2-
3	10	373.84	1021.96	ZT12	Baseline	SSO	AgOctbeta2-
3	11	372.314	864.881	ZT12	Baseline	SSO	AgOctbeta2-
3	12	372.314	1111.64	ZT12	Baseline	SSO	AgOctbeta2-
3	13	372.314	1284.66	ZT12	Baseline	SSO	AgOctbeta2-
3	14	372.314	1150.05	ZT12	Baseline	SSO	AgOctbeta2-
3	15	370.789	1160.55	ZT12	Baseline	SSO	AgOctbeta2-
3	16	370.789	1303.13	ZT12	Baseline	SSO	AgOctbeta2-
3	17	370.789	1233.2	ZT12	Baseline	SSO	AgOctbeta2-
3	18	370.789	1289.51	ZT12	Baseline	SSO	AgOctbeta2-
3	19	370.789	1119.22	ZT12	Baseline	SSO	AgOctbeta2-
3	20	370.789	1092.65	ZT12	Baseline	SSO	AgOctbeta2-
3	21	370.789	1141.95	ZT12	Baseline	SSO	AgOctbeta2-
3	22	370.789	1077.72	ZT12	Baseline	SSO	AgOctbeta2-
3	23	369.263	1194.82	ZT12	Baseline	SSO	AgOctbeta2-
3	24	369.263	1127.31	ZT12	Baseline	SSO	AgOctbeta2-
3	25	369.263	1308.16	ZT12	Baseline	SSO	AgOctbeta2-
3	26	369.263	1324.5	ZT12	Baseline	SSO	AgOctbeta2-
3	27	369.263	1301.17	ZT12	Baseline	SSO	AgOctbeta2-
3	28	369.263	1256.59	ZT12	Baseline	SSO	AgOctbeta2-
3	29	369.263	1242.81	ZT12	Baseline	SSO	AgOctbeta2-
3	30	369.263	1214.09	ZT12	Baseline	SSO	AgOctbeta2-
3	31	369.263	1134.23	ZT12	Baseline	SSO	AgOctbeta2-
3	32	369.263	1242.75	ZT12	Baseline	SSO	AgOctbeta2-
3	33	369.263	1319.09	ZT12	Baseline	SSO	AgOctbeta2-
3	34	367.737	933.933	ZT12	Baseline	SSO	AgOctbeta2-
3	35	367.737	1197.18	ZT12	Baseline	SSO	AgOctbeta2-
3	36	366.211	1269.79	ZT12	Baseline	SSO	AgOctbeta2-
3	37	366.211	1106.99	ZT12	Baseline	SSO	AgOctbeta2-
3	38	367.737	1150.69	ZT12	Baseline	SSO	AgOctbeta2-
3	39	367.737	1332.09	ZT12	Baseline	SSO	AgOctbeta2-
3	40	367.737	1320.57	ZT12	Baseline	SSO	AgOctbeta2-
3	41	367.737	1305.14	ZT12	Baseline	SSO	AgOctbeta2-
3	42	367.737	1257.6	ZT12	Baseline	SSO	AgOctbeta2-
3	43	367.737	1319.5	ZT12	Baseline	SSO	AgOctbeta2-
3	44	367.737	1171.4	ZT12	Baseline	SSO	AgOctbeta2-
3	45	367.737	979.665	ZT12	Baseline	SSO	AgOctbeta2-
3	46	367.737	1090.54	ZT12	Baseline	SSO	AgOctbeta2-
3	47	367.737	1237.5	ZT12	Baseline	SSO	AgOctbeta2-
3	48	367.737	1295.97	ZT12	Baseline	SSO	AgOctbeta2-
3	49	367.737	1330.45	ZT12	Baseline	SSO	AgOctbeta2-
3	50	367.737	1100.45	ZT12	Baseline	SSO	AgOctbeta2-
3	51	367.737	999.585	ZT12	Baseline	SSO	AgOctbeta2-
3	52	366.211	955.32	ZT12	Baseline	SSO	AgOctbeta2-
3	53	366.211	1260.01	ZT12	Baseline	SSO	AgOctbeta2-
3	54	366.211	1295.21	ZT12	Baseline	SSO	AgOctbeta2-
3	55	366.211	1106.37	ZT12	Baseline	SSO	AgOctbeta2-
3	56	366.211	1004.83	ZT12	Baseline	SSO	AgOctbeta2-
3	57	366.211	1071.39	ZT12	Baseline	SSO	AgOctbeta2-
3	58	366.211	876.302	ZT12	Baseline	SSO	AgOctbeta2-
3	59	366.211	873.016	ZT12	Baseline	SSO	AgOctbeta2-
3	60	366.211	935.247	ZT12	Baseline	SSO	AgOctbeta2-
3	61	366.211	1068.26	ZT12	Baseline	SSO	AgOctbeta2-
3	62	366.211	1078.19	ZT12	Baseline	SSO	AgOctbeta2-
3	63	366.211	1049.85	ZT12	Baseline	SSO	AgOctbeta2-
3	64	366.211	1109.76	ZT12	Baseline	SSO	AgOctbeta2-
3	65	366.211	1176.47	ZT12	Baseline	SSO	AgOctbeta2-
3	66	364.685	861.146	ZT12	Baseline	SSO	AgOctbeta2-
3	67	364.685	1203.87	ZT12	Baseline	SSO	AgOctbeta2-
3	68	364.685	1155.82	ZT12	Baseline	SSO	AgOctbeta2-
3	69	364.685	1042.07	ZT12	Baseline	SSO	AgOctbeta2-
3	70	364.685	1128.04	ZT12	Baseline	SSO	AgOctbeta2-
3	71	364.685	1284.23	ZT12	Baseline	SSO	AgOctbeta2-
3	72	364.685	1335.83	ZT12	Baseline	SSO	AgOctbeta2-
3	73	364.685	1317.97	ZT12	Baseline	SSO	AgOctbeta2-
3	74	363.159	1298.09	ZT12	Baseline	SSO	AgOctbeta2-
3	75	363.159	1323.5	ZT12	Baseline	SSO	AgOctbeta2-
3	76	363.159	1315.02	ZT12	Baseline	SSO	AgOctbeta2-
3	77	363.159	1313.11	ZT12	Baseline	SSO	AgOctbeta2-
3	78	363.159	1057.94	ZT12	Baseline	SSO	AgOctbeta2-
3	79	363.159	923.53	ZT12	Baseline	SSO	AgOctbeta2-
3	80	361.633	1139.85	ZT12	Baseline	SSO	AgOctbeta2-
3	81	361.633	1188.53	ZT12	Baseline	SSO	AgOctbeta2-
3	82	361.633	1247.89	ZT12	Baseline	SSO	AgOctbeta2-
3	83	361.633	1181.92	ZT12	Baseline	SSO	AgOctbeta2-
3	84	361.633	1195.9	ZT12	Baseline	SSO	AgOctbeta2-
4	1	386.047	240.83	ZT12	Baseline	SSO	AgOctbeta2-
4	2	384.521	200.239	ZT12	Baseline	SSO	AgOctbeta2-
4	3	384.521	158.762	ZT12	Baseline	SSO	AgOctbeta2-
4	4	384.521	231.666	ZT12	Baseline	SSO	AgOctbeta2-
4	5	384.521	230.859	ZT12	Baseline	SSO	AgOctbeta2-
4	6	384.521	215.24	ZT12	Baseline	SSO	AgOctbeta2-
4	7	384.521	184.735	ZT12	Baseline	SSO	AgOctbeta2-
4	8	386.047	187.312	ZT12	Baseline	SSO	AgOctbeta2-
4	9	384.521	156.274	ZT12	Baseline	SSO	AgOctbeta2-
4	10	384.521	217.707	ZT12	Baseline	SSO	AgOctbeta2-
4	11	384.521	206.61	ZT12	Baseline	SSO	AgOctbeta2-
4	12	384.521	167.444	ZT12	Baseline	SSO	AgOctbeta2-
4	13	384.521	234.064	ZT12	Baseline	SSO	AgOctbeta2-
4	14	384.521	234.585	ZT12	Baseline	SSO	AgOctbeta2-
4	15	384.521	237.816	ZT12	Baseline	SSO	AgOctbeta2-
4	16	384.521	235.209	ZT12	Baseline	SSO	AgOctbeta2-
4	17	384.521	193.687	ZT12	Baseline	SSO	AgOctbeta2-
4	18	384.521	230.495	ZT12	Baseline	SSO	AgOctbeta2-
4	19	384.521	175.342	ZT12	Baseline	SSO	AgOctbeta2-
4	20	384.521	198.261	ZT12	Baseline	SSO	AgOctbeta2-
4	21	384.521	167.556	ZT12	Baseline	SSO	AgOctbeta2-
4	22	382.996	215.239	ZT12	Baseline	SSO	AgOctbeta2-
4	23	382.996	219.856	ZT12	Baseline	SSO	AgOctbeta2-
4	24	382.996	233.615	ZT12	Baseline	SSO	AgOctbeta2-
4	25	382.996	233.289	ZT12	Baseline	SSO	AgOctbeta2-
4	26	382.996	173.417	ZT12	Baseline	SSO	AgOctbeta2-
4	27	382.996	218.952	ZT12	Baseline	SSO	AgOctbeta2-
4	28	384.521	173.023	ZT12	Baseline	SSO	AgOctbeta2-
4	29	382.996	196.051	ZT12	Baseline	SSO	AgOctbeta2-
4	30	382.996	226.359	ZT12	Baseline	SSO	AgOctbeta2-
4	31	382.996	213.779	ZT12	Baseline	SSO	AgOctbeta2-
4	32	384.521	157.688	ZT12	Baseline	SSO	AgOctbeta2-
4	33	382.996	166.924	ZT12	Baseline	SSO	AgOctbeta2-
4	34	382.996	180.847	ZT12	Baseline	SSO	AgOctbeta2-
4	35	382.996	202.642	ZT12	Baseline	SSO	AgOctbeta2-
4	36	382.996	180.354	ZT12	Baseline	SSO	AgOctbeta2-
4	37	382.996	217.959	ZT12	Baseline	SSO	AgOctbeta2-
4	38	382.996	164.464	ZT12	Baseline	SSO	AgOctbeta2-
4	39	381.47	189.572	ZT12	Baseline	SSO	AgOctbeta2-
4	40	382.996	198.73	ZT12	Baseline	SSO	AgOctbeta2-
4	41	382.996	167.335	ZT12	Baseline	SSO	AgOctbeta2-
4	42	382.996	203.79	ZT12	Baseline	SSO	AgOctbeta2-
4	43	382.996	210.849	ZT12	Baseline	SSO	AgOctbeta2-
4	44	382.996	245.551	ZT12	Baseline	SSO	AgOctbeta2-
4	45	382.996	174.311	ZT12	Baseline	SSO	AgOctbeta2-
4	46	382.996	218.27	ZT12	Baseline	SSO	AgOctbeta2-
4	47	381.47	177.85	ZT12	Baseline	SSO	AgOctbeta2-
4	48	381.47	182.988	ZT12	Baseline	SSO	AgOctbeta2-
4	49	382.996	165.168	ZT12	Baseline	SSO	AgOctbeta2-
4	50	382.996	220.876	ZT12	Baseline	SSO	AgOctbeta2-
4	51	382.996	207.413	ZT12	Baseline	SSO	AgOctbeta2-
4	52	382.996	249.818	ZT12	Baseline	SSO	AgOctbeta2-
4	53	382.996	205.145	ZT12	Baseline	SSO	AgOctbeta2-
4	54	382.996	172.431	ZT12	Baseline	SSO	AgOctbeta2-
4	55	381.47	181.843	ZT12	Baseline	SSO	AgOctbeta2-
4	56	381.47	181.477	ZT12	Baseline	SSO	AgOctbeta2-
4	57	381.47	158.929	ZT12	Baseline	SSO	AgOctbeta2-
4	58	381.47	179.066	ZT12	Baseline	SSO	AgOctbeta2-
4	59	381.47	233.179	ZT12	Baseline	SSO	AgOctbeta2-
4	60	381.47	222.635	ZT12	Baseline	SSO	AgOctbeta2-
4	61	381.47	249.265	ZT12	Baseline	SSO	AgOctbeta2-
4	62	381.47	221.585	ZT12	Baseline	SSO	AgOctbeta2-
4	63	381.47	226.82	ZT12	Baseline	SSO	AgOctbeta2-
4	64	381.47	218.1	ZT12	Baseline	SSO	AgOctbeta2-
4	65	381.47	249.568	ZT12	Baseline	SSO	AgOctbeta2-
4	66	381.47	233.271	ZT12	Baseline	SSO	AgOctbeta2-
4	67	381.47	249.72	ZT12	Baseline	SSO	AgOctbeta2-
4	68	381.47	230.22	ZT12	Baseline	SSO	AgOctbeta2-
4	69	381.47	249.988	ZT12	Baseline	SSO	AgOctbeta2-
4	70	381.47	243.512	ZT12	Baseline	SSO	AgOctbeta2-
4	71	381.47	191.321	ZT12	Baseline	SSO	AgOctbeta2-
4	72	381.47	219.946	ZT12	Baseline	SSO	AgOctbeta2-
4	73	379.944	166.118	ZT12	Baseline	SSO	AgOctbeta2-
4	74	379.944	239.396	ZT12	Baseline	SSO	AgOctbeta2-
4	75	381.47	190.347	ZT12	Baseline	SSO	AgOctbeta2-
4	76	381.47	237.799	ZT12	Baseline	SSO	AgOctbeta2-
4	77	381.47	250.684	ZT12	Baseline	SSO	AgOctbeta2-
4	78	381.47	214.14	ZT12	Baseline	SSO	AgOctbeta2-
4	79	381.47	226.6	ZT12	Baseline	SSO	AgOctbeta2-
4	80	381.47	243.537	ZT12	Baseline	SSO	AgOctbeta2-
4	81	381.47	252.79	ZT12	Baseline	SSO	AgOctbeta2-
4	82	381.47	251.474	ZT12	Baseline	SSO	AgOctbeta2-
4	83	381.47	240.697	ZT12	Baseline	SSO	AgOctbeta2-
4	84	381.47	251.059	ZT12	Baseline	SSO	AgOctbeta2-
4	85	381.47	253.658	ZT12	Baseline	SSO	AgOctbeta2-
4	86	381.47	246.416	ZT12	Baseline	SSO	AgOctbeta2-
4	87	381.47	253.089	ZT12	Baseline	SSO	AgOctbeta2-
4	88	381.47	241.466	ZT12	Baseline	SSO	AgOctbeta2-
4	89	381.47	227.791	ZT12	Baseline	SSO	AgOctbeta2-
4	90	381.47	208.9	ZT12	Baseline	SSO	AgOctbeta2-
4	91	381.47	200.975	ZT12	Baseline	SSO	AgOctbeta2-
4	92	381.47	226.909	ZT12	Baseline	SSO	AgOctbeta2-
4	93	381.47	250.364	ZT12	Baseline	SSO	AgOctbeta2-
4	94	381.47	251.34	ZT12	Baseline	SSO	AgOctbeta2-
4	95	381.47	248.016	ZT12	Baseline	SSO	AgOctbeta2-
4	96	381.47	255.06	ZT12	Baseline	SSO	AgOctbeta2-
4	97	381.47	258.803	ZT12	Baseline	SSO	AgOctbeta2-
4	98	381.47	253.471	ZT12	Baseline	SSO	AgOctbeta2-
4	99	381.47	256.91	ZT12	Baseline	SSO	AgOctbeta2-
4	100	381.47	176.322	ZT12	Baseline	SSO	AgOctbeta2-
4	101	379.944	239.231	ZT12	Baseline	SSO	AgOctbeta2-
4	102	379.944	165.332	ZT12	Baseline	SSO	AgOctbeta2-
4	103	379.944	246.212	ZT12	Baseline	SSO	AgOctbeta2-
4	104	379.944	249.735	ZT12	Baseline	SSO	AgOctbeta2-
5	1	373.84	761.629	ZT12	Baseline	SSO	AgOctbeta2-
5	2	372.314	794.102	ZT12	Baseline	SSO	AgOctbeta2-
5	3	372.314	801.337	ZT12	Baseline	SSO	AgOctbeta2-
5	4	372.314	676.645	ZT12	Baseline	SSO	AgOctbeta2-
5	5	370.789	616.976	ZT12	Baseline	SSO	AgOctbeta2-
5	6	370.789	542.097	ZT12	Baseline	SSO	AgOctbeta2-
5	7	370.789	713.512	ZT12	Baseline	SSO	AgOctbeta2-
5	8	370.789	590.672	ZT12	Baseline	SSO	AgOctbeta2-
5	9	372.314	667.079	ZT12	Baseline	SSO	AgOctbeta2-
5	10	370.789	483.678	ZT12	Baseline	SSO	AgOctbeta2-
5	11	372.314	687.701	ZT12	Baseline	SSO	AgOctbeta2-
5	12	372.314	610.748	ZT12	Baseline	SSO	AgOctbeta2-
5	13	372.314	500.184	ZT12	Baseline	SSO	AgOctbeta2-
5	14	372.314	669.834	ZT12	Baseline	SSO	AgOctbeta2-
5	15	372.314	667.366	ZT12	Baseline	SSO	AgOctbeta2-
5	16	372.314	523.615	ZT12	Baseline	SSO	AgOctbeta2-
5	17	370.789	565.782	ZT12	Baseline	SSO	AgOctbeta2-
5	18	372.314	631.862	ZT12	Baseline	SSO	AgOctbeta2-
5	19	372.314	558.715	ZT12	Baseline	SSO	AgOctbeta2-
5	20	372.314	486.289	ZT12	Baseline	SSO	AgOctbeta2-
5	21	372.314	486.223	ZT12	Baseline	SSO	AgOctbeta2-
5	22	372.314	588.704	ZT12	Baseline	SSO	AgOctbeta2-
5	23	372.314	694.997	ZT12	Baseline	SSO	AgOctbeta2-
5	24	372.314	704.757	ZT12	Baseline	SSO	AgOctbeta2-
5	25	372.314	700.758	ZT12	Baseline	SSO	AgOctbeta2-
5	26	372.314	715.601	ZT12	Baseline	SSO	AgOctbeta2-
5	27	372.314	708.331	ZT12	Baseline	SSO	AgOctbeta2-
5	28	372.314	676.518	ZT12	Baseline	SSO	AgOctbeta2-
5	29	372.314	595.701	ZT12	Baseline	SSO	AgOctbeta2-
5	30	372.314	613.554	ZT12	Baseline	SSO	AgOctbeta2-
5	31	372.314	698.559	ZT12	Baseline	SSO	AgOctbeta2-
5	32	372.314	607.945	ZT12	Baseline	SSO	AgOctbeta2-
5	33	373.84	473.06	ZT12	Baseline	SSO	AgOctbeta2-
5	34	372.314	526.366	ZT12	Baseline	SSO	AgOctbeta2-
5	35	372.314	607.087	ZT12	Baseline	SSO	AgOctbeta2-
5	36	372.314	655.823	ZT12	Baseline	SSO	AgOctbeta2-
5	37	372.314	637.196	ZT12	Baseline	SSO	AgOctbeta2-
5	38	372.314	521.784	ZT12	Baseline	SSO	AgOctbeta2-
5	39	372.314	619.424	ZT12	Baseline	SSO	AgOctbeta2-
5	40	372.314	673.866	ZT12	Baseline	SSO	AgOctbeta2-
5	41	372.314	671.408	ZT12	Baseline	SSO	AgOctbeta2-
5	42	372.314	665.562	ZT12	Baseline	SSO	AgOctbeta2-
5	43	372.314	680.652	ZT12	Baseline	SSO	AgOctbeta2-
5	44	372.314	597.79	ZT12	Baseline	SSO	AgOctbeta2-
5	45	372.314	568.386	ZT12	Baseline	SSO	AgOctbeta2-
5	46	372.314	507.923	ZT12	Baseline	SSO	AgOctbeta2-
5	47	370.789	494.599	ZT12	Baseline	SSO	AgOctbeta2-
5	48	370.789	458.035	ZT12	Baseline	SSO	AgOctbeta2-
5	49	372.314	587.262	ZT12	Baseline	SSO	AgOctbeta2-
5	50	372.314	480.77	ZT12	Baseline	SSO	AgOctbeta2-
5	51	372.314	496.765	ZT12	Baseline	SSO	AgOctbeta2-
5	52	372.314	572.255	ZT12	Baseline	SSO	AgOctbeta2-
5	53	370.789	507.353	ZT12	Baseline	SSO	AgOctbeta2-
5	54	372.314	585.613	ZT12	Baseline	SSO	AgOctbeta2-
5	55	370.789	442.827	ZT12	Baseline	SSO	AgOctbeta2-
5	56	372.314	606.833	ZT12	Baseline	SSO	AgOctbeta2-
5	57	372.314	639.283	ZT12	Baseline	SSO	AgOctbeta2-
5	58	372.314	630.101	ZT12	Baseline	SSO	AgOctbeta2-
5	59	370.789	473.448	ZT12	Baseline	SSO	AgOctbeta2-
5	60	370.789	510.203	ZT12	Baseline	SSO	AgOctbeta2-
5	61	372.314	523.255	ZT12	Baseline	SSO	AgOctbeta2-
5	62	370.789	500.009	ZT12	Baseline	SSO	AgOctbeta2-
5	63	372.314	445.441	ZT12	Baseline	SSO	AgOctbeta2-
5	64	370.789	518.344	ZT12	Baseline	SSO	AgOctbeta2-
5	65	372.314	449.56	ZT12	Baseline	SSO	AgOctbeta2-
5	66	372.314	497.844	ZT12	Baseline	SSO	AgOctbeta2-
5	67	370.789	536.45	ZT12	Baseline	SSO	AgOctbeta2-
5	68	370.789	488.687	ZT12	Baseline	SSO	AgOctbeta2-
5	69	370.789	429.611	ZT12	Baseline	SSO	AgOctbeta2-
5	70	372.314	454.883	ZT12	Baseline	SSO	AgOctbeta2-
5	71	370.789	429.658	ZT12	Baseline	SSO	AgOctbeta2-
5	72	370.789	450.182	ZT12	Baseline	SSO	AgOctbeta2-
5	73	370.789	437.51	ZT12	Baseline	SSO	AgOctbeta2-
5	74	370.789	432.25	ZT12	Baseline	SSO	AgOctbeta2-
5	75	372.314	530.92	ZT12	Baseline	SSO	AgOctbeta2-
5	76	372.314	493.035	ZT12	Baseline	SSO	AgOctbeta2-
5	77	370.789	446.801	ZT12	Baseline	SSO	AgOctbeta2-
5	78	370.789	511.135	ZT12	Baseline	SSO	AgOctbeta2-
5	79	370.789	472.507	ZT12	Baseline	SSO	AgOctbeta2-
5	80	372.314	464.47	ZT12	Baseline	SSO	AgOctbeta2-
5	81	372.314	449.134	ZT12	Baseline	SSO	AgOctbeta2-
5	82	372.314	435.418	ZT12	Baseline	SSO	AgOctbeta2-
5	83	370.789	478.444	ZT12	Baseline	SSO	AgOctbeta2-
5	84	370.789	458.202	ZT12	Baseline	SSO	AgOctbeta2-
5	85	372.314	518.362	ZT12	Baseline	SSO	AgOctbeta2-
5	86	372.314	480.885	ZT12	Baseline	SSO	AgOctbeta2-
5	87	370.789	533.927	ZT12	Baseline	SSO	AgOctbeta2-
5	88	372.314	611.413	ZT12	Baseline	SSO	AgOctbeta2-
5	89	370.789	432.455	ZT12	Baseline	SSO	AgOctbeta2-
5	90	372.314	453.692	ZT12	Baseline	SSO	AgOctbeta2-
5	91	372.314	459.663	ZT12	Baseline	SSO	AgOctbeta2-
5	92	372.314	501.861	ZT12	Baseline	SSO	AgOctbeta2-
5	93	372.314	634.625	ZT12	Baseline	SSO	AgOctbeta2-
5	94	370.789	475.312	ZT12	Baseline	SSO	AgOctbeta2-
5	95	372.314	554.237	ZT12	Baseline	SSO	AgOctbeta2-
6	1	364.685	654.053	ZT12	Baseline	SSO	AgOctbeta2-
6	2	364.685	815.848	ZT12	Baseline	SSO	AgOctbeta2-
6	3	364.685	829.72	ZT12	Baseline	SSO	AgOctbeta2-
6	4	364.685	826.584	ZT12	Baseline	SSO	AgOctbeta2-
6	5	364.685	835.833	ZT12	Baseline	SSO	AgOctbeta2-
6	6	364.685	856.588	ZT12	Baseline	SSO	AgOctbeta2-
6	7	364.685	806.32	ZT12	Baseline	SSO	AgOctbeta2-
6	8	364.685	762.592	ZT12	Baseline	SSO	AgOctbeta2-
6	9	364.685	764.051	ZT12	Baseline	SSO	AgOctbeta2-
6	10	364.685	741.298	ZT12	Baseline	SSO	AgOctbeta2-
6	11	364.685	819.725	ZT12	Baseline	SSO	AgOctbeta2-
6	12	364.685	842.348	ZT12	Baseline	SSO	AgOctbeta2-
6	13	364.685	856.5	ZT12	Baseline	SSO	AgOctbeta2-
6	14	364.685	852.405	ZT12	Baseline	SSO	AgOctbeta2-
6	15	364.685	877.057	ZT12	Baseline	SSO	AgOctbeta2-
6	16	364.685	808.407	ZT12	Baseline	SSO	AgOctbeta2-
6	17	364.685	821.028	ZT12	Baseline	SSO	AgOctbeta2-
6	18	364.685	876.579	ZT12	Baseline	SSO	AgOctbeta2-
6	19	364.685	886.941	ZT12	Baseline	SSO	AgOctbeta2-
6	20	364.685	873.924	ZT12	Baseline	SSO	AgOctbeta2-
6	21	364.685	890.72	ZT12	Baseline	SSO	AgOctbeta2-
6	22	364.685	861.85	ZT12	Baseline	SSO	AgOctbeta2-
6	23	364.685	856.773	ZT12	Baseline	SSO	AgOctbeta2-
6	24	364.685	614.228	ZT12	Baseline	SSO	AgOctbeta2-
6	25	363.159	668.283	ZT12	Baseline	SSO	AgOctbeta2-
6	26	363.159	650.729	ZT12	Baseline	SSO	AgOctbeta2-
6	27	363.159	767.31	ZT12	Baseline	SSO	AgOctbeta2-
6	28	363.159	855.901	ZT12	Baseline	SSO	AgOctbeta2-
6	29	363.159	779.84	ZT12	Baseline	SSO	AgOctbeta2-
6	30	363.159	752.881	ZT12	Baseline	SSO	AgOctbeta2-
6	31	363.159	679.279	ZT12	Baseline	SSO	AgOctbeta2-
6	32	364.685	694.299	ZT12	Baseline	SSO	AgOctbeta2-
6	33	364.685	779.827	ZT12	Baseline	SSO	AgOctbeta2-
6	34	364.685	871.469	ZT12	Baseline	SSO	AgOctbeta2-
6	35	364.685	878.898	ZT12	Baseline	SSO	AgOctbeta2-
6	36	364.685	876.62	ZT12	Baseline	SSO	AgOctbeta2-
6	37	364.685	894.318	ZT12	Baseline	SSO	AgOctbeta2-
6	38	364.685	873.201	ZT12	Baseline	SSO	AgOctbeta2-
6	39	364.685	892.921	ZT12	Baseline	SSO	AgOctbeta2-
6	40	364.685	886.434	ZT12	Baseline	SSO	AgOctbeta2-
6	41	364.685	855.297	ZT12	Baseline	SSO	AgOctbeta2-
6	42	364.685	838.271	ZT12	Baseline	SSO	AgOctbeta2-
6	43	364.685	798.658	ZT12	Baseline	SSO	AgOctbeta2-
6	44	364.685	633.747	ZT12	Baseline	SSO	AgOctbeta2-
6	45	364.685	661.509	ZT12	Baseline	SSO	AgOctbeta2-
6	46	364.685	797.365	ZT12	Baseline	SSO	AgOctbeta2-
6	47	364.685	647.955	ZT12	Baseline	SSO	AgOctbeta2-
6	48	364.685	648.842	ZT12	Baseline	SSO	AgOctbeta2-
6	49	364.685	731.55	ZT12	Baseline	SSO	AgOctbeta2-
6	50	364.685	894.019	ZT12	Baseline	SSO	AgOctbeta2-
6	51	364.685	876.953	ZT12	Baseline	SSO	AgOctbeta2-
6	52	364.685	876.763	ZT12	Baseline	SSO	AgOctbeta2-
6	53	364.685	878.419	ZT12	Baseline	SSO	AgOctbeta2-
6	54	364.685	869.446	ZT12	Baseline	SSO	AgOctbeta2-
6	55	364.685	875.098	ZT12	Baseline	SSO	AgOctbeta2-
6	56	364.685	875.998	ZT12	Baseline	SSO	AgOctbeta2-
6	57	364.685	896.093	ZT12	Baseline	SSO	AgOctbeta2-
6	58	364.685	873.075	ZT12	Baseline	SSO	AgOctbeta2-
6	59	364.685	858.447	ZT12	Baseline	SSO	AgOctbeta2-
6	60	364.685	815.626	ZT12	Baseline	SSO	AgOctbeta2-
6	61	364.685	777.444	ZT12	Baseline	SSO	AgOctbeta2-
6	62	364.685	889.096	ZT12	Baseline	SSO	AgOctbeta2-
6	63	364.685	757.769	ZT12	Baseline	SSO	AgOctbeta2-
6	64	364.685	635.367	ZT12	Baseline	SSO	AgOctbeta2-
6	65	364.685	650.687	ZT12	Baseline	SSO	AgOctbeta2-
6	66	364.685	801.311	ZT12	Baseline	SSO	AgOctbeta2-
6	67	364.685	694.231	ZT12	Baseline	SSO	AgOctbeta2-
6	68	364.685	614.038	ZT12	Baseline	SSO	AgOctbeta2-
6	69	364.685	699.057	ZT12	Baseline	SSO	AgOctbeta2-
6	70	364.685	726.382	ZT12	Baseline	SSO	AgOctbeta2-
6	71	364.685	782.412	ZT12	Baseline	SSO	AgOctbeta2-
6	72	364.685	802.263	ZT12	Baseline	SSO	AgOctbeta2-
6	73	364.685	881.236	ZT12	Baseline	SSO	AgOctbeta2-
6	74	364.685	882.884	ZT12	Baseline	SSO	AgOctbeta2-
6	75	364.685	879.749	ZT12	Baseline	SSO	AgOctbeta2-
6	76	364.685	815.172	ZT12	Baseline	SSO	AgOctbeta2-
6	77	364.685	854.388	ZT12	Baseline	SSO	AgOctbeta2-
6	78	364.685	857.491	ZT12	Baseline	SSO	AgOctbeta2-
6	79	364.685	857.918	ZT12	Baseline	SSO	AgOctbeta2-
6	80	364.685	855.492	ZT12	Baseline	SSO	AgOctbeta2-
6	81	364.685	854.316	ZT12	Baseline	SSO	AgOctbeta2-
6	82	364.685	835.467	ZT12	Baseline	SSO	AgOctbeta2-
6	83	364.685	789.284	ZT12	Baseline	SSO	AgOctbeta2-
6	84	364.685	834.079	ZT12	Baseline	SSO	AgOctbeta2-
6	85	364.685	825.741	ZT12	Baseline	SSO	AgOctbeta2-
6	86	364.685	850.015	ZT12	Baseline	SSO	AgOctbeta2-
6	87	364.685	850.869	ZT12	Baseline	SSO	AgOctbeta2-
6	88	364.685	701.996	ZT12	Baseline	SSO	AgOctbeta2-
6	89	364.685	646.699	ZT12	Baseline	SSO	AgOctbeta2-
6	90	363.159	646.697	ZT12	Baseline	SSO	AgOctbeta2-
6	91	363.159	709.982	ZT12	Baseline	SSO	AgOctbeta2-
6	92	363.159	776.787	ZT12	Baseline	SSO	AgOctbeta2-
6	93	363.159	804.437	ZT12	Baseline	SSO	AgOctbeta2-
6	94	363.159	865.621	ZT12	Baseline	SSO	AgOctbeta2-
6	95	363.159	795.344	ZT12	Baseline	SSO	AgOctbeta2-
6	96	363.159	878.334	ZT12	Baseline	SSO	AgOctbeta2-
6	97	363.159	738.996	ZT12	Baseline	SSO	AgOctbeta2-
6	98	363.159	611.767	ZT12	Baseline	SSO	AgOctbeta2-
6	99	363.159	832.015	ZT12	Baseline	SSO	AgOctbeta2-
7	1	444.031	658.667	ZT12	Baseline	SSO	AgOctbeta2-
7	2	428.772	458.587	ZT12	Baseline	SSO	AgOctbeta2-
7	3	431.824	531.097	ZT12	Baseline	SSO	AgOctbeta2-
7	4	428.772	641.363	ZT12	Baseline	SSO	AgOctbeta2-
7	5	428.772	689.906	ZT12	Baseline	SSO	AgOctbeta2-
7	6	427.246	525.575	ZT12	Baseline	SSO	AgOctbeta2-
7	7	427.246	707.767	ZT12	Baseline	SSO	AgOctbeta2-
7	8	425.72	435.874	ZT12	Baseline	SSO	AgOctbeta2-
7	9	425.72	499.19	ZT12	Baseline	SSO	AgOctbeta2-
7	10	424.194	623.441	ZT12	Baseline	SSO	AgOctbeta2-
7	11	430.298	542.289	ZT12	Baseline	SSO	AgOctbeta2-
7	12	428.772	500.358	ZT12	Baseline	SSO	AgOctbeta2-
7	13	431.824	505.524	ZT12	Baseline	SSO	AgOctbeta2-
7	14	430.298	529.034	ZT12	Baseline	SSO	AgOctbeta2-
7	15	431.824	523.94	ZT12	Baseline	SSO	AgOctbeta2-
7	16	431.824	522.156	ZT12	Baseline	SSO	AgOctbeta2-
7	17	431.824	538.59	ZT12	Baseline	SSO	AgOctbeta2-
7	18	431.824	349.196	ZT12	Baseline	SSO	AgOctbeta2-
7	19	32.0435	308.927	ZT12	Baseline	SSO	AgOctbeta2-
7	20	431.824	503.104	ZT12	Baseline	SSO	AgOctbeta2-
7	21	430.298	411.788	ZT12	Baseline	SSO	AgOctbeta2-
7	22	428.772	361.699	ZT12	Baseline	SSO	AgOctbeta2-
7	23	430.298	471.389	ZT12	Baseline	SSO	AgOctbeta2-
7	24	430.298	367.677	ZT12	Baseline	SSO	AgOctbeta2-
7	25	427.246	436.993	ZT12	Baseline	SSO	AgOctbeta2-
7	26	428.772	360.129	ZT12	Baseline	SSO	AgOctbeta2-
7	27	428.772	334.212	ZT12	Baseline	SSO	AgOctbeta2-
7	28	428.772	471.248	ZT12	Baseline	SSO	AgOctbeta2-
7	29	427.246	438.426	ZT12	Baseline	SSO	AgOctbeta2-
7	30	427.246	507.623	ZT12	Baseline	SSO	AgOctbeta2-
7	31	428.772	281.529	ZT12	Baseline	SSO	AgOctbeta2-
7	32	428.772	270.169	ZT12	Baseline	SSO	AgOctbeta2-
7	33	430.298	393.459	ZT12	Baseline	SSO	AgOctbeta2-
7	34	427.246	426.962	ZT12	Baseline	SSO	AgOctbeta2-
7	35	430.298	441.589	ZT12	Baseline	SSO	AgOctbeta2-
7	36	431.824	351.848	ZT12	Baseline	SSO	AgOctbeta2-
7	37	430.298	324.667	ZT12	Baseline	SSO	AgOctbeta2-
7	38	430.298	409.242	ZT12	Baseline	SSO	AgOctbeta2-
7	39	428.772	410.438	ZT12	Baseline	SSO	AgOctbeta2-
7	40	428.772	306.625	ZT12	Baseline	SSO	AgOctbeta2-
7	41	430.298	326.258	ZT12	Baseline	SSO	AgOctbeta2-
7	42	428.772	323.463	ZT12	Baseline	SSO	AgOctbeta2-
7	43	430.298	363.525	ZT12	Baseline	SSO	AgOctbeta2-
7	44	428.772	437.595	ZT12	Baseline	SSO	AgOctbeta2-
7	45	428.772	496.898	ZT12	Baseline	SSO	AgOctbeta2-
7	46	428.772	409.615	ZT12	Baseline	SSO	AgOctbeta2-
7	47	428.772	474.968	ZT12	Baseline	SSO	AgOctbeta2-
7	48	427.246	289.34	ZT12	Baseline	SSO	AgOctbeta2-
7	49	427.246	436.24	ZT12	Baseline	SSO	AgOctbeta2-
7	50	427.246	414.007	ZT12	Baseline	SSO	AgOctbeta2-
7	51	428.772	396.301	ZT12	Baseline	SSO	AgOctbeta2-
7	52	427.246	425.382	ZT12	Baseline	SSO	AgOctbeta2-
7	53	427.246	273.231	ZT12	Baseline	SSO	AgOctbeta2-
7	54	427.246	419.489	ZT12	Baseline	SSO	AgOctbeta2-
7	55	428.772	401.008	ZT12	Baseline	SSO	AgOctbeta2-
7	56	428.772	261.478	ZT12	Baseline	SSO	AgOctbeta2-
7	57	428.772	419.072	ZT12	Baseline	SSO	AgOctbeta2-
7	58	428.772	382.335	ZT12	Baseline	SSO	AgOctbeta2-
7	59	430.298	353.515	ZT12	Baseline	SSO	AgOctbeta2-
7	60	430.298	288.744	ZT12	Baseline	SSO	AgOctbeta2-
7	61	430.298	324.089	ZT12	Baseline	SSO	AgOctbeta2-
7	62	430.298	320.789	ZT12	Baseline	SSO	AgOctbeta2-
7	63	430.298	360.589	ZT12	Baseline	SSO	AgOctbeta2-
7	64	430.298	341.724	ZT12	Baseline	SSO	AgOctbeta2-
7	65	430.298	291.632	ZT12	Baseline	SSO	AgOctbeta2-
7	66	430.298	287.992	ZT12	Baseline	SSO	AgOctbeta2-
7	67	428.772	286.544	ZT12	Baseline	SSO	AgOctbeta2-
7	68	428.772	293.454	ZT12	Baseline	SSO	AgOctbeta2-
7	69	428.772	261.052	ZT12	Baseline	SSO	AgOctbeta2-
7	70	428.772	345.524	ZT12	Baseline	SSO	AgOctbeta2-
7	71	430.298	295.597	ZT12	Baseline	SSO	AgOctbeta2-
7	72	428.772	268.027	ZT12	Baseline	SSO	AgOctbeta2-
7	73	428.772	339.623	ZT12	Baseline	SSO	AgOctbeta2-
7	74	430.298	244.161	ZT12	Baseline	SSO	AgOctbeta2-
7	75	428.772	291.253	ZT12	Baseline	SSO	AgOctbeta2-
7	76	430.298	250.964	ZT12	Baseline	SSO	AgOctbeta2-
7	77	428.772	361.508	ZT12	Baseline	SSO	AgOctbeta2-
7	78	430.298	281.378	ZT12	Baseline	SSO	AgOctbeta2-
7	79	428.772	268.65	ZT12	Baseline	SSO	AgOctbeta2-
1	1	437.778	213.88	ZT12	1mM OA	SSO	wt
1	2	437.778	289.431	ZT12	1mM OA	SSO	wt
1	3	437.778	278.62	ZT12	1mM OA	SSO	wt
1	4	437.778	306.486	ZT12	1mM OA	SSO	wt
1	5	435.556	256.439	ZT12	1mM OA	SSO	wt
1	6	435.556	187.589	ZT12	1mM OA	SSO	wt
1	7	435.556	158.459	ZT12	1mM OA	SSO	wt
1	8	437.778	172.955	ZT12	1mM OA	SSO	wt
2	1	368.889	321.475	ZT12	1mM OA	SSO	wt
2	2	368.889	440.241	ZT12	1mM OA	SSO	wt
2	3	368.889	435.974	ZT12	1mM OA	SSO	wt
2	4	371.111	478.469	ZT12	1mM OA	SSO	wt
2	5	371.111	490.794	ZT12	1mM OA	SSO	wt
2	6	371.111	473.387	ZT12	1mM OA	SSO	wt
2	7	371.111	460.011	ZT12	1mM OA	SSO	wt
2	8	371.111	481.518	ZT12	1mM OA	SSO	wt
2	9	371.111	435.529	ZT12	1mM OA	SSO	wt
2	10	371.111	390.634	ZT12	1mM OA	SSO	wt
2	11	368.889	436.043	ZT12	1mM OA	SSO	wt
2	12	368.889	547.645	ZT12	1mM OA	SSO	wt
2	13	368.889	537.246	ZT12	1mM OA	SSO	wt
2	14	368.889	519.808	ZT12	1mM OA	SSO	wt
2	15	368.889	520.056	ZT12	1mM OA	SSO	wt
2	16	368.889	626.076	ZT12	1mM OA	SSO	wt
2	17	368.889	555.139	ZT12	1mM OA	SSO	wt
2	18	368.889	676.934	ZT12	1mM OA	SSO	wt
2	19	364.444	401.966	ZT12	1mM OA	SSO	wt
2	20	364.444	512.234	ZT12	1mM OA	SSO	wt
2	21	364.444	420.696	ZT12	1mM OA	SSO	wt
2	22	362.222	433.766	ZT12	1mM OA	SSO	wt
2	23	362.222	531.592	ZT12	1mM OA	SSO	wt
2	24	362.222	550.086	ZT12	1mM OA	SSO	wt
2	25	362.222	553.24	ZT12	1mM OA	SSO	wt
2	26	362.222	557.097	ZT12	1mM OA	SSO	wt
2	27	362.222	515.856	ZT12	1mM OA	SSO	wt
2	28	360	375.194	ZT12	1mM OA	SSO	wt
2	29	360	516.525	ZT12	1mM OA	SSO	wt
2	30	360	562.496	ZT12	1mM OA	SSO	wt
2	31	360	579.467	ZT12	1mM OA	SSO	wt
2	32	360	568.678	ZT12	1mM OA	SSO	wt
2	33	360	514.138	ZT12	1mM OA	SSO	wt
2	34	360	504.488	ZT12	1mM OA	SSO	wt
2	35	360	487.719	ZT12	1mM OA	SSO	wt
2	36	357.778	401.003	ZT12	1mM OA	SSO	wt
2	37	357.778	427.39	ZT12	1mM OA	SSO	wt
2	38	357.778	457.141	ZT12	1mM OA	SSO	wt
2	39	357.778	533.036	ZT12	1mM OA	SSO	wt
2	40	357.778	429.512	ZT12	1mM OA	SSO	wt
2	41	357.778	408.049	ZT12	1mM OA	SSO	wt
2	42	360	506.095	ZT12	1mM OA	SSO	wt
2	43	360	543.865	ZT12	1mM OA	SSO	wt
2	44	360	626.499	ZT12	1mM OA	SSO	wt
2	45	360	635.06	ZT12	1mM OA	SSO	wt
2	46	360	637.638	ZT12	1mM OA	SSO	wt
2	47	360	627.709	ZT12	1mM OA	SSO	wt
2	48	360	619.146	ZT12	1mM OA	SSO	wt
5	1	473.333	127.818	ZT12	1mM OA	SSO	wt
5	2	473.333	116.208	ZT12	1mM OA	SSO	wt
5	3	473.333	106.013	ZT12	1mM OA	SSO	wt
5	4	473.333	90.3023	ZT12	1mM OA	SSO	wt
5	5	475.556	97.7054	ZT12	1mM OA	SSO	wt
5	6	475.556	131.391	ZT12	1mM OA	SSO	wt
5	7	475.556	127.104	ZT12	1mM OA	SSO	wt
5	8	475.556	110.537	ZT12	1mM OA	SSO	wt
5	9	477.778	86.5193	ZT12	1mM OA	SSO	wt
5	10	477.778	127.475	ZT12	1mM OA	SSO	wt
5	11	477.778	112.792	ZT12	1mM OA	SSO	wt
5	12	477.778	95.9331	ZT12	1mM OA	SSO	wt
5	13	482.222	72.958	ZT12	1mM OA	SSO	wt
5	14	482.222	86.0566	ZT12	1mM OA	SSO	wt
5	15	482.222	101.929	ZT12	1mM OA	SSO	wt
5	16	482.222	112.566	ZT12	1mM OA	SSO	wt
5	17	480	73.3897	ZT12	1mM OA	SSO	wt
5	18	480	74.7505	ZT12	1mM OA	SSO	wt
5	19	482.222	96.1626	ZT12	1mM OA	SSO	wt
5	20	482.222	95.1072	ZT12	1mM OA	SSO	wt
5	21	482.222	109.555	ZT12	1mM OA	SSO	wt
5	22	482.222	111.527	ZT12	1mM OA	SSO	wt
5	23	446.667	135.364	ZT12	1mM OA	SSO	wt
5	24	446.667	92.0248	ZT12	1mM OA	SSO	wt
5	25	444.444	135.445	ZT12	1mM OA	SSO	wt
5	26	444.444	138.659	ZT12	1mM OA	SSO	wt
7	1	366.667	331.61	ZT12	1mM OA	SSO	wt
7	2	366.667	333.364	ZT12	1mM OA	SSO	wt
7	3	366.667	329.647	ZT12	1mM OA	SSO	wt
7	4	366.667	276.443	ZT12	1mM OA	SSO	wt
7	5	371.111	252.505	ZT12	1mM OA	SSO	wt
7	6	382.222	240.6	ZT12	1mM OA	SSO	wt
7	7	388.889	252.718	ZT12	1mM OA	SSO	wt
7	8	397.778	288.271	ZT12	1mM OA	SSO	wt
7	9	406.667	329.647	ZT12	1mM OA	SSO	wt
7	10	413.333	321.815	ZT12	1mM OA	SSO	wt
7	11	420	375.153	ZT12	1mM OA	SSO	wt
7	12	431.111	351.744	ZT12	1mM OA	SSO	wt
7	13	435.556	261.529	ZT12	1mM OA	SSO	wt
7	14	442.222	278.944	ZT12	1mM OA	SSO	wt
7	15	446.667	234.239	ZT12	1mM OA	SSO	wt
8	1	402.222	296.256	ZT12	1mM OA	SSO	wt
8	2	402.222	301.269	ZT12	1mM OA	SSO	wt
8	3	402.222	272.469	ZT12	1mM OA	SSO	wt
8	4	397.778	191.759	ZT12	1mM OA	SSO	wt
8	5	400	188.002	ZT12	1mM OA	SSO	wt
8	6	400	208.506	ZT12	1mM OA	SSO	wt
8	7	400	232.433	ZT12	1mM OA	SSO	wt
8	8	400	207.654	ZT12	1mM OA	SSO	wt
8	9	400	195.361	ZT12	1mM OA	SSO	wt
8	10	397.778	301.476	ZT12	1mM OA	SSO	wt
8	11	395.556	328.599	ZT12	1mM OA	SSO	wt
8	12	393.333	214.368	ZT12	1mM OA	SSO	wt
8	13	393.333	299.187	ZT12	1mM OA	SSO	wt
8	14	391.111	288.729	ZT12	1mM OA	SSO	wt
8	15	391.111	338.023	ZT12	1mM OA	SSO	wt
8	16	391.111	334.114	ZT12	1mM OA	SSO	wt
8	17	391.111	328.971	ZT12	1mM OA	SSO	wt
8	18	391.111	239.82	ZT12	1mM OA	SSO	wt
8	19	388.889	279.921	ZT12	1mM OA	SSO	wt
8	20	388.889	348.695	ZT12	1mM OA	SSO	wt
8	21	388.889	343.351	ZT12	1mM OA	SSO	wt
8	22	388.889	346.473	ZT12	1mM OA	SSO	wt
8	23	388.889	301.168	ZT12	1mM OA	SSO	wt
8	24	388.889	245.88	ZT12	1mM OA	SSO	wt
8	25	388.889	268.892	ZT12	1mM OA	SSO	wt
8	26	388.889	251.557	ZT12	1mM OA	SSO	wt
9	1	366.667	693.317	ZT12	1mM OA	SSO	wt
9	2	371.111	894.063	ZT12	1mM OA	SSO	wt
9	3	375.556	945.106	ZT12	1mM OA	SSO	wt
9	4	380	834.378	ZT12	1mM OA	SSO	wt
9	5	386.667	1030.54	ZT12	1mM OA	SSO	wt
9	6	466.667	588.824	ZT12	1mM OA	SSO	wt
9	7	466.667	522.271	ZT12	1mM OA	SSO	wt
9	8	464.444	520.246	ZT12	1mM OA	SSO	wt
9	9	462.222	563.872	ZT12	1mM OA	SSO	wt
9	10	460	564.333	ZT12	1mM OA	SSO	wt
9	11	455.556	513.154	ZT12	1mM OA	SSO	wt
9	12	453.333	667.384	ZT12	1mM OA	SSO	wt
9	13	451.111	658.124	ZT12	1mM OA	SSO	wt
9	14	448.889	592.077	ZT12	1mM OA	SSO	wt
9	15	444.444	451.034	ZT12	1mM OA	SSO	wt
9	16	442.222	482.532	ZT12	1mM OA	SSO	wt
9	17	440	609.63	ZT12	1mM OA	SSO	wt
9	18	437.778	570.149	ZT12	1mM OA	SSO	wt
9	19	435.556	425.423	ZT12	1mM OA	SSO	wt
9	20	431.111	565.06	ZT12	1mM OA	SSO	wt
9	21	428.889	585.533	ZT12	1mM OA	SSO	wt
9	22	426.667	592.496	ZT12	1mM OA	SSO	wt
9	23	424.444	528.836	ZT12	1mM OA	SSO	wt
9	24	422.222	396.979	ZT12	1mM OA	SSO	wt
9	25	417.778	516.972	ZT12	1mM OA	SSO	wt
9	26	415.556	581.451	ZT12	1mM OA	SSO	wt
9	27	413.333	569.92	ZT12	1mM OA	SSO	wt
9	28	411.111	569.112	ZT12	1mM OA	SSO	wt
9	29	408.889	576.023	ZT12	1mM OA	SSO	wt
9	30	406.667	578.206	ZT12	1mM OA	SSO	wt
9	31	404.444	581.682	ZT12	1mM OA	SSO	wt
9	32	402.222	577.608	ZT12	1mM OA	SSO	wt
2	1	355.556	401.232	ZT12	1mM OA	SSO	AgOAMB-
2	2	355.556	433.255	ZT12	1mM OA	SSO	AgOAMB-
2	3	355.556	296.714	ZT12	1mM OA	SSO	AgOAMB-
2	4	353.333	349.575	ZT12	1mM OA	SSO	AgOAMB-
2	5	353.333	378.268	ZT12	1mM OA	SSO	AgOAMB-
2	6	353.333	331.557	ZT12	1mM OA	SSO	AgOAMB-
2	7	353.333	323.909	ZT12	1mM OA	SSO	AgOAMB-
2	8	355.556	325.074	ZT12	1mM OA	SSO	AgOAMB-
2	9	355.556	335.522	ZT12	1mM OA	SSO	AgOAMB-
2	10	355.556	349.624	ZT12	1mM OA	SSO	AgOAMB-
2	11	353.333	315.194	ZT12	1mM OA	SSO	AgOAMB-
2	12	353.333	282.383	ZT12	1mM OA	SSO	AgOAMB-
2	13	353.333	335.612	ZT12	1mM OA	SSO	AgOAMB-
2	14	353.333	308.728	ZT12	1mM OA	SSO	AgOAMB-
2	15	353.333	371.179	ZT12	1mM OA	SSO	AgOAMB-
2	16	353.333	374.093	ZT12	1mM OA	SSO	AgOAMB-
2	17	353.333	388.65	ZT12	1mM OA	SSO	AgOAMB-
2	18	353.333	328.899	ZT12	1mM OA	SSO	AgOAMB-
2	19	353.333	374.283	ZT12	1mM OA	SSO	AgOAMB-
2	20	353.333	320.304	ZT12	1mM OA	SSO	AgOAMB-
2	21	353.333	330.344	ZT12	1mM OA	SSO	AgOAMB-
2	22	355.556	264.533	ZT12	1mM OA	SSO	AgOAMB-
2	23	353.333	319.463	ZT12	1mM OA	SSO	AgOAMB-
2	24	353.333	298.49	ZT12	1mM OA	SSO	AgOAMB-
2	25	353.333	352.752	ZT12	1mM OA	SSO	AgOAMB-
2	26	353.333	344.614	ZT12	1mM OA	SSO	AgOAMB-
2	27	353.333	397.011	ZT12	1mM OA	SSO	AgOAMB-
2	28	353.333	386.906	ZT12	1mM OA	SSO	AgOAMB-
2	29	353.333	371.449	ZT12	1mM OA	SSO	AgOAMB-
2	30	353.333	373.321	ZT12	1mM OA	SSO	AgOAMB-
2	31	353.333	325.04	ZT12	1mM OA	SSO	AgOAMB-
2	32	353.333	344.153	ZT12	1mM OA	SSO	AgOAMB-
2	33	353.333	291.789	ZT12	1mM OA	SSO	AgOAMB-
2	34	353.333	295.778	ZT12	1mM OA	SSO	AgOAMB-
2	35	351.111	278.396	ZT12	1mM OA	SSO	AgOAMB-
2	36	351.111	314.193	ZT12	1mM OA	SSO	AgOAMB-
2	37	351.111	369.3	ZT12	1mM OA	SSO	AgOAMB-
2	38	351.111	330.772	ZT12	1mM OA	SSO	AgOAMB-
2	39	351.111	365.241	ZT12	1mM OA	SSO	AgOAMB-
2	40	351.111	324.867	ZT12	1mM OA	SSO	AgOAMB-
2	41	351.111	357.678	ZT12	1mM OA	SSO	AgOAMB-
2	42	351.111	277.068	ZT12	1mM OA	SSO	AgOAMB-
2	43	351.111	317.652	ZT12	1mM OA	SSO	AgOAMB-
2	44	351.111	312.998	ZT12	1mM OA	SSO	AgOAMB-
2	45	351.111	349.535	ZT12	1mM OA	SSO	AgOAMB-
2	46	351.111	320.831	ZT12	1mM OA	SSO	AgOAMB-
2	47	351.111	354.758	ZT12	1mM OA	SSO	AgOAMB-
2	48	351.111	331.875	ZT12	1mM OA	SSO	AgOAMB-
2	49	351.111	369.913	ZT12	1mM OA	SSO	AgOAMB-
2	50	351.111	366.283	ZT12	1mM OA	SSO	AgOAMB-
2	51	351.111	335.232	ZT12	1mM OA	SSO	AgOAMB-
2	52	351.111	357.788	ZT12	1mM OA	SSO	AgOAMB-
2	53	351.111	340.631	ZT12	1mM OA	SSO	AgOAMB-
2	54	348.889	236.737	ZT12	1mM OA	SSO	AgOAMB-
2	55	351.111	238.878	ZT12	1mM OA	SSO	AgOAMB-
2	56	348.889	284.043	ZT12	1mM OA	SSO	AgOAMB-
2	57	351.111	240.255	ZT12	1mM OA	SSO	AgOAMB-
2	58	348.889	312.432	ZT12	1mM OA	SSO	AgOAMB-
2	59	348.889	291.473	ZT12	1mM OA	SSO	AgOAMB-
2	60	348.889	333.844	ZT12	1mM OA	SSO	AgOAMB-
2	61	348.889	316.902	ZT12	1mM OA	SSO	AgOAMB-
2	62	348.889	356.532	ZT12	1mM OA	SSO	AgOAMB-
2	63	348.889	347.062	ZT12	1mM OA	SSO	AgOAMB-
2	64	348.889	354.853	ZT12	1mM OA	SSO	AgOAMB-
2	65	348.889	348.2	ZT12	1mM OA	SSO	AgOAMB-
2	66	348.889	352.394	ZT12	1mM OA	SSO	AgOAMB-
2	67	348.889	348.372	ZT12	1mM OA	SSO	AgOAMB-
2	68	348.889	342.832	ZT12	1mM OA	SSO	AgOAMB-
2	69	348.889	355.733	ZT12	1mM OA	SSO	AgOAMB-
2	70	348.889	346.075	ZT12	1mM OA	SSO	AgOAMB-
2	71	348.889	350.411	ZT12	1mM OA	SSO	AgOAMB-
2	72	348.889	311.198	ZT12	1mM OA	SSO	AgOAMB-
2	73	348.889	340.978	ZT12	1mM OA	SSO	AgOAMB-
2	74	348.889	323.864	ZT12	1mM OA	SSO	AgOAMB-
2	75	348.889	322.706	ZT12	1mM OA	SSO	AgOAMB-
2	76	346.667	241.517	ZT12	1mM OA	SSO	AgOAMB-
2	77	346.667	225.458	ZT12	1mM OA	SSO	AgOAMB-
2	78	346.667	286.322	ZT12	1mM OA	SSO	AgOAMB-
2	79	346.667	264.849	ZT12	1mM OA	SSO	AgOAMB-
2	80	346.667	327.177	ZT12	1mM OA	SSO	AgOAMB-
2	81	346.667	312.94	ZT12	1mM OA	SSO	AgOAMB-
2	82	346.667	343.65	ZT12	1mM OA	SSO	AgOAMB-
3	1	424.444	880.206	ZT12	1mM OA	SSO	AgOAMB-
3	2	424.444	854.467	ZT12	1mM OA	SSO	AgOAMB-
3	3	426.667	965.486	ZT12	1mM OA	SSO	AgOAMB-
3	4	428.889	651.294	ZT12	1mM OA	SSO	AgOAMB-
3	5	428.889	899.647	ZT12	1mM OA	SSO	AgOAMB-
3	6	431.111	784.914	ZT12	1mM OA	SSO	AgOAMB-
3	7	440	622.879	ZT12	1mM OA	SSO	AgOAMB-
3	8	440	563.408	ZT12	1mM OA	SSO	AgOAMB-
3	9	437.778	607.393	ZT12	1mM OA	SSO	AgOAMB-
3	10	437.778	619.43	ZT12	1mM OA	SSO	AgOAMB-
3	11	435.556	431.03	ZT12	1mM OA	SSO	AgOAMB-
3	12	435.556	498.244	ZT12	1mM OA	SSO	AgOAMB-
3	13	435.556	641.628	ZT12	1mM OA	SSO	AgOAMB-
3	14	433.333	536.868	ZT12	1mM OA	SSO	AgOAMB-
3	15	433.333	631.78	ZT12	1mM OA	SSO	AgOAMB-
3	16	433.333	437.381	ZT12	1mM OA	SSO	AgOAMB-
3	17	431.111	552.951	ZT12	1mM OA	SSO	AgOAMB-
3	18	431.111	532.655	ZT12	1mM OA	SSO	AgOAMB-
3	19	428.889	487.509	ZT12	1mM OA	SSO	AgOAMB-
3	20	428.889	551.545	ZT12	1mM OA	SSO	AgOAMB-
3	21	426.667	584.071	ZT12	1mM OA	SSO	AgOAMB-
3	22	426.667	578.898	ZT12	1mM OA	SSO	AgOAMB-
3	23	424.444	475.213	ZT12	1mM OA	SSO	AgOAMB-
3	24	422.222	471.129	ZT12	1mM OA	SSO	AgOAMB-
3	25	422.222	422.892	ZT12	1mM OA	SSO	AgOAMB-
3	26	420	578.203	ZT12	1mM OA	SSO	AgOAMB-
3	27	417.778	386.71	ZT12	1mM OA	SSO	AgOAMB-
3	28	417.778	557.972	ZT12	1mM OA	SSO	AgOAMB-
3	29	417.778	485.432	ZT12	1mM OA	SSO	AgOAMB-
3	30	415.556	365.006	ZT12	1mM OA	SSO	AgOAMB-
3	31	415.556	463.353	ZT12	1mM OA	SSO	AgOAMB-
3	32	413.333	413.842	ZT12	1mM OA	SSO	AgOAMB-
3	33	413.333	392.018	ZT12	1mM OA	SSO	AgOAMB-
3	34	413.333	342.997	ZT12	1mM OA	SSO	AgOAMB-
3	35	415.556	216.501	ZT12	1mM OA	SSO	AgOAMB-
3	36	413.333	277.3	ZT12	1mM OA	SSO	AgOAMB-
3	37	413.333	195.938	ZT12	1mM OA	SSO	AgOAMB-
3	38	411.111	259.154	ZT12	1mM OA	SSO	AgOAMB-
3	39	411.111	193.652	ZT12	1mM OA	SSO	AgOAMB-
3	40	408.889	234.469	ZT12	1mM OA	SSO	AgOAMB-
3	41	411.111	84.5425	ZT12	1mM OA	SSO	AgOAMB-
3	42	406.667	38.023	ZT12	1mM OA	SSO	AgOAMB-
3	43	391.111	346.554	ZT12	1mM OA	SSO	AgOAMB-
3	44	402.222	49.077	ZT12	1mM OA	SSO	AgOAMB-
3	45	388.889	396.706	ZT12	1mM OA	SSO	AgOAMB-
4	1	388.889	896.783	ZT12	1mM OA	SSO	AgOAMB-
4	2	388.889	1107.69	ZT12	1mM OA	SSO	AgOAMB-
4	3	388.889	1135.66	ZT12	1mM OA	SSO	AgOAMB-
4	4	388.889	1141.76	ZT12	1mM OA	SSO	AgOAMB-
4	5	388.889	1195.57	ZT12	1mM OA	SSO	AgOAMB-
4	6	388.889	949.489	ZT12	1mM OA	SSO	AgOAMB-
4	7	388.889	892.552	ZT12	1mM OA	SSO	AgOAMB-
4	8	388.889	892.675	ZT12	1mM OA	SSO	AgOAMB-
4	9	388.889	1017.78	ZT12	1mM OA	SSO	AgOAMB-
4	10	388.889	1237.83	ZT12	1mM OA	SSO	AgOAMB-
4	11	388.889	1136.18	ZT12	1mM OA	SSO	AgOAMB-
4	12	386.667	943.736	ZT12	1mM OA	SSO	AgOAMB-
4	13	386.667	955.586	ZT12	1mM OA	SSO	AgOAMB-
4	14	386.667	1030.74	ZT12	1mM OA	SSO	AgOAMB-
4	15	386.667	1114.76	ZT12	1mM OA	SSO	AgOAMB-
4	16	386.667	1224.14	ZT12	1mM OA	SSO	AgOAMB-
4	17	386.667	1247.47	ZT12	1mM OA	SSO	AgOAMB-
4	18	386.667	1254.88	ZT12	1mM OA	SSO	AgOAMB-
4	19	386.667	1247.73	ZT12	1mM OA	SSO	AgOAMB-
4	20	386.667	1159.06	ZT12	1mM OA	SSO	AgOAMB-
4	21	386.667	943.337	ZT12	1mM OA	SSO	AgOAMB-
4	22	386.667	796.826	ZT12	1mM OA	SSO	AgOAMB-
4	23	384.444	935.896	ZT12	1mM OA	SSO	AgOAMB-
4	24	384.444	1203.74	ZT12	1mM OA	SSO	AgOAMB-
4	25	384.444	1208.91	ZT12	1mM OA	SSO	AgOAMB-
4	26	384.444	1112.35	ZT12	1mM OA	SSO	AgOAMB-
4	27	384.444	874.354	ZT12	1mM OA	SSO	AgOAMB-
4	28	386.667	920.385	ZT12	1mM OA	SSO	AgOAMB-
4	29	386.667	1049.61	ZT12	1mM OA	SSO	AgOAMB-
4	30	386.667	1210.44	ZT12	1mM OA	SSO	AgOAMB-
4	31	386.667	1266.5	ZT12	1mM OA	SSO	AgOAMB-
4	32	386.667	1229.41	ZT12	1mM OA	SSO	AgOAMB-
4	33	386.667	1196.81	ZT12	1mM OA	SSO	AgOAMB-
4	34	386.667	1220.75	ZT12	1mM OA	SSO	AgOAMB-
4	35	386.667	1269.53	ZT12	1mM OA	SSO	AgOAMB-
4	36	386.667	1231.26	ZT12	1mM OA	SSO	AgOAMB-
4	37	386.667	1209.33	ZT12	1mM OA	SSO	AgOAMB-
4	38	386.667	1201.48	ZT12	1mM OA	SSO	AgOAMB-
4	39	386.667	1257.78	ZT12	1mM OA	SSO	AgOAMB-
4	40	386.667	1191.48	ZT12	1mM OA	SSO	AgOAMB-
4	41	388.889	896.124	ZT12	1mM OA	SSO	AgOAMB-
4	42	388.889	1217.05	ZT12	1mM OA	SSO	AgOAMB-
4	43	391.111	1170.54	ZT12	1mM OA	SSO	AgOAMB-
4	44	393.333	1145.74	ZT12	1mM OA	SSO	AgOAMB-
4	45	395.556	1195.84	ZT12	1mM OA	SSO	AgOAMB-
4	46	397.778	1177.64	ZT12	1mM OA	SSO	AgOAMB-
4	47	408.889	905.669	ZT12	1mM OA	SSO	AgOAMB-
4	48	411.111	790.977	ZT12	1mM OA	SSO	AgOAMB-
4	49	411.111	1117.51	ZT12	1mM OA	SSO	AgOAMB-
4	50	411.111	1039.93	ZT12	1mM OA	SSO	AgOAMB-
4	51	446.667	720.003	ZT12	1mM OA	SSO	AgOAMB-
4	52	448.889	591.455	ZT12	1mM OA	SSO	AgOAMB-
4	53	448.889	840.464	ZT12	1mM OA	SSO	AgOAMB-
4	54	448.889	756.758	ZT12	1mM OA	SSO	AgOAMB-
4	55	451.111	607.693	ZT12	1mM OA	SSO	AgOAMB-
4	56	451.111	768.476	ZT12	1mM OA	SSO	AgOAMB-
4	57	451.111	753.225	ZT12	1mM OA	SSO	AgOAMB-
4	58	453.333	546.346	ZT12	1mM OA	SSO	AgOAMB-
4	59	453.333	784.417	ZT12	1mM OA	SSO	AgOAMB-
4	60	455.556	622.823	ZT12	1mM OA	SSO	AgOAMB-
4	61	455.556	707.824	ZT12	1mM OA	SSO	AgOAMB-
4	62	455.556	765.006	ZT12	1mM OA	SSO	AgOAMB-
4	63	455.556	739.784	ZT12	1mM OA	SSO	AgOAMB-
4	64	455.556	521.441	ZT12	1mM OA	SSO	AgOAMB-
4	65	457.778	750.01	ZT12	1mM OA	SSO	AgOAMB-
4	66	457.778	632.166	ZT12	1mM OA	SSO	AgOAMB-
4	67	460	636.371	ZT12	1mM OA	SSO	AgOAMB-
4	68	460	734.168	ZT12	1mM OA	SSO	AgOAMB-
4	69	460	710.84	ZT12	1mM OA	SSO	AgOAMB-
4	70	460	649.015	ZT12	1mM OA	SSO	AgOAMB-
4	71	460	529.104	ZT12	1mM OA	SSO	AgOAMB-
4	72	462.222	619.424	ZT12	1mM OA	SSO	AgOAMB-
4	73	462.222	665.264	ZT12	1mM OA	SSO	AgOAMB-
4	74	462.222	525.51	ZT12	1mM OA	SSO	AgOAMB-
4	75	464.444	642.945	ZT12	1mM OA	SSO	AgOAMB-
4	76	464.444	718.77	ZT12	1mM OA	SSO	AgOAMB-
4	77	466.667	689.545	ZT12	1mM OA	SSO	AgOAMB-
4	78	466.667	617.889	ZT12	1mM OA	SSO	AgOAMB-
4	79	468.889	497.305	ZT12	1mM OA	SSO	AgOAMB-
5	1	400	199.151	ZT12	1mM OA	SSO	AgOAMB-
5	2	397.778	168.168	ZT12	1mM OA	SSO	AgOAMB-
5	3	395.556	123.247	ZT12	1mM OA	SSO	AgOAMB-
5	4	393.333	91.019	ZT12	1mM OA	SSO	AgOAMB-
5	5	391.111	59.2588	ZT12	1mM OA	SSO	AgOAMB-
6	1	484.444	833.325	ZT12	1mM OA	SSO	AgOAMB-
6	2	488.889	986.986	ZT12	1mM OA	SSO	AgOAMB-
6	3	491.111	928.123	ZT12	1mM OA	SSO	AgOAMB-
6	4	493.333	789.037	ZT12	1mM OA	SSO	AgOAMB-
6	5	495.556	748.26	ZT12	1mM OA	SSO	AgOAMB-
6	6	495.556	913.773	ZT12	1mM OA	SSO	AgOAMB-
6	7	497.778	1058.81	ZT12	1mM OA	SSO	AgOAMB-
6	8	500	1006.25	ZT12	1mM OA	SSO	AgOAMB-
6	9	500	812.693	ZT12	1mM OA	SSO	AgOAMB-
6	10	502.222	1055.66	ZT12	1mM OA	SSO	AgOAMB-
6	11	502.222	789.637	ZT12	1mM OA	SSO	AgOAMB-
6	12	504.444	1017.55	ZT12	1mM OA	SSO	AgOAMB-
6	13	504.444	830.138	ZT12	1mM OA	SSO	AgOAMB-
6	14	506.667	1039.46	ZT12	1mM OA	SSO	AgOAMB-
6	15	506.667	779.043	ZT12	1mM OA	SSO	AgOAMB-
6	16	508.889	966.501	ZT12	1mM OA	SSO	AgOAMB-
6	17	508.889	867.346	ZT12	1mM OA	SSO	AgOAMB-
6	18	511.111	976.688	ZT12	1mM OA	SSO	AgOAMB-
6	19	511.111	1071.92	ZT12	1mM OA	SSO	AgOAMB-
6	20	511.111	1046.32	ZT12	1mM OA	SSO	AgOAMB-
6	21	511.111	880.141	ZT12	1mM OA	SSO	AgOAMB-
6	22	513.333	741.87	ZT12	1mM OA	SSO	AgOAMB-
6	23	513.333	923.257	ZT12	1mM OA	SSO	AgOAMB-
6	24	513.333	1015.74	ZT12	1mM OA	SSO	AgOAMB-
6	25	513.333	1065.91	ZT12	1mM OA	SSO	AgOAMB-
6	26	513.333	1081.4	ZT12	1mM OA	SSO	AgOAMB-
6	27	513.333	1047.96	ZT12	1mM OA	SSO	AgOAMB-
6	28	513.333	900.33	ZT12	1mM OA	SSO	AgOAMB-
6	29	513.333	771.334	ZT12	1mM OA	SSO	AgOAMB-
6	30	515.556	723.118	ZT12	1mM OA	SSO	AgOAMB-
6	31	515.556	1012.09	ZT12	1mM OA	SSO	AgOAMB-
6	32	515.556	1077.81	ZT12	1mM OA	SSO	AgOAMB-
6	33	515.556	1103.58	ZT12	1mM OA	SSO	AgOAMB-
6	34	515.556	1102.82	ZT12	1mM OA	SSO	AgOAMB-
6	35	515.556	1029.61	ZT12	1mM OA	SSO	AgOAMB-
6	36	515.556	1054.96	ZT12	1mM OA	SSO	AgOAMB-
6	37	515.556	1109.06	ZT12	1mM OA	SSO	AgOAMB-
6	38	515.556	1102.47	ZT12	1mM OA	SSO	AgOAMB-
6	39	515.556	1109.16	ZT12	1mM OA	SSO	AgOAMB-
6	40	515.556	1126.48	ZT12	1mM OA	SSO	AgOAMB-
6	41	515.556	1128.11	ZT12	1mM OA	SSO	AgOAMB-
6	42	515.556	1054.82	ZT12	1mM OA	SSO	AgOAMB-
6	43	515.556	947.622	ZT12	1mM OA	SSO	AgOAMB-
6	44	515.556	915.668	ZT12	1mM OA	SSO	AgOAMB-
6	45	515.556	922.783	ZT12	1mM OA	SSO	AgOAMB-
6	46	515.556	906.231	ZT12	1mM OA	SSO	AgOAMB-
6	47	515.556	887.461	ZT12	1mM OA	SSO	AgOAMB-
6	48	515.556	837.733	ZT12	1mM OA	SSO	AgOAMB-
6	49	513.333	870.458	ZT12	1mM OA	SSO	AgOAMB-
6	50	513.333	1136.75	ZT12	1mM OA	SSO	AgOAMB-
6	51	513.333	1129.48	ZT12	1mM OA	SSO	AgOAMB-
6	52	513.333	909.588	ZT12	1mM OA	SSO	AgOAMB-
6	53	511.111	749.994	ZT12	1mM OA	SSO	AgOAMB-
6	54	511.111	811.673	ZT12	1mM OA	SSO	AgOAMB-
6	55	511.111	839.554	ZT12	1mM OA	SSO	AgOAMB-
6	56	511.111	1025.22	ZT12	1mM OA	SSO	AgOAMB-
6	57	511.111	1097.69	ZT12	1mM OA	SSO	AgOAMB-
6	58	511.111	1126.88	ZT12	1mM OA	SSO	AgOAMB-
6	59	511.111	1188.68	ZT12	1mM OA	SSO	AgOAMB-
6	60	511.111	1135.8	ZT12	1mM OA	SSO	AgOAMB-
6	61	511.111	1008.42	ZT12	1mM OA	SSO	AgOAMB-
6	62	511.111	868.646	ZT12	1mM OA	SSO	AgOAMB-
6	63	508.889	1065.01	ZT12	1mM OA	SSO	AgOAMB-
6	64	508.889	1035.91	ZT12	1mM OA	SSO	AgOAMB-
6	65	508.889	1100.2	ZT12	1mM OA	SSO	AgOAMB-
6	66	508.889	1144.66	ZT12	1mM OA	SSO	AgOAMB-
6	67	508.889	1132.65	ZT12	1mM OA	SSO	AgOAMB-
6	68	508.889	1214.42	ZT12	1mM OA	SSO	AgOAMB-
6	69	508.889	1136.88	ZT12	1mM OA	SSO	AgOAMB-
6	70	508.889	1008.01	ZT12	1mM OA	SSO	AgOAMB-
6	71	508.889	815.828	ZT12	1mM OA	SSO	AgOAMB-
6	72	506.667	792.321	ZT12	1mM OA	SSO	AgOAMB-
6	73	506.667	946.628	ZT12	1mM OA	SSO	AgOAMB-
6	74	506.667	1005.13	ZT12	1mM OA	SSO	AgOAMB-
6	75	506.667	1066.05	ZT12	1mM OA	SSO	AgOAMB-
6	76	506.667	1193.05	ZT12	1mM OA	SSO	AgOAMB-
6	77	506.667	1239.18	ZT12	1mM OA	SSO	AgOAMB-
6	78	506.667	1248.75	ZT12	1mM OA	SSO	AgOAMB-
6	79	506.667	1184.08	ZT12	1mM OA	SSO	AgOAMB-
6	80	506.667	958.95	ZT12	1mM OA	SSO	AgOAMB-
6	81	504.444	965.305	ZT12	1mM OA	SSO	AgOAMB-
6	82	504.444	1117.07	ZT12	1mM OA	SSO	AgOAMB-
6	83	504.444	1214.17	ZT12	1mM OA	SSO	AgOAMB-
6	84	504.444	1233.56	ZT12	1mM OA	SSO	AgOAMB-
6	85	504.444	1254.59	ZT12	1mM OA	SSO	AgOAMB-
6	86	504.444	1225.69	ZT12	1mM OA	SSO	AgOAMB-
6	87	504.444	1209.27	ZT12	1mM OA	SSO	AgOAMB-
6	88	504.444	1199.5	ZT12	1mM OA	SSO	AgOAMB-
6	89	504.444	1254.08	ZT12	1mM OA	SSO	AgOAMB-
8	1	602.222	23.3957	ZT12	1mM OA	SSO	AgOAMB-
8	2	602.222	24.9436	ZT12	1mM OA	SSO	AgOAMB-
8	3	604.444	24.1988	ZT12	1mM OA	SSO	AgOAMB-
8	4	602.222	24.9142	ZT12	1mM OA	SSO	AgOAMB-
8	5	602.222	32.7444	ZT12	1mM OA	SSO	AgOAMB-
8	6	604.444	26.8679	ZT12	1mM OA	SSO	AgOAMB-
8	7	602.222	19.6918	ZT12	1mM OA	SSO	AgOAMB-
8	8	604.444	21.7549	ZT12	1mM OA	SSO	AgOAMB-
8	9	593.333	46.6752	ZT12	1mM OA	SSO	AgOAMB-
8	10	591.111	40.7904	ZT12	1mM OA	SSO	AgOAMB-
8	11	591.111	40.3918	ZT12	1mM OA	SSO	AgOAMB-
8	12	591.111	45.1618	ZT12	1mM OA	SSO	AgOAMB-
8	13	591.111	43.4481	ZT12	1mM OA	SSO	AgOAMB-
8	14	591.111	40.1607	ZT12	1mM OA	SSO	AgOAMB-
8	15	591.111	39.6353	ZT12	1mM OA	SSO	AgOAMB-
8	16	588.889	41.187	ZT12	1mM OA	SSO	AgOAMB-
8	17	588.889	40.8634	ZT12	1mM OA	SSO	AgOAMB-
8	18	582.222	58.8975	ZT12	1mM OA	SSO	AgOAMB-
8	19	582.222	63.9147	ZT12	1mM OA	SSO	AgOAMB-
8	20	580	62.3694	ZT12	1mM OA	SSO	AgOAMB-
8	21	580	63.8556	ZT12	1mM OA	SSO	AgOAMB-
8	22	580	67.4775	ZT12	1mM OA	SSO	AgOAMB-
8	23	577.778	67.1789	ZT12	1mM OA	SSO	AgOAMB-
8	24	577.778	65.2712	ZT12	1mM OA	SSO	AgOAMB-
8	25	577.778	66.6325	ZT12	1mM OA	SSO	AgOAMB-
8	26	577.778	60.0267	ZT12	1mM OA	SSO	AgOAMB-
8	27	575.556	57.21	ZT12	1mM OA	SSO	AgOAMB-
8	28	575.556	59.7484	ZT12	1mM OA	SSO	AgOAMB-
8	29	571.111	73.1008	ZT12	1mM OA	SSO	AgOAMB-
8	30	571.111	81.6942	ZT12	1mM OA	SSO	AgOAMB-
8	31	571.111	80.7373	ZT12	1mM OA	SSO	AgOAMB-
8	32	571.111	74.2654	ZT12	1mM OA	SSO	AgOAMB-
8	33	573.333	66.4474	ZT12	1mM OA	SSO	AgOAMB-
8	34	573.333	68.7646	ZT12	1mM OA	SSO	AgOAMB-
8	35	573.333	71.5081	ZT12	1mM OA	SSO	AgOAMB-
2	1	337.778	566.244	ZT12	1mM OA	SSO	AgOctbeta2-
2	2	337.778	500.084	ZT12	1mM OA	SSO	AgOctbeta2-
2	3	335.556	620.862	ZT12	1mM OA	SSO	AgOctbeta2-
2	4	335.556	658.368	ZT12	1mM OA	SSO	AgOctbeta2-
2	5	335.556	524.787	ZT12	1mM OA	SSO	AgOctbeta2-
2	6	335.556	548.481	ZT12	1mM OA	SSO	AgOctbeta2-
2	7	335.556	729.768	ZT12	1mM OA	SSO	AgOctbeta2-
2	8	335.556	761.928	ZT12	1mM OA	SSO	AgOctbeta2-
2	9	335.556	763.221	ZT12	1mM OA	SSO	AgOctbeta2-
2	10	335.556	770.01	ZT12	1mM OA	SSO	AgOctbeta2-
2	11	335.556	731.62	ZT12	1mM OA	SSO	AgOctbeta2-
2	12	335.556	728.094	ZT12	1mM OA	SSO	AgOctbeta2-
2	13	335.556	650.946	ZT12	1mM OA	SSO	AgOctbeta2-
2	14	335.556	624.679	ZT12	1mM OA	SSO	AgOctbeta2-
2	15	333.333	602.963	ZT12	1mM OA	SSO	AgOctbeta2-
2	16	333.333	671.407	ZT12	1mM OA	SSO	AgOctbeta2-
2	17	333.333	625.21	ZT12	1mM OA	SSO	AgOctbeta2-
2	18	333.333	627.241	ZT12	1mM OA	SSO	AgOctbeta2-
2	19	333.333	583.536	ZT12	1mM OA	SSO	AgOctbeta2-
2	20	333.333	705.457	ZT12	1mM OA	SSO	AgOctbeta2-
2	21	333.333	714.006	ZT12	1mM OA	SSO	AgOctbeta2-
2	22	333.333	703.071	ZT12	1mM OA	SSO	AgOctbeta2-
2	23	333.333	699.228	ZT12	1mM OA	SSO	AgOctbeta2-
2	24	333.333	672.262	ZT12	1mM OA	SSO	AgOctbeta2-
2	25	333.333	590.704	ZT12	1mM OA	SSO	AgOctbeta2-
2	26	333.333	614.328	ZT12	1mM OA	SSO	AgOctbeta2-
2	27	333.333	657.417	ZT12	1mM OA	SSO	AgOctbeta2-
2	28	333.333	722.066	ZT12	1mM OA	SSO	AgOctbeta2-
2	29	333.333	753.658	ZT12	1mM OA	SSO	AgOctbeta2-
2	30	333.333	743.745	ZT12	1mM OA	SSO	AgOctbeta2-
2	31	333.333	746.553	ZT12	1mM OA	SSO	AgOctbeta2-
2	32	333.333	710.674	ZT12	1mM OA	SSO	AgOctbeta2-
2	33	333.333	761.575	ZT12	1mM OA	SSO	AgOctbeta2-
2	34	333.333	735.39	ZT12	1mM OA	SSO	AgOctbeta2-
2	35	333.333	681.476	ZT12	1mM OA	SSO	AgOctbeta2-
2	36	333.333	669.563	ZT12	1mM OA	SSO	AgOctbeta2-
2	37	333.333	633.496	ZT12	1mM OA	SSO	AgOctbeta2-
2	38	333.333	678.684	ZT12	1mM OA	SSO	AgOctbeta2-
2	39	333.333	601.184	ZT12	1mM OA	SSO	AgOctbeta2-
2	40	333.333	588.101	ZT12	1mM OA	SSO	AgOctbeta2-
2	41	333.333	568.62	ZT12	1mM OA	SSO	AgOctbeta2-
2	42	333.333	648.998	ZT12	1mM OA	SSO	AgOctbeta2-
2	43	333.333	663.956	ZT12	1mM OA	SSO	AgOctbeta2-
2	44	333.333	707.087	ZT12	1mM OA	SSO	AgOctbeta2-
2	45	333.333	684.755	ZT12	1mM OA	SSO	AgOctbeta2-
2	46	333.333	662.046	ZT12	1mM OA	SSO	AgOctbeta2-
2	47	333.333	671.518	ZT12	1mM OA	SSO	AgOctbeta2-
2	48	333.333	730.993	ZT12	1mM OA	SSO	AgOctbeta2-
2	49	333.333	735.633	ZT12	1mM OA	SSO	AgOctbeta2-
2	50	333.333	789.324	ZT12	1mM OA	SSO	AgOctbeta2-
2	51	333.333	714.512	ZT12	1mM OA	SSO	AgOctbeta2-
2	52	333.333	795.555	ZT12	1mM OA	SSO	AgOctbeta2-
2	53	333.333	768.079	ZT12	1mM OA	SSO	AgOctbeta2-
2	54	333.333	754.271	ZT12	1mM OA	SSO	AgOctbeta2-
2	55	333.333	769.841	ZT12	1mM OA	SSO	AgOctbeta2-
2	56	333.333	627.43	ZT12	1mM OA	SSO	AgOctbeta2-
2	57	333.333	692.918	ZT12	1mM OA	SSO	AgOctbeta2-
2	58	333.333	610.249	ZT12	1mM OA	SSO	AgOctbeta2-
2	59	333.333	724.664	ZT12	1mM OA	SSO	AgOctbeta2-
2	60	333.333	630.97	ZT12	1mM OA	SSO	AgOctbeta2-
2	61	333.333	692.167	ZT12	1mM OA	SSO	AgOctbeta2-
2	62	333.333	576.483	ZT12	1mM OA	SSO	AgOctbeta2-
2	63	333.333	522.707	ZT12	1mM OA	SSO	AgOctbeta2-
2	64	331.111	683.685	ZT12	1mM OA	SSO	AgOctbeta2-
2	65	331.111	669.541	ZT12	1mM OA	SSO	AgOctbeta2-
2	66	331.111	763.316	ZT12	1mM OA	SSO	AgOctbeta2-
2	67	331.111	718.838	ZT12	1mM OA	SSO	AgOctbeta2-
2	68	331.111	753.824	ZT12	1mM OA	SSO	AgOctbeta2-
2	69	331.111	755.423	ZT12	1mM OA	SSO	AgOctbeta2-
2	70	331.111	586.61	ZT12	1mM OA	SSO	AgOctbeta2-
2	71	331.111	610.509	ZT12	1mM OA	SSO	AgOctbeta2-
2	72	328.889	547.172	ZT12	1mM OA	SSO	AgOctbeta2-
2	73	328.889	574.849	ZT12	1mM OA	SSO	AgOctbeta2-
2	74	328.889	678.61	ZT12	1mM OA	SSO	AgOctbeta2-
2	75	328.889	602.17	ZT12	1mM OA	SSO	AgOctbeta2-
2	76	328.889	755.365	ZT12	1mM OA	SSO	AgOctbeta2-
2	77	328.889	748.725	ZT12	1mM OA	SSO	AgOctbeta2-
2	78	328.889	751.063	ZT12	1mM OA	SSO	AgOctbeta2-
3	1	344.444	997.313	ZT12	1mM OA	SSO	AgOctbeta2-
3	2	344.444	1253.61	ZT12	1mM OA	SSO	AgOctbeta2-
3	3	344.444	1286.61	ZT12	1mM OA	SSO	AgOctbeta2-
3	4	344.444	1295.62	ZT12	1mM OA	SSO	AgOctbeta2-
3	5	344.444	1283.23	ZT12	1mM OA	SSO	AgOctbeta2-
3	6	344.444	1278.41	ZT12	1mM OA	SSO	AgOctbeta2-
3	7	344.444	1239.12	ZT12	1mM OA	SSO	AgOctbeta2-
3	8	344.444	1278.03	ZT12	1mM OA	SSO	AgOctbeta2-
3	9	344.444	1284.95	ZT12	1mM OA	SSO	AgOctbeta2-
3	10	344.444	1268.98	ZT12	1mM OA	SSO	AgOctbeta2-
3	11	344.444	1290.14	ZT12	1mM OA	SSO	AgOctbeta2-
3	12	344.444	1272.26	ZT12	1mM OA	SSO	AgOctbeta2-
3	13	344.444	1289.58	ZT12	1mM OA	SSO	AgOctbeta2-
3	14	344.444	1260.34	ZT12	1mM OA	SSO	AgOctbeta2-
3	15	344.444	1247.86	ZT12	1mM OA	SSO	AgOctbeta2-
3	16	344.444	1234.72	ZT12	1mM OA	SSO	AgOctbeta2-
3	17	344.444	1261.17	ZT12	1mM OA	SSO	AgOctbeta2-
3	18	344.444	1264.45	ZT12	1mM OA	SSO	AgOctbeta2-
3	19	344.444	1289.3	ZT12	1mM OA	SSO	AgOctbeta2-
3	20	344.444	1294.01	ZT12	1mM OA	SSO	AgOctbeta2-
3	21	344.444	1201.89	ZT12	1mM OA	SSO	AgOctbeta2-
3	22	344.444	1165.79	ZT12	1mM OA	SSO	AgOctbeta2-
3	23	344.444	1119.73	ZT12	1mM OA	SSO	AgOctbeta2-
3	24	344.444	1159.05	ZT12	1mM OA	SSO	AgOctbeta2-
3	25	344.444	1170.38	ZT12	1mM OA	SSO	AgOctbeta2-
3	26	344.444	1181.58	ZT12	1mM OA	SSO	AgOctbeta2-
3	27	344.444	1261.32	ZT12	1mM OA	SSO	AgOctbeta2-
3	28	344.444	1288.16	ZT12	1mM OA	SSO	AgOctbeta2-
3	29	344.444	1273.43	ZT12	1mM OA	SSO	AgOctbeta2-
3	30	344.444	1287.89	ZT12	1mM OA	SSO	AgOctbeta2-
3	31	344.444	1286.94	ZT12	1mM OA	SSO	AgOctbeta2-
3	32	344.444	1290.78	ZT12	1mM OA	SSO	AgOctbeta2-
3	33	344.444	1230	ZT12	1mM OA	SSO	AgOctbeta2-
3	34	344.444	1195.56	ZT12	1mM OA	SSO	AgOctbeta2-
3	35	344.444	1154.89	ZT12	1mM OA	SSO	AgOctbeta2-
3	36	344.444	1192.66	ZT12	1mM OA	SSO	AgOctbeta2-
3	37	344.444	1252.69	ZT12	1mM OA	SSO	AgOctbeta2-
3	38	344.444	1250.6	ZT12	1mM OA	SSO	AgOctbeta2-
3	39	344.444	1183.24	ZT12	1mM OA	SSO	AgOctbeta2-
3	40	344.444	1186.9	ZT12	1mM OA	SSO	AgOctbeta2-
3	41	344.444	1109.91	ZT12	1mM OA	SSO	AgOctbeta2-
3	42	344.444	877.786	ZT12	1mM OA	SSO	AgOctbeta2-
3	43	344.444	1080.03	ZT12	1mM OA	SSO	AgOctbeta2-
3	44	344.444	1057.22	ZT12	1mM OA	SSO	AgOctbeta2-
3	45	344.444	1002.73	ZT12	1mM OA	SSO	AgOctbeta2-
3	46	344.444	1117.29	ZT12	1mM OA	SSO	AgOctbeta2-
3	47	344.444	1104.17	ZT12	1mM OA	SSO	AgOctbeta2-
3	48	344.444	1161.36	ZT12	1mM OA	SSO	AgOctbeta2-
3	49	344.444	1244.67	ZT12	1mM OA	SSO	AgOctbeta2-
3	50	344.444	1297.3	ZT12	1mM OA	SSO	AgOctbeta2-
3	51	344.444	1290.34	ZT12	1mM OA	SSO	AgOctbeta2-
3	52	344.444	1304.45	ZT12	1mM OA	SSO	AgOctbeta2-
3	53	344.444	1303.8	ZT12	1mM OA	SSO	AgOctbeta2-
3	54	344.444	1283.25	ZT12	1mM OA	SSO	AgOctbeta2-
3	55	344.444	1275.07	ZT12	1mM OA	SSO	AgOctbeta2-
3	56	344.444	1266.64	ZT12	1mM OA	SSO	AgOctbeta2-
3	57	344.444	1307.5	ZT12	1mM OA	SSO	AgOctbeta2-
3	58	344.444	1306.47	ZT12	1mM OA	SSO	AgOctbeta2-
3	59	344.444	1271.83	ZT12	1mM OA	SSO	AgOctbeta2-
3	60	344.444	1235.36	ZT12	1mM OA	SSO	AgOctbeta2-
3	61	344.444	1269.6	ZT12	1mM OA	SSO	AgOctbeta2-
3	62	344.444	1273	ZT12	1mM OA	SSO	AgOctbeta2-
3	63	344.444	1295.96	ZT12	1mM OA	SSO	AgOctbeta2-
3	64	344.444	1307.46	ZT12	1mM OA	SSO	AgOctbeta2-
3	65	344.444	1294.55	ZT12	1mM OA	SSO	AgOctbeta2-
3	66	344.444	1205.05	ZT12	1mM OA	SSO	AgOctbeta2-
3	67	344.444	1194.82	ZT12	1mM OA	SSO	AgOctbeta2-
3	68	344.444	1294.91	ZT12	1mM OA	SSO	AgOctbeta2-
3	69	344.444	1303.99	ZT12	1mM OA	SSO	AgOctbeta2-
3	70	344.444	1243.32	ZT12	1mM OA	SSO	AgOctbeta2-
3	71	344.444	1222.84	ZT12	1mM OA	SSO	AgOctbeta2-
3	72	344.444	1171.56	ZT12	1mM OA	SSO	AgOctbeta2-
3	73	344.444	1087.72	ZT12	1mM OA	SSO	AgOctbeta2-
3	74	342.222	1028.99	ZT12	1mM OA	SSO	AgOctbeta2-
3	75	342.222	1165.82	ZT12	1mM OA	SSO	AgOctbeta2-
3	76	342.222	1066.06	ZT12	1mM OA	SSO	AgOctbeta2-
3	77	342.222	1067.18	ZT12	1mM OA	SSO	AgOctbeta2-
3	78	342.222	1203.84	ZT12	1mM OA	SSO	AgOctbeta2-
3	79	342.222	1257.94	ZT12	1mM OA	SSO	AgOctbeta2-
3	80	342.222	964.19	ZT12	1mM OA	SSO	AgOctbeta2-
3	81	344.444	1039.14	ZT12	1mM OA	SSO	AgOctbeta2-
3	82	344.444	1129.32	ZT12	1mM OA	SSO	AgOctbeta2-
3	83	344.444	1139.61	ZT12	1mM OA	SSO	AgOctbeta2-
3	84	344.444	1032.3	ZT12	1mM OA	SSO	AgOctbeta2-
3	85	344.444	982.935	ZT12	1mM OA	SSO	AgOctbeta2-
3	86	344.444	1096.62	ZT12	1mM OA	SSO	AgOctbeta2-
3	87	344.444	1191.43	ZT12	1mM OA	SSO	AgOctbeta2-
3	88	344.444	1227.88	ZT12	1mM OA	SSO	AgOctbeta2-
3	89	344.444	1261.71	ZT12	1mM OA	SSO	AgOctbeta2-
3	90	344.444	1239.84	ZT12	1mM OA	SSO	AgOctbeta2-
3	91	342.222	841.733	ZT12	1mM OA	SSO	AgOctbeta2-
3	92	342.222	944.659	ZT12	1mM OA	SSO	AgOctbeta2-
3	93	342.222	1079.11	ZT12	1mM OA	SSO	AgOctbeta2-
3	94	342.222	1095.95	ZT12	1mM OA	SSO	AgOctbeta2-
3	95	342.222	1029.26	ZT12	1mM OA	SSO	AgOctbeta2-
3	96	342.222	922.573	ZT12	1mM OA	SSO	AgOctbeta2-
3	97	342.222	957.635	ZT12	1mM OA	SSO	AgOctbeta2-
3	98	342.222	875.773	ZT12	1mM OA	SSO	AgOctbeta2-
3	99	342.222	877.165	ZT12	1mM OA	SSO	AgOctbeta2-
3	100	342.222	922.434	ZT12	1mM OA	SSO	AgOctbeta2-
3	101	344.444	977.742	ZT12	1mM OA	SSO	AgOctbeta2-
3	102	344.444	1081.74	ZT12	1mM OA	SSO	AgOctbeta2-
3	103	344.444	1120.22	ZT12	1mM OA	SSO	AgOctbeta2-
3	104	344.444	1174.77	ZT12	1mM OA	SSO	AgOctbeta2-
3	105	344.444	1194.6	ZT12	1mM OA	SSO	AgOctbeta2-
3	106	344.444	832.516	ZT12	1mM OA	SSO	AgOctbeta2-
3	107	342.222	980.109	ZT12	1mM OA	SSO	AgOctbeta2-
3	108	342.222	1031.33	ZT12	1mM OA	SSO	AgOctbeta2-
4	1	364.444	254.91	ZT12	1mM OA	SSO	AgOctbeta2-
4	2	364.444	221.268	ZT12	1mM OA	SSO	AgOctbeta2-
4	3	364.444	201.962	ZT12	1mM OA	SSO	AgOctbeta2-
4	4	364.444	207.974	ZT12	1mM OA	SSO	AgOctbeta2-
4	5	364.444	269.766	ZT12	1mM OA	SSO	AgOctbeta2-
4	6	364.444	296.785	ZT12	1mM OA	SSO	AgOctbeta2-
4	7	364.444	303.938	ZT12	1mM OA	SSO	AgOctbeta2-
4	8	364.444	302.321	ZT12	1mM OA	SSO	AgOctbeta2-
4	9	364.444	298.078	ZT12	1mM OA	SSO	AgOctbeta2-
4	10	364.444	292.873	ZT12	1mM OA	SSO	AgOctbeta2-
4	11	364.444	279.298	ZT12	1mM OA	SSO	AgOctbeta2-
4	12	364.444	267.419	ZT12	1mM OA	SSO	AgOctbeta2-
4	13	364.444	262.804	ZT12	1mM OA	SSO	AgOctbeta2-
4	14	364.444	257.7	ZT12	1mM OA	SSO	AgOctbeta2-
4	15	364.444	256.398	ZT12	1mM OA	SSO	AgOctbeta2-
4	16	364.444	282.804	ZT12	1mM OA	SSO	AgOctbeta2-
4	17	364.444	292.034	ZT12	1mM OA	SSO	AgOctbeta2-
4	18	364.444	292.44	ZT12	1mM OA	SSO	AgOctbeta2-
4	19	364.444	286.768	ZT12	1mM OA	SSO	AgOctbeta2-
4	20	364.444	291.723	ZT12	1mM OA	SSO	AgOctbeta2-
4	21	364.444	291.651	ZT12	1mM OA	SSO	AgOctbeta2-
4	22	364.444	292.587	ZT12	1mM OA	SSO	AgOctbeta2-
4	23	364.444	290.782	ZT12	1mM OA	SSO	AgOctbeta2-
4	24	364.444	292.977	ZT12	1mM OA	SSO	AgOctbeta2-
4	25	364.444	289.231	ZT12	1mM OA	SSO	AgOctbeta2-
4	26	364.444	290.83	ZT12	1mM OA	SSO	AgOctbeta2-
4	27	364.444	290.134	ZT12	1mM OA	SSO	AgOctbeta2-
4	28	364.444	290.874	ZT12	1mM OA	SSO	AgOctbeta2-
4	29	364.444	287.085	ZT12	1mM OA	SSO	AgOctbeta2-
4	30	364.444	287.696	ZT12	1mM OA	SSO	AgOctbeta2-
4	31	364.444	274.839	ZT12	1mM OA	SSO	AgOctbeta2-
4	32	364.444	278.121	ZT12	1mM OA	SSO	AgOctbeta2-
4	33	364.444	254.07	ZT12	1mM OA	SSO	AgOctbeta2-
4	34	364.444	277.247	ZT12	1mM OA	SSO	AgOctbeta2-
4	35	364.444	284.461	ZT12	1mM OA	SSO	AgOctbeta2-
4	36	364.444	285.547	ZT12	1mM OA	SSO	AgOctbeta2-
4	37	364.444	283.854	ZT12	1mM OA	SSO	AgOctbeta2-
4	38	364.444	287.997	ZT12	1mM OA	SSO	AgOctbeta2-
4	39	364.444	281.865	ZT12	1mM OA	SSO	AgOctbeta2-
4	40	364.444	284.932	ZT12	1mM OA	SSO	AgOctbeta2-
4	41	364.444	279.995	ZT12	1mM OA	SSO	AgOctbeta2-
4	42	364.444	281.612	ZT12	1mM OA	SSO	AgOctbeta2-
4	43	364.444	274.715	ZT12	1mM OA	SSO	AgOctbeta2-
4	44	364.444	278.778	ZT12	1mM OA	SSO	AgOctbeta2-
4	45	364.444	278.202	ZT12	1mM OA	SSO	AgOctbeta2-
4	46	364.444	281.862	ZT12	1mM OA	SSO	AgOctbeta2-
4	47	364.444	276.089	ZT12	1mM OA	SSO	AgOctbeta2-
4	48	364.444	268.593	ZT12	1mM OA	SSO	AgOctbeta2-
4	49	364.444	273.08	ZT12	1mM OA	SSO	AgOctbeta2-
4	50	364.444	279.91	ZT12	1mM OA	SSO	AgOctbeta2-
4	51	364.444	271.323	ZT12	1mM OA	SSO	AgOctbeta2-
4	52	364.444	255.24	ZT12	1mM OA	SSO	AgOctbeta2-
4	53	364.444	253.339	ZT12	1mM OA	SSO	AgOctbeta2-
4	54	364.444	253.199	ZT12	1mM OA	SSO	AgOctbeta2-
4	55	364.444	279.098	ZT12	1mM OA	SSO	AgOctbeta2-
4	56	364.444	282.047	ZT12	1mM OA	SSO	AgOctbeta2-
4	57	364.444	279.984	ZT12	1mM OA	SSO	AgOctbeta2-
4	58	364.444	263.598	ZT12	1mM OA	SSO	AgOctbeta2-
4	59	364.444	249.277	ZT12	1mM OA	SSO	AgOctbeta2-
4	60	364.444	236.254	ZT12	1mM OA	SSO	AgOctbeta2-
4	61	364.444	219.455	ZT12	1mM OA	SSO	AgOctbeta2-
4	62	364.444	236.12	ZT12	1mM OA	SSO	AgOctbeta2-
4	63	364.444	239.382	ZT12	1mM OA	SSO	AgOctbeta2-
4	64	364.444	242.365	ZT12	1mM OA	SSO	AgOctbeta2-
4	65	364.444	253.185	ZT12	1mM OA	SSO	AgOctbeta2-
4	66	364.444	268.322	ZT12	1mM OA	SSO	AgOctbeta2-
4	67	364.444	246.304	ZT12	1mM OA	SSO	AgOctbeta2-
4	68	364.444	263.677	ZT12	1mM OA	SSO	AgOctbeta2-
4	69	364.444	241.631	ZT12	1mM OA	SSO	AgOctbeta2-
4	70	364.444	216.572	ZT12	1mM OA	SSO	AgOctbeta2-
4	71	364.444	209.078	ZT12	1mM OA	SSO	AgOctbeta2-
4	72	364.444	181.578	ZT12	1mM OA	SSO	AgOctbeta2-
4	73	362.222	179.281	ZT12	1mM OA	SSO	AgOctbeta2-
4	74	364.444	210.364	ZT12	1mM OA	SSO	AgOctbeta2-
4	75	364.444	210.731	ZT12	1mM OA	SSO	AgOctbeta2-
4	76	364.444	216.3	ZT12	1mM OA	SSO	AgOctbeta2-
4	77	364.444	209.266	ZT12	1mM OA	SSO	AgOctbeta2-
4	78	364.444	197.989	ZT12	1mM OA	SSO	AgOctbeta2-
4	79	364.444	181.958	ZT12	1mM OA	SSO	AgOctbeta2-
4	80	364.444	215.314	ZT12	1mM OA	SSO	AgOctbeta2-
4	81	364.444	194.592	ZT12	1mM OA	SSO	AgOctbeta2-
4	82	364.444	219.562	ZT12	1mM OA	SSO	AgOctbeta2-
4	83	364.444	195	ZT12	1mM OA	SSO	AgOctbeta2-
4	84	364.444	187.32	ZT12	1mM OA	SSO	AgOctbeta2-
4	85	362.222	211.313	ZT12	1mM OA	SSO	AgOctbeta2-
4	86	362.222	173.031	ZT12	1mM OA	SSO	AgOctbeta2-
4	87	362.222	211.338	ZT12	1mM OA	SSO	AgOctbeta2-
4	88	362.222	223.143	ZT12	1mM OA	SSO	AgOctbeta2-
4	89	362.222	258.231	ZT12	1mM OA	SSO	AgOctbeta2-
4	90	362.222	213.834	ZT12	1mM OA	SSO	AgOctbeta2-
4	91	362.222	247.223	ZT12	1mM OA	SSO	AgOctbeta2-
4	92	362.222	206.145	ZT12	1mM OA	SSO	AgOctbeta2-
4	93	362.222	236.462	ZT12	1mM OA	SSO	AgOctbeta2-
4	94	362.222	220.841	ZT12	1mM OA	SSO	AgOctbeta2-
4	95	362.222	257.58	ZT12	1mM OA	SSO	AgOctbeta2-
4	96	362.222	250.917	ZT12	1mM OA	SSO	AgOctbeta2-
4	97	362.222	255.388	ZT12	1mM OA	SSO	AgOctbeta2-
4	98	362.222	189.107	ZT12	1mM OA	SSO	AgOctbeta2-
4	99	362.222	267.519	ZT12	1mM OA	SSO	AgOctbeta2-
4	100	362.222	256.98	ZT12	1mM OA	SSO	AgOctbeta2-
6	1	346.667	697.754	ZT12	1mM OA	SSO	AgOctbeta2-
6	2	346.667	698.528	ZT12	1mM OA	SSO	AgOctbeta2-
6	3	346.667	707.341	ZT12	1mM OA	SSO	AgOctbeta2-
6	4	346.667	690.68	ZT12	1mM OA	SSO	AgOctbeta2-
6	5	346.667	575.13	ZT12	1mM OA	SSO	AgOctbeta2-
6	6	346.667	645.782	ZT12	1mM OA	SSO	AgOctbeta2-
6	7	346.667	610.444	ZT12	1mM OA	SSO	AgOctbeta2-
6	8	346.667	596.351	ZT12	1mM OA	SSO	AgOctbeta2-
6	9	346.667	630.76	ZT12	1mM OA	SSO	AgOctbeta2-
6	10	346.667	604.26	ZT12	1mM OA	SSO	AgOctbeta2-
6	11	346.667	506.262	ZT12	1mM OA	SSO	AgOctbeta2-
6	12	344.444	624.202	ZT12	1mM OA	SSO	AgOctbeta2-
6	13	344.444	676.121	ZT12	1mM OA	SSO	AgOctbeta2-
6	14	344.444	723.753	ZT12	1mM OA	SSO	AgOctbeta2-
6	15	344.444	714.261	ZT12	1mM OA	SSO	AgOctbeta2-
6	16	344.444	725.214	ZT12	1mM OA	SSO	AgOctbeta2-
6	17	344.444	737.968	ZT12	1mM OA	SSO	AgOctbeta2-
6	18	344.444	762.22	ZT12	1mM OA	SSO	AgOctbeta2-
6	19	344.444	747.631	ZT12	1mM OA	SSO	AgOctbeta2-
6	20	344.444	679.865	ZT12	1mM OA	SSO	AgOctbeta2-
6	21	344.444	604.713	ZT12	1mM OA	SSO	AgOctbeta2-
6	22	342.222	507.573	ZT12	1mM OA	SSO	AgOctbeta2-
6	23	342.222	552.269	ZT12	1mM OA	SSO	AgOctbeta2-
6	24	342.222	620.177	ZT12	1mM OA	SSO	AgOctbeta2-
6	25	342.222	524.387	ZT12	1mM OA	SSO	AgOctbeta2-
6	26	342.222	569.598	ZT12	1mM OA	SSO	AgOctbeta2-
6	27	342.222	636.835	ZT12	1mM OA	SSO	AgOctbeta2-
6	28	342.222	734.78	ZT12	1mM OA	SSO	AgOctbeta2-
6	29	342.222	752.11	ZT12	1mM OA	SSO	AgOctbeta2-
6	30	342.222	776.659	ZT12	1mM OA	SSO	AgOctbeta2-
6	31	342.222	746.724	ZT12	1mM OA	SSO	AgOctbeta2-
6	32	342.222	617.436	ZT12	1mM OA	SSO	AgOctbeta2-
6	33	342.222	515.222	ZT12	1mM OA	SSO	AgOctbeta2-
6	34	340	671.875	ZT12	1mM OA	SSO	AgOctbeta2-
6	35	340	702.039	ZT12	1mM OA	SSO	AgOctbeta2-
6	36	340	762.649	ZT12	1mM OA	SSO	AgOctbeta2-
6	37	337.778	699.196	ZT12	1mM OA	SSO	AgOctbeta2-
6	38	335.556	858.328	ZT12	1mM OA	SSO	AgOctbeta2-
6	39	335.556	795.378	ZT12	1mM OA	SSO	AgOctbeta2-
6	40	335.556	760.116	ZT12	1mM OA	SSO	AgOctbeta2-
6	41	335.556	622.351	ZT12	1mM OA	SSO	AgOctbeta2-
6	42	335.556	595.799	ZT12	1mM OA	SSO	AgOctbeta2-
6	43	335.556	538.511	ZT12	1mM OA	SSO	AgOctbeta2-
6	44	335.556	676.563	ZT12	1mM OA	SSO	AgOctbeta2-
6	45	335.556	789.951	ZT12	1mM OA	SSO	AgOctbeta2-
6	46	337.778	508.994	ZT12	1mM OA	SSO	AgOctbeta2-
6	47	335.556	770.975	ZT12	1mM OA	SSO	AgOctbeta2-
6	48	335.556	783.243	ZT12	1mM OA	SSO	AgOctbeta2-
6	49	335.556	633.134	ZT12	1mM OA	SSO	AgOctbeta2-
6	50	335.556	761.089	ZT12	1mM OA	SSO	AgOctbeta2-
6	51	335.556	712.068	ZT12	1mM OA	SSO	AgOctbeta2-
6	52	335.556	740.498	ZT12	1mM OA	SSO	AgOctbeta2-
6	53	335.556	700	ZT12	1mM OA	SSO	AgOctbeta2-
6	54	333.333	621.899	ZT12	1mM OA	SSO	AgOctbeta2-
6	55	340	519.845	ZT12	1mM OA	SSO	AgOctbeta2-
6	56	333.333	867.162	ZT12	1mM OA	SSO	AgOctbeta2-
6	57	331.111	687.189	ZT12	1mM OA	SSO	AgOctbeta2-
6	58	328.889	674.95	ZT12	1mM OA	SSO	AgOctbeta2-
6	59	337.778	537.646	ZT12	1mM OA	SSO	AgOctbeta2-
6	60	337.778	662.21	ZT12	1mM OA	SSO	AgOctbeta2-
6	61	337.778	702.49	ZT12	1mM OA	SSO	AgOctbeta2-
6	62	337.778	689.08	ZT12	1mM OA	SSO	AgOctbeta2-
6	63	337.778	621.703	ZT12	1mM OA	SSO	AgOctbeta2-
6	64	335.556	466.66	ZT12	1mM OA	SSO	AgOctbeta2-
6	65	335.556	547.392	ZT12	1mM OA	SSO	AgOctbeta2-
6	66	333.333	782.106	ZT12	1mM OA	SSO	AgOctbeta2-
6	67	333.333	775.544	ZT12	1mM OA	SSO	AgOctbeta2-
6	68	331.111	643.949	ZT12	1mM OA	SSO	AgOctbeta2-
6	69	333.333	609.962	ZT12	1mM OA	SSO	AgOctbeta2-
6	70	331.111	792.214	ZT12	1mM OA	SSO	AgOctbeta2-
6	71	333.333	697.087	ZT12	1mM OA	SSO	AgOctbeta2-
6	72	333.333	604.189	ZT12	1mM OA	SSO	AgOctbeta2-
6	73	331.111	692.782	ZT12	1mM OA	SSO	AgOctbeta2-
6	74	328.889	780.968	ZT12	1mM OA	SSO	AgOctbeta2-
6	75	326.667	707.658	ZT12	1mM OA	SSO	AgOctbeta2-
6	76	326.667	846.491	ZT12	1mM OA	SSO	AgOctbeta2-
6	77	326.667	873.834	ZT12	1mM OA	SSO	AgOctbeta2-
6	78	328.889	539.43	ZT12	1mM OA	SSO	AgOctbeta2-
6	79	331.111	635.394	ZT12	1mM OA	SSO	AgOctbeta2-
6	80	333.333	514.784	ZT12	1mM OA	SSO	AgOctbeta2-
6	81	331.111	540.668	ZT12	1mM OA	SSO	AgOctbeta2-
6	82	328.889	614.377	ZT12	1mM OA	SSO	AgOctbeta2-
6	83	328.889	833.678	ZT12	1mM OA	SSO	AgOctbeta2-
6	84	328.889	646.432	ZT12	1mM OA	SSO	AgOctbeta2-
6	85	333.333	406.676	ZT12	1mM OA	SSO	AgOctbeta2-
6	86	333.333	414.2	ZT12	1mM OA	SSO	AgOctbeta2-
6	87	333.333	503.149	ZT12	1mM OA	SSO	AgOctbeta2-
6	88	333.333	584.06	ZT12	1mM OA	SSO	AgOctbeta2-
6	89	333.333	496.587	ZT12	1mM OA	SSO	AgOctbeta2-
6	90	328.889	678.874	ZT12	1mM OA	SSO	AgOctbeta2-
6	91	328.889	548.993	ZT12	1mM OA	SSO	AgOctbeta2-
6	92	326.667	591.113	ZT12	1mM OA	SSO	AgOctbeta2-
6	93	328.889	695.526	ZT12	1mM OA	SSO	AgOctbeta2-
6	94	333.333	667.197	ZT12	1mM OA	SSO	AgOctbeta2-
6	95	326.667	571.05	ZT12	1mM OA	SSO	AgOctbeta2-
6	96	328.889	549.746	ZT12	1mM OA	SSO	AgOctbeta2-
7	1	371.111	1185.09	ZT12	1mM OA	SSO	AgOctbeta2-
7	2	371.111	1189.74	ZT12	1mM OA	SSO	AgOctbeta2-
7	3	371.111	1192.56	ZT12	1mM OA	SSO	AgOctbeta2-
7	4	371.111	1223.25	ZT12	1mM OA	SSO	AgOctbeta2-
7	5	371.111	1216.91	ZT12	1mM OA	SSO	AgOctbeta2-
7	6	371.111	1189.85	ZT12	1mM OA	SSO	AgOctbeta2-
7	7	371.111	1213.9	ZT12	1mM OA	SSO	AgOctbeta2-
7	8	371.111	1190.43	ZT12	1mM OA	SSO	AgOctbeta2-
7	9	371.111	1147.88	ZT12	1mM OA	SSO	AgOctbeta2-
7	10	371.111	1168.63	ZT12	1mM OA	SSO	AgOctbeta2-
7	11	371.111	936.132	ZT12	1mM OA	SSO	AgOctbeta2-
7	12	368.889	800.914	ZT12	1mM OA	SSO	AgOctbeta2-
7	13	368.889	951.814	ZT12	1mM OA	SSO	AgOctbeta2-
7	14	368.889	1098.21	ZT12	1mM OA	SSO	AgOctbeta2-
7	15	368.889	1164.46	ZT12	1mM OA	SSO	AgOctbeta2-
7	16	368.889	1013.35	ZT12	1mM OA	SSO	AgOctbeta2-
7	17	368.889	1220	ZT12	1mM OA	SSO	AgOctbeta2-
7	18	368.889	1126.85	ZT12	1mM OA	SSO	AgOctbeta2-
7	19	368.889	1081.22	ZT12	1mM OA	SSO	AgOctbeta2-
7	20	368.889	1117.54	ZT12	1mM OA	SSO	AgOctbeta2-
7	21	368.889	1202.41	ZT12	1mM OA	SSO	AgOctbeta2-
7	22	368.889	1116.81	ZT12	1mM OA	SSO	AgOctbeta2-
7	23	368.889	1229.23	ZT12	1mM OA	SSO	AgOctbeta2-
7	24	368.889	1224.72	ZT12	1mM OA	SSO	AgOctbeta2-
7	25	368.889	1226.73	ZT12	1mM OA	SSO	AgOctbeta2-
7	26	368.889	1213.5	ZT12	1mM OA	SSO	AgOctbeta2-
7	27	368.889	1162.68	ZT12	1mM OA	SSO	AgOctbeta2-
7	28	368.889	964.846	ZT12	1mM OA	SSO	AgOctbeta2-
7	29	368.889	1173.55	ZT12	1mM OA	SSO	AgOctbeta2-
7	30	368.889	1176.81	ZT12	1mM OA	SSO	AgOctbeta2-
7	31	368.889	1204.84	ZT12	1mM OA	SSO	AgOctbeta2-
7	32	368.889	1180.09	ZT12	1mM OA	SSO	AgOctbeta2-
[truncated: 39 more rows]

[truncated: 4 more sheets: Fig. 7a-d, Fig. 7e, Fig. 8a, Fig. 8b]
